# Supplementary material for: Purine bias in bacterial genes is driven by runaway transcription
Source: Nat Microbiol. 2026 Jun 15;11(7):2065–75. doi: 10.1038/s41564-026-02389-1 (PMC13323073; doi:10.1038/s41564-026-02389-1)
Supplement: Supplementary file 3 — Frequency of Rho termination of sense fragments in BCM-Bz and Δrho libraries. [file 41564_2026_2389_MOESM3_ESM.xlsx]

## Sheet: Sheet1
Supplementary Table 1: Rho termination of sense fragments in BCM-Bz and Δrho libraries
Frequency of fragments fully overlapping with genes among the Rho-terminated fragments (RDT) identified in the Δrho and BCM-Bz datasets and in the input libraries (All), split by position on the sense or antisense strand. n, total number of fragments in each column
Gene Fragments
	Δrho		BCM-Bz
	RDT	All	RDT	All
Sense	0.052	0.443	0.03	0.466
Antisense	0.948	0.557	0.97	0.535
n (fragments)	153	2690	4135	102068
