# Supplementary material for: Purine bias in bacterial genes is driven by runaway transcription
Source: Nat Microbiol. 2026 Jun 15;11(7):2065–75. doi: 10.1038/s41564-026-02389-1 (PMC13323073; doi:10.1038/s41564-026-02389-1)
Supplement: Supplementary file 4 — Strain, plasmid and oligo details. [file 41564_2026_2389_MOESM4_ESM.xlsx]

## Sheet: strains
Name	Species	Genetic Background	Genotype	Selection	Strain Generation
GLB115	B. subtilis	168			From C. Gross lab
GLB116	E. coli	MG1655			From J. Wang lab
BKK37080	B. subtilis	168	∆rho::KanR	kan	Koo BM, Kritikos G, Farelli JD, Todor H, Tong K, Kimsey H, Wapinski I, Galardini M, Cabal A, Peters JM, Hachmann AB, Rudner DZ, Allen KN, Typas A, Gross CA. Construction and Analysis of Two Genome-Scale Deletion Libraries for Bacillus subtilis. Cell Syst. 2017 Feb 7. pii: S2405-4712(16)30447-1 (PMID: 28189581)
bCE017	B. subtilis	168	∆amyE::pTet-comK		Constructed by transforming pJCT052 into GLB115, followed by transformation with pGJ51 to delete spectinomycin resistance cassette
bCE019	B. subtilis	168	∆rho::KanR; ∆amyE::pTet-comK	kan	Constructed by transforming gDNA from BKK37080 into bCE017
bJD086	B. subtilis	168	∆amyE::pXyl-comK; ermR	erm	Constructed by transforming pJD14 into bCE017
bJD087	B. subtilis	168	∆rho::KanR; ∆amyE::pXyl-comK; ermR	erm	Constructed by transforming pJD14 into bCE019
BKE26690	B. subtilis	168	∆brnQ::ErmR	erm	Koo BM, Kritikos G, Farelli JD, Todor H, Tong K, Kimsey H, Wapinski I, Galardini M, Cabal A, Peters JM, Hachmann AB, Rudner DZ, Allen KN, Typas A, Gross CA. Construction and Analysis of Two Genome-Scale Deletion Libraries for Bacillus subtilis. Cell Syst. 2017 Feb 7. pii: S2405-4712(16)30447-1 (PMID: 28189581)
bJD153	B. subtilis	168	∆amyE::pSpankHy-lacZ, SpecR	spec	Constructed by transforming pJD19 into bJD086
bJD154	B. subtilis	168	∆amyE::pSpankHy-lacZ, SpecR; ∆rho::KanR	spec, kan	Constructed by transforming pJD19 into bJD087
bJD177	B. subtilis	168	∆amyE::pSpankHy-recoded-brnQ1-lacZ, SpecR; ∆brnQ::erm	spec, erm	Constructed by transforming pJD20 into bJD086, followed by transformation of BKE26690 gDNA
bJD178	B. subtilis	168	∆amyE::pSpankHy-recoded-brnQ1-lacZ, SpecR; ∆rho::Kan; ∆brnQ::erm	spec, kan, erm	Constructed by transforming pJD20 into bJD087, followed by transformation of BKE26690 gDNA
bJD179	B. subtilis	168	∆amyE::pSpankHy-recoded-brnQ2-lacZ, SpecR; ∆brnQ::erm	spec, erm	Constructed by transforming pJD21 into bJD086, followed by transformation of BKE26690 gDNA
bJD180	B. subtilis	168	∆amyE::pSpankHy-recoded-brnQ2-lacZ, SpecR; ∆rho::Kan; ∆brnQ::erm	spec, kan, erm	Constructed by transforming pJD21 into bJD087, followed by transformation of BKE26690 gDNA
bJD181	B. subtilis	168	∆amyE::pSpankHy-recoded-brnQ3-lacZ, SpecR; ∆brnQ::erm	spec, erm	Constructed by transforming pJD22 into bJD086, followed by transformation of BKE26690 gDNA
bJD182	B. subtilis	168	∆amyE::pSpankHy-recoded-brnQ3-lacZ, SpecR; ∆rho::Kan; ∆brnQ::erm	spec, kan, erm	Constructed by transforming pJD22 into bJD087, followed by transformation of BKE26690 gDNA
bJD157	B. subtilis	168	∆amyE::pSpankHy-L. buchneri brnQ-lacZ, SpecR	spec	Constructed by transforming pJD23 into bJD086
bJD158	B. subtilis	168	∆amyE::pSpankHy-L. buchneri brnQ-lacZ, spec; ∆rho::Kan	spec, kan	Constructed by transforming pJD23 into bJD087
bJD187	B. subtilis	168	∆amyE::pSpankHy-B. subtilis brnQ-lacZ, spec; ∆brnQ::erm	spec, erm	Constructed by transforming pJD24 into bJD086, followed by transformation of BKE26690 gDNA
bJD188	B. subtilis	168	∆amyE::pSpankHy-B. subtilis brnQ-lacZ, SpecR; ∆rho::Kan; ∆brnQ::erm	spec, kan, erm	Constructed by transforming pJD24 into bJD087, followed by transformation of BKE26690 gDNA
bJD173	B. subtilis	168	∆amyE::pSpankHy-L. paracasei brnQ1-lacZ, SpecR	spec	Constructed by transforming pJD25 into bJD086
bJD174	B. subtilis	168	∆amyE::pSpankHy-L. paracasei brnQ1-lacZ, SpecR; ∆rho::Kan	spec, kan	Constructed by transforming pJD25 into bJD087
bJD175	B. subtilis	168	∆amyE::pSpankHy-L. paracasei brnQ2-lacZ, SpecR	spec	Constructed by transforming pJD26 into bJD086
bJD176	B. subtilis	168	∆amyE::pSpankHy-L. paracasei brnQ2-lacZ, SpecR; ∆rho::Kan	spec, kan	Constructed by transforming pJD26 into bJD087
bJD195	B. subtilis	168	∆amyE::pSpankHy-L. salvarius brnQ-lacZ, SpecR	spec	Constructed by transforming pJD27 into bJD086
bJD196	B. subtilis	168	∆amyE::pSpankHy-L. salvarius brnQ-lacZ, SpecR; ∆rho::Kan	spec, kan	Constructed by transforming pJD27 into bJD087
bJD189	B. subtilis	168	∆amyE::pSpankHy-gh1(AA27-217)-lacZ, SpecR	spec	Constructed by transforming pJD28 into bJD086
bJD190	B. subtilis	168	∆amyE::pSpankHy-gh1(AA27-217)-lacZ, SpecR; ∆rho::Kan	spec, kan	Constructed by transforming pJD28 into bJD087
bJD193	B. subtilis	168	∆amyE::pSpankHy-recoded gh1(AA27-217)-lacZ, SpecR	spec	Constructed by transforming pJD29 into bJD086
bJD194	B. subtilis	168	∆amyE::pSpankHy-recoded gh1(AA27-217)-lacZ, SpecR; ∆rho::Kan	spec, kan	Constructed by transforming pJD29 into bJD087
bJD185	B. subtilis	168	∆amyE::pSpankHy-ylqC intrinsic terminator-lacZ, SpecR	spec	Constructed by transforming pJD30 into bJD086
bJD186	B. subtilis	168	∆amyE::pSpankHy-ylqC intrinsic terminator-lacZ, SpecR; ∆rho::Kan	spec, kan	Constructed by transforming pJD30 into bJD087
bJD212	B. subtilis	168	∆amyE::pSpankHy-citZ-lacZ, SpecR	spec	Constructed by transforming pJD37 into bJD086
bJD213	B. subtilis	168	∆amyE::pSpankHy-citZ-lacZ, SpecR; ∆rho::Kan	spec, kan	Constructed by transforming pJD37 into bJD087
bJD216	B. subtilis	168	∆amyE::pSpankHy-rho leader-lacZ, SpecR	spec	Constructed by transforming pJD38 into bJD086
bJD217	B. subtilis	168	∆amyE::pSpankHy-rho leader-lacZ, SpecR; ∆rho::Kan	spec, kan	Constructed by transforming pJD38 into bJD087

## Sheet: plasmids
Name	Description	Selection	Plasmid Generation	E. coli DH5-alpha strain
pJCT052	Ptet-comK; integrates at B. subtilis amyE	amp, spec	Derived from pJT117 (Taggart et. al. Nucleic Acids Res. 30;53(3) (2025)) and pDR111 (Britton et. al. J. Bacteriol. 184(17) (2002)). pTet-comK inducible system from pJT117 was assembled with the amyE insertion backbone from pDR111.
pGJ51	pMiniMAD2 to delete specR	MiniMAD2 to delete spec	Derived from pMiniMAD2 (Patrick and Kearns. Molecular Microbiology. (2008)). pMiniMAD2 was cut with HindIII and EcoRI. Regions flanking spectinomycin cassette in pDR111 were amplified using oGJ656/oGJ657 and oGJ658/oGJ659 and assembled with linear pMiniMAD2 by GIbson assembly.	bGJ247
pEW62	pSpankHy-LacZ; integrates at B. subtilis amyE	amp, spec	Derived from pGL004 (Dierksheide and Li. Microbiology (Reading) 170(4) (2024).). LacZ originally derived from pCAL1422 (Thomas et. Al. PLoS Genet. 9(1) (2013)).
pJD01	pSpankHy-cat; HindIII-EagI-lacI; integrates at B. subtilis amyE	amp, spec	Derived from pDR111 (Britton et. al. J Bacteriol. 184 (2002)). HindIII-EagI cloning site was introduced in the 5' UTR of lacI.
pJD14	pXyl-comK; integrates at B. subtilis amyE	amp, erm	Derived from Pxyl-comK cassette in strain SCK6 (Zhang and Zhang. Microb Biotechnol. 4(1). (2011)) and amyE integration site from pDR111 (Britton et. al. J. Bacteriol. 184(17) (2002)). pDR111 was amplified with oJD147/oJD148 and a resuspended colony of SCK6 was amplified with oJD149/150. These PCR products were assembled by Gibson assembly.	bJD151
pJD16	pSpankHy-cat; HindIII-EagI-lacI; integrates at B. subtilis amyE	amp, spec	Derived from pGL004 (Dierksheide and Li. Microbiology (Reading) 170(4) (2024).). HindIII-EagI cloning site was introduced in the 5' UTR of lacI and additional ScaI cut site was introduced between amyE-front homology arm and the ampicillin resistance cassette.	bJD085
pJD19	pSpankHy-HindIII-EagI-lacZ; integrates at B. subtilis amyE	amp, spec	Derived from pGJ02 (Johnson et. al. Nature. 585(7823) (2020)). LacZ-alpha was replaced with full-length LacZ originally derived from pCAL1422 (Thomas et. Al. PLoS Genet. 9(1) (2013)).	bJD091
pJD20	pSpankHy-recoded-brnQ1-lacZ; integrates at B. subtilis amyE	amp, spec	Derived from pJD19. pJD19 backbone was amplified with oGJ374/oJD135 and oJD136/oJD281. TWIST DNA fragment amplified with oJD224/oJD206. PCR products were assembled by Gibson assembly
pJD21	pSpankHy-recoded-brnQ2-lacZ; integrates at B. subtilis amyE	amp, spec	Derived from pJD19. pJD19 backbone was amplified with oGJ374/oJD135 and oJD136/oJD281. TWIST DNA fragment amplified with oJD224/oJD206. PCR products were assembled by Gibson assembly
pJD22	pSpankHy-recoded-brnQ3-lacZ; integrates at B. subtilis amyE	amp, spec	Derived from pJD19. pJD19 backbone was amplified with oGJ374/oJD135 and oJD136/oJD281. TWIST DNA fragment amplified with oJD224/oJD206. PCR products were assembled by Gibson assembly
pJD23	pSpankHy-L. buchneri brnQ-lacZ; integrates at B. subtilis amyE	amp, spec	Derived from pJD19. pJD19 backbone was amplified with oGJ374/oJD135 and oJD136/oJD281. TWIST DNA fragment amplified with oJD224/oJD209. PCR products were assembled by Gibson assembly
pJD24	pSpankHy-B. subtilis brnQ-lacZ; integrates at B. subtilis amyE	amp, spec	Derived from pJD19. pJD19 backbone was amplified with oGJ374/oJD135 and oJD136/oJD281. B. subtilis gDNA (GLB115) amplified with oJD224/oJD206. PCR products were assembled by Gibson assembly
pJD25	pSpankHy-L. paracasei brnQ1-lacZ; integrates at B. subtilis amyE	amp, spec	Derived from pJD19. pJD19 backbone was amplified with oGJ374/oJD135 and oJD136/oJD281. TWIST DNA fragment amplified with oJD224/oJD207. PCR products were assembled by Gibson assembly
pJD26	pSpankHy-L. paracasei brnQ2-lacZ; integrates at B. subtilis amyE	amp, spec	Derived from pJD19. pJD19 backbone was amplified with oGJ374/oJD135 and oJD136/oJD281. TWIST DNA fragment amplified with oJD224/oJD208. PCR products were assembled by Gibson assembly
pJD27	pSpankHy-L. salvarius brnQ-lacZ; integrates at B. subtilis amyE	amp, spec	Derived from pJD19. pJD19 backbone was amplified with oGJ374/oJD135 and oJD136/oJD281. TWIST DNA fragment amplified with oJD224/oJD233. PCR products were assembled by Gibson assembly
pJD28	pSpankHy-gh1(AA27-217)-lacZ; integrates at B. subtilis amyE	amp, spec	Derived from pJD19. TWIST DNA fragment amplified with oJD224/oJD232. pJD19 backbone and insert PCR product were digested with HindIII and EagI and ligated.
pJD29	pSpankHy-recoded gh1(AA27-217)-lacZ; integrates at B. subtilis amyE	amp, spec	Derived from pJD19. pJD19 backbone was amplified with oGJ374/oJD135 and oJD136/oJD281. TWIST DNA fragment amplified with oJD224/oJD233. PCR products were assembled by Gibson assembly
pJD30	pSpankHy-ylqC intrinsic terminator-lacZ; integrates at B. subtilis amyE	amp, spec	Derived from pJD19. pJD19 backbone was amplified with oGJ374/oJD135 and oJD136/oJD281. B. subtilis gDNA (GLB115) amplified with oJD230/oJD231. PCR products were assembled by Gibson assembly
pJD37	pSpankHy-citZ-lacZ; integrates at B. subtilis amyE	amp, spec	Derived from pEW62. citZ insert was amplified from B. subtilis gDNA with oJD251/252 and inserted between pSpankHy and LacZ.
pJD38	pSpankHy-rho leader-lacZ; integrates at B. subtilis amyE	amp, spec	Derived from pEW62. rho leader insert was amplified from B. subtilis gDNA with oJD255/256 and inserted between pSpankHy and LacZ.

## Sheet: oligos
Name	Purpose	Sequence
oJD173	Amplify tagmented gDNA pool	TGTTCTCGGACGGCGGCCGCGTCTCGTGGGCTCGG
oJD174	Amplify tagmented gDNA pool	gttacgatcaatcaaatattcaaaAAGCTTTCGTCGGCAGCGTC
oJD091	Amplify pJD16 backbone	GCGGCCGCCGTCCGAG
oJD092	Amplify pJD16 backbone	AAGCTTTTTGAATATTTGATTGATCG
oJD180	Library prep primer; PCRI (Xs indicate 13nt barcode used as index 1)	GCACTCCTTCCCTGTXXXXXXXXXXXXXTCGTCGGCAGCGTC (ex barcode: GCACTCCTTCCCTGTATTGGAGCCCGCCTCGTCGGCAGCGTC)
oJD181	Library prep primer; PCRII (Xs indicate matching bases from index1 barcode in oJD180)	ACAAAGGCAGCCACGCACTCCTTCCCTGTXXXXXXXX (ex barcode: ACAAAGGCAGCCACGCACTCCTTCCCTGTATTGGAGC)
oJD182	Library prep primer; PCRI (Xs indicate 5 nt barcode; Ns indicate UMI)	CTCCAGCGAGATGACCCTCACCAACCACTNNNNNNNNXXXXXGTCTCGTGGGCTCGG (ex barcode: CTCCAGCGAGATGACCCTCACCAACCACTNNNNNNNNCCGTTGTCTCGTGGGCTCGG)
oJD183	Library prep primer; PCRII	CTCCAGCGAGATGACCCTCA
oGJ656	Amplify fragment for pGJ51 cloning	CGTTGTAAAACGACGGCCAGTGaattTCTGCATTTTTAGTCATTGGTTTTC
oGJ657	Amplify fragment for pGJ51 cloning	TTTAAAAAATAACCTTATTGGTACTTacGGGAAATATTCATTCTAATTGGTAATCAG
oGJ658	Amplify fragment for pGJ51 cloning	GTAAGTACCAATAAGGTTATTTTTTAAATGTTTC
oGJ659	Amplify fragment for pGJ51 cloning	AACAGCTATGACCATGATTACGCCAagctAAGATCTTCATCACCGAAACG
oJD147	Amplify fragment for pJD14 cloning	atggctggacagcctgagga
oJD148	Amplify fragment for pJD14 cloning	TGTACTATTTCGATCAGACCAG
oJD149	Amplify fragment for pJD14 cloning	tcctcaggctgtccagccatATCGATGCGGCCGCTCTAG
oJD150	Amplify fragment for pJD14 cloning	aactggtctgatcgaaatagtacaATCGATATCTCTGCAGTCGC
oGJ374	Amplify pJD19 backbone Gibson fragment	TTGTTATCCGCTCACAATTACACACATTATG
oJD135	Amplify pJD19 backbone Gibson fragment	ccgaaggtaactggcttcag
oJD136	Amplify pJD19 backbone Gibson fragment	ctgaagccagttaccttcgg
oJD218	Amplify pJD19 backbone Gibson fragment	CGTTAagctGTAAGGAGGATTTATAGGTGGAAGTTACTGACGTAAG
oJD224	Amplify inserts for pJD20-29	CTATAAATCCTCCTTACagctTAACG
oJD206	Amplify inserts for pJD20-22; pJD24	TGtAATTGTGAGCGGATAACAAAAGCTTATCGGAGGATATATAATGTCAAAAAAAGTGTCTGCTTC
oJD209	Amplify inserts for pJD23	TGtAATTGTGAGCGGATAACAAAAGCTTATCGGAGGATATATAATGGAAAATAATACAAAGAAATTATCATTTAAACATTATC
oJD207	Amplify inserts for pJD25	TGtAATTGTGAGCGGATAACAAAAGCTTATCGGAGGATATATAATGTCACCACAACCCAC
oJD208	Amplify inserts for pJD26	TGtAATTGTGAGCGGATAACAAAAGCTTATCGGAGGATATATAATGGAATTATCTGAAAAGAAGCTC
oJD233	Amplify inserts for pJD27, pJD29	TGtAATTGTGAGCGGATAACAAAAGCTTATCGG
oJD232	Amplify inserts for pJD28	TGTGAGCGGATAACAAAAGCTTATCGGAGGATATATAATGTTCCCAACCATTCCCTTATC
oJD230	Amplify insert for pJD30	TGtAATTGTGAGCGGATAACAAAAGCTTtaaAGTTCAATTTGAAATATTTGACTAAAAGG
oJD231	Amplify insert for pJD30	CTATAAATCCTCCTTACagctTAACGATTTGGCGGCCGCAGCTTCTATCAGTTTACCCT
oJD251	Amplify citZ coding sequence	gttacgatcaatcaaatattcaaaAAGCTTACAGCGACACGCGGTCTTGA
oJD252	Amplify citZ coding sequence	TGTTCTCGGACGGCGGCCGCTTAGGCTCTTTCTTCAATCGG
oJD255	Amplify rho leader	gttacgatcaatcaaatattcaaaAAGCTTGTGCTGCGAATTTTACTGCG
oJD256	Amplify rho leader	TGTTCTCGGACGGCGGCCGCTTATCCATAGTAACGCTCATTTTC
oCE001	Amplify tagmented gDNA pool for ligation into pJD01	ATCGaagcttTCGTCGGCAGCGTC
oCE002	Amplify tagmented gDNA pool for ligation into pJD01	ATCGgcggccgcGTCTCGTGGGCTCGG
oCEK071	Library prep primer, PCRI, Δrho experiment (Xs indicate barcode, Ns indicate UMI)	AATGATACGGCGACCACCGAGATCTACACXXXXXXXXNNNNTCGTCGGCAGCGTC
oCEK083	Library prep primer, PCRI, Δrho experiment (Xs indicate barcode, Ns indicate UMI)	GAAGACGGCATACGAGATCTACAGXXXXXXXXNNNNGTCTCGTGGGCTCGG
oJT895	Library prep primer, PCRII, Δrho experiment	AATGATACGGCGACCACC
oCEK087	Library prep primer, PCRII, Δrho experiment	CAAGCAGAAGACGGCATACGAGATCTACAG
