# Supplementary material for: Purine bias in bacterial genes is driven by runaway transcription
Source: Nat Microbiol. 2026 Jun 15;11(7):2065–75. doi: 10.1038/s41564-026-02389-1 (PMC13323073; doi:10.1038/s41564-026-02389-1)
Supplement: Supplementary file 5 — Sequences used in LacZ assays. [file 41564_2026_2389_MOESM5_ESM.xlsx]

## Sheet: LacZ_insert_sequences
Supplementary Table 2: Sequences used in LacZ assays
The sequence inserted between the HindIII and NotI cut sites on pJD19 is shown.
This includes 15 bp upstream of brnQ for the native RBS and spacer for all inserts excluding the no insert control and ylqC intrinsic terminator.
Where relevant, start codons are in bold, stop codons are underlined.
Insert name	Sequence
No insert	GACCATCAGTCGCTGCCACGGACGCAG
ylqC intrinsic terminator	TAAAGTTCAATTTGAAATATTTGACTAAAAGGGAGAGGGCCGGCACCTCCCCTTTTTTTACACGCAAAAAAAGGGTAAACTGATAGAAGCT
B. subtilis brnQ	ATCGGAGGATATATAATGTCAAAAAAAGTGTCTGCTTCCTATATCATCATTATAGGATTAATGCTATTTGCATTGTTTTTTGGAGCAGGAAATCTCATTTTTCCGCCTATGCTTGGTCAATTGGCCGGGAAAAATGTATGGGTCGCTAATGCAGGTTTCTTAGTGACCGGAGTTGGATTGCCATTACTGGCTATAACAGCATTTGTTTTTTCGGGTAAACAAAACTTACAGTCGTTAGCCAGCCGTGTTCACCCGGTGTTTGGCATTGTATTTACGACGATTCTCTATTTGGCAATCGGGCCTTTTTTCGCTATCCCGAGATCAGGAAACGTATCGTTTGAAATTGGGGTAAAACCTTTTTTATCAAATGATGCAAGCCCTGTCTCATTGATCATATTT…
Recoded brnQ v1	ATCGGAGGATATATAATGTCAAAAAAAGTGTCTGCTTCCTATATCATCATTATAGGATTAATGCTTTTTGCATTGTTTTTTGGAGCCGGAAATCTCATTTTTCCGCCTATGCTTGGTCAATTGGCCGGGAAAAATGTATGGGTCGCTAATGCTGGTTTCTTAGTGACCGGAGTTGGACTCCCATTACTGGCTATAACAGCATTTGTTTTTTCGGGTAAACAAAACTTACAATCGTTAGCCAGCCGTGTTCACCCTGTGTTTGGCATTGTATTTACGACGATTCTCTATTTGGCCATCGGGCCTTTTTTCGCTATCCCTAGATCAGGCAACGTATCCTTTGAAATTGGGGTAAAACCTTTTCTTTCTAATGATGCAAGCCCTGTCTCATTGATCATATTT…
Recoded brnQ v2	ATCGGAGGATATATAATGTCAAAAAAAGTGTCTGCTTCCTATATCATCATTATAGGTCTCATGCTATTTGCACTCTTTTTTGGAGCAGGAAATCTCATTTTTCCGCCTATGCTTGGTCAATTGGCCGGGAAAAATGTATGGGTCGCTAATGCAGGTTTCTTAGTGACCGGAGTTGGATTGCCTTTACTGGCTATTACAGCATTTGTTTTTTCGGGTAAACAAAACCTCCAGTCGTTAGCCAGCCGTGTTCACCCGGTGTTTGGCATTGTCTTTACGACTATTCTCTATTTGGCAATCGGGCCTTTTTTCGCTATCCCGAGATCAGGTAACGTTTCGTTTGAAATTGGTGTTAAACCTTTTTTATCTAATGATGCCAGCCCTGTCTCTCTTATCATTTTT…
Recoded brnQ v3	ATCGGAGGATATATAATGTCAAAAAAAGTGTCTGCTTCCTATATCATCATTATTGGACTTATGCTTTTTGCCCTCTTTTTTGGAGCCGGCAATCTCATTTTTCCGCCTATGCTTGGTCAACTCGCCGGGAAAAATGTTTGGGTCGCTAATGCTGGTTTCCTCGTGACCGGAGTTGGATTGCCCCTCCTGGCTATAACAGCATTTGTTTTTTCGGGTAAACAAAACCTTCAGTCTTTAGCCTCCCGTGTTCACCCGGTTTTTGGCATTGTTTTTACGACCATTCTCTATCTTGCTATCGGTCCTTTTTTCGCTATCCCGAGATCCGGAAACGTATCCTTTGAAATTGGTGTCAAACCTTTTTTATCAAATGATGCCAGCCCTGTCTCATTGATCATATTT…
L. salivarius brnQ	ATCGGAGGATATATAATGGAGAAATTAGTAGAAAGAAAATTAACTAAAAAAGATTATTTTGTCGTTAGTTCGTTGCTATTTGCATTATTTTTCGGAGCTGGGAACTTAATTTTCCCACTACATTTAGGACAATTGGCAGGTCATAATTGGTTTCCTGCTACACTAGGATTTTTAGTAACAGGTGTTTTGTTACCATTGCTATCAGTTCTAGCTATCGCAATCACACGTTCTAAAGGTGTTTATGATGTAGGTTTACCACTAGGCCCAACTTTTGCTTTAGTATTTATGGTATTAATTCATGCTACAATCGGACCATTATTTGGTACTCCAAGAACAGCTACTGTTTCATTTACGGTTGGTTTGGCACCATTAGTTCCACAACAATATCAACAAGTAGCA…
L. buchneri brnQ	ATCGGAGGATATATAATGGAAAATAATACAAAGAAATTATCATTTAAACATTATCTAATTATTGGTTCAATGTTGTTTGGGATGTTCTTCGGTGCCGGTAACTTGATTTTCCCAATTCACTTGGGACAATTAGCTAGTGCTCACTGGATGTCTGCTGGAATCGGGTTTCTGTTAACTGGAACATTATTGCCTTTACTTGCTATTATTGCGATTGCAGTTACTCACAGTAACGGAATTTATGATCTCGCCAAACCAATCGGCAGCCGCTATGCGACTTTCTTCATGGTATTGGTTTGTGCGACCCTTGGACCCTTATTTGCGACACCCCGGACGGCGACAACCCCATTTCAAATTGCCTTTGCCAGCCATTTGAATCCAACGCAACAACCAATGTGGCTG…
L. paracasei brnQ-1	ATCGGAGGATATATAATGTCACCACAACCCACACTCACAAAGCGCCAGTATTTGACACTAGGGTCACTTTTGTTCGGTATGTTTTTTGGCGCTGGCAATCTGATTTTTCCGATCCACATGGGTCAACTGGCCGGTTCAGCTTGGCTACCAGCGGCAATTGGCTTTTTGCTATCTGCTGTGTTGTTGCCGCTGCTGTCAATCATGGCGATCAGTCTAACCCGTGCGAGTAGTATGTACGATCTTGCTCGACCGGCGGGACATAGCTTCGCATTGTTCTTTCTGCTGGCCACTCATGCGAGTCTAGGCCTGCTGATCGCGTCCCCGCGTACCGCTACTGTCACATACTCAATTGGCATTGCGCCGTTCTTAGGAAAAGATCAACAACAAATCGGCCTTTTG…
L. paracasei brnQ-2	ATCGGAGGATATATAATGGAATTATCTGAAAAGAAGCTCAAAACCCGCGATTATGTCGTCATTGCATCACTTTTGTTCGGTCTCTTCTTCGGCGCTGGCAATTTAATTTTTCCACTGCACCTCGGTCAAATCGCTGGTGCCAACTGGTTTCCAGCAATGCTTGGCTTCTTAGTCACAGCGGTTGCATTGCCGCTGCTCGGTGTGTTGGCGATTGCCGCTACGCATGCAGAAGGTGTGTATGATATTGGTCGTCCACTTGGCCGCTTTTTCGCTCTTGCTTTCATGGTTTTAATTCACGCTACCATTGGCCCGATGTTCGGTACACCGCGGACCGCAACCGTGTCCTTTACAACCGGCGTCTTGCCGATGCTGCCAAAAGCGTGGGCGCAGGTTGGTCTG…
Human HGH-1	ATCGGAGGATATATAATGTTCCCAACCATTCCCTTATCCAGGCTTTTTGACAACGCTATGCTCCGCGCCCATCGTCTGCACCAGCTGGCCTTTGACACCTACCAGGAGTTTGAAGAAGCCTATATCCCAAAGGAACAGAAGTATTCATTCCTGCAGAACCCCCAGACCTCCCTCTGTTTCTCAGAGTCTATTCCGACACCCTCCAACAGGGAGGAAACACAACAGAAATCCAACCTAGAGCTGCTCCGCATCTCCCTGCTGCTCATCCAGTCGTGGCTGGAGCCCGTGCAGTTCCTCAGGAGTGTCTTCGCCAACAGCCTGGTGTACGGCGCCTCTGACAGCAACGTCTATGACCTCCTAAAGGACCTAGAGGAAGGCATCCAAACGCTGATGGGGAGG…
Recoded HGH	ATCGGAGGATATATAATGTTCCCAACGATTCCGCTGAGCAGGTTGTTTGACAACGCGATGCTGCGCGCGCATAGACTGCACCAGCTGGCCTTTGACACCTACCAGGAGTTTGAGGAAGCGTATATCCCGAAGGAACAGAAGTATAGCTTCCTGCAGAACCCGCAGACGAGCCTCTGTTTCAGTGAGAGTATTCCGACACCGTCCAACAGAGAGGAGACGCAGCAGAAGAGTAACCTAGAGCTGTTGCGCATCTCCCTGCTGCTGATCCAGAGTTGGCTGGAGCCGGTGCAGTTCCTCAGGAGTGTCTTCGCGAACAGCCTGGTGTACGGCGCGTCTGACAGCAACGTGTATGACCTGCTAAAGGACCTGGAGGAGGGCATCCAGACGCTGATGGGGAGG…
