# Supplementary material for: Purine bias in bacterial genes is driven by runaway transcription
Source: Nat Microbiol. 2026 Jun 15;11(7):2065–75. doi: 10.1038/s41564-026-02389-1 (PMC13323073; doi:10.1038/s41564-026-02389-1)
Supplement: Supplementary file 6 — BCM-Bz screen results and read counts, enrichments, classifications and sequence features for all fragments. [file 41564_2026_2389_MOESM6_ESM.xlsx]

## Sheet: Description, BCM-Bz
Supplementary Table 3: Genome fragment read counts, enrichments, and sequence features for BCM-Bz and rho deletion screens.
Includes data shown in Fig. 1-3 (BCM-Bz screen) and Extended Data Fig. X (rho deletion screen)
Fig. 1, BCM-Bz Screen Results
Column name	Description
fragment_id	Genome fragment ID. Formatted as [start]_[end]_[species]_[strand]
fragment_start	Fragment start position (in B. subtilis genome)
fragment_end	Fragment end position (in B. subtilis genome)
fragment_strand	Strand of genome fragment is derived from
excessC_score	Excess C score for the fragment (see materials and methods)
maximum_%T	Maximum T %T for the fragment (see materials and methods)
fragment_length	Fragment length
term_classification	Fragment classification (see Methods). Possible classifications include: "Rho termination", "possible Rho termination", "Rho independent enrichment", "evidence of enrichment", "weak or no termination"
reads_-BCM_preselection	Number of reads corresponding to the fragment in the -BCM preselection sample.
reads_-BCM_postselection	Number of reads corresponding to the fragment in the -BCM postselection sample.
reads_+BCM_preselection	Number of reads corresponding to the fragment in the +BCM preselection sample.
reads_+BCM_postselection	Number of reads corresponding to the fragment in the +BCM postselection sample.
enrichment_-BCM	Enrichment of the fragment after selection in the absence of BCM. No enrichment is reported if the read counts or raw enrichment do not pass the thresholds. (See materials and methods)
enrichment_+BCM	Enrichment of the fragment after selection in the presence of BCM. No enrichment is reported if the read counts or raw enrichment do not pass the thresholds. (See materials and methods)
Rend_5_peak	True if the fragment contains a position corresponding to a 5' peak in Rend-seq (see materials and methods). These fragments were excluded from the Rho target score prediction model.
Nonterminated_fragment	True if the fragment was classified as a non-terminated fragment (see materials and methods) otherwise False.
normalized_reads_-BCM_preselection	Number of reads corresponding to the fragment in the -BCM preselection sample normalized to total read count.
normalized_reads_-BCM_postselection	Number of reads corresponding to the fragment in the -BCM postselection sample normalized to total read count..
normalized_reads_+BCM_preselection	Number of reads corresponding to the fragment in the +BCM preselection sample normalized to total read count..
normalized_reads_+BCM_postselection	Number of reads corresponding to the fragment in the +BCM postselection sample normalized to total read count..

## Sheet: Fig. 1, Screen results (BCM-Bz)
fragment_id	fragment_start	fragment_end	fragment_strand	excessC_score	maximum_%T	fragment_length	term_classification	reads_-BCM_preselection	reads_-BCM_postselection	reads_+BCM_preselection	reads_+BCM_postselection	enrichment_-BCM	enrichment_+BCM	Rend_5_peak	Nonterminated_fragment	normalized_reads_+BCM_preselection	normalized_reads_+BCM_postselection	normalized_reads_-BCM_preselection	normalized_reads_-BCM_postselection
121_414_Bsu_+	121	414	+	0	42	294	nan	36	1	51	10		0.015	TRUE	FALSE	1.18177e-06	5.99642e-07	8.55047e-07	5.30513e-08
170_449_Bsu_+	170	449	+	0	41.3333	280	weak or no enrichment	163	5	178	19	0.015	0.015	FALSE	TRUE	4.1246e-06	1.13932e-06	3.87146e-06	2.65256e-07
171_436_Bsu_+	171	436	+	0	41.3333	266	weak or no enrichment	141	5	128	9	0.015	0.015	FALSE	TRUE	2.96601e-06	5.39678e-07	3.34893e-06	2.65256e-07
175_496_Bsu_+	175	496	+	0	41.3333	322	nan	29	4	35	4			FALSE	FALSE	8.11018e-07	2.39857e-07	6.88788e-07	2.12205e-07
240_508_Bsu_+	240	508	+	0	37.3333	269	weak or no enrichment	86	3	143	13	0.015	0.015	FALSE	TRUE	3.31359e-06	7.79534e-07	2.04261e-06	1.59154e-07
287_513_Bsu_+	287	513	+	0	32	227	weak or no enrichment	221	15	248	24	0.015	0.015	FALSE	TRUE	5.74664e-06	1.43914e-06	5.24904e-06	7.95769e-07
292_611_Bsu_+	292	611	+	0.0588235	31.3333	320	weak or no enrichment	435	28	372	31	0.143773	0.215649	FALSE	TRUE	8.61996e-06	1.85889e-06	1.03318e-05	1.48544e-06
355_680_Bsu_+	355	680	+	0.124076	29.3333	326	weak or no enrichment	322	24	289	22	0.015	0.015	FALSE	TRUE	6.69669e-06	1.31921e-06	7.64792e-06	1.27323e-06
355_681_Bsu_+	355	681	+	0.124076	29.3333	327	weak or no enrichment	123	20	77	19	0.015	0.015	FALSE	TRUE	1.78424e-06	1.13932e-06	2.92141e-06	1.06103e-06
365_658_Bsu_+	365	658	+	0.137995	26.6667	294	nan	80	3	43	3	0.015		FALSE	FALSE	9.96393e-07	1.79893e-07	1.9001e-06	1.59154e-07
373_676_Bsu_+	373	676	+	0.0571429	28.6667	304	nan	45	2	31	2			FALSE	FALSE	7.1833e-07	1.19928e-07	1.06881e-06	1.06103e-07
433_752_Bsu_+	433	752	+	0.101449	29.3333	320	nan	42	3	67	11		0.015	FALSE	FALSE	1.55252e-06	6.59606e-07	9.97555e-07	1.59154e-07
483_742_Bsu_+	483	742	+	0	29.3333	260	weak or no enrichment	176	6	148	17	0.015	0.015	FALSE	TRUE	3.42945e-06	1.01939e-06	4.18023e-06	3.18308e-07
527_888_Bsu_+	527	888	+	0.287637	31.3333	362	nan	41	3	51	4		0.015	FALSE	FALSE	1.18177e-06	2.39857e-07	9.73804e-07	1.59154e-07
533_900_Bsu_+	533	900	+	0.291625	31.3333	368	weak or no enrichment	118	5	105	18	0.015	0.015	FALSE	TRUE	2.43305e-06	1.07936e-06	2.80265e-06	2.65256e-07
581_917_Bsu_+	581	917	+	0.298622	31.3333	337	weak or no enrichment	54	2	53	12	0.015	0.015	FALSE	TRUE	1.22811e-06	7.1957e-07	1.28257e-06	1.06103e-07
591_919_Bsu_+	591	919	+	0.324346	31.3333	329	weak or no enrichment	170	11	154	13	0.015	0.015	FALSE	TRUE	3.56848e-06	7.79534e-07	4.03772e-06	5.83564e-07
625_892_Bsu_+	625	892	+	0.344719	31.3333	268	weak or no enrichment	205	4	256	25	0.015	0.252714	FALSE	TRUE	5.93202e-06	1.4991e-06	4.86902e-06	2.12205e-07
632_856_Bsu_+	632	856	+	0.232801	30.6667	225	weak or no enrichment	278	29	196	39	0.233003	0.514918	FALSE	TRUE	4.5417e-06	2.3386e-06	6.60286e-06	1.53849e-06
632_917_Bsu_+	632	917	+	0.291625	31.3333	286	weak or no enrichment	149	7	179	23	0.015	0.015	FALSE	TRUE	4.14778e-06	1.37918e-06	3.53894e-06	3.71359e-07
671_989_Bsu_+	671	989	+	0.323465	32.6667	319	possible Rho termination	207	103	173	50	1.11141	0.747917	FALSE	FALSE	4.00874e-06	2.99821e-06	4.91652e-06	5.46428e-06
672_1037_Bsu_+	672	1037	+	0.47936	32.6667	366	Rho termination	91	302	101	50	7.41266	1.28109	FALSE	FALSE	2.34037e-06	2.99821e-06	2.16137e-06	1.60215e-05
672_1054_Bsu_+	672	1054	+	0.47936	33.3333	383	nan	10	22	24	11			FALSE	FALSE	5.56126e-07	6.59606e-07	2.37513e-07	1.16713e-06
699_999_Bsu_+	699	999	+	0.243124	32.6667	301	Rho termination	274	264	199	68	2.1521	0.884271	FALSE	FALSE	4.61121e-06	4.07756e-06	6.50786e-06	1.40055e-05
716_1025_Bsu_+	716	1025	+	0.298547	32.6667	310	Rho termination	112	586	104	148	11.6866	3.68263	FALSE	FALSE	2.40988e-06	8.8747e-06	2.66015e-06	3.1088e-05
738_947_Bsu_+	738	947	+	0.14127	28.6667	210	nan	44	3	37	4			FALSE	FALSE	8.57362e-07	2.39857e-07	1.04506e-06	1.59154e-07
743_1063_Bsu_+	743	1063	+	0.283675	34.6667	321	weak or no enrichment	87	11	115	26	0.015	0.585066	FALSE	TRUE	2.66477e-06	1.55907e-06	2.06636e-06	5.83564e-07
755_1012_Bsu_+	755	1012	+	0.113536	32.6667	258	nan	30	3	30	3			FALSE	FALSE	6.95158e-07	1.79893e-07	7.12539e-07	1.59154e-07
776_1113_Bsu_+	776	1113	+	0.278735	34.6667	338	weak or no enrichment	71	7	105	15	0.015	0.015	FALSE	TRUE	2.43305e-06	8.99463e-07	1.68634e-06	3.71359e-07
776_1136_Bsu_+	776	1136	+	0.33328	34.6667	361	weak or no enrichment	115	18	156	26	0.015	0.431299	FALSE	TRUE	3.61482e-06	1.55907e-06	2.7314e-06	9.54923e-07
853_1113_Bsu_+	853	1113	+	0.142424	34.6667	261	nan	28	2	40	6			FALSE	FALSE	9.26877e-07	3.59785e-07	6.65037e-07	1.06103e-07
855_1084_Bsu_+	855	1084	+	0.0729972	34.6667	230	weak or no enrichment	76	6	112	15	0.015	0.015	FALSE	TRUE	2.59526e-06	8.99463e-07	1.8051e-06	3.18308e-07
862_1192_Bsu_+	862	1192	+	0.284864	34.6667	331	nan	47	4	43	3			FALSE	FALSE	9.96393e-07	1.79893e-07	1.11631e-06	2.12205e-07
868_1149_Bsu_+	868	1149	+	0.320664	34.6667	282	weak or no enrichment	217	20	183	21	0.015	0.015	FALSE	TRUE	4.24046e-06	1.25925e-06	5.15403e-06	1.06103e-06
868_1240_Bsu_+	868	1240	+	0.336537	34.6667	373	weak or no enrichment	179	18	260	31	0.015	0.308545	FALSE	TRUE	6.0247e-06	1.85889e-06	4.25148e-06	9.54923e-07
876_1186_Bsu_+	876	1186	+	0.240986	34.6667	311	nan	0	0	1	0			FALSE	FALSE	2.31719e-08	0	0	0
883_1099_Bsu_+	883	1099	+	0.172414	34.6667	217	weak or no enrichment	62	5	73	14	0.015	0.015	FALSE	TRUE	1.69155e-06	8.39499e-07	1.47258e-06	2.65256e-07
883_1195_Bsu_+	883	1195	+	0.225672	34.6667	313	weak or no enrichment	141	7	107	12	0.015	0.015	FALSE	TRUE	2.4794e-06	7.1957e-07	3.34893e-06	3.71359e-07
908_1229_Bsu_+	908	1229	+	0.249976	34.6667	322	nan	32	2	42	6			FALSE	FALSE	9.73221e-07	3.59785e-07	7.60042e-07	1.06103e-07
934_1296_Bsu_+	934	1296	+	0.1325	30.6667	363	weak or no enrichment	138	15	150	18	0.015	0.015	FALSE	TRUE	3.47579e-06	1.07936e-06	3.27768e-06	7.95769e-07
983_1232_Bsu_+	983	1232	+	0.18229	28	250	weak or no enrichment	580	27	567	49	0.103979	0.223636	FALSE	TRUE	1.31385e-05	2.93824e-06	1.37758e-05	1.43238e-06
1028_1313_Bsu_+	1028	1313	+	0.179917	26	286	weak or no enrichment	218	8	168	8	0.015	0.015	FALSE	TRUE	3.89288e-06	4.79713e-07	5.17779e-06	4.2441e-07
1082_1418_Bsu_+	1082	1418	+	0.160282	27.3333	337	nan	10	0	8	1			FALSE	FALSE	1.85375e-07	5.99642e-08	2.37513e-07	0
1109_1247_Bsu_+	1109	1247	+			139	weak or no enrichment	245	12	240	18	0.015	0.015	FALSE	TRUE	5.56126e-06	1.07936e-06	5.81907e-06	6.36615e-07
1112_1381_Bsu_+	1112	1381	+	0.0625	24.6667	270	weak or no enrichment	168	5	212	24	0.015	0.015	FALSE	TRUE	4.91245e-06	1.43914e-06	3.99022e-06	2.65256e-07
1140_1448_Bsu_+	1140	1448	+	0	30	309	weak or no enrichment	461	29	464	38	0.140509	0.211931	FALSE	TRUE	1.07518e-05	2.27864e-06	1.09494e-05	1.53849e-06
1175_1536_Bsu_+	1175	1536	+	0	32	362	weak or no enrichment	149	8	158	14	0.015	0.015	FALSE	TRUE	3.66117e-06	8.39499e-07	3.53894e-06	4.2441e-07
1177_1438_Bsu_+	1177	1438	+	0	29.3333	262	weak or no enrichment	139	10	135	16	0.015	0.015	FALSE	TRUE	3.12821e-06	9.59427e-07	3.30143e-06	5.30513e-07
1223_1448_Bsu_+	1223	1448	+	0	30	226	weak or no enrichment	106	7	165	10	0.015	0.015	FALSE	TRUE	3.82337e-06	5.99642e-07	2.51764e-06	3.71359e-07
1223_1501_Bsu_+	1223	1501	+	0	32	279	weak or no enrichment	64	1	77	5	0.015	0.015	FALSE	TRUE	1.78424e-06	2.99821e-07	1.52008e-06	5.30513e-08
1404_1640_Bsu_+	1404	1640	+	0	26	237	weak or no enrichment	263	25	333	28	0.212321	0.217592	FALSE	TRUE	7.71625e-06	1.679e-06	6.24659e-06	1.32628e-06
1409_1585_Bsu_+	1409	1585	+	0	24.6667	177	weak or no enrichment	83	11	92	10	0.015	0.015	FALSE	TRUE	2.13182e-06	5.99642e-07	1.97136e-06	5.83564e-07
1439_1667_Bsu_+	1439	1667	+	0.0740741	26.6667	229	nan	43	1	20	6			FALSE	FALSE	4.63439e-07	3.59785e-07	1.02131e-06	5.30513e-08
1439_1717_Bsu_+	1439	1717	+	0.0904675	28.6667	279	weak or no enrichment	227	11	277	19	0.015	0.015	FALSE	TRUE	6.41863e-06	1.13932e-06	5.39155e-06	5.83564e-07
1451_1585_Bsu_+	1451	1585	+			135	weak or no enrichment	250	15	335	35	0.015	0.270366	FALSE	TRUE	7.7626e-06	2.09875e-06	5.93783e-06	7.95769e-07
1490_1787_Bsu_+	1490	1787	+	0	28.6667	298	weak or no enrichment	230	5	240	21	0.015	0.015	FALSE	TRUE	5.56126e-06	1.25925e-06	5.4628e-06	2.65256e-07
1492_1804_Bsu_+	1492	1804	+	0.015873	28.6667	313	weak or no enrichment	118	11	101	15	0.015	0.015	FALSE	TRUE	2.34037e-06	8.99463e-07	2.80265e-06	5.83564e-07
1493_1829_Bsu_+	1493	1829	+	0	28.6667	337	Rho-independent enrichment	371	1355	373	1579	8.15781	10.9548	FALSE	FALSE	8.64313e-06	9.46834e-05	8.81174e-06	7.18845e-05
1503_1804_Bsu_+	1503	1804	+	0	28.6667	302	weak or no enrichment	240	13	201	34	0.015	0.437736	FALSE	TRUE	4.65756e-06	2.03878e-06	5.70031e-06	6.89667e-07
1524_1859_Bsu_+	1524	1859	+	0	28.6667	336	weak or no enrichment	75	12	91	12	0.015	0.015	FALSE	TRUE	2.10865e-06	7.1957e-07	1.78135e-06	6.36615e-07
1527_1804_Bsu_+	1527	1804	+	0	28.6667	278	nan	1	0	0	0			FALSE	FALSE	0	0	2.37513e-08	0
1576_1851_Bsu_+	1576	1851	+	0	26.6667	276	weak or no enrichment	330	23	304	41	0.015	0.349012	FALSE	TRUE	7.04427e-06	2.45853e-06	7.83793e-06	1.22018e-06
1581_1818_Bsu_+	1581	1818	+	0	26.6667	238	weak or no enrichment	338	27	312	33	0.178425	0.273709	FALSE	TRUE	7.22964e-06	1.97882e-06	8.02794e-06	1.43238e-06
1614_1823_Bsu_+	1614	1823	+	0	22.6667	210	weak or no enrichment	94	6	127	9	0.015	0.015	FALSE	TRUE	2.94284e-06	5.39678e-07	2.23262e-06	3.18308e-07
1614_1923_Bsu_+	1614	1923	+	0.153846	37.3333	310	weak or no enrichment	69	2	95	13	0.015	0.015	FALSE	TRUE	2.20133e-06	7.79534e-07	1.63884e-06	1.06103e-07
1753_2092_Bsu_+	1753	2092	+	0.460853	38.6667	340	nan	32	2	33	3			FALSE	FALSE	7.64674e-07	1.79893e-07	7.60042e-07	1.06103e-07
1795_1986_Bsu_+	1795	1986	+	0.22449	37.3333	192	weak or no enrichment	397	39	355	50	0.219423	0.364478	FALSE	TRUE	8.22604e-06	2.99821e-06	9.42927e-06	2.069e-06
1797_2084_Bsu_+	1797	2084	+	0.447124	37.3333	288	weak or no enrichment	146	8	166	29	0.015	0.452084	FALSE	TRUE	3.84654e-06	1.73896e-06	3.46769e-06	4.2441e-07
1803_2056_Bsu_+	1803	2056	+	0.360853	37.3333	254	weak or no enrichment	65	5	66	10	0.015	0.015	FALSE	TRUE	1.52935e-06	5.99642e-07	1.54383e-06	2.65256e-07
1805_2084_Bsu_+	1805	2084	+	0.360853	37.3333	280	nan	27	3	17	4			FALSE	FALSE	3.93923e-07	2.39857e-07	6.41285e-07	1.59154e-07
1818_2074_Bsu_+	1818	2074	+	0.284058	37.3333	257	weak or no enrichment	347	24	505	57	0.015	0.292088	FALSE	TRUE	1.17018e-05	3.41796e-06	8.2417e-06	1.27323e-06
2022_2334_Bsu_+	2022	2334	+	0	32	313	weak or no enrichment	372	27	380	53	0.162117	0.360929	FALSE	TRUE	8.80533e-06	3.1781e-06	8.83549e-06	1.43238e-06
2051_2329_Bsu_+	2051	2329	+	0	32	279	nan	13	1	37	3			FALSE	FALSE	8.57362e-07	1.79893e-07	3.08767e-07	5.30513e-08
2065_2334_Bsu_+	2065	2334	+	0	32	270	nan	46	3	54	5		0.015	FALSE	FALSE	1.25128e-06	2.99821e-07	1.09256e-06	1.59154e-07
2122_2421_Bsu_+	2122	2421	+	0.147541	32	300	weak or no enrichment	302	13	302	33	0.015	0.282772	FALSE	TRUE	6.99792e-06	1.97882e-06	7.17289e-06	6.89667e-07
2150_2444_Bsu_+	2150	2444	+	0.0169492	32	295	weak or no enrichment	81	6	91	14	0.015	0.015	FALSE	TRUE	2.10865e-06	8.39499e-07	1.92386e-06	3.18308e-07
2207_2463_Bsu_+	2207	2463	+	0.0625473	30	257	weak or no enrichment	475	29	408	46	0.136368	0.291761	FALSE	TRUE	9.45415e-06	2.75835e-06	1.12819e-05	1.53849e-06
2247_2579_Bsu_+	2247	2579	+	0.129586	28.6667	333	nan	46	7	35	5			FALSE	FALSE	8.11018e-07	2.99821e-07	1.09256e-06	3.71359e-07
2262_2585_Bsu_+	2262	2585	+	0.0497268	26.6667	324	weak or no enrichment	202	4	344	29	0.015	0.218157	FALSE	TRUE	7.97115e-06	1.73896e-06	4.79776e-06	2.12205e-07
2287_2468_Bsu_+	2287	2468	+	0.09375	25.3333	182	weak or no enrichment	445	33	455	46	0.165639	0.261623	FALSE	TRUE	1.05432e-05	2.75835e-06	1.05693e-05	1.75069e-06
2340_2574_Bsu_+	2340	2574	+	0.0819672	25.3333	235	weak or no enrichment	224	12	255	19	0.015	0.015	FALSE	TRUE	5.90884e-06	1.13932e-06	5.32029e-06	6.36615e-07
2340_2671_Bsu_+	2340	2671	+	0.0819672	28	332	nan	16	2	75	4		0.015	FALSE	FALSE	1.7379e-06	2.39857e-07	3.80021e-07	1.06103e-07
2367_2610_Bsu_+	2367	2610	+	0	26	244	weak or no enrichment	219	17	213	21	0.015	0.015	FALSE	TRUE	4.93562e-06	1.25925e-06	5.20154e-06	9.01872e-07
2377_2538_Bsu_+	2377	2538	+	0	24.6667	162	weak or no enrichment	131	10	155	8	0.015	0.015	FALSE	TRUE	3.59165e-06	4.79713e-07	3.11142e-06	5.30513e-07
2377_2658_Bsu_+	2377	2658	+	0.0333333	28	282	nan	38	2	23	1			FALSE	FALSE	5.32954e-07	5.99642e-08	9.0255e-07	1.06103e-07
2385_2632_Bsu_+	2385	2632	+	0	26	248	weak or no enrichment	281	16	171	22	0.015	0.015	FALSE	TRUE	3.9624e-06	1.31921e-06	6.67412e-06	8.4882e-07
2385_2663_Bsu_+	2385	2663	+	0	28	279	weak or no enrichment	122	16	144	19	0.015	0.015	FALSE	TRUE	3.33676e-06	1.13932e-06	2.89766e-06	8.4882e-07
2418_2632_Bsu_+	2418	2632	+	0	26	215	nan	23	2	40	2			FALSE	FALSE	9.26877e-07	1.19928e-07	5.4628e-07	1.06103e-07
2428_2494_Bsu_+	2428	2494	+			67	nan	41	4	22	12			FALSE	FALSE	5.09783e-07	7.1957e-07	9.73804e-07	2.12205e-07
2459_2715_Bsu_+	2459	2715	+	0.125	28	257	weak or no enrichment	303	18	287	32	0.015	0.288534	FALSE	TRUE	6.65034e-06	1.91885e-06	7.19665e-06	9.54923e-07
2520_2812_Bsu_+	2520	2812	+	0.276623	28	293	weak or no enrichment	125	5	149	16	0.015	0.015	FALSE	TRUE	3.45262e-06	9.59427e-07	2.96891e-06	2.65256e-07
2539_2804_Bsu_+	2539	2804	+	0.259674	27.3333	266	weak or no enrichment	109	14	127	13	0.015	0.015	FALSE	TRUE	2.94284e-06	7.79534e-07	2.58889e-06	7.42718e-07
2775_2959_Bsu_+	2775	2959	+	0	29.3333	185	weak or no enrichment	498	24	439	47	0.015	0.277053	FALSE	TRUE	1.01725e-05	2.81832e-06	1.18282e-05	1.27323e-06
2780_3059_Bsu_+	2780	3059	+	0	29.3333	280	nan	4	0	7	2			FALSE	FALSE	1.62204e-07	1.19928e-07	9.50052e-08	0
2910_3181_Bsu_+	2910	3181	+	0.382174	37.3333	272	Rho-independent enrichment	96	117	95	127	2.72222	3.45947	TRUE	FALSE	2.20133e-06	7.61545e-06	2.28013e-06	6.207e-06
2923_3049_Bsu_+	2923	3049	+			127	weak or no enrichment	443	13	286	12	0.015	0.015	FALSE	TRUE	6.62717e-06	7.1957e-07	1.05218e-05	6.89667e-07
3079_3320_Bsu_+	3079	3320	+	0.0877193	38.6667	242	weak or no enrichment	189	8	256	33	0.015	0.333583	TRUE	TRUE	5.93202e-06	1.97882e-06	4.489e-06	4.2441e-07
3086_3328_Bsu_+	3086	3328	+	0.0344828	38.6667	243	weak or no enrichment	100	7	124	7	0.015	0.015	TRUE	TRUE	2.87332e-06	4.19749e-07	2.37513e-06	3.71359e-07
3200_3515_Bsu_+	3200	3515	+	0	30	316	weak or no enrichment	99	6	125	13	0.015	0.015	FALSE	TRUE	2.89649e-06	7.79534e-07	2.35138e-06	3.18308e-07
3244_3645_Bsu_+	3244	3645	+	0.0588235	30	402	weak or no enrichment	81	2	97	12	0.015	0.015	FALSE	TRUE	2.24768e-06	7.1957e-07	1.92386e-06	1.06103e-07
3253_3515_Bsu_+	3253	3515	+	0	30	263	weak or no enrichment	101	4	84	7	0.015	0.015	FALSE	TRUE	1.94644e-06	4.19749e-07	2.39888e-06	2.12205e-07
3279_3546_Bsu_+	3279	3546	+	0	30	268	nan	11	0	0	1			FALSE	FALSE	0	5.99642e-08	2.61264e-07	0
3311_3664_Bsu_+	3311	3664	+	0.0447761	30	354	nan	26	0	51	7		0.015	TRUE	FALSE	1.18177e-06	4.19749e-07	6.17534e-07	0
3311_3675_Bsu_+	3311	3675	+	0.0447761	30	365	nan	44	3	34	11			TRUE	FALSE	7.87846e-07	6.59606e-07	1.04506e-06	1.59154e-07
3329_3620_Bsu_+	3329	3620	+	0.0645161	30	292	weak or no enrichment	358	18	277	21	0.015	0.015	FALSE	TRUE	6.41863e-06	1.25925e-06	8.50297e-06	9.54923e-07
3368_3774_Bsu_+	3368	3774	+	0.030303	29.3333	407	weak or no enrichment	60	3	88	5	0.015	0.015	TRUE	TRUE	2.03913e-06	2.99821e-07	1.42508e-06	1.59154e-07
3449_3772_Bsu_+	3449	3772	+	0.0447761	21.3333	324	weak or no enrichment	130	6	176	21	0.015	0.015	TRUE	TRUE	4.07826e-06	1.25925e-06	3.08767e-06	3.18308e-07
3468_3680_Bsu_+	3468	3680	+	0.030303	20.6667	213	weak or no enrichment	110	4	78	8	0.015	0.015	TRUE	TRUE	1.80741e-06	4.79713e-07	2.61264e-06	2.12205e-07
3484_3814_Bsu_+	3484	3814	+	0	20.6667	331	weak or no enrichment	107	1	95	5	0.015	0.015	TRUE	TRUE	2.20133e-06	2.99821e-07	2.54139e-06	5.30513e-08
3543_3762_Bsu_+	3543	3762	+	0	19.3333	220	nan	11	0	22	3			TRUE	FALSE	5.09783e-07	1.79893e-07	2.61264e-07	0
3661_4111_Bsu_+	3661	4111	+	0.406263	32	451	nan	25	2	27	6			FALSE	FALSE	6.25642e-07	3.59785e-07	5.93783e-07	1.06103e-07
3720_4038_Bsu_+	3720	4038	+	0.352305	32	319	weak or no enrichment	171	12	128	7	0.015	0.015	FALSE	TRUE	2.96601e-06	4.19749e-07	4.06147e-06	6.36615e-07
3736_3996_Bsu_+	3736	3996	+	0.259852	32	261	nan	2	0	4	0			FALSE	FALSE	9.26877e-08	0	4.75026e-08	0
3757_4045_Bsu_+	3757	4045	+	0.320124	32	289	nan	5	1	35	2			FALSE	FALSE	8.11018e-07	1.19928e-07	1.18757e-07	5.30513e-08
3763_4038_Bsu_+	3763	4038	+	0.463768	32	276	nan	18	0	15	0			FALSE	FALSE	3.47579e-07	0	4.27524e-07	0
3765_4116_Bsu_+	3765	4116	+	0.459915	32	352	nan	42	3	51	5		0.015	FALSE	FALSE	1.18177e-06	2.99821e-07	9.97555e-07	1.59154e-07
3804_4035_Bsu_+	3804	4035	+	0.245265	29.3333	232	weak or no enrichment	167	20	116	10	0.015	0.015	FALSE	TRUE	2.68794e-06	5.99642e-07	3.96647e-06	1.06103e-06
3807_4035_Bsu_+	3807	4035	+	0.262981	29.3333	229	weak or no enrichment	118	11	51	6	0.015	0.015	FALSE	TRUE	1.18177e-06	3.59785e-07	2.80265e-06	5.83564e-07
3815_4083_Bsu_+	3815	4083	+	0.316147	29.3333	269	nan	47	5	63	9		0.015	FALSE	FALSE	1.45983e-06	5.39678e-07	1.11631e-06	2.65256e-07
3830_4066_Bsu_+	3830	4066	+	0.212121	29.3333	237	weak or no enrichment	54	6	65	6	0.015	0.015	FALSE	TRUE	1.50618e-06	3.59785e-07	1.28257e-06	3.18308e-07
3858_4261_Bsu_+	3858	4261	+	0.210327	30	404	nan	41	2	29	3			FALSE	FALSE	6.71986e-07	1.79893e-07	9.73804e-07	1.06103e-07
4031_4318_Bsu_+	4031	4318	+	0.0144928	30	288	weak or no enrichment	744	46	594	69	0.1381	0.300602	FALSE	TRUE	1.37641e-05	4.13753e-06	1.7671e-05	2.44036e-06
4031_4415_Bsu_+	4031	4415	+	0.0144928	30	385	weak or no enrichment	334	16	278	26	0.015	0.242024	FALSE	TRUE	6.4418e-06	1.55907e-06	7.93294e-06	8.4882e-07
4052_4400_Bsu_+	4052	4400	+	0	30	349	weak or no enrichment	209	11	172	15	0.015	0.015	FALSE	TRUE	3.98557e-06	8.99463e-07	4.96402e-06	5.83564e-07
4076_4433_Bsu_+	4076	4433	+	0	30	358	weak or no enrichment	180	9	114	12	0.015	0.015	FALSE	TRUE	2.6416e-06	7.1957e-07	4.27524e-06	4.77461e-07
4117_4396_Bsu_+	4117	4396	+	0	28.6667	280	weak or no enrichment	345	12	323	27	0.015	0.216317	FALSE	TRUE	7.48453e-06	1.61903e-06	8.1942e-06	6.36615e-07
4117_4444_Bsu_+	4117	4444	+	0	28.6667	328	weak or no enrichment	142	8	160	21	0.015	0.015	FALSE	TRUE	3.70751e-06	1.25925e-06	3.37269e-06	4.2441e-07
4117_4219_Bsu_+	4117	4219	+			103	nan	9	1	1	0			FALSE	FALSE	2.31719e-08	0	2.13762e-07	5.30513e-08
4131_4393_Bsu_+	4131	4393	+	0	28.6667	263	weak or no enrichment	191	13	122	13	0.015	0.015	FALSE	TRUE	2.82698e-06	7.79534e-07	4.5365e-06	6.89667e-07
4134_4444_Bsu_+	4134	4444	+	0	28.6667	311	nan	28	1	25	2			FALSE	FALSE	5.79298e-07	1.19928e-07	6.65037e-07	5.30513e-08
4221_4559_Bsu_+	4221	4559	+	0	29.3333	339	weak or no enrichment	106	11	92	12	0.015	0.015	FALSE	TRUE	2.13182e-06	7.1957e-07	2.51764e-06	5.83564e-07
4243_4481_Bsu_+	4243	4481	+	0	29.3333	239	weak or no enrichment	683	41	650	70	0.134082	0.278685	FALSE	TRUE	1.50618e-05	4.19749e-06	1.62221e-05	2.1751e-06
4275_4504_Bsu_+	4275	4504	+	0	29.3333	230	weak or no enrichment	208	14	240	22	0.015	0.015	FALSE	TRUE	5.56126e-06	1.31921e-06	4.94027e-06	7.42718e-07
4336_4546_Bsu_+	4336	4546	+	0	28	211	weak or no enrichment	600	22	685	71	0.015	0.268224	FALSE	TRUE	1.58728e-05	4.25746e-06	1.42508e-05	1.16713e-06
4466_4754_Bsu_+	4466	4754	+	0	34.6667	289	weak or no enrichment	154	9	216	12	0.015	0.015	FALSE	TRUE	5.00514e-06	7.1957e-07	3.6577e-06	4.77461e-07
4495_4834_Bsu_+	4495	4834	+	0.18306	34.6667	340	weak or no enrichment	197	18	178	32	0.015	0.465221	FALSE	TRUE	4.1246e-06	1.91885e-06	4.67901e-06	9.54923e-07
4524_4834_Bsu_+	4524	4834	+	0.378571	32.6667	311	nan	38	5	34	3			FALSE	FALSE	7.87846e-07	1.79893e-07	9.0255e-07	2.65256e-07
4529_4859_Bsu_+	4529	4859	+	0.385468	34	331	nan	61	3	36	3	0.015		FALSE	FALSE	8.3419e-07	1.79893e-07	1.44883e-06	1.59154e-07
4532_4862_Bsu_+	4532	4862	+	0.363636	34.6667	331	nan	41	3	50	8		0.015	FALSE	FALSE	1.1586e-06	4.79713e-07	9.73804e-07	1.59154e-07
4550_4854_Bsu_+	4550	4854	+	0.332331	34	305	weak or no enrichment	192	21	168	23	0.015	0.015	FALSE	TRUE	3.89288e-06	1.37918e-06	4.56025e-06	1.11408e-06
4557_4859_Bsu_+	4557	4859	+	0.32619	34	303	weak or no enrichment	103	2	130	13	0.015	0.015	FALSE	TRUE	3.01235e-06	7.79534e-07	2.44638e-06	1.06103e-07
4557_4873_Bsu_+	4557	4873	+	0.32619	35.3333	317	nan	84	6	46	2	0.015		FALSE	FALSE	1.06591e-06	1.19928e-07	1.99511e-06	3.18308e-07
4560_4779_Bsu_+	4560	4779	+	0.133333	30.6667	220	weak or no enrichment	474	19	432	65	0.015	0.389367	FALSE	TRUE	1.00103e-05	3.89767e-06	1.12581e-05	1.00797e-06
4674_4983_Bsu_+	4674	4983	+	0.178571	35.3333	310	nan	75	4	43	6	0.015		FALSE	FALSE	9.96393e-07	3.59785e-07	1.78135e-06	2.12205e-07
4686_5049_Bsu_+	4686	5049	+	0.163636	35.3333	364	weak or no enrichment	67	3	91	16	0.015	0.015	FALSE	TRUE	2.10865e-06	9.59427e-07	1.59134e-06	1.59154e-07
4731_5091_Bsu_+	4731	5091	+	0	32.6667	361	weak or no enrichment	159	8	130	11	0.015	0.015	FALSE	TRUE	3.01235e-06	6.59606e-07	3.77646e-06	4.2441e-07
4740_5091_Bsu_+	4740	5091	+	0	32.6667	352	nan	32	2	32	3			FALSE	FALSE	7.41502e-07	1.79893e-07	7.60042e-07	1.06103e-07
4760_5122_Bsu_+	4760	5122	+	0	30.6667	363	nan	0	0	4	0			FALSE	FALSE	9.26877e-08	0	0	0
4845_5146_Bsu_+	4845	5146	+	0	26	302	weak or no enrichment	227	13	189	19	0.015	0.015	FALSE	TRUE	4.3795e-06	1.13932e-06	5.39155e-06	6.89667e-07
4850_5230_Bsu_+	4850	5230	+	0	26	381	weak or no enrichment	414	26	376	46	0.140275	0.316592	FALSE	TRUE	8.71265e-06	2.75835e-06	9.83304e-06	1.37933e-06
4864_5151_Bsu_+	4864	5151	+	0	26	288	weak or no enrichment	65	2	64	7	0.015	0.015	FALSE	TRUE	1.483e-06	4.19749e-07	1.54383e-06	1.06103e-07
4874_5083_Bsu_+	4874	5083	+	0	24.6667	210	nan	80	4	26	4	0.015		FALSE	FALSE	6.0247e-07	2.39857e-07	1.9001e-06	2.12205e-07
4907_5266_Bsu_+	4907	5266	+	0	26	360	weak or no enrichment	109	6	107	7	0.015	0.015	FALSE	TRUE	2.4794e-06	4.19749e-07	2.58889e-06	3.18308e-07
4944_5304_Bsu_+	4944	5304	+	0	26	361	weak or no enrichment	212	11	180	21	0.015	0.015	FALSE	TRUE	4.17095e-06	1.25925e-06	5.03528e-06	5.83564e-07
5022_5203_Bsu_+	5022	5203	+	0	26	182	weak or no enrichment	147	8	139	11	0.015	0.015	FALSE	TRUE	3.2209e-06	6.59606e-07	3.49144e-06	4.2441e-07
5035_5220_Bsu_+	5035	5220	+	0	25.3333	186	nan	53	2	44	6	0.015		FALSE	FALSE	1.01957e-06	3.59785e-07	1.25882e-06	1.06103e-07
5101_5477_Bsu_+	5101	5477	+	0.140845	26	377	nan	43	5	54	5		0.015	FALSE	FALSE	1.25128e-06	2.99821e-07	1.02131e-06	2.65256e-07
5134_5436_Bsu_+	5134	5436	+	0.160033	24	303	weak or no enrichment	153	7	148	23	0.015	0.015	FALSE	TRUE	3.42945e-06	1.37918e-06	3.63395e-06	3.71359e-07
5194_5578_Bsu_+	5194	5578	+	0.252158	26	385	weak or no enrichment	112	8	101	10	0.015	0.015	FALSE	TRUE	2.34037e-06	5.99642e-07	2.66015e-06	4.2441e-07
5211_5568_Bsu_+	5211	5568	+	0.127968	26	358	weak or no enrichment	55	2	84	12	0.015	0.015	FALSE	TRUE	1.94644e-06	7.1957e-07	1.30632e-06	1.06103e-07
5221_5439_Bsu_+	5221	5439	+	0.101449	23.3333	219	weak or no enrichment	86	8	137	21	0.015	0.015	FALSE	TRUE	3.17455e-06	1.25925e-06	2.04261e-06	4.2441e-07
5221_5511_Bsu_+	5221	5511	+	0.130861	26	291	weak or no enrichment	140	6	143	13	0.015	0.015	FALSE	TRUE	3.31359e-06	7.79534e-07	3.32518e-06	3.18308e-07
5221_5568_Bsu_+	5221	5568	+	0.146246	26	348	weak or no enrichment	86	1	66	4	0.015	0.015	FALSE	TRUE	1.52935e-06	2.39857e-07	2.04261e-06	5.30513e-08
5221_5606_Bsu_+	5221	5606	+	0.146246	26	386	nan	0	0	2	1			FALSE	FALSE	4.63439e-08	5.99642e-08	0	0
5257_5549_Bsu_+	5257	5549	+	0.143001	26	293	weak or no enrichment	241	15	209	19	0.015	0.015	FALSE	TRUE	4.84293e-06	1.13932e-06	5.72407e-06	7.95769e-07
5271_5581_Bsu_+	5271	5581	+	0.146246	26	311	weak or no enrichment	106	9	130	12	0.015	0.015	FALSE	TRUE	3.01235e-06	7.1957e-07	2.51764e-06	4.77461e-07
5284_5506_Bsu_+	5284	5506	+	0.163301	26	223	weak or no enrichment	68	4	64	12	0.015	0.015	FALSE	TRUE	1.483e-06	7.1957e-07	1.61509e-06	2.12205e-07
5301_5568_Bsu_+	5301	5568	+	0.100726	26	268	weak or no enrichment	158	9	210	25	0.015	0.308071	FALSE	TRUE	4.86611e-06	1.4991e-06	3.75271e-06	4.77461e-07
5314_5526_Bsu_+	5314	5526	+	0.0882353	26	213	weak or no enrichment	187	23	241	20	0.015	0.015	FALSE	TRUE	5.58444e-06	1.19928e-06	4.44149e-06	1.22018e-06
5351_5691_Bsu_+	5351	5691	+	0.030303	26	341	weak or no enrichment	89	3	85	4	0.015	0.015	FALSE	TRUE	1.96961e-06	2.39857e-07	2.11387e-06	1.59154e-07
5354_5643_Bsu_+	5354	5643	+	0.030303	24.6667	290	weak or no enrichment	170	13	153	19	0.015	0.015	FALSE	TRUE	3.54531e-06	1.13932e-06	4.03772e-06	6.89667e-07
5356_5666_Bsu_+	5356	5666	+	0.030303	24.6667	311	weak or no enrichment	288	18	254	18	0.015	0.015	FALSE	TRUE	5.88567e-06	1.07936e-06	6.84038e-06	9.54923e-07
5415_5748_Bsu_+	5415	5748	+	0	26	334	weak or no enrichment	249	15	265	22	0.015	0.015	FALSE	TRUE	6.14056e-06	1.31921e-06	5.91408e-06	7.95769e-07
5432_5722_Bsu_+	5432	5722	+	0	26	291	weak or no enrichment	179	10	167	18	0.015	0.015	FALSE	TRUE	3.86971e-06	1.07936e-06	4.25148e-06	5.30513e-07
5434_5821_Bsu_+	5434	5821	+	0.0606061	26	388	nan	15	1	26	1			FALSE	FALSE	6.0247e-07	5.99642e-08	3.5627e-07	5.30513e-08
5558_5787_Bsu_+	5558	5787	+	0	24	230	weak or no enrichment	302	9	261	18	0.015	0.015	FALSE	TRUE	6.04787e-06	1.07936e-06	7.17289e-06	4.77461e-07
5558_5880_Bsu_+	5558	5880	+	0.129032	24	323	weak or no enrichment	587	27	538	59	0.102739	0.283791	FALSE	TRUE	1.24665e-05	3.53789e-06	1.3942e-05	1.43238e-06
5560_5857_Bsu_+	5560	5857	+	0.143525	23.3333	298	nan	1	0	3	0			FALSE	FALSE	6.95158e-08	0	2.37513e-08	0
5569_5942_Bsu_+	5569	5942	+	0.120083	22.6667	374	nan	18	0	20	0			FALSE	FALSE	4.63439e-07	0	4.27524e-07	0
5665_6055_Bsu_+	5665	6055	+	0.0625	21.3333	391	weak or no enrichment	54	1	130	19	0.015	0.015	FALSE	TRUE	3.01235e-06	1.13932e-06	1.28257e-06	5.30513e-08
5667_5977_Bsu_+	5667	5977	+	0.047619	21.3333	311	nan	0	0	3	0			FALSE	FALSE	6.95158e-08	0	0	0
5699_6085_Bsu_+	5699	6085	+	0.0461538	23.3333	387	weak or no enrichment	164	7	135	19	0.015	0.015	FALSE	TRUE	3.12821e-06	1.13932e-06	3.89521e-06	3.71359e-07
5739_6025_Bsu_+	5739	6025	+	0.0769231	21.3333	287	weak or no enrichment	380	12	284	40	0.015	0.364478	FALSE	TRUE	6.58083e-06	2.39857e-06	9.0255e-06	6.36615e-07
5739_6065_Bsu_+	5739	6065	+	0.0769231	21.3333	327	weak or no enrichment	197	7	210	23	0.015	0.015	FALSE	TRUE	4.86611e-06	1.37918e-06	4.67901e-06	3.71359e-07
5754_6065_Bsu_+	5754	6065	+	0	21.3333	312	weak or no enrichment	176	11	163	23	0.015	0.015	FALSE	TRUE	3.77703e-06	1.37918e-06	4.18023e-06	5.83564e-07
5796_6178_Bsu_+	5796	6178	+	0.0606061	23.3333	383	weak or no enrichment	158	12	159	23	0.015	0.015	FALSE	TRUE	3.68434e-06	1.37918e-06	3.75271e-06	6.36615e-07
5797_6074_Bsu_+	5797	6074	+	0.0606061	22	278	weak or no enrichment	90	4	144	8	0.015	0.015	FALSE	TRUE	3.33676e-06	4.79713e-07	2.13762e-06	2.12205e-07
5797_6178_Bsu_+	5797	6178	+	0.0606061	23.3333	382	nan	32	1	33	5			FALSE	FALSE	7.64674e-07	2.99821e-07	7.60042e-07	5.30513e-08
5858_6229_Bsu_+	5858	6229	+	0	25.3333	372	weak or no enrichment	217	9	234	27	0.015	0.298592	FALSE	TRUE	5.42223e-06	1.61903e-06	5.15403e-06	4.77461e-07
5887_6158_Bsu_+	5887	6158	+	0	23.3333	272	weak or no enrichment	145	7	147	13	0.015	0.015	FALSE	TRUE	3.40627e-06	7.79534e-07	3.44394e-06	3.71359e-07
5887_6229_Bsu_+	5887	6229	+	0	25.3333	343	nan	35	2	74	9		0.015	FALSE	FALSE	1.71472e-06	5.39678e-07	8.31296e-07	1.06103e-07
5995_6199_Bsu_+	5995	6199	+	0	23.3333	205	weak or no enrichment	349	19	492	54	0.015	0.284026	FALSE	TRUE	1.14006e-05	3.23807e-06	8.28921e-06	1.00797e-06
6001_6310_Bsu_+	6001	6310	+	0.0571429	25.3333	310	weak or no enrichment	367	23	700	61	0.015	0.225508	FALSE	TRUE	1.62204e-05	3.65781e-06	8.71673e-06	1.22018e-06
6046_6322_Bsu_+	6046	6322	+	0.0144928	25.3333	277	weak or no enrichment	167	10	188	16	0.015	0.015	FALSE	TRUE	4.35632e-06	9.59427e-07	3.96647e-06	5.30513e-07
6046_6396_Bsu_+	6046	6396	+	0.158196	25.3333	351	weak or no enrichment	91	8	78	9	0.015	0.015	FALSE	TRUE	1.80741e-06	5.39678e-07	2.16137e-06	4.2441e-07
6056_6305_Bsu_+	6056	6305	+	0.0857143	25.3333	250	weak or no enrichment	349	12	371	34	0.015	0.237156	FALSE	TRUE	8.59679e-06	2.03878e-06	8.28921e-06	6.36615e-07
6056_6365_Bsu_+	6056	6365	+	0.13049	25.3333	310	weak or no enrichment	230	16	217	13	0.015	0.015	FALSE	TRUE	5.02831e-06	7.79534e-07	5.4628e-06	8.4882e-07
6066_6403_Bsu_+	6066	6403	+	0.103331	25.3333	338	weak or no enrichment	105	8	121	22	0.015	0.015	FALSE	TRUE	2.8038e-06	1.31921e-06	2.49389e-06	4.2441e-07
6117_6289_Bsu_+	6117	6289	+	0	24.6667	173	weak or no enrichment	155	6	127	13	0.015	0.015	FALSE	TRUE	2.94284e-06	7.79534e-07	3.68145e-06	3.18308e-07
6149_6461_Bsu_+	6149	6461	+	0.187229	26	313	weak or no enrichment	239	6	238	28	0.015	0.304446	FALSE	TRUE	5.51492e-06	1.679e-06	5.67656e-06	3.18308e-07
6171_6492_Bsu_+	6171	6492	+	0.23478	26	322	weak or no enrichment	171	12	125	18	0.015	0.015	FALSE	TRUE	2.89649e-06	1.07936e-06	4.06147e-06	6.36615e-07
6174_6352_Bsu_+	6174	6352	+	0.0588235	24	179	nan	0	0	4	3			FALSE	FALSE	9.26877e-08	1.79893e-07	0	0
6190_6490_Bsu_+	6190	6490	+	0.258938	26	301	weak or no enrichment	111	5	84	19	0.015	0.015	FALSE	TRUE	1.94644e-06	1.13932e-06	2.6364e-06	2.65256e-07
6242_6579_Bsu_+	6242	6579	+	0.155813	26	338	weak or no enrichment	165	10	102	7	0.015	0.015	FALSE	TRUE	2.36354e-06	4.19749e-07	3.91897e-06	5.30513e-07
6242_6582_Bsu_+	6242	6582	+	0.155813	26	341	nan	2	0	1	2			FALSE	FALSE	2.31719e-08	1.19928e-07	4.75026e-08	0
6307_6650_Bsu_+	6307	6650	+	0.0153846	26	344	weak or no enrichment	263	21	214	14	0.015	0.015	FALSE	TRUE	4.95879e-06	8.39499e-07	6.24659e-06	1.11408e-06
6330_6568_Bsu_+	6330	6568	+	0.084507	26	239	weak or no enrichment	136	8	135	7	0.015	0.015	FALSE	TRUE	3.12821e-06	4.19749e-07	3.23018e-06	4.2441e-07
6509_6695_Bsu_+	6509	6695	+	0.0857143	23.3333	187	weak or no enrichment	1004	53	1004	82	0.11791	0.211354	FALSE	TRUE	2.32646e-05	4.91706e-06	2.38463e-05	2.81172e-06
6581_6840_Bsu_+	6581	6840	+	0	26.6667	260	Rho-independent enrichment	919	1179	827	941	2.86554	2.94451	FALSE	FALSE	1.91632e-05	5.64263e-05	2.18275e-05	6.25474e-05
6826_7065_Bsu_+	6826	7065	+	0	36	240	weak or no enrichment	79	6	82	9	0.015	0.015	TRUE	TRUE	1.9001e-06	5.39678e-07	1.87635e-06	3.18308e-07
6955_7249_Bsu_+	6955	7249	+	0	32.6667	295	weak or no enrichment	87	7	110	8	0.015	0.015	FALSE	TRUE	2.54891e-06	4.79713e-07	2.06636e-06	3.71359e-07
7036_7333_Bsu_+	7036	7333	+	0	32	298	nan	32	3	36	4			FALSE	FALSE	8.3419e-07	2.39857e-07	7.60042e-07	1.59154e-07
7078_7417_Bsu_+	7078	7417	+	0	29.3333	340	weak or no enrichment	178	9	169	17	0.015	0.015	FALSE	TRUE	3.91606e-06	1.01939e-06	4.22773e-06	4.77461e-07
7114_7281_Bsu_+	7114	7281	+	0	26.6667	168	weak or no enrichment	183	19	146	20	0.015	0.015	FALSE	TRUE	3.3831e-06	1.19928e-06	4.34649e-06	1.00797e-06
7122_7341_Bsu_+	7122	7341	+	0	27.3333	220	weak or no enrichment	133	8	114	22	0.015	0.015	FALSE	TRUE	2.6416e-06	1.31921e-06	3.15892e-06	4.2441e-07
7248_7527_Bsu_+	7248	7527	+	0.0588235	27.3333	280	weak or no enrichment	346	18	330	24	0.015	0.015	FALSE	TRUE	7.64674e-06	1.43914e-06	8.21795e-06	9.54923e-07
7262_7374_Bsu_+	7262	7374	+			113	nan	52	5	23	1	0.015		FALSE	FALSE	5.32954e-07	5.99642e-08	1.23507e-06	2.65256e-07
7277_7551_Bsu_+	7277	7551	+	0	25.3333	275	weak or no enrichment	234	11	239	23	0.015	0.015	FALSE	TRUE	5.53809e-06	1.37918e-06	5.55781e-06	5.83564e-07
7291_7593_Bsu_+	7291	7593	+	0.0294118	25.3333	303	weak or no enrichment	378	19	488	56	0.015	0.29696	FALSE	TRUE	1.13079e-05	3.35799e-06	8.97799e-06	1.00797e-06
7311_7532_Bsu_+	7311	7532	+	0.0294118	24	222	weak or no enrichment	116	6	116	10	0.015	0.015	FALSE	TRUE	2.68794e-06	5.99642e-07	2.75515e-06	3.18308e-07
7332_7561_Bsu_+	7332	7561	+	0	24	230	nan	18	1	13	3			FALSE	FALSE	3.01235e-07	1.79893e-07	4.27524e-07	5.30513e-08
7337_7624_Bsu_+	7337	7624	+	0.0434783	26.6667	288	nan	33	0	53	10		0.015	FALSE	FALSE	1.22811e-06	5.99642e-07	7.83793e-07	0
7368_7735_Bsu_+	7368	7735	+	0.0285714	26.6667	368	nan	31	6	63	1		0.015	FALSE	FALSE	1.45983e-06	5.99642e-08	7.36291e-07	3.18308e-07
7410_7722_Bsu_+	7410	7722	+	0	26.6667	313	weak or no enrichment	131	8	84	8	0.015	0.015	FALSE	TRUE	1.94644e-06	4.79713e-07	3.11142e-06	4.2441e-07
7448_7749_Bsu_+	7448	7749	+	0	26.6667	302	weak or no enrichment	209	15	194	24	0.015	0.015	FALSE	TRUE	4.49536e-06	1.43914e-06	4.96402e-06	7.95769e-07
7627_7947_Bsu_+	7627	7947	+	0	26	321	weak or no enrichment	228	7	264	28	0.015	0.274463	FALSE	TRUE	6.11739e-06	1.679e-06	5.4153e-06	3.71359e-07
7656_7867_Bsu_+	7656	7867	+	0	22.6667	212	weak or no enrichment	162	8	102	14	0.015	0.015	FALSE	TRUE	2.36354e-06	8.39499e-07	3.84771e-06	4.2441e-07
7711_7947_Bsu_+	7711	7947	+	0	26	237	weak or no enrichment	292	11	359	36	0.015	0.2595	FALSE	TRUE	8.31872e-06	2.15871e-06	6.93538e-06	5.83564e-07
7713_8003_Bsu_+	7713	8003	+	0	28	291	weak or no enrichment	392	25	431	43	0.14245	0.258179	FALSE	TRUE	9.9871e-06	2.57846e-06	9.31051e-06	1.32628e-06
7713_7961_Bsu_+	7713	7961	+	0	26	249	nan	8	0	3	0			FALSE	FALSE	6.95158e-08	0	1.9001e-07	0
7765_8038_Bsu_+	7765	8038	+	0.015873	29.3333	274	weak or no enrichment	219	10	205	15	0.015	0.015	FALSE	TRUE	4.75025e-06	8.99463e-07	5.20154e-06	5.30513e-07
7779_7984_Bsu_+	7779	7984	+	0	26	206	weak or no enrichment	336	27	345	31	0.179487	0.232526	FALSE	TRUE	7.99432e-06	1.85889e-06	7.98044e-06	1.43238e-06
7779_8040_Bsu_+	7779	8040	+	0.0491803	29.3333	262	weak or no enrichment	259	16	235	19	0.015	0.015	FALSE	TRUE	5.4454e-06	1.13932e-06	6.15159e-06	8.4882e-07
7855_8185_Bsu_+	7855	8185	+	0.299752	30	331	nan	25	2	35	1			FALSE	FALSE	8.11018e-07	5.99642e-08	5.93783e-07	1.06103e-07
7876_8167_Bsu_+	7876	8167	+	0.21385	30	292	nan	10	1	3	0			FALSE	FALSE	6.95158e-08	0	2.37513e-07	5.30513e-08
7890_8157_Bsu_+	7890	8157	+	0.273016	30	268	weak or no enrichment	71	2	96	12	0.015	0.015	FALSE	TRUE	2.22451e-06	7.1957e-07	1.68634e-06	1.06103e-07
7890_8162_Bsu_+	7890	8162	+	0.273016	30	273	weak or no enrichment	82	5	115	24	0.015	0.015	FALSE	TRUE	2.66477e-06	1.43914e-06	1.94761e-06	2.65256e-07
7993_8272_Bsu_+	7993	8272	+	0	29.3333	280	weak or no enrichment	786	53	872	101	0.150613	0.299733	FALSE	TRUE	2.02059e-05	6.05638e-06	1.86685e-05	2.81172e-06
8031_8285_Bsu_+	8031	8285	+	0	29.3333	255	weak or no enrichment	133	9	123	16	0.015	0.015	FALSE	TRUE	2.85015e-06	9.59427e-07	3.15892e-06	4.77461e-07
8053_8293_Bsu_+	8053	8293	+	0	29.3333	241	nan	45	2	37	3			FALSE	FALSE	8.57362e-07	1.79893e-07	1.06881e-06	1.06103e-07
8075_8353_Bsu_+	8075	8353	+	0	29.3333	279	weak or no enrichment	72	7	142	21	0.015	0.015	FALSE	TRUE	3.29041e-06	1.25925e-06	1.71009e-06	3.71359e-07
8091_8291_Bsu_+	8091	8291	+	0.0447761	28.6667	201	weak or no enrichment	132	6	105	17	0.015	0.015	FALSE	TRUE	2.43305e-06	1.01939e-06	3.13517e-06	3.18308e-07
8102_8467_Bsu_+	8102	8467	+	0.0294118	27.3333	366	nan	1	0	2	1			FALSE	FALSE	4.63439e-08	5.99642e-08	2.37513e-08	0
8102_8285_Bsu_+	8102	8285	+	0	27.3333	184	nan	1	0	0	0			FALSE	FALSE	0	0	2.37513e-08	0
8107_8271_Bsu_+	8107	8271	+	0	26.6667	165	weak or no enrichment	233	13	251	18	0.015	0.015	FALSE	TRUE	5.81616e-06	1.07936e-06	5.53405e-06	6.89667e-07
8262_8521_Bsu_+	8262	8521	+	0	27.3333	260	weak or no enrichment	71	4	63	9	0.015	0.015	FALSE	TRUE	1.45983e-06	5.39678e-07	1.68634e-06	2.12205e-07
8267_8449_Bsu_+	8267	8449	+	0	24.6667	183	weak or no enrichment	117	8	92	7	0.015	0.015	FALSE	TRUE	2.13182e-06	4.19749e-07	2.7789e-06	4.2441e-07
8276_8521_Bsu_+	8276	8521	+	0	27.3333	246	weak or no enrichment	134	3	108	9	0.015	0.015	FALSE	TRUE	2.50257e-06	5.39678e-07	3.18268e-06	1.59154e-07
8319_8518_Bsu_+	8319	8518	+	0	27.3333	200	weak or no enrichment	561	26	500	42	0.103519	0.217375	FALSE	TRUE	1.1586e-05	2.5185e-06	1.33245e-05	1.37933e-06
8351_8722_Bsu_+	8351	8722	+	0	25.3333	372	weak or no enrichment	182	10	162	16	0.015	0.015	FALSE	TRUE	3.75385e-06	9.59427e-07	4.32274e-06	5.30513e-07
8440_8831_Bsu_+	8440	8831	+	0	26.6667	392	weak or no enrichment	115	10	133	11	0.015	0.015	FALSE	TRUE	3.08187e-06	6.59606e-07	2.7314e-06	5.30513e-07
8537_8777_Bsu_+	8537	8777	+	0.0149254	26.6667	241	weak or no enrichment	214	17	226	20	0.015	0.015	FALSE	TRUE	5.23686e-06	1.19928e-06	5.08278e-06	9.01872e-07
8569_8945_Bsu_+	8569	8945	+	0.0461538	30	377	weak or no enrichment	195	14	225	27	0.015	0.310535	FALSE	TRUE	5.21369e-06	1.61903e-06	4.6315e-06	7.42718e-07
8590_8953_Bsu_+	8590	8953	+	0.109135	30	364	weak or no enrichment	123	4	150	23	0.015	0.015	FALSE	TRUE	3.47579e-06	1.37918e-06	2.92141e-06	2.12205e-07
8597_8924_Bsu_+	8597	8924	+	0.0153846	29.3333	328	weak or no enrichment	156	7	180	16	0.015	0.015	FALSE	TRUE	4.17095e-06	9.59427e-07	3.7052e-06	3.71359e-07
8599_8877_Bsu_+	8599	8877	+	0	26.6667	279	weak or no enrichment	128	7	191	21	0.015	0.015	FALSE	TRUE	4.42584e-06	1.25925e-06	3.04017e-06	3.71359e-07
8631_8903_Bsu_+	8631	8903	+	0	27.3333	273	weak or no enrichment	68	8	103	13	0.015	0.015	FALSE	TRUE	2.38671e-06	7.79534e-07	1.61509e-06	4.2441e-07
8688_9001_Bsu_+	8688	9001	+	0.125	30	314	weak or no enrichment	172	17	240	22	0.015	0.015	FALSE	TRUE	5.56126e-06	1.31921e-06	4.08522e-06	9.01872e-07
8718_9041_Bsu_+	8718	9041	+	0.106803	30	324	weak or no enrichment	109	5	112	14	0.015	0.015	FALSE	TRUE	2.59526e-06	8.39499e-07	2.58889e-06	2.65256e-07
8748_9049_Bsu_+	8748	9049	+	0.0923077	30	302	weak or no enrichment	158	7	164	21	0.015	0.015	FALSE	TRUE	3.8002e-06	1.25925e-06	3.75271e-06	3.71359e-07
8804_8948_Bsu_+	8804	8948	+			145	weak or no enrichment	429	35	491	49	0.18223	0.258252	FALSE	TRUE	1.13774e-05	2.93824e-06	1.01893e-05	1.85679e-06
8822_9133_Bsu_+	8822	9133	+	0.0769231	28.6667	312	weak or no enrichment	84	11	103	14	0.015	0.015	FALSE	TRUE	2.38671e-06	8.39499e-07	1.99511e-06	5.83564e-07
8841_9182_Bsu_+	8841	9182	+	0	28.6667	342	weak or no enrichment	79	4	127	18	0.015	0.015	FALSE	TRUE	2.94284e-06	1.07936e-06	1.87635e-06	2.12205e-07
8936_9177_Bsu_+	8936	9177	+	0	23.3333	242	weak or no enrichment	147	7	154	18	0.015	0.015	FALSE	TRUE	3.56848e-06	1.07936e-06	3.49144e-06	3.71359e-07
8944_9174_Bsu_+	8944	9174	+	0	23.3333	231	weak or no enrichment	211	14	188	20	0.015	0.015	FALSE	TRUE	4.35632e-06	1.19928e-06	5.01153e-06	7.42718e-07
8985_9314_Bsu_+	8985	9314	+	0	23.3333	330	weak or no enrichment	101	12	147	12	0.015	0.015	FALSE	TRUE	3.40627e-06	7.1957e-07	2.39888e-06	6.36615e-07
9080_9343_Bsu_+	9080	9343	+	0	17.3333	264	weak or no enrichment	201	15	252	24	0.015	0.015	FALSE	TRUE	5.83933e-06	1.43914e-06	4.77401e-06	7.95769e-07
9087_9401_Bsu_+	9087	9401	+	0	23.3333	315	weak or no enrichment	185	5	146	12	0.015	0.015	FALSE	TRUE	3.3831e-06	7.1957e-07	4.39399e-06	2.65256e-07
9173_9519_Bsu_+	9173	9519	+	0	25.3333	347	Rho-independent enrichment	107	566	168	1191	11.8152	18.3456	FALSE	FALSE	3.89288e-06	7.14173e-05	2.54139e-06	3.0027e-05
9175_9503_Bsu_+	9175	9503	+	0	25.3333	329	nan	26	144	37	179			FALSE	FALSE	8.57362e-07	1.07336e-05	6.17534e-07	7.63938e-06
9181_9493_Bsu_+	9181	9493	+	0	25.3333	313	Rho-independent enrichment	239	1335	141	902	12.4765	16.5545	FALSE	FALSE	3.26724e-06	5.40877e-05	5.67656e-06	7.08234e-05
9239_9511_Bsu_+	9239	9511	+	0	25.3333	273	Rho-independent enrichment	268	1497	197	1529	12.4766	20.085	FALSE	FALSE	4.56487e-06	9.16852e-05	6.36535e-06	7.94178e-05
9553_9906_Bsu_+	9553	9906	+	0.13455	31.3333	354	weak or no enrichment	226	6	127	9	0.015	0.015	TRUE	TRUE	2.94284e-06	5.39678e-07	5.3678e-06	3.18308e-07
9628_9950_Bsu_+	9628	9950	+	0	26.6667	323	weak or no enrichment	228	29	252	19	0.2841	0.015	TRUE	TRUE	5.83933e-06	1.13932e-06	5.4153e-06	1.53849e-06
9679_10022_Bsu_+	9679	10022	+	0	26.6667	344	nan	15	0	12	2			FALSE	FALSE	2.78063e-07	1.19928e-07	3.5627e-07	0
9684_9928_Bsu_+	9684	9928	+	0	26.6667	245	nan	73	8	49	7	0.015		FALSE	FALSE	1.13542e-06	4.19749e-07	1.73385e-06	4.2441e-07
9736_9983_Bsu_+	9736	9983	+	0	23.3333	248	nan	2	0	4	0			FALSE	FALSE	9.26877e-08	0	4.75026e-08	0
9741_10072_Bsu_+	9741	10072	+	0	23.3333	332	nan	12	0	10	0			FALSE	FALSE	2.31719e-07	0	2.85016e-07	0
9751_10164_Bsu_+	9751	10164	+	0	23.3333	414	nan	12	2	26	2			FALSE	FALSE	6.0247e-07	1.19928e-07	2.85016e-07	1.06103e-07
9756_9927_Bsu_+	9756	9927	+	0	22.6667	172	weak or no enrichment	225	11	261	23	0.015	0.015	FALSE	TRUE	6.04787e-06	1.37918e-06	5.34404e-06	5.83564e-07
9761_9993_Bsu_+	9761	9993	+	0	23.3333	233	weak or no enrichment	182	11	198	12	0.015	0.015	FALSE	TRUE	4.58804e-06	7.1957e-07	4.32274e-06	5.83564e-07
9770_10016_Bsu_+	9770	10016	+	0	23.3333	247	weak or no enrichment	218	9	200	26	0.015	0.336413	FALSE	TRUE	4.63439e-06	1.55907e-06	5.17779e-06	4.77461e-07
9817_10117_Bsu_+	9817	10117	+	0	23.3333	301	nan	1	0	3	0			FALSE	FALSE	6.95158e-08	0	2.37513e-08	0
9821_10174_Bsu_+	9821	10174	+	0	23.3333	354	nan	23	1	26	3			FALSE	FALSE	6.0247e-07	1.79893e-07	5.4628e-07	5.30513e-08
9831_10015_Bsu_+	9831	10015	+	0	22	185	nan	27	4	32	1			FALSE	FALSE	7.41502e-07	5.99642e-08	6.41285e-07	2.12205e-07
9837_10038_Bsu_+	9837	10038	+	0	22.6667	202	nan	19	2	20	5			FALSE	FALSE	4.63439e-07	2.99821e-07	4.51275e-07	1.06103e-07
9844_10118_Bsu_+	9844	10118	+	0	23.3333	275	nan	9	0	10	1			FALSE	FALSE	2.31719e-07	5.99642e-08	2.13762e-07	0
9844_10258_Bsu_+	9844	10258	+	0	23.3333	415	nan	14	2	20	3			FALSE	FALSE	4.63439e-07	1.79893e-07	3.32518e-07	1.06103e-07
9852_10270_Bsu_+	9852	10270	+	0	23.3333	419	nan	6	0	4	2			FALSE	FALSE	9.26877e-08	1.19928e-07	1.42508e-07	0
9856_10066_Bsu_+	9856	10066	+	0	23.3333	211	nan	16	2	19	3			FALSE	FALSE	4.40267e-07	1.79893e-07	3.80021e-07	1.06103e-07
9856_10258_Bsu_+	9856	10258	+	0	23.3333	403	nan	9	0	17	3			FALSE	FALSE	3.93923e-07	1.79893e-07	2.13762e-07	0
9878_10157_Bsu_+	9878	10157	+	0	23.3333	280	nan	11	0	17	3			FALSE	FALSE	3.93923e-07	1.79893e-07	2.61264e-07	0
9879_10156_Bsu_+	9879	10156	+	0	23.3333	278	nan	21	1	18	2			FALSE	FALSE	4.17095e-07	1.19928e-07	4.98777e-07	5.30513e-08
9879_10182_Bsu_+	9879	10182	+	0	23.3333	304	nan	3	1	13	0			FALSE	FALSE	3.01235e-07	0	7.12539e-08	5.30513e-08
9883_10156_Bsu_+	9883	10156	+	0	23.3333	274	nan	22	2	28	1			FALSE	FALSE	6.48814e-07	5.99642e-08	5.22529e-07	1.06103e-07
9883_10157_Bsu_+	9883	10157	+	0	23.3333	275	nan	20	0	28	4			FALSE	FALSE	6.48814e-07	2.39857e-07	4.75026e-07	0
9883_10303_Bsu_+	9883	10303	+	0	23.3333	421	nan	32	0	45	9			FALSE	FALSE	1.04274e-06	5.39678e-07	7.60042e-07	0
9883_10319_Bsu_+	9883	10319	+	0	23.3333	437	nan	3	0	11	1			FALSE	FALSE	2.54891e-07	5.99642e-08	7.12539e-08	0
9883_10258_Bsu_+	9883	10258	+	0	23.3333	376	nan	11	1	17	0			FALSE	FALSE	3.93923e-07	0	2.61264e-07	5.30513e-08
9883_10278_Bsu_+	9883	10278	+	0	23.3333	396	nan	1	0	0	0			FALSE	FALSE	0	0	2.37513e-08	0
9897_10164_Bsu_+	9897	10164	+	0	22.6667	268	nan	2	0	6	1			FALSE	FALSE	1.39032e-07	5.99642e-08	4.75026e-08	0
9897_10131_Bsu_+	9897	10131	+	0	22.6667	235	nan	5	0	2	0			FALSE	FALSE	4.63439e-08	0	1.18757e-07	0
9901_10166_Bsu_+	9901	10166	+	0	22.6667	266	nan	4	1	9	0			FALSE	FALSE	2.08547e-07	0	9.50052e-08	5.30513e-08
9911_10157_Bsu_+	9911	10157	+	0	22.6667	247	nan	18	1	23	2			FALSE	FALSE	5.32954e-07	1.19928e-07	4.27524e-07	5.30513e-08
9911_10270_Bsu_+	9911	10270	+	0	22.6667	360	nan	9	1	7	0			FALSE	FALSE	1.62204e-07	0	2.13762e-07	5.30513e-08
9916_10217_Bsu_+	9916	10217	+	0	22.6667	302	nan	21	1	15	1			FALSE	FALSE	3.47579e-07	5.99642e-08	4.98777e-07	5.30513e-08
9918_10139_Bsu_+	9918	10139	+	0	22.6667	222	nan	16	2	13	1			FALSE	FALSE	3.01235e-07	5.99642e-08	3.80021e-07	1.06103e-07
9921_10139_Bsu_+	9921	10139	+	0	22.6667	219	nan	45	2	50	5		0.015	FALSE	FALSE	1.1586e-06	2.99821e-07	1.06881e-06	1.06103e-07
9921_10179_Bsu_+	9921	10179	+	0	22.6667	259	nan	29	1	26	1			FALSE	FALSE	6.0247e-07	5.99642e-08	6.88788e-07	5.30513e-08
9926_10139_Bsu_+	9926	10139	+	0	22.6667	214	nan	17	1	18	3			FALSE	FALSE	4.17095e-07	1.79893e-07	4.03772e-07	5.30513e-08
9930_10189_Bsu_+	9930	10189	+	0	22.6667	260	nan	6	0	5	1			FALSE	FALSE	1.1586e-07	5.99642e-08	1.42508e-07	0
9931_10217_Bsu_+	9931	10217	+	0	22.6667	287	nan	12	2	14	2			FALSE	FALSE	3.24407e-07	1.19928e-07	2.85016e-07	1.06103e-07
9941_10172_Bsu_+	9941	10172	+	0	21.3333	232	nan	3	1	2	0			FALSE	FALSE	4.63439e-08	0	7.12539e-08	5.30513e-08
9941_10217_Bsu_+	9941	10217	+	0	21.3333	277	nan	2	0	3	0			FALSE	FALSE	6.95158e-08	0	4.75026e-08	0
9943_10145_Bsu_+	9943	10145	+	0	21.3333	203	nan	30	0	25	2			FALSE	FALSE	5.79298e-07	1.19928e-07	7.12539e-07	0
9943_10234_Bsu_+	9943	10234	+	0	21.3333	292	nan	3	1	3	0			FALSE	FALSE	6.95158e-08	0	7.12539e-08	5.30513e-08
9954_10263_Bsu_+	9954	10263	+	0	21.3333	310	nan	4	2	1	1			FALSE	FALSE	2.31719e-08	5.99642e-08	9.50052e-08	1.06103e-07
9954_10264_Bsu_+	9954	10264	+	0	21.3333	311	nan	22	0	31	6			FALSE	FALSE	7.1833e-07	3.59785e-07	5.22529e-07	0
9954_10275_Bsu_+	9954	10275	+	0	21.3333	322	nan	24	1	23	3			FALSE	FALSE	5.32954e-07	1.79893e-07	5.70031e-07	5.30513e-08
9968_10217_Bsu_+	9968	10217	+	0	21.3333	250	nan	8	0	6	0			FALSE	FALSE	1.39032e-07	0	1.9001e-07	0
9974_10356_Bsu_+	9974	10356	+	0	21.3333	383	nan	7	0	6	0			FALSE	FALSE	1.39032e-07	0	1.66259e-07	0
9979_10276_Bsu_+	9979	10276	+	0	20.6667	298	nan	36	0	37	2			FALSE	FALSE	8.57362e-07	1.19928e-07	8.55047e-07	0
9984_10301_Bsu_+	9984	10301	+	0	20.6667	318	nan	14	0	7	2			FALSE	FALSE	1.62204e-07	1.19928e-07	3.32518e-07	0
9989_10295_Bsu_+	9989	10295	+	0	20.6667	307	nan	4	1	3	1			FALSE	FALSE	6.95158e-08	5.99642e-08	9.50052e-08	5.30513e-08
10005_10217_Bsu_+	10005	10217	+	0	17.3333	213	nan	2	0	5	1			FALSE	FALSE	1.1586e-07	5.99642e-08	4.75026e-08	0
10013_10276_Bsu_+	10013	10276	+	0	19.3333	264	nan	46	2	42	2			FALSE	FALSE	9.73221e-07	1.19928e-07	1.09256e-06	1.06103e-07
10013_10297_Bsu_+	10013	10297	+	0	20.6667	285	weak or no enrichment	84	3	104	19	0.015	0.015	FALSE	TRUE	2.40988e-06	1.13932e-06	1.99511e-06	1.59154e-07
10024_10265_Bsu_+	10024	10265	+	0	19.3333	242	nan	22	1	34	0			FALSE	FALSE	7.87846e-07	0	5.22529e-07	5.30513e-08
10035_10374_Bsu_+	10035	10374	+	0	22	340	nan	37	1	34	5			FALSE	FALSE	7.87846e-07	2.99821e-07	8.78798e-07	5.30513e-08
10036_10251_Bsu_+	10036	10251	+	0	16.6667	216	nan	3	1	6	0			FALSE	FALSE	1.39032e-07	0	7.12539e-08	5.30513e-08
10037_10395_Bsu_+	10037	10395	+	0	23.3333	359	nan	25	4	38	3			FALSE	FALSE	8.80533e-07	1.79893e-07	5.93783e-07	2.12205e-07
10037_10394_Bsu_+	10037	10394	+	0	23.3333	358	nan	0	0	1	0			FALSE	FALSE	2.31719e-08	0	0	0
10041_10141_Bsu_+	10041	10141	+			101	nan	2	0	5	0			FALSE	FALSE	1.1586e-07	0	4.75026e-08	0
10043_10403_Bsu_+	10043	10403	+	0	23.3333	361	nan	1	0	0	0			FALSE	FALSE	0	0	2.37513e-08	0
10075_10295_Bsu_+	10075	10295	+	0	19.3333	221	nan	16	3	20	0			FALSE	FALSE	4.63439e-07	0	3.80021e-07	1.59154e-07
10098_10331_Bsu_+	10098	10331	+	0	21.3333	234	nan	23	0	24	1			FALSE	FALSE	5.56126e-07	5.99642e-08	5.4628e-07	0
10098_10356_Bsu_+	10098	10356	+	0	21.3333	259	nan	13	0	11	1			FALSE	FALSE	2.54891e-07	5.99642e-08	3.08767e-07	0
10110_10356_Bsu_+	10110	10356	+	0	21.3333	247	nan	31	0	23	2			FALSE	FALSE	5.32954e-07	1.19928e-07	7.36291e-07	0
10110_10422_Bsu_+	10110	10422	+	0	23.3333	313	nan	26	2	30	4			FALSE	FALSE	6.95158e-07	2.39857e-07	6.17534e-07	1.06103e-07
10111_10457_Bsu_+	10111	10457	+	0	23.3333	347	nan	3	0	3	1			FALSE	FALSE	6.95158e-08	5.99642e-08	7.12539e-08	0
10124_10393_Bsu_+	10124	10393	+	0	23.3333	270	nan	45	3	65	6		0.015	FALSE	FALSE	1.50618e-06	3.59785e-07	1.06881e-06	1.59154e-07
10124_10487_Bsu_+	10124	10487	+	0	23.3333	364	nan	24	1	30	1			FALSE	FALSE	6.95158e-07	5.99642e-08	5.70031e-07	5.30513e-08
10130_10489_Bsu_+	10130	10489	+	0	23.3333	360	weak or no enrichment	77	6	86	8	0.015	0.015	FALSE	TRUE	1.99279e-06	4.79713e-07	1.82885e-06	3.18308e-07
10130_10509_Bsu_+	10130	10509	+	0	23.3333	380	nan	15	0	10	1			FALSE	FALSE	2.31719e-07	5.99642e-08	3.5627e-07	0
10130_10451_Bsu_+	10130	10451	+	0	23.3333	322	nan	10	0	12	0			FALSE	FALSE	2.78063e-07	0	2.37513e-07	0
10135_10443_Bsu_+	10135	10443	+	0	23.3333	309	nan	37	0	25	4			FALSE	FALSE	5.79298e-07	2.39857e-07	8.78798e-07	0
10136_10417_Bsu_+	10136	10417	+	0	23.3333	282	nan	28	0	26	4			FALSE	FALSE	6.0247e-07	2.39857e-07	6.65037e-07	0
10136_10422_Bsu_+	10136	10422	+	0	23.3333	287	weak or no enrichment	50	3	72	3	0.015	0.015	FALSE	TRUE	1.66838e-06	1.79893e-07	1.18757e-06	1.59154e-07
10136_10448_Bsu_+	10136	10448	+	0	23.3333	313	nan	23	0	20	3			FALSE	FALSE	4.63439e-07	1.79893e-07	5.4628e-07	0
10147_10485_Bsu_+	10147	10485	+	0	23.3333	339	nan	23	1	25	5			FALSE	FALSE	5.79298e-07	2.99821e-07	5.4628e-07	5.30513e-08
10148_10285_Bsu_+	10148	10285	+			138	nan	33	2	29	2			FALSE	FALSE	6.71986e-07	1.19928e-07	7.83793e-07	1.06103e-07
10148_10393_Bsu_+	10148	10393	+	0	23.3333	246	nan	15	1	16	2			FALSE	FALSE	3.70751e-07	1.19928e-07	3.5627e-07	5.30513e-08
10148_10446_Bsu_+	10148	10446	+	0	23.3333	299	nan	36	2	12	3			FALSE	FALSE	2.78063e-07	1.79893e-07	8.55047e-07	1.06103e-07
10148_10474_Bsu_+	10148	10474	+	0	23.3333	327	nan	5	0	7	1			FALSE	FALSE	1.62204e-07	5.99642e-08	1.18757e-07	0
10148_10487_Bsu_+	10148	10487	+	0	23.3333	340	nan	4	0	2	0			FALSE	FALSE	4.63439e-08	0	9.50052e-08	0
10157_10495_Bsu_+	10157	10495	+	0	23.3333	339	nan	12	0	19	0			FALSE	FALSE	4.40267e-07	0	2.85016e-07	0
10180_10437_Bsu_+	10180	10437	+	0	23.3333	258	nan	23	3	10	1			FALSE	FALSE	2.31719e-07	5.99642e-08	5.4628e-07	1.59154e-07
10192_10497_Bsu_+	10192	10497	+	0	23.3333	306	nan	18	1	38	3			FALSE	FALSE	8.80533e-07	1.79893e-07	4.27524e-07	5.30513e-08
10208_10568_Bsu_+	10208	10568	+	0	23.3333	361	nan	7	0	6	1			FALSE	FALSE	1.39032e-07	5.99642e-08	1.66259e-07	0
10242_10497_Bsu_+	10242	10497	+	0	22.6667	256	nan	8	1	26	1			FALSE	FALSE	6.0247e-07	5.99642e-08	1.9001e-07	5.30513e-08
10249_10487_Bsu_+	10249	10487	+	0	22.6667	239	nan	1	0	0	0			FALSE	FALSE	0	0	2.37513e-08	0
10286_10650_Bsu_+	10286	10650	+	0	22	365	nan	7	1	2	1			FALSE	FALSE	4.63439e-08	5.99642e-08	1.66259e-07	5.30513e-08
10286_10611_Bsu_+	10286	10611	+	0	22	326	nan	9	1	9	0			FALSE	FALSE	2.08547e-07	0	2.13762e-07	5.30513e-08
10286_10675_Bsu_+	10286	10675	+	0	22	390	nan	2	0	1	0			FALSE	FALSE	2.31719e-08	0	4.75026e-08	0
10287_10584_Bsu_+	10287	10584	+	0	22	298	nan	1	0	0	0			FALSE	FALSE	0	0	2.37513e-08	0
10298_10649_Bsu_+	10298	10649	+	0	22	352	nan	22	1	21	5			FALSE	FALSE	4.86611e-07	2.99821e-07	5.22529e-07	5.30513e-08
10302_10611_Bsu_+	10302	10611	+	0	22	310	nan	0	0	2	0			FALSE	FALSE	4.63439e-08	0	0	0
10310_10393_Bsu_+	10310	10393	+			84	nan	1	0	1	0			FALSE	FALSE	2.31719e-08	0	2.37513e-08	0
10323_10540_Bsu_+	10323	10540	+	0	22	218	nan	4	0	3	0			FALSE	FALSE	6.95158e-08	0	9.50052e-08	0
10326_10601_Bsu_+	10326	10601	+	0	22	276	nan	52	3	21	2	0.015		FALSE	FALSE	4.86611e-07	1.19928e-07	1.23507e-06	1.59154e-07
10328_10603_Bsu_+	10328	10603	+	0	22	276	nan	50	3	32	1	0.015		FALSE	FALSE	7.41502e-07	5.99642e-08	1.18757e-06	1.59154e-07
10347_10611_Bsu_+	10347	10611	+	0	22	265	nan	6	0	10	1			FALSE	FALSE	2.31719e-07	5.99642e-08	1.42508e-07	0
10347_10649_Bsu_+	10347	10649	+	0	22	303	nan	5	0	5	1			FALSE	FALSE	1.1586e-07	5.99642e-08	1.18757e-07	0
10347_10680_Bsu_+	10347	10680	+	0	22	334	nan	16	1	13	1			FALSE	FALSE	3.01235e-07	5.99642e-08	3.80021e-07	5.30513e-08
10350_10624_Bsu_+	10350	10624	+	0	22	275	nan	15	1	29	1			FALSE	FALSE	6.71986e-07	5.99642e-08	3.5627e-07	5.30513e-08
10355_10675_Bsu_+	10355	10675	+	0	22	321	nan	32	3	29	2			FALSE	FALSE	6.71986e-07	1.19928e-07	7.60042e-07	1.59154e-07
10365_10656_Bsu_+	10365	10656	+	0	22	292	nan	15	1	10	2			FALSE	FALSE	2.31719e-07	1.19928e-07	3.5627e-07	5.30513e-08
10370_10621_Bsu_+	10370	10621	+	0	22	252	nan	10	0	6	1			FALSE	FALSE	1.39032e-07	5.99642e-08	2.37513e-07	0
10375_10628_Bsu_+	10375	10628	+	0	22	254	weak or no enrichment	53	8	51	5	0.015	0.015	FALSE	TRUE	1.18177e-06	2.99821e-07	1.25882e-06	4.2441e-07
10375_10744_Bsu_+	10375	10744	+	0	22.6667	370	nan	15	0	17	3			FALSE	FALSE	3.93923e-07	1.79893e-07	3.5627e-07	0
10375_10658_Bsu_+	10375	10658	+	0	22	284	nan	1	0	1	0			FALSE	FALSE	2.31719e-08	0	2.37513e-08	0
10375_10707_Bsu_+	10375	10707	+	0	22.6667	333	nan	12	0	6	0			FALSE	FALSE	1.39032e-07	0	2.85016e-07	0
10384_10649_Bsu_+	10384	10649	+	0	20	266	nan	1	0	5	0			FALSE	FALSE	1.1586e-07	0	2.37513e-08	0
10408_10629_Bsu_+	10408	10629	+	0	19.3333	222	nan	27	1	15	2			FALSE	FALSE	3.47579e-07	1.19928e-07	6.41285e-07	5.30513e-08
10408_10666_Bsu_+	10408	10666	+	0	20	259	nan	9	2	9	0			FALSE	FALSE	2.08547e-07	0	2.13762e-07	1.06103e-07
10413_10636_Bsu_+	10413	10636	+	0	19.3333	224	nan	15	2	27	0			FALSE	FALSE	6.25642e-07	0	3.5627e-07	1.06103e-07
10421_10636_Bsu_+	10421	10636	+	0	18.6667	216	nan	29	2	27	4			FALSE	FALSE	6.25642e-07	2.39857e-07	6.88788e-07	1.06103e-07
10428_10675_Bsu_+	10428	10675	+	0	20.6667	248	nan	15	2	12	1			FALSE	FALSE	2.78063e-07	5.99642e-08	3.5627e-07	1.06103e-07
10432_10621_Bsu_+	10432	10621	+	0	18.6667	190	nan	24	4	28	3			FALSE	FALSE	6.48814e-07	1.79893e-07	5.70031e-07	2.12205e-07
10434_10834_Bsu_+	10434	10834	+	0	22.6667	401	nan	17	1	28	3			FALSE	FALSE	6.48814e-07	1.79893e-07	4.03772e-07	5.30513e-08
10434_10729_Bsu_+	10434	10729	+	0	22.6667	296	nan	9	0	6	0			FALSE	FALSE	1.39032e-07	0	2.13762e-07	0
10439_10675_Bsu_+	10439	10675	+	0	20.6667	237	nan	0	0	4	1			FALSE	FALSE	9.26877e-08	5.99642e-08	0	0
10447_10656_Bsu_+	10447	10656	+	0	19.3333	210	nan	12	1	11	1			FALSE	FALSE	2.54891e-07	5.99642e-08	2.85016e-07	5.30513e-08
10462_10824_Bsu_+	10462	10824	+	0	22.6667	363	nan	11	1	7	3			FALSE	FALSE	1.62204e-07	1.79893e-07	2.61264e-07	5.30513e-08
10473_10707_Bsu_+	10473	10707	+	0	22.6667	235	nan	14	1	9	0			FALSE	FALSE	2.08547e-07	0	3.32518e-07	5.30513e-08
10478_10714_Bsu_+	10478	10714	+	0	22.6667	237	nan	22	0	32	3			FALSE	FALSE	7.41502e-07	1.79893e-07	5.22529e-07	0
10478_10841_Bsu_+	10478	10841	+	0	22.6667	364	nan	4	1	10	1			FALSE	FALSE	2.31719e-07	5.99642e-08	9.50052e-08	5.30513e-08
10483_10682_Bsu_+	10483	10682	+	0	20.6667	200	nan	21	1	21	1			FALSE	FALSE	4.86611e-07	5.99642e-08	4.98777e-07	5.30513e-08
10488_10878_Bsu_+	10488	10878	+	0	22.6667	391	nan	23	2	28	2			FALSE	FALSE	6.48814e-07	1.19928e-07	5.4628e-07	1.06103e-07
10488_10840_Bsu_+	10488	10840	+	0	22.6667	353	nan	5	0	5	0			FALSE	FALSE	1.1586e-07	0	1.18757e-07	0
10488_10868_Bsu_+	10488	10868	+	0	22.6667	381	nan	8	0	9	0			FALSE	FALSE	2.08547e-07	0	1.9001e-07	0
10491_10694_Bsu_+	10491	10694	+	0	22	204	nan	48	4	38	3			FALSE	FALSE	8.80533e-07	1.79893e-07	1.14006e-06	2.12205e-07
10491_10815_Bsu_+	10491	10815	+	0	22.6667	325	nan	2	0	6	0			FALSE	FALSE	1.39032e-07	0	4.75026e-08	0
10500_10814_Bsu_+	10500	10814	+	0	22.6667	315	nan	28	1	15	2			FALSE	FALSE	3.47579e-07	1.19928e-07	6.65037e-07	5.30513e-08
10500_10885_Bsu_+	10500	10885	+	0	22.6667	386	nan	22	2	31	7			FALSE	FALSE	7.1833e-07	4.19749e-07	5.22529e-07	1.06103e-07
10505_10717_Bsu_+	10505	10717	+	0	22.6667	213	nan	9	0	13	0			FALSE	FALSE	3.01235e-07	0	2.13762e-07	0
10507_10699_Bsu_+	10507	10699	+	0	22	193	nan	16	0	5	1			FALSE	FALSE	1.1586e-07	5.99642e-08	3.80021e-07	0
10507_10834_Bsu_+	10507	10834	+	0	22.6667	328	nan	4	0	8	0			FALSE	FALSE	1.85375e-07	0	9.50052e-08	0
10515_10769_Bsu_+	10515	10769	+	0	22.6667	255	nan	10	1	13	1			FALSE	FALSE	3.01235e-07	5.99642e-08	2.37513e-07	5.30513e-08
10515_10872_Bsu_+	10515	10872	+	0	22.6667	358	nan	4	0	15	3			FALSE	FALSE	3.47579e-07	1.79893e-07	9.50052e-08	0
10515_10798_Bsu_+	10515	10798	+	0	22.6667	284	nan	16	2	20	0			FALSE	FALSE	4.63439e-07	0	3.80021e-07	1.06103e-07
10515_10868_Bsu_+	10515	10868	+	0	22.6667	354	nan	12	1	21	0			FALSE	FALSE	4.86611e-07	0	2.85016e-07	5.30513e-08
10520_10817_Bsu_+	10520	10817	+	0	22.6667	298	nan	16	0	9	1			FALSE	FALSE	2.08547e-07	5.99642e-08	3.80021e-07	0
10525_10755_Bsu_+	10525	10755	+	0	22.6667	231	nan	9	0	18	1			FALSE	FALSE	4.17095e-07	5.99642e-08	2.13762e-07	0
10551_10916_Bsu_+	10551	10916	+	0	26	366	nan	2	0	6	0			FALSE	FALSE	1.39032e-07	0	4.75026e-08	0
10551_10814_Bsu_+	10551	10814	+	0	22.6667	264	nan	12	2	15	0			FALSE	FALSE	3.47579e-07	0	2.85016e-07	1.06103e-07
10565_10841_Bsu_+	10565	10841	+	0	22	277	nan	5	2	9	0			FALSE	FALSE	2.08547e-07	0	1.18757e-07	1.06103e-07
10578_10870_Bsu_+	10578	10870	+	0	22	293	nan	12	0	16	2			FALSE	FALSE	3.70751e-07	1.19928e-07	2.85016e-07	0
10585_10818_Bsu_+	10585	10818	+	0	22	234	weak or no enrichment	73	4	100	11	0.015	0.015	FALSE	TRUE	2.31719e-06	6.59606e-07	1.73385e-06	2.12205e-07
10586_10939_Bsu_+	10586	10939	+	0	26	354	nan	26	2	32	2			FALSE	FALSE	7.41502e-07	1.19928e-07	6.17534e-07	1.06103e-07
10597_10841_Bsu_+	10597	10841	+	0	22	245	nan	49	3	62	6		0.015	FALSE	FALSE	1.43666e-06	3.59785e-07	1.16381e-06	1.59154e-07
10597_10896_Bsu_+	10597	10896	+	0	22.6667	300	nan	7	0	14	1			FALSE	FALSE	3.24407e-07	5.99642e-08	1.66259e-07	0
10598_10949_Bsu_+	10598	10949	+	0	26	352	nan	3	0	3	2			FALSE	FALSE	6.95158e-08	1.19928e-07	7.12539e-08	0
10598_10921_Bsu_+	10598	10921	+	0	26	324	nan	13	1	13	0			FALSE	FALSE	3.01235e-07	0	3.08767e-07	5.30513e-08
10602_10834_Bsu_+	10602	10834	+	0	22	233	weak or no enrichment	149	8	161	11	0.015	0.015	FALSE	TRUE	3.73068e-06	6.59606e-07	3.53894e-06	4.2441e-07
10602_10849_Bsu_+	10602	10849	+	0	22	248	nan	19	2	19	1			FALSE	FALSE	4.40267e-07	5.99642e-08	4.51275e-07	1.06103e-07
10602_10856_Bsu_+	10602	10856	+	0	22	255	nan	38	4	29	2			FALSE	FALSE	6.71986e-07	1.19928e-07	9.0255e-07	2.12205e-07
10602_10885_Bsu_+	10602	10885	+	0	22	284	weak or no enrichment	97	6	114	13	0.015	0.015	FALSE	TRUE	2.6416e-06	7.79534e-07	2.30388e-06	3.18308e-07
10602_10976_Bsu_+	10602	10976	+	0	26.6667	375	nan	1	0	2	0			FALSE	FALSE	4.63439e-08	0	2.37513e-08	0
10602_10979_Bsu_+	10602	10979	+	0	26.6667	378	nan	3	0	7	0			FALSE	FALSE	1.62204e-07	0	7.12539e-08	0
10606_10915_Bsu_+	10606	10915	+	0	26	310	nan	13	0	24	2			FALSE	FALSE	5.56126e-07	1.19928e-07	3.08767e-07	0
10612_10842_Bsu_+	10612	10842	+	0	22	231	weak or no enrichment	51	3	55	6	0.015	0.015	FALSE	TRUE	1.27446e-06	3.59785e-07	1.21132e-06	1.59154e-07
10612_10933_Bsu_+	10612	10933	+	0	26	322	nan	22	1	20	1			FALSE	FALSE	4.63439e-07	5.99642e-08	5.22529e-07	5.30513e-08
10640_10885_Bsu_+	10640	10885	+	0	21.3333	246	weak or no enrichment	97	3	83	6	0.015	0.015	FALSE	TRUE	1.92327e-06	3.59785e-07	2.30388e-06	1.59154e-07
10640_10972_Bsu_+	10640	10972	+	0	26.6667	333	nan	28	3	33	4			FALSE	FALSE	7.64674e-07	2.39857e-07	6.65037e-07	1.59154e-07
10640_10973_Bsu_+	10640	10973	+	0	26.6667	334	nan	35	1	28	3			FALSE	FALSE	6.48814e-07	1.79893e-07	8.31296e-07	5.30513e-08
10640_11018_Bsu_+	10640	11018	+	0	26.6667	379	nan	37	0	27	5			FALSE	FALSE	6.25642e-07	2.99821e-07	8.78798e-07	0
10640_11060_Bsu_+	10640	11060	+	0	26.6667	421	nan	8	0	22	4			FALSE	FALSE	5.09783e-07	2.39857e-07	1.9001e-07	0
10640_11027_Bsu_+	10640	11027	+	0	26.6667	388	nan	12	0	11	0			FALSE	FALSE	2.54891e-07	0	2.85016e-07	0
10640_11062_Bsu_+	10640	11062	+	0	26.6667	423	nan	7	0	3	0			FALSE	FALSE	6.95158e-08	0	1.66259e-07	0
10647_10885_Bsu_+	10647	10885	+	0	21.3333	239	weak or no enrichment	66	3	52	6	0.015	0.015	FALSE	TRUE	1.20494e-06	3.59785e-07	1.56759e-06	1.59154e-07
10647_10911_Bsu_+	10647	10911	+	0	26	265	nan	23	0	31	5			FALSE	FALSE	7.1833e-07	2.99821e-07	5.4628e-07	0
10647_10939_Bsu_+	10647	10939	+	0	26	293	nan	37	3	39	1			FALSE	FALSE	9.03705e-07	5.99642e-08	8.78798e-07	1.59154e-07
10647_10973_Bsu_+	10647	10973	+	0	26.6667	327	nan	69	5	48	6	0.015		FALSE	FALSE	1.11225e-06	3.59785e-07	1.63884e-06	2.65256e-07
10647_11047_Bsu_+	10647	11047	+	0	26.6667	401	nan	14	3	15	3			FALSE	FALSE	3.47579e-07	1.79893e-07	3.32518e-07	1.59154e-07
10647_11035_Bsu_+	10647	11035	+	0	26.6667	389	nan	29	2	29	0			FALSE	FALSE	6.71986e-07	0	6.88788e-07	1.06103e-07
10647_10972_Bsu_+	10647	10972	+	0	26.6667	326	nan	35	2	21	0			FALSE	FALSE	4.86611e-07	0	8.31296e-07	1.06103e-07
10647_10840_Bsu_+	10647	10840	+	0	19.3333	194	nan	1	0	0	0			FALSE	FALSE	0	0	2.37513e-08	0
10649_10868_Bsu_+	10649	10868	+	0	19.3333	220	nan	9	0	10	1			FALSE	FALSE	2.31719e-07	5.99642e-08	2.13762e-07	0
10649_11036_Bsu_+	10649	11036	+	0	26.6667	388	nan	17	0	20	2			FALSE	FALSE	4.63439e-07	1.19928e-07	4.03772e-07	0
10666_10939_Bsu_+	10666	10939	+	0	26	274	nan	53	4	37	5	0.015		FALSE	FALSE	8.57362e-07	2.99821e-07	1.25882e-06	2.12205e-07
10666_10972_Bsu_+	10666	10972	+	0	26.6667	307	nan	5	0	15	2			FALSE	FALSE	3.47579e-07	1.19928e-07	1.18757e-07	0
10666_11096_Bsu_+	10666	11096	+	0	26.6667	431	nan	10	0	19	2			FALSE	FALSE	4.40267e-07	1.19928e-07	2.37513e-07	0
10667_11067_Bsu_+	10667	11067	+	0	26.6667	401	nan	5	1	20	1			FALSE	FALSE	4.63439e-07	5.99642e-08	1.18757e-07	5.30513e-08
10676_11026_Bsu_+	10676	11026	+	0	26.6667	351	nan	11	0	13	2			FALSE	FALSE	3.01235e-07	1.19928e-07	2.61264e-07	0
10685_10972_Bsu_+	10685	10972	+	0	26.6667	288	nan	19	2	20	2			FALSE	FALSE	4.63439e-07	1.19928e-07	4.51275e-07	1.06103e-07
10692_10973_Bsu_+	10692	10973	+	0	26.6667	282	nan	31	2	27	2			FALSE	FALSE	6.25642e-07	1.19928e-07	7.36291e-07	1.06103e-07
10695_10998_Bsu_+	10695	10998	+	0	26.6667	304	nan	17	2	22	0			FALSE	FALSE	5.09783e-07	0	4.03772e-07	1.06103e-07
10697_10914_Bsu_+	10697	10914	+	0	26	218	nan	46	3	68	8		0.015	FALSE	FALSE	1.57569e-06	4.79713e-07	1.09256e-06	1.59154e-07
10698_11049_Bsu_+	10698	11049	+	0	26.6667	352	nan	40	2	30	6			FALSE	FALSE	6.95158e-07	3.59785e-07	9.50052e-07	1.06103e-07
10698_11062_Bsu_+	10698	11062	+	0	26.6667	365	nan	9	0	20	1			FALSE	FALSE	4.63439e-07	5.99642e-08	2.13762e-07	0
10699_10938_Bsu_+	10699	10938	+	0	26	240	nan	43	4	45	3			FALSE	FALSE	1.04274e-06	1.79893e-07	1.02131e-06	2.12205e-07
10703_11096_Bsu_+	10703	11096	+	0	26.6667	394	nan	12	1	6	2			FALSE	FALSE	1.39032e-07	1.19928e-07	2.85016e-07	5.30513e-08
10712_10960_Bsu_+	10712	10960	+	0	26.6667	249	nan	2	0	4	0			FALSE	FALSE	9.26877e-08	0	4.75026e-08	0
10722_11073_Bsu_+	10722	11073	+	0	26.6667	352	nan	1	0	3	0			FALSE	FALSE	6.95158e-08	0	2.37513e-08	0
10727_11090_Bsu_+	10727	11090	+	0	26.6667	364	nan	6	0	9	2			FALSE	FALSE	2.08547e-07	1.19928e-07	1.42508e-07	0
10730_11036_Bsu_+	10730	11036	+	0	26.6667	307	nan	10	2	6	1			FALSE	FALSE	1.39032e-07	5.99642e-08	2.37513e-07	1.06103e-07
10734_11027_Bsu_+	10734	11027	+	0	26.6667	294	nan	7	0	4	1			FALSE	FALSE	9.26877e-08	5.99642e-08	1.66259e-07	0
10757_10979_Bsu_+	10757	10979	+	0	26.6667	223	nan	6	1	9	2			FALSE	FALSE	2.08547e-07	1.19928e-07	1.42508e-07	5.30513e-08
10757_11041_Bsu_+	10757	11041	+	0	26.6667	285	nan	1	0	1	0			FALSE	FALSE	2.31719e-08	0	2.37513e-08	0
10760_10963_Bsu_+	10760	10963	+	0	26.6667	204	nan	25	0	36	0			FALSE	FALSE	8.3419e-07	0	5.93783e-07	0
10772_11072_Bsu_+	10772	11072	+	0	26.6667	301	nan	21	3	35	0			FALSE	FALSE	8.11018e-07	0	4.98777e-07	1.59154e-07
10790_11047_Bsu_+	10790	11047	+	0	26.6667	258	nan	14	0	7	0			FALSE	FALSE	1.62204e-07	0	3.32518e-07	0
10790_11072_Bsu_+	10790	11072	+	0	26.6667	283	nan	7	0	10	0			FALSE	FALSE	2.31719e-07	0	1.66259e-07	0
10800_11072_Bsu_+	10800	11072	+	0	26.6667	273	nan	35	5	36	1			FALSE	FALSE	8.3419e-07	5.99642e-08	8.31296e-07	2.65256e-07
10800_11114_Bsu_+	10800	11114	+	0	26.6667	315	nan	11	1	12	2			FALSE	FALSE	2.78063e-07	1.19928e-07	2.61264e-07	5.30513e-08
10805_11036_Bsu_+	10805	11036	+	0	26.6667	232	nan	21	1	16	3			FALSE	FALSE	3.70751e-07	1.79893e-07	4.98777e-07	5.30513e-08
10815_11042_Bsu_+	10815	11042	+	0	26	228	nan	15	3	17	4			FALSE	FALSE	3.93923e-07	2.39857e-07	3.5627e-07	1.59154e-07
10825_11035_Bsu_+	10825	11035	+	0	25.3333	211	nan	15	1	11	3			FALSE	FALSE	2.54891e-07	1.79893e-07	3.5627e-07	5.30513e-08
10825_11096_Bsu_+	10825	11096	+	0	25.3333	272	nan	4	1	1	1			FALSE	FALSE	2.31719e-08	5.99642e-08	9.50052e-08	5.30513e-08
10825_11217_Bsu_+	10825	11217	+	0.0379747	25.3333	393	nan	5	0	7	2			FALSE	FALSE	1.62204e-07	1.19928e-07	1.18757e-07	0
10825_11057_Bsu_+	10825	11057	+	0	25.3333	233	nan	2	0	0	0			FALSE	FALSE	0	0	4.75026e-08	0
10827_11255_Bsu_+	10827	11255	+	0.120879	25.3333	429	nan	1	0	0	2			FALSE	FALSE	0	1.19928e-07	2.37513e-08	0
10833_11229_Bsu_+	10833	11229	+	0.0126582	25.3333	397	nan	3	1	1	0			FALSE	FALSE	2.31719e-08	0	7.12539e-08	5.30513e-08
10844_11182_Bsu_+	10844	11182	+	0.025641	24.6667	339	nan	10	1	14	3			FALSE	FALSE	3.24407e-07	1.79893e-07	2.37513e-07	5.30513e-08
10858_11276_Bsu_+	10858	11276	+	0.162391	24.6667	419	nan	6	1	6	1			FALSE	FALSE	1.39032e-07	5.99642e-08	1.42508e-07	5.30513e-08
10859_11213_Bsu_+	10859	11213	+	0.0909091	24.6667	355	nan	49	1	42	5			FALSE	FALSE	9.73221e-07	2.99821e-07	1.16381e-06	5.30513e-08
10865_11215_Bsu_+	10865	11215	+	0.101313	24.6667	351	nan	29	0	20	5			FALSE	FALSE	4.63439e-07	2.99821e-07	6.88788e-07	0
10869_11153_Bsu_+	10869	11153	+	0	24.6667	285	nan	12	0	2	1			FALSE	FALSE	4.63439e-08	5.99642e-08	2.85016e-07	0
10869_11213_Bsu_+	10869	11213	+	0.0649351	24.6667	345	nan	29	27	27	44			FALSE	FALSE	6.25642e-07	2.63842e-06	6.88788e-07	1.43238e-06
10876_11189_Bsu_+	10876	11189	+	0.025641	24	314	nan	8	1	24	3			FALSE	FALSE	5.56126e-07	1.79893e-07	1.9001e-07	5.30513e-08
10891_11254_Bsu_+	10891	11254	+	0.108434	23.3333	364	nan	5	0	4	0			FALSE	FALSE	9.26877e-08	0	1.18757e-07	0
10930_11348_Bsu_+	10930	11348	+	0.16588	22	419	nan	8	0	12	1			FALSE	FALSE	2.78063e-07	5.99642e-08	1.9001e-07	0
10935_11159_Bsu_+	10935	11159	+	0.0126582	20	225	nan	48	3	30	4			FALSE	FALSE	6.95158e-07	2.39857e-07	1.14006e-06	1.59154e-07
10942_11213_Bsu_+	10942	11213	+	0	20.6667	272	nan	40	2	45	5			FALSE	FALSE	1.04274e-06	2.99821e-07	9.50052e-07	1.06103e-07
10949_11328_Bsu_+	10949	11328	+	0.180832	22	380	nan	28	4	31	4			FALSE	FALSE	7.1833e-07	2.39857e-07	6.65037e-07	2.12205e-07
10949_11362_Bsu_+	10949	11362	+	0.180832	22	414	nan	6	1	4	2			FALSE	FALSE	9.26877e-08	1.19928e-07	1.42508e-07	5.30513e-08
10949_11217_Bsu_+	10949	11217	+	0.0379747	20.6667	269	nan	3	1	3	0			FALSE	FALSE	6.95158e-08	0	7.12539e-08	5.30513e-08
10954_11262_Bsu_+	10954	11262	+	0.16408	22	309	nan	3	0	7	1			FALSE	FALSE	1.62204e-07	5.99642e-08	7.12539e-08	0
10964_11215_Bsu_+	10964	11215	+	0.103255	20.6667	252	nan	20	4	28	2			FALSE	FALSE	6.48814e-07	1.19928e-07	4.75026e-07	2.12205e-07
10964_11249_Bsu_+	10964	11249	+	0.103255	22	286	nan	6	0	7	1			FALSE	FALSE	1.62204e-07	5.99642e-08	1.42508e-07	0
10964_11267_Bsu_+	10964	11267	+	0.115019	22	304	nan	11	1	6	1			FALSE	FALSE	1.39032e-07	5.99642e-08	2.61264e-07	5.30513e-08
10964_11316_Bsu_+	10964	11316	+	0.115019	22	353	nan	1	0	3	0			FALSE	FALSE	6.95158e-08	0	2.37513e-08	0
10964_11321_Bsu_+	10964	11321	+	0.115019	22	358	nan	0	0	2	0			FALSE	FALSE	4.63439e-08	0	0	0
10998_11314_Bsu_+	10998	11314	+	0.170505	22	317	nan	32	2	21	1			FALSE	FALSE	4.86611e-07	5.99642e-08	7.60042e-07	1.06103e-07
11004_11362_Bsu_+	11004	11362	+	0.16408	22	359	nan	3	0	3	0			FALSE	FALSE	6.95158e-08	0	7.12539e-08	0
11027_11367_Bsu_+	11027	11367	+	0.144689	22	341	nan	21	3	20	3			FALSE	FALSE	4.63439e-07	1.79893e-07	4.98777e-07	1.59154e-07
11027_11296_Bsu_+	11027	11296	+	0.144689	22	270	nan	0	0	1	0			FALSE	FALSE	2.31719e-08	0	0	0
11037_11321_Bsu_+	11037	11321	+	0.142067	22	285	nan	45	5	35	5			FALSE	FALSE	8.11018e-07	2.99821e-07	1.06881e-06	2.65256e-07
11037_11330_Bsu_+	11037	11330	+	0.142067	22	294	nan	9	3	11	4			FALSE	FALSE	2.54891e-07	2.39857e-07	2.13762e-07	1.59154e-07
11037_11357_Bsu_+	11037	11357	+	0.142067	22	321	nan	9	0	20	0			FALSE	FALSE	4.63439e-07	0	2.13762e-07	0
11048_11206_Bsu_+	11048	11206	+	0	20	159	weak or no enrichment	122	4	67	7	0.015	0.015	FALSE	TRUE	1.55252e-06	4.19749e-07	2.89766e-06	2.12205e-07
11049_11386_Bsu_+	11049	11386	+	0.142857	24	338	weak or no enrichment	89	2	67	10	0.015	0.015	FALSE	TRUE	1.55252e-06	5.99642e-07	2.11387e-06	1.06103e-07
11053_11274_Bsu_+	11053	11274	+	0.0843373	22	222	nan	18	1	13	0			FALSE	FALSE	3.01235e-07	0	4.27524e-07	5.30513e-08
11058_11291_Bsu_+	11058	11291	+	0.0588235	22	234	nan	14	1	16	3			FALSE	FALSE	3.70751e-07	1.79893e-07	3.32518e-07	5.30513e-08
11063_11404_Bsu_+	11063	11404	+	0.0232558	25.3333	342	nan	29	3	46	7			FALSE	FALSE	1.06591e-06	4.19749e-07	6.88788e-07	1.59154e-07
11070_11357_Bsu_+	11070	11357	+	0.0705882	22	288	nan	19	2	29	3			FALSE	FALSE	6.71986e-07	1.79893e-07	4.51275e-07	1.06103e-07
11070_11420_Bsu_+	11070	11420	+	0.0705882	25.3333	351	nan	21	1	28	3			FALSE	FALSE	6.48814e-07	1.79893e-07	4.98777e-07	5.30513e-08
11086_11484_Bsu_+	11086	11484	+	0.142916	34	399	nan	49	4	117	13		0.015	FALSE	FALSE	2.71112e-06	7.79534e-07	1.16381e-06	2.12205e-07
11087_11340_Bsu_+	11087	11340	+	0.129721	22	254	nan	29	1	29	2			FALSE	FALSE	6.71986e-07	1.19928e-07	6.88788e-07	5.30513e-08
11087_11414_Bsu_+	11087	11414	+	0.129721	25.3333	328	nan	24	0	13	1			FALSE	FALSE	3.01235e-07	5.99642e-08	5.70031e-07	0
11092_11308_Bsu_+	11092	11308	+	0.108434	22	217	nan	12	1	15	1			FALSE	FALSE	3.47579e-07	5.99642e-08	2.85016e-07	5.30513e-08
11100_11199_Bsu_+	11100	11199	+			100	nan	0	0	1	0			FALSE	FALSE	2.31719e-08	0	0	0
11105_11468_Bsu_+	11105	11468	+	0.0843373	33.3333	364	nan	6	0	37	3			FALSE	FALSE	8.57362e-07	1.79893e-07	1.42508e-07	0
11105_11425_Bsu_+	11105	11425	+	0.0843373	26.6667	321	nan	19	0	7	0			FALSE	FALSE	1.62204e-07	0	4.51275e-07	0
11129_11367_Bsu_+	11129	11367	+	0.0238095	20.6667	239	nan	25	4	19	2			FALSE	FALSE	4.40267e-07	1.19928e-07	5.93783e-07	2.12205e-07
11168_11740_Bsu_+	11168	11740	+	0.1	34	573	nan	21	4	15	3			FALSE	FALSE	3.47579e-07	1.79893e-07	4.98777e-07	2.12205e-07
11173_11404_Bsu_+	11173	11404	+	0	25.3333	232	nan	31	1	20	2			FALSE	FALSE	4.63439e-07	1.19928e-07	7.36291e-07	5.30513e-08
11173_11740_Bsu_+	11173	11740	+	0.148133	34	568	nan	2	0	2	0			FALSE	FALSE	4.63439e-08	0	4.75026e-08	0
11188_11535_Bsu_+	11188	11535	+	0	34	348	weak or no enrichment	56	1	91	10	0.015	0.015	FALSE	TRUE	2.10865e-06	5.99642e-07	1.33007e-06	5.30513e-08
11188_11503_Bsu_+	11188	11503	+	0	34	316	nan	24	0	15	0			FALSE	FALSE	3.47579e-07	0	5.70031e-07	0
11204_11427_Bsu_+	11204	11427	+	0	27.3333	224	nan	10	2	10	5			FALSE	FALSE	2.31719e-07	2.99821e-07	2.37513e-07	1.06103e-07
11204_11430_Bsu_+	11204	11430	+	0	29.3333	227	nan	12	1	7	3			FALSE	FALSE	1.62204e-07	1.79893e-07	2.85016e-07	5.30513e-08
11204_11621_Bsu_+	11204	11621	+	0	34	418	nan	20	2	25	1			FALSE	FALSE	5.79298e-07	5.99642e-08	4.75026e-07	1.06103e-07
11204_11748_Bsu_+	11204	11748	+	0.0571429	34	545	nan	7	1	6	2			FALSE	FALSE	1.39032e-07	1.19928e-07	1.66259e-07	5.30513e-08
11204_11801_Bsu_+	11204	11801	+	0.0571429	34	598	nan	4	0	8	1			FALSE	FALSE	1.85375e-07	5.99642e-08	9.50052e-08	0
11204_11738_Bsu_+	11204	11738	+	0.0571429	34	535	nan	0	0	2	0			FALSE	FALSE	4.63439e-08	0	0	0
11204_11740_Bsu_+	11204	11740	+	0.0571429	34	537	nan	17	3	20	0			FALSE	FALSE	4.63439e-07	0	4.03772e-07	1.59154e-07
11207_11626_Bsu_+	11207	11626	+	0	34	420	nan	13	0	12	0			FALSE	FALSE	2.78063e-07	0	3.08767e-07	0
11208_11548_Bsu_+	11208	11548	+	0	34	341	weak or no enrichment	52	4	73	4	0.015	0.015	FALSE	TRUE	1.69155e-06	2.39857e-07	1.23507e-06	2.12205e-07
11208_11740_Bsu_+	11208	11740	+	0.0588235	34	533	nan	18	2	8	2			FALSE	FALSE	1.85375e-07	1.19928e-07	4.27524e-07	1.06103e-07
11208_11765_Bsu_+	11208	11765	+	0.0588235	34	558	nan	11	4	14	2			FALSE	FALSE	3.24407e-07	1.19928e-07	2.61264e-07	2.12205e-07
11208_11770_Bsu_+	11208	11770	+	0.0588235	34	563	nan	13	0	12	2			FALSE	FALSE	2.78063e-07	1.19928e-07	3.08767e-07	0
11212_11751_Bsu_+	11212	11751	+	0.053802	34	540	nan	17	1	5	3			FALSE	FALSE	1.1586e-07	1.79893e-07	4.03772e-07	5.30513e-08
11221_11740_Bsu_+	11221	11740	+	0.133814	34	520	weak or no enrichment	51	2	63	8	0.015	0.015	FALSE	TRUE	1.45983e-06	4.79713e-07	1.21132e-06	1.06103e-07
11226_11740_Bsu_+	11226	11740	+	0.094332	34	515	nan	10	2	10	9			FALSE	FALSE	2.31719e-07	5.39678e-07	2.37513e-07	1.06103e-07
11260_11723_Bsu_+	11260	11723	+	0.0529617	34	464	nan	1	1	2	0			FALSE	FALSE	4.63439e-08	0	2.37513e-08	5.30513e-08
11265_11740_Bsu_+	11265	11740	+	0.0617284	34	476	nan	1	1	12	1			FALSE	FALSE	2.78063e-07	5.99642e-08	2.37513e-08	5.30513e-08
11265_11777_Bsu_+	11265	11777	+	0.0617284	34	513	nan	42	5	26	2			FALSE	FALSE	6.0247e-07	1.19928e-07	9.97555e-07	2.65256e-07
11265_11812_Bsu_+	11265	11812	+	0.0617284	34	548	nan	7	1	11	5			FALSE	FALSE	2.54891e-07	2.99821e-07	1.66259e-07	5.30513e-08
11287_11784_Bsu_+	11287	11784	+	0.0555556	34	498	nan	39	1	33	6			FALSE	FALSE	7.64674e-07	3.59785e-07	9.26301e-07	5.30513e-08
11297_11853_Bsu_+	11297	11853	+	0.0290832	34	557	nan	20	2	38	3			FALSE	FALSE	8.80533e-07	1.79893e-07	4.75026e-07	1.06103e-07
11312_11694_Bsu_+	11312	11694	+	0.0243902	34	383	nan	27	5	40	3			FALSE	FALSE	9.26877e-07	1.79893e-07	6.41285e-07	2.65256e-07
11312_11837_Bsu_+	11312	11837	+	0.053802	34	526	nan	29	4	31	6			FALSE	FALSE	7.1833e-07	3.59785e-07	6.88788e-07	2.12205e-07
11312_11876_Bsu_+	11312	11876	+	0.053802	34	565	nan	17	1	16	2			FALSE	FALSE	3.70751e-07	1.19928e-07	4.03772e-07	5.30513e-08
11312_11890_Bsu_+	11312	11890	+	0.053802	34	579	nan	0	0	4	0			FALSE	FALSE	9.26877e-08	0	0	0
11316_11723_Bsu_+	11316	11723	+	0.0899254	34	408	nan	48	4	38	8			FALSE	FALSE	8.80533e-07	4.79713e-07	1.14006e-06	2.12205e-07
11322_11589_Bsu_+	11322	11589	+	0	34	268	nan	42	2	33	2			FALSE	FALSE	7.64674e-07	1.19928e-07	9.97555e-07	1.06103e-07
11377_11776_Bsu_+	11377	11776	+	0.094332	31.3333	400	weak or no enrichment	118	8	102	12	0.015	0.015	FALSE	TRUE	2.36354e-06	7.1957e-07	2.80265e-06	4.2441e-07
11379_11690_Bsu_+	11379	11690	+	0.0789474	31.3333	312	nan	39	3	56	7		0.015	FALSE	FALSE	1.29763e-06	4.19749e-07	9.26301e-07	1.59154e-07
11379_11780_Bsu_+	11379	11780	+	0.0789474	31.3333	402	nan	8	0	12	2			FALSE	FALSE	2.78063e-07	1.19928e-07	1.9001e-07	0
11379_11786_Bsu_+	11379	11786	+	0.0789474	31.3333	408	nan	6	0	7	1			FALSE	FALSE	1.62204e-07	5.99642e-08	1.42508e-07	0
11379_11791_Bsu_+	11379	11791	+	0.0789474	31.3333	413	nan	28	5	24	4			FALSE	FALSE	5.56126e-07	2.39857e-07	6.65037e-07	2.65256e-07
11379_11853_Bsu_+	11379	11853	+	0.0789474	31.3333	475	nan	71	16	63	18		0.015	FALSE	FALSE	1.45983e-06	1.07936e-06	1.68634e-06	8.4882e-07
11379_11917_Bsu_+	11379	11917	+	0.0789474	31.3333	539	nan	3	1	3	2			FALSE	FALSE	6.95158e-08	1.19928e-07	7.12539e-08	5.30513e-08
11379_11861_Bsu_+	11379	11861	+	0.0789474	31.3333	483	nan	11	1	17	0			FALSE	FALSE	3.93923e-07	0	2.61264e-07	5.30513e-08
11393_11854_Bsu_+	11393	11854	+	0.0422535	30.6667	462	nan	46	11	54	6		0.015	FALSE	FALSE	1.25128e-06	3.59785e-07	1.09256e-06	5.83564e-07
11395_11837_Bsu_+	11395	11837	+	0.0277778	30.6667	443	nan	21	2	39	4			FALSE	FALSE	9.03705e-07	2.39857e-07	4.98777e-07	1.06103e-07
11395_11866_Bsu_+	11395	11866	+	0.0277778	30.6667	472	nan	12	2	22	4			FALSE	FALSE	5.09783e-07	2.39857e-07	2.85016e-07	1.06103e-07
11405_11692_Bsu_+	11405	11692	+	0	30.6667	288	nan	48	20	42	14			FALSE	FALSE	9.73221e-07	8.39499e-07	1.14006e-06	1.06103e-06
11492_11740_Bsu_+	11492	11740	+	0.0422535	27.3333	249	nan	3	0	0	0			FALSE	FALSE	0	0	7.12539e-08	0
11494_11854_Bsu_+	11494	11854	+	0.0277778	27.3333	361	nan	71	5	37	7	0.015		FALSE	FALSE	8.57362e-07	4.19749e-07	1.68634e-06	2.65256e-07
11521_11863_Bsu_+	11521	11863	+	0.133814	27.3333	343	weak or no enrichment	69	9	52	11	0.015	0.015	FALSE	TRUE	1.20494e-06	6.59606e-07	1.63884e-06	4.77461e-07
11554_11959_Bsu_+	11554	11959	+	0.0571429	27.3333	406	weak or no enrichment	86	3	61	4	0.015	0.015	FALSE	TRUE	1.41349e-06	2.39857e-07	2.04261e-06	1.59154e-07
11563_11959_Bsu_+	11563	11959	+	0.0294118	27.3333	397	nan	1	0	2	1			FALSE	FALSE	4.63439e-08	5.99642e-08	2.37513e-08	0
11650_12028_Bsu_+	11650	12028	+	0	24	379	nan	48	1	43	4			FALSE	FALSE	9.96393e-07	2.39857e-07	1.14006e-06	5.30513e-08
11657_12016_Bsu_+	11657	12016	+	0	24	360	nan	49	1	60	4		0.015	FALSE	FALSE	1.39032e-06	2.39857e-07	1.16381e-06	5.30513e-08
11669_11723_Bsu_+	11669	11723	+			55	nan	0	0	4	2			FALSE	FALSE	9.26877e-08	1.19928e-07	0	0
11681_12033_Bsu_+	11681	12033	+	0	23.3333	353	nan	2	0	0	0			FALSE	FALSE	0	0	4.75026e-08	0
11685_12047_Bsu_+	11685	12047	+	0	22.6667	363	nan	20	0	25	1			FALSE	FALSE	5.79298e-07	5.99642e-08	4.75026e-07	0
11691_12028_Bsu_+	11691	12028	+	0	22.6667	338	nan	35	0	25	1			FALSE	FALSE	5.79298e-07	5.99642e-08	8.31296e-07	0
11708_11959_Bsu_+	11708	11959	+	0	22.6667	252	nan	12	62	16	73			FALSE	FALSE	3.70751e-07	4.37739e-06	2.85016e-07	3.28918e-06
11713_12076_Bsu_+	11713	12076	+	0	22.6667	364	nan	2	1	1	0			FALSE	FALSE	2.31719e-08	0	4.75026e-08	5.30513e-08
11714_12018_Bsu_+	11714	12018	+	0	22.6667	305	nan	47	1	40	5			FALSE	FALSE	9.26877e-07	2.99821e-07	1.11631e-06	5.30513e-08
11729_12016_Bsu_+	11729	12016	+	0	22.6667	288	nan	9	0	3	0			FALSE	FALSE	6.95158e-08	0	2.13762e-07	0
11731_11949_Bsu_+	11731	11949	+	0	22.6667	219	nan	13	1	9	3			FALSE	FALSE	2.08547e-07	1.79893e-07	3.08767e-07	5.30513e-08
11731_11991_Bsu_+	11731	11991	+	0	22.6667	261	weak or no enrichment	97	4	123	5	0.015	0.015	FALSE	TRUE	2.85015e-06	2.99821e-07	2.30388e-06	2.12205e-07
11731_12025_Bsu_+	11731	12025	+	0	22.6667	295	nan	12	0	5	1			FALSE	FALSE	1.1586e-07	5.99642e-08	2.85016e-07	0
11731_12033_Bsu_+	11731	12033	+	0	22.6667	303	nan	16	1	27	3			FALSE	FALSE	6.25642e-07	1.79893e-07	3.80021e-07	5.30513e-08
11731_11866_Bsu_+	11731	11866	+			136	nan	7	1	2	0			FALSE	FALSE	4.63439e-08	0	1.66259e-07	5.30513e-08
11731_11985_Bsu_+	11731	11985	+	0	22.6667	255	nan	6	1	5	0			FALSE	FALSE	1.1586e-07	0	1.42508e-07	5.30513e-08
11731_12112_Bsu_+	11731	12112	+	0	22.6667	382	nan	4	1	4	0			FALSE	FALSE	9.26877e-08	0	9.50052e-08	5.30513e-08
11742_12028_Bsu_+	11742	12028	+	0	21.3333	287	nan	8	1	6	0			FALSE	FALSE	1.39032e-07	0	1.9001e-07	5.30513e-08
11750_11954_Bsu_+	11750	11954	+	0	21.3333	205	nan	21	0	19	1			FALSE	FALSE	4.40267e-07	5.99642e-08	4.98777e-07	0
11753_12028_Bsu_+	11753	12028	+	0	21.3333	276	nan	31	3	25	0			FALSE	FALSE	5.79298e-07	0	7.36291e-07	1.59154e-07
11761_11910_Bsu_+	11761	11910	+	0	20	150	nan	34	4	56	3		0.015	FALSE	FALSE	1.29763e-06	1.79893e-07	8.07544e-07	2.12205e-07
11766_12154_Bsu_+	11766	12154	+	0	22.6667	389	nan	3	0	4	1			FALSE	FALSE	9.26877e-08	5.99642e-08	7.12539e-08	0
11771_12093_Bsu_+	11771	12093	+	0	21.3333	323	weak or no enrichment	116	6	89	8	0.015	0.015	FALSE	TRUE	2.0623e-06	4.79713e-07	2.75515e-06	3.18308e-07
11773_11990_Bsu_+	11773	11990	+	0	21.3333	218	nan	1	0	0	0			FALSE	FALSE	0	0	2.37513e-08	0
11775_11998_Bsu_+	11775	11998	+	0	21.3333	224	nan	37	5	31	3			FALSE	FALSE	7.1833e-07	1.79893e-07	8.78798e-07	2.65256e-07
11775_12117_Bsu_+	11775	12117	+	0	21.3333	343	nan	27	3	33	2			FALSE	FALSE	7.64674e-07	1.19928e-07	6.41285e-07	1.59154e-07
11782_12023_Bsu_+	11782	12023	+	0	20.6667	242	nan	3	0	9	1			FALSE	FALSE	2.08547e-07	5.99642e-08	7.12539e-08	0
11782_12062_Bsu_+	11782	12062	+	0	20.6667	281	weak or no enrichment	56	3	68	11	0.015	0.015	FALSE	TRUE	1.57569e-06	6.59606e-07	1.33007e-06	1.59154e-07
11782_12063_Bsu_+	11782	12063	+	0	20.6667	282	nan	13	2	17	2			FALSE	FALSE	3.93923e-07	1.19928e-07	3.08767e-07	1.06103e-07
11782_12133_Bsu_+	11782	12133	+	0	22	352	nan	6	1	5	0			FALSE	FALSE	1.1586e-07	0	1.42508e-07	5.30513e-08
11796_12063_Bsu_+	11796	12063	+	0	20.6667	268	weak or no enrichment	64	4	65	9	0.015	0.015	FALSE	TRUE	1.50618e-06	5.39678e-07	1.52008e-06	2.12205e-07
11803_12200_Bsu_+	11803	12200	+	0	22.6667	398	nan	9	0	17	2			FALSE	FALSE	3.93923e-07	1.19928e-07	2.13762e-07	0
11803_12093_Bsu_+	11803	12093	+	0	20.6667	291	nan	3	0	4	0			FALSE	FALSE	9.26877e-08	0	7.12539e-08	0
11841_12028_Bsu_+	11841	12028	+	0	17.3333	188	nan	20	0	23	2			FALSE	FALSE	5.32954e-07	1.19928e-07	4.75026e-07	0
11841_12174_Bsu_+	11841	12174	+	0	22.6667	334	nan	1	1	1	0			FALSE	FALSE	2.31719e-08	0	2.37513e-08	5.30513e-08
11842_12083_Bsu_+	11842	12083	+	0	17.3333	242	nan	31	1	40	3			FALSE	FALSE	9.26877e-07	1.79893e-07	7.36291e-07	5.30513e-08
11847_12216_Bsu_+	11847	12216	+	0	22.6667	370	nan	4	1	6	1			FALSE	FALSE	1.39032e-07	5.99642e-08	9.50052e-08	5.30513e-08
11852_12127_Bsu_+	11852	12127	+	0	22	276	nan	62	3	41	10	0.015		FALSE	FALSE	9.50049e-07	5.99642e-07	1.47258e-06	1.59154e-07
11852_12163_Bsu_+	11852	12163	+	0	22.6667	312	nan	5	1	1	1			FALSE	FALSE	2.31719e-08	5.99642e-08	1.18757e-07	5.30513e-08
11852_12205_Bsu_+	11852	12205	+	0.0123457	22.6667	354	nan	9	0	2	1			FALSE	FALSE	4.63439e-08	5.99642e-08	2.13762e-07	0
11852_12034_Bsu_+	11852	12034	+	0	17.3333	183	nan	9	3	6	0			FALSE	FALSE	1.39032e-07	0	2.13762e-07	1.59154e-07
11857_12086_Bsu_+	11857	12086	+	0	17.3333	230	nan	38	2	37	5			FALSE	FALSE	8.57362e-07	2.99821e-07	9.0255e-07	1.06103e-07
11876_12188_Bsu_+	11876	12188	+	0	22.6667	313	nan	19	0	18	6			FALSE	FALSE	4.17095e-07	3.59785e-07	4.51275e-07	0
11876_12211_Bsu_+	11876	12211	+	0	22.6667	336	nan	15	1	17	0			FALSE	FALSE	3.93923e-07	0	3.5627e-07	5.30513e-08
11876_12210_Bsu_+	11876	12210	+	0	22.6667	335	nan	5	0	10	0			FALSE	FALSE	2.31719e-07	0	1.18757e-07	0
11881_12188_Bsu_+	11881	12188	+	0	22.6667	308	nan	14	0	8	2			FALSE	FALSE	1.85375e-07	1.19928e-07	3.32518e-07	0
11881_12226_Bsu_+	11881	12226	+	0	22.6667	346	nan	2	0	2	0			FALSE	FALSE	4.63439e-08	0	4.75026e-08	0
11900_12033_Bsu_+	11900	12033	+			134	nan	8	1	4	0			FALSE	FALSE	9.26877e-08	0	1.9001e-07	5.30513e-08
11904_12195_Bsu_+	11904	12195	+	0	22.6667	292	nan	49	1	35	4			FALSE	FALSE	8.11018e-07	2.39857e-07	1.16381e-06	5.30513e-08
11908_12211_Bsu_+	11908	12211	+	0	22.6667	304	nan	16	1	15	2			FALSE	FALSE	3.47579e-07	1.19928e-07	3.80021e-07	5.30513e-08
11908_12181_Bsu_+	11908	12181	+	0	22.6667	274	nan	7	0	3	0			FALSE	FALSE	6.95158e-08	0	1.66259e-07	0
11909_12076_Bsu_+	11909	12076	+	0	17.3333	168	weak or no enrichment	132	6	116	16	0.015	0.015	FALSE	TRUE	2.68794e-06	9.59427e-07	3.13517e-06	3.18308e-07
11910_12216_Bsu_+	11910	12216	+	0.0379747	22.6667	307	nan	8	0	3	0			FALSE	FALSE	6.95158e-08	0	1.9001e-07	0
11911_12278_Bsu_+	11911	12278	+	0.05	22.6667	368	nan	7	0	7	1			FALSE	FALSE	1.62204e-07	5.99642e-08	1.66259e-07	0
11918_12054_Bsu_+	11918	12054	+			137	nan	44	1	27	3			FALSE	FALSE	6.25642e-07	1.79893e-07	1.04506e-06	5.30513e-08
11922_12200_Bsu_+	11922	12200	+	0	22.6667	279	nan	16	1	12	1			FALSE	FALSE	2.78063e-07	5.99642e-08	3.80021e-07	5.30513e-08
11922_12216_Bsu_+	11922	12216	+	0	22.6667	295	nan	12	0	7	1			FALSE	FALSE	1.62204e-07	5.99642e-08	2.85016e-07	0
11928_12348_Bsu_+	11928	12348	+	0	22.6667	421	nan	41	4	65	6		0.015	FALSE	FALSE	1.50618e-06	3.59785e-07	9.73804e-07	2.12205e-07
11933_12199_Bsu_+	11933	12199	+	0	22.6667	267	nan	1	0	6	0			FALSE	FALSE	1.39032e-07	0	2.37513e-08	0
11945_12188_Bsu_+	11945	12188	+	0	22.6667	244	weak or no enrichment	98	6	129	20	0.015	0.015	FALSE	TRUE	2.98918e-06	1.19928e-06	2.32763e-06	3.18308e-07
11950_12323_Bsu_+	11950	12323	+	0.0123457	22.6667	374	nan	0	0	1	0			FALSE	FALSE	2.31719e-08	0	0	0
11970_12254_Bsu_+	11970	12254	+	0.025641	22.6667	285	weak or no enrichment	216	12	138	12	0.015	0.015	FALSE	TRUE	3.19773e-06	7.1957e-07	5.13028e-06	6.36615e-07
11975_12285_Bsu_+	11975	12285	+	0	22.6667	311	nan	3	1	4	2			FALSE	FALSE	9.26877e-08	1.19928e-07	7.12539e-08	5.30513e-08
11975_12323_Bsu_+	11975	12323	+	0	22.6667	349	nan	2	0	1	0			FALSE	FALSE	2.31719e-08	0	4.75026e-08	0
11976_12303_Bsu_+	11976	12303	+	0	22.6667	328	nan	0	0	3	0			FALSE	FALSE	6.95158e-08	0	0	0
11981_12270_Bsu_+	11981	12270	+	0	22.6667	290	nan	14	1	14	1			FALSE	FALSE	3.24407e-07	5.99642e-08	3.32518e-07	5.30513e-08
11989_12178_Bsu_+	11989	12178	+	0	22.6667	190	nan	48	5	46	4			FALSE	FALSE	1.06591e-06	2.39857e-07	1.14006e-06	2.65256e-07
11989_12323_Bsu_+	11989	12323	+	0	22.6667	335	weak or no enrichment	84	2	74	4	0.015	0.015	FALSE	TRUE	1.71472e-06	2.39857e-07	1.99511e-06	1.06103e-07
11996_12216_Bsu_+	11996	12216	+	0	22	221	nan	24	1	9	1			FALSE	FALSE	2.08547e-07	5.99642e-08	5.70031e-07	5.30513e-08
11997_12237_Bsu_+	11997	12237	+	0	22	241	nan	17	1	22	1			FALSE	FALSE	5.09783e-07	5.99642e-08	4.03772e-07	5.30513e-08
12002_12311_Bsu_+	12002	12311	+	0.0123457	21.3333	310	nan	4	0	4	0			FALSE	FALSE	9.26877e-08	0	9.50052e-08	0
12005_12270_Bsu_+	12005	12270	+	0.025	21.3333	266	nan	64	5	45	10	0.015		FALSE	FALSE	1.04274e-06	5.99642e-07	1.52008e-06	2.65256e-07
12009_12258_Bsu_+	12009	12258	+	0.0126582	21.3333	250	nan	41	0	23	3			FALSE	FALSE	5.32954e-07	1.79893e-07	9.73804e-07	0
12009_12399_Bsu_+	12009	12399	+	0.0126582	21.3333	391	nan	17	1	14	0			FALSE	FALSE	3.24407e-07	0	4.03772e-07	5.30513e-08
12019_12358_Bsu_+	12019	12358	+	0.0512821	21.3333	340	nan	5	0	11	1			FALSE	FALSE	2.54891e-07	5.99642e-08	1.18757e-07	0
12024_12447_Bsu_+	12024	12447	+	0	21.3333	424	nan	0	0	2	1			FALSE	FALSE	4.63439e-08	5.99642e-08	0	0
12026_12414_Bsu_+	12026	12414	+	0	21.3333	389	nan	10	0	20	2			FALSE	FALSE	4.63439e-07	1.19928e-07	2.37513e-07	0
12040_12270_Bsu_+	12040	12270	+	0	21.3333	231	nan	3	0	4	0			FALSE	FALSE	9.26877e-08	0	7.12539e-08	0
12053_12295_Bsu_+	12053	12295	+	0.0123457	21.3333	243	nan	24	2	39	5			FALSE	FALSE	9.03705e-07	2.99821e-07	5.70031e-07	1.06103e-07
12053_12374_Bsu_+	12053	12374	+	0.0123457	21.3333	322	nan	25	2	24	3			FALSE	FALSE	5.56126e-07	1.79893e-07	5.93783e-07	1.06103e-07
12053_12270_Bsu_+	12053	12270	+	0.0123457	21.3333	218	nan	5	2	0	0			FALSE	FALSE	0	0	1.18757e-07	1.06103e-07
12074_12270_Bsu_+	12074	12270	+	0	20.6667	197	nan	1	0	3	0			FALSE	FALSE	6.95158e-08	0	2.37513e-08	0
12084_12404_Bsu_+	12084	12404	+	0	20.6667	321	nan	2	0	1	1			FALSE	FALSE	2.31719e-08	5.99642e-08	4.75026e-08	0
12108_12399_Bsu_+	12108	12399	+	0	20	292	nan	8	0	8	1			FALSE	FALSE	1.85375e-07	5.99642e-08	1.9001e-07	0
12108_12448_Bsu_+	12108	12448	+	0	21.3333	341	nan	9	0	15	2			FALSE	FALSE	3.47579e-07	1.19928e-07	2.13762e-07	0
12108_12528_Bsu_+	12108	12528	+	0	21.3333	421	nan	4	0	13	3			FALSE	FALSE	3.01235e-07	1.79893e-07	9.50052e-08	0
12108_12484_Bsu_+	12108	12484	+	0	21.3333	377	nan	2	0	6	0			FALSE	FALSE	1.39032e-07	0	4.75026e-08	0
12115_12497_Bsu_+	12115	12497	+	0	21.3333	383	nan	3	0	1	1			FALSE	FALSE	2.31719e-08	5.99642e-08	7.12539e-08	0
12118_12417_Bsu_+	12118	12417	+	0	20	300	nan	1	1	2	0			FALSE	FALSE	4.63439e-08	0	2.37513e-08	5.30513e-08
12131_12452_Bsu_+	12131	12452	+	0	21.3333	322	nan	8	0	19	1			FALSE	FALSE	4.40267e-07	5.99642e-08	1.9001e-07	0
12139_12404_Bsu_+	12139	12404	+	0	20	266	nan	4	0	5	0			FALSE	FALSE	1.1586e-07	0	9.50052e-08	0
12172_12528_Bsu_+	12172	12528	+	0	21.3333	357	weak or no enrichment	53	2	56	4	0.015	0.015	FALSE	TRUE	1.29763e-06	2.39857e-07	1.25882e-06	1.06103e-07
12178_12447_Bsu_+	12178	12447	+	0	21.3333	270	nan	34	1	47	2			FALSE	FALSE	1.08908e-06	1.19928e-07	8.07544e-07	5.30513e-08
12178_12474_Bsu_+	12178	12474	+	0	21.3333	297	nan	11	1	13	1			FALSE	FALSE	3.01235e-07	5.99642e-08	2.61264e-07	5.30513e-08
12178_12523_Bsu_+	12178	12523	+	0	21.3333	346	nan	15	0	11	1			FALSE	FALSE	2.54891e-07	5.99642e-08	3.5627e-07	0
12178_12462_Bsu_+	12178	12462	+	0	21.3333	285	nan	2	0	2	0			FALSE	FALSE	4.63439e-08	0	4.75026e-08	0
12179_12411_Bsu_+	12179	12411	+	0	20	233	nan	14	0	6	1			FALSE	FALSE	1.39032e-07	5.99642e-08	3.32518e-07	0
12179_12523_Bsu_+	12179	12523	+	0	21.3333	345	nan	12	1	5	0			FALSE	FALSE	1.1586e-07	0	2.85016e-07	5.30513e-08
12186_12311_Bsu_+	12186	12311	+			126	nan	8	0	5	1			FALSE	FALSE	1.1586e-07	5.99642e-08	1.9001e-07	0
12189_12529_Bsu_+	12189	12529	+	0	21.3333	341	nan	16	0	11	1			FALSE	FALSE	2.54891e-07	5.99642e-08	3.80021e-07	0
12191_12442_Bsu_+	12191	12442	+	0	21.3333	252	nan	22	1	47	6			FALSE	FALSE	1.08908e-06	3.59785e-07	5.22529e-07	5.30513e-08
12201_12474_Bsu_+	12201	12474	+	0	21.3333	274	nan	8	0	18	1			FALSE	FALSE	4.17095e-07	5.99642e-08	1.9001e-07	0
12201_12482_Bsu_+	12201	12482	+	0	21.3333	282	nan	44	1	56	0		0.015	FALSE	FALSE	1.29763e-06	0	1.04506e-06	5.30513e-08
12201_12399_Bsu_+	12201	12399	+	0	20	199	nan	11	0	6	0			FALSE	FALSE	1.39032e-07	0	2.61264e-07	0
12207_12419_Bsu_+	12207	12419	+	0	20.6667	213	nan	13	0	24	3			FALSE	FALSE	5.56126e-07	1.79893e-07	3.08767e-07	0
12207_12587_Bsu_+	12207	12587	+	0	21.3333	381	nan	36	1	29	4			FALSE	FALSE	6.71986e-07	2.39857e-07	8.55047e-07	5.30513e-08
12207_12605_Bsu_+	12207	12605	+	0	21.3333	399	nan	4	0	6	0			FALSE	FALSE	1.39032e-07	0	9.50052e-08	0
12211_12556_Bsu_+	12211	12556	+	0	21.3333	346	nan	3	0	12	2			FALSE	FALSE	2.78063e-07	1.19928e-07	7.12539e-08	0
12227_12452_Bsu_+	12227	12452	+	0	21.3333	226	nan	10	0	3	0			FALSE	FALSE	6.95158e-08	0	2.37513e-07	0
12227_12528_Bsu_+	12227	12528	+	0	21.3333	302	nan	21	1	8	0			FALSE	FALSE	1.85375e-07	0	4.98777e-07	5.30513e-08
12228_12521_Bsu_+	12228	12521	+	0	21.3333	294	nan	2	0	5	1			FALSE	FALSE	1.1586e-07	5.99642e-08	4.75026e-08	0
12238_12411_Bsu_+	12238	12411	+	0	20	174	nan	29	0	19	5			FALSE	FALSE	4.40267e-07	2.99821e-07	6.88788e-07	0
12238_12426_Bsu_+	12238	12426	+	0	21.3333	189	nan	6	0	7	2			FALSE	FALSE	1.62204e-07	1.19928e-07	1.42508e-07	0
12238_12508_Bsu_+	12238	12508	+	0	21.3333	271	nan	44	2	42	2			FALSE	FALSE	9.73221e-07	1.19928e-07	1.04506e-06	1.06103e-07
12238_12593_Bsu_+	12238	12593	+	0	21.3333	356	nan	21	1	24	2			FALSE	FALSE	5.56126e-07	1.19928e-07	4.98777e-07	5.30513e-08
12238_12613_Bsu_+	12238	12613	+	0	21.3333	376	nan	11	2	14	0			FALSE	FALSE	3.24407e-07	0	2.61264e-07	1.06103e-07
12241_12587_Bsu_+	12241	12587	+	0	21.3333	347	nan	9	2	10	0			FALSE	FALSE	2.31719e-07	0	2.13762e-07	1.06103e-07
12251_12470_Bsu_+	12251	12470	+	0	21.3333	220	nan	8	1	6	2			FALSE	FALSE	1.39032e-07	1.19928e-07	1.9001e-07	5.30513e-08
12251_12528_Bsu_+	12251	12528	+	0	21.3333	278	nan	46	2	33	4			FALSE	FALSE	7.64674e-07	2.39857e-07	1.09256e-06	1.06103e-07
12251_12533_Bsu_+	12251	12533	+	0	21.3333	283	nan	13	1	13	3			FALSE	FALSE	3.01235e-07	1.79893e-07	3.08767e-07	5.30513e-08
12261_12419_Bsu_+	12261	12419	+	0	20.6667	159	nan	24	1	29	1			FALSE	FALSE	6.71986e-07	5.99642e-08	5.70031e-07	5.30513e-08
12261_12486_Bsu_+	12261	12486	+	0	21.3333	226	weak or no enrichment	69	6	69	10	0.015	0.015	FALSE	TRUE	1.59886e-06	5.99642e-07	1.63884e-06	3.18308e-07
12261_12556_Bsu_+	12261	12556	+	0	21.3333	296	nan	16	3	27	6			FALSE	FALSE	6.25642e-07	3.59785e-07	3.80021e-07	1.59154e-07
12261_12567_Bsu_+	12261	12567	+	0	21.3333	307	nan	15	1	23	1			FALSE	FALSE	5.32954e-07	5.99642e-08	3.5627e-07	5.30513e-08
12261_12632_Bsu_+	12261	12632	+	0	21.3333	372	nan	28	2	40	6			FALSE	FALSE	9.26877e-07	3.59785e-07	6.65037e-07	1.06103e-07
12261_12581_Bsu_+	12261	12581	+	0	21.3333	321	nan	13	1	15	0			FALSE	FALSE	3.47579e-07	0	3.08767e-07	5.30513e-08
12262_12561_Bsu_+	12262	12561	+	0	21.3333	300	nan	19	0	8	1			FALSE	FALSE	1.85375e-07	5.99642e-08	4.51275e-07	0
12275_12613_Bsu_+	12275	12613	+	0	21.3333	339	nan	8	0	17	2			FALSE	FALSE	3.93923e-07	1.19928e-07	1.9001e-07	0
12275_12528_Bsu_+	12275	12528	+	0	20	254	nan	7	0	11	0			FALSE	FALSE	2.54891e-07	0	1.66259e-07	0
12276_12516_Bsu_+	12276	12516	+	0	20	241	nan	42	4	17	2			FALSE	FALSE	3.93923e-07	1.19928e-07	9.97555e-07	2.12205e-07
12276_12622_Bsu_+	12276	12622	+	0	21.3333	347	nan	12	1	12	2			FALSE	FALSE	2.78063e-07	1.19928e-07	2.85016e-07	5.30513e-08
12280_12561_Bsu_+	12280	12561	+	0	20	282	nan	6	0	5	2			FALSE	FALSE	1.1586e-07	1.19928e-07	1.42508e-07	0
12280_12620_Bsu_+	12280	12620	+	0	21.3333	341	nan	28	0	34	1			FALSE	FALSE	7.87846e-07	5.99642e-08	6.65037e-07	0
12285_12632_Bsu_+	12285	12632	+	0	21.3333	348	nan	19	0	12	0			FALSE	FALSE	2.78063e-07	0	4.51275e-07	0
12286_12632_Bsu_+	12286	12632	+	0	21.3333	347	nan	6	0	4	2			FALSE	FALSE	9.26877e-08	1.19928e-07	1.42508e-07	0
12286_12654_Bsu_+	12286	12654	+	0	23.3333	369	nan	9	1	10	1			FALSE	FALSE	2.31719e-07	5.99642e-08	2.13762e-07	5.30513e-08
12286_12622_Bsu_+	12286	12622	+	0	21.3333	337	nan	4	1	13	0			FALSE	FALSE	3.01235e-07	0	9.50052e-08	5.30513e-08
12293_12577_Bsu_+	12293	12577	+	0	20	285	nan	3	0	2	1			FALSE	FALSE	4.63439e-08	5.99642e-08	7.12539e-08	0
12338_12632_Bsu_+	12338	12632	+	0	21.3333	295	weak or no enrichment	186	12	209	19	0.015	0.015	FALSE	TRUE	4.84293e-06	1.13932e-06	4.41774e-06	6.36615e-07
12349_12702_Bsu_+	12349	12702	+	0	24.6667	354	nan	19	1	32	6			FALSE	FALSE	7.41502e-07	3.59785e-07	4.51275e-07	5.30513e-08
12349_12731_Bsu_+	12349	12731	+	0	24.6667	383	nan	25	0	19	2			FALSE	FALSE	4.40267e-07	1.19928e-07	5.93783e-07	0
12349_12689_Bsu_+	12349	12689	+	0	24	341	nan	1	10	0	0			FALSE	FALSE	0	0	2.37513e-08	5.30513e-07
12360_12718_Bsu_+	12360	12718	+	0	24.6667	359	nan	9	0	8	1			FALSE	FALSE	1.85375e-07	5.99642e-08	2.13762e-07	0
12368_12689_Bsu_+	12368	12689	+	0	24	322	nan	13	0	8	1			FALSE	FALSE	1.85375e-07	5.99642e-08	3.08767e-07	0
12368_12694_Bsu_+	12368	12694	+	0	24.6667	327	nan	2	0	4	0			FALSE	FALSE	9.26877e-08	0	4.75026e-08	0
12373_12644_Bsu_+	12373	12644	+	0	22	272	nan	11	0	14	2			FALSE	FALSE	3.24407e-07	1.19928e-07	2.61264e-07	0
12381_12622_Bsu_+	12381	12622	+	0	21.3333	242	weak or no enrichment	52	4	58	7	0.015	0.015	FALSE	TRUE	1.34397e-06	4.19749e-07	1.23507e-06	2.12205e-07
12390_12587_Bsu_+	12390	12587	+	0	21.3333	198	nan	35	2	39	3			FALSE	FALSE	9.03705e-07	1.79893e-07	8.31296e-07	1.06103e-07
12390_12702_Bsu_+	12390	12702	+	0	24.6667	313	nan	11	2	10	2			FALSE	FALSE	2.31719e-07	1.19928e-07	2.61264e-07	1.06103e-07
12390_12773_Bsu_+	12390	12773	+	0	24.6667	384	weak or no enrichment	59	6	60	6	0.015	0.015	FALSE	TRUE	1.39032e-06	3.59785e-07	1.40133e-06	3.18308e-07
12390_12746_Bsu_+	12390	12746	+	0	24.6667	357	nan	28	1	34	0			FALSE	FALSE	7.87846e-07	0	6.65037e-07	5.30513e-08
12392_12587_Bsu_+	12392	12587	+	0	21.3333	196	nan	8	1	6	1			FALSE	FALSE	1.39032e-07	5.99642e-08	1.9001e-07	5.30513e-08
12394_12648_Bsu_+	12394	12648	+	0	22.6667	255	nan	35	4	37	2			FALSE	FALSE	8.57362e-07	1.19928e-07	8.31296e-07	2.12205e-07
12395_12622_Bsu_+	12395	12622	+	0	21.3333	228	nan	15	1	6	2			FALSE	FALSE	1.39032e-07	1.19928e-07	3.5627e-07	5.30513e-08
12395_12632_Bsu_+	12395	12632	+	0	21.3333	238	weak or no enrichment	89	2	69	9	0.015	0.015	FALSE	TRUE	1.59886e-06	5.39678e-07	2.11387e-06	1.06103e-07
12395_12669_Bsu_+	12395	12669	+	0	23.3333	275	nan	5	2	11	3			FALSE	FALSE	2.54891e-07	1.79893e-07	1.18757e-07	1.06103e-07
12395_12683_Bsu_+	12395	12683	+	0	23.3333	289	nan	62	3	45	3	0.015		FALSE	FALSE	1.04274e-06	1.79893e-07	1.47258e-06	1.59154e-07
12395_12803_Bsu_+	12395	12803	+	0	24.6667	409	nan	20	2	22	4			FALSE	FALSE	5.09783e-07	2.39857e-07	4.75026e-07	1.06103e-07
12402_12718_Bsu_+	12402	12718	+	0	24.6667	317	nan	22	1	20	6			FALSE	FALSE	4.63439e-07	3.59785e-07	5.22529e-07	5.30513e-08
12405_12648_Bsu_+	12405	12648	+	0	22.6667	244	nan	59	5	39	5	0.015		FALSE	FALSE	9.03705e-07	2.99821e-07	1.40133e-06	2.65256e-07
12410_12558_Bsu_+	12410	12558	+			149	nan	31	3	36	7			FALSE	FALSE	8.3419e-07	4.19749e-07	7.36291e-07	1.59154e-07
12410_12741_Bsu_+	12410	12741	+	0	24.6667	332	nan	25	2	41	3			FALSE	FALSE	9.50049e-07	1.79893e-07	5.93783e-07	1.06103e-07
12417_12694_Bsu_+	12417	12694	+	0	24.6667	278	nan	20	2	25	2			FALSE	FALSE	5.79298e-07	1.19928e-07	4.75026e-07	1.06103e-07
12417_12851_Bsu_+	12417	12851	+	0	24.6667	435	nan	7	0	8	0			FALSE	FALSE	1.85375e-07	0	1.66259e-07	0
12433_12825_Bsu_+	12433	12825	+	0	24.6667	393	nan	10	0	10	1			FALSE	FALSE	2.31719e-07	5.99642e-08	2.37513e-07	0
12438_12793_Bsu_+	12438	12793	+	0	24.6667	356	nan	13	0	21	1			FALSE	FALSE	4.86611e-07	5.99642e-08	3.08767e-07	0
12438_12813_Bsu_+	12438	12813	+	0	24.6667	376	nan	8	3	12	3			FALSE	FALSE	2.78063e-07	1.79893e-07	1.9001e-07	1.59154e-07
12441_12741_Bsu_+	12441	12741	+	0	24.6667	301	nan	12	1	11	2			FALSE	FALSE	2.54891e-07	1.19928e-07	2.85016e-07	5.30513e-08
12449_12796_Bsu_+	12449	12796	+	0	24.6667	348	nan	11	0	17	2			FALSE	FALSE	3.93923e-07	1.19928e-07	2.61264e-07	0
12449_12851_Bsu_+	12449	12851	+	0	24.6667	403	nan	13	1	10	0			FALSE	FALSE	2.31719e-07	0	3.08767e-07	5.30513e-08
12454_12694_Bsu_+	12454	12694	+	0	24.6667	241	nan	27	0	19	1			FALSE	FALSE	4.40267e-07	5.99642e-08	6.41285e-07	0
12454_12702_Bsu_+	12454	12702	+	0	24.6667	249	nan	25	2	46	10			FALSE	FALSE	1.06591e-06	5.99642e-07	5.93783e-07	1.06103e-07
12454_12746_Bsu_+	12454	12746	+	0	24.6667	293	nan	10	0	14	0			FALSE	FALSE	3.24407e-07	0	2.37513e-07	0
12456_12740_Bsu_+	12456	12740	+	0	24.6667	285	nan	7	1	14	2			FALSE	FALSE	3.24407e-07	1.19928e-07	1.66259e-07	5.30513e-08
12461_12868_Bsu_+	12461	12868	+	0	24.6667	408	nan	2	0	2	1			FALSE	FALSE	4.63439e-08	5.99642e-08	4.75026e-08	0
12466_12746_Bsu_+	12466	12746	+	0	24.6667	281	nan	6	0	6	2			FALSE	FALSE	1.39032e-07	1.19928e-07	1.42508e-07	0
12470_12843_Bsu_+	12470	12843	+	0.012987	24.6667	374	nan	7	0	3	1			FALSE	FALSE	6.95158e-08	5.99642e-08	1.66259e-07	0
12471_12841_Bsu_+	12471	12841	+	0	24.6667	371	nan	24	1	17	1			FALSE	FALSE	3.93923e-07	5.99642e-08	5.70031e-07	5.30513e-08
12472_12779_Bsu_+	12472	12779	+	0	24.6667	308	nan	45	5	47	5			FALSE	FALSE	1.08908e-06	2.99821e-07	1.06881e-06	2.65256e-07
12472_12813_Bsu_+	12472	12813	+	0	24.6667	342	nan	0	0	2	0			FALSE	FALSE	4.63439e-08	0	0	0
12475_12794_Bsu_+	12475	12794	+	0	24.6667	320	weak or no enrichment	91	8	78	8	0.015	0.015	FALSE	TRUE	1.80741e-06	4.79713e-07	2.16137e-06	4.2441e-07
12477_12718_Bsu_+	12477	12718	+	0	24.6667	242	nan	3	0	2	2			FALSE	FALSE	4.63439e-08	1.19928e-07	7.12539e-08	0
12477_12877_Bsu_+	12477	12877	+	0	24.6667	401	nan	3	0	7	1			FALSE	FALSE	1.62204e-07	5.99642e-08	7.12539e-08	0
12507_12765_Bsu_+	12507	12765	+	0	24.6667	259	nan	29	3	36	2			FALSE	FALSE	8.3419e-07	1.19928e-07	6.88788e-07	1.59154e-07
12507_12872_Bsu_+	12507	12872	+	0	24.6667	366	nan	17	1	18	3			FALSE	FALSE	4.17095e-07	1.79893e-07	4.03772e-07	5.30513e-08
12507_12924_Bsu_+	12507	12924	+	0	24.6667	418	nan	10	0	3	1			FALSE	FALSE	6.95158e-08	5.99642e-08	2.37513e-07	0
12507_12851_Bsu_+	12507	12851	+	0	24.6667	345	nan	8	0	12	0			FALSE	FALSE	2.78063e-07	0	1.9001e-07	0
12507_12718_Bsu_+	12507	12718	+	0	24.6667	212	nan	2	0	7	0			FALSE	FALSE	1.62204e-07	0	4.75026e-08	0
12512_12772_Bsu_+	12512	12772	+	0	24.6667	261	nan	20	1	32	3			FALSE	FALSE	7.41502e-07	1.79893e-07	4.75026e-07	5.30513e-08
12512_12862_Bsu_+	12512	12862	+	0	24.6667	351	nan	40	0	54	3		0.015	FALSE	FALSE	1.25128e-06	1.79893e-07	9.50052e-07	0
12514_12818_Bsu_+	12514	12818	+	0	24.6667	305	nan	12	0	23	3			FALSE	FALSE	5.32954e-07	1.79893e-07	2.85016e-07	0
12514_12939_Bsu_+	12514	12939	+	0	24.6667	426	nan	12	0	18	0			FALSE	FALSE	4.17095e-07	0	2.85016e-07	0
12517_12772_Bsu_+	12517	12772	+	0	24.6667	256	nan	12	0	9	2			FALSE	FALSE	2.08547e-07	1.19928e-07	2.85016e-07	0
12519_12818_Bsu_+	12519	12818	+	0.012987	24.6667	300	nan	12	1	14	2			FALSE	FALSE	3.24407e-07	1.19928e-07	2.85016e-07	5.30513e-08
12519_12751_Bsu_+	12519	12751	+	0	24.6667	233	nan	1	0	3	0			FALSE	FALSE	6.95158e-08	0	2.37513e-08	0
12520_12843_Bsu_+	12520	12843	+	0.012987	24.6667	324	nan	25	3	25	2			FALSE	FALSE	5.79298e-07	1.19928e-07	5.93783e-07	1.59154e-07
12524_12922_Bsu_+	12524	12922	+	0	24.6667	399	nan	29	0	28	3			FALSE	FALSE	6.48814e-07	1.79893e-07	6.88788e-07	0
12524_12868_Bsu_+	12524	12868	+	0	24.6667	345	nan	0	1	0	0			FALSE	FALSE	0	0	0	5.30513e-08
12547_12851_Bsu_+	12547	12851	+	0	24.6667	305	nan	5	1	12	2			FALSE	FALSE	2.78063e-07	1.19928e-07	1.18757e-07	5.30513e-08
12547_12940_Bsu_+	12547	12940	+	0	24.6667	394	nan	14	3	10	3			FALSE	FALSE	2.31719e-07	1.79893e-07	3.32518e-07	1.59154e-07
12547_12793_Bsu_+	12547	12793	+	0	24.6667	247	nan	1	0	4	0			FALSE	FALSE	9.26877e-08	0	2.37513e-08	0
12549_12877_Bsu_+	12549	12877	+	0	24.6667	329	nan	21	2	15	4			FALSE	FALSE	3.47579e-07	2.39857e-07	4.98777e-07	1.06103e-07
12552_12929_Bsu_+	12552	12929	+	0	24.6667	378	nan	9	0	16	1			FALSE	FALSE	3.70751e-07	5.99642e-08	2.13762e-07	0
12558_12851_Bsu_+	12558	12851	+	0	24.6667	294	nan	25	2	22	3			FALSE	FALSE	5.09783e-07	1.79893e-07	5.93783e-07	1.06103e-07
12558_12931_Bsu_+	12558	12931	+	0	24.6667	374	nan	13	0	20	0			FALSE	FALSE	4.63439e-07	0	3.08767e-07	0
12578_12872_Bsu_+	12578	12872	+	0	23.3333	295	nan	31	2	37	10			FALSE	FALSE	8.57362e-07	5.99642e-07	7.36291e-07	1.06103e-07
12578_12851_Bsu_+	12578	12851	+	0	23.3333	274	nan	6	1	0	0			FALSE	FALSE	0	0	1.42508e-07	5.30513e-08
12578_12793_Bsu_+	12578	12793	+	0	23.3333	216	nan	20	1	20	0			FALSE	FALSE	4.63439e-07	0	4.75026e-07	5.30513e-08
12590_12931_Bsu_+	12590	12931	+	0	23.3333	342	nan	9	0	16	0			FALSE	FALSE	3.70751e-07	0	2.13762e-07	0
12591_12843_Bsu_+	12591	12843	+	0	21.3333	253	nan	40	0	37	3			FALSE	FALSE	8.57362e-07	1.79893e-07	9.50052e-07	0
12591_12924_Bsu_+	12591	12924	+	0	22.6667	334	nan	21	0	22	5			FALSE	FALSE	5.09783e-07	2.99821e-07	4.98777e-07	0
12596_12941_Bsu_+	12596	12941	+	0	23.3333	346	nan	16	1	16	2			FALSE	FALSE	3.70751e-07	1.19928e-07	3.80021e-07	5.30513e-08
12602_12830_Bsu_+	12602	12830	+	0	21.3333	229	nan	3	0	2	0			FALSE	FALSE	4.63439e-08	0	7.12539e-08	0
12604_12813_Bsu_+	12604	12813	+	0	21.3333	210	nan	16	1	20	1			FALSE	FALSE	4.63439e-07	5.99642e-08	3.80021e-07	5.30513e-08
12604_12851_Bsu_+	12604	12851	+	0	21.3333	248	nan	14	0	15	1			FALSE	FALSE	3.47579e-07	5.99642e-08	3.32518e-07	0
12606_12939_Bsu_+	12606	12939	+	0	23.3333	334	nan	4	0	1	0			FALSE	FALSE	2.31719e-08	0	9.50052e-08	0
12608_12942_Bsu_+	12608	12942	+	0	23.3333	335	nan	40	3	40	1			FALSE	FALSE	9.26877e-07	5.99642e-08	9.50052e-07	1.59154e-07
12613_12870_Bsu_+	12613	12870	+	0	21.3333	258	nan	32	6	29	2			FALSE	FALSE	6.71986e-07	1.19928e-07	7.60042e-07	3.18308e-07
12613_12944_Bsu_+	12613	12944	+	0	23.3333	332	nan	18	3	12	1			FALSE	FALSE	2.78063e-07	5.99642e-08	4.27524e-07	1.59154e-07
12613_12823_Bsu_+	12613	12823	+	0	21.3333	211	nan	14	2	21	0			FALSE	FALSE	4.86611e-07	0	3.32518e-07	1.06103e-07
12616_12851_Bsu_+	12616	12851	+	0	21.3333	236	nan	25	1	34	5			FALSE	FALSE	7.87846e-07	2.99821e-07	5.93783e-07	5.30513e-08
12623_12870_Bsu_+	12623	12870	+	0	21.3333	248	nan	13	1	7	2			FALSE	FALSE	1.62204e-07	1.19928e-07	3.08767e-07	5.30513e-08
12623_12899_Bsu_+	12623	12899	+	0	22	277	nan	29	1	53	4		0.015	FALSE	FALSE	1.22811e-06	2.39857e-07	6.88788e-07	5.30513e-08
12623_12956_Bsu_+	12623	12956	+	0	23.3333	334	nan	16	3	30	1			FALSE	FALSE	6.95158e-07	5.99642e-08	3.80021e-07	1.59154e-07
12623_12984_Bsu_+	12623	12984	+	0	23.3333	362	nan	49	2	36	4			FALSE	FALSE	8.3419e-07	2.39857e-07	1.16381e-06	1.06103e-07
12623_13213_Bsu_+	12623	13213	+	0	23.3333	591	nan	1	0	1	0			FALSE	FALSE	2.31719e-08	0	2.37513e-08	0
12627_12851_Bsu_+	12627	12851	+	0	21.3333	225	nan	47	5	47	8			FALSE	FALSE	1.08908e-06	4.79713e-07	1.11631e-06	2.65256e-07
12627_12899_Bsu_+	12627	12899	+	0	22	273	nan	11	0	9	1			FALSE	FALSE	2.08547e-07	5.99642e-08	2.61264e-07	0
12628_12919_Bsu_+	12628	12919	+	0	22.6667	292	nan	9	0	13	5			FALSE	FALSE	3.01235e-07	2.99821e-07	2.13762e-07	0
12628_12965_Bsu_+	12628	12965	+	0	23.3333	338	nan	6	0	19	1			FALSE	FALSE	4.40267e-07	5.99642e-08	1.42508e-07	0
12628_12984_Bsu_+	12628	12984	+	0	23.3333	357	nan	23	2	24	6			FALSE	FALSE	5.56126e-07	3.59785e-07	5.4628e-07	1.06103e-07
12628_12942_Bsu_+	12628	12942	+	0	23.3333	315	nan	26	0	16	0			FALSE	FALSE	3.70751e-07	0	6.17534e-07	0
12632_13028_Bsu_+	12632	13028	+	0	23.3333	397	nan	6	0	3	1			FALSE	FALSE	6.95158e-08	5.99642e-08	1.42508e-07	0
12640_12870_Bsu_+	12640	12870	+	0	21.3333	231	nan	41	1	35	1			FALSE	FALSE	8.11018e-07	5.99642e-08	9.73804e-07	5.30513e-08
12640_12942_Bsu_+	12640	12942	+	0	23.3333	303	nan	11	0	8	0			FALSE	FALSE	1.85375e-07	0	2.61264e-07	0
12642_12888_Bsu_+	12642	12888	+	0	21.3333	247	nan	15	3	23	3			FALSE	FALSE	5.32954e-07	1.79893e-07	3.5627e-07	1.59154e-07
12668_12970_Bsu_+	12668	12970	+	0	23.3333	303	nan	29	0	27	4			FALSE	FALSE	6.25642e-07	2.39857e-07	6.88788e-07	0
12674_13098_Bsu_+	12674	13098	+	0	23.3333	425	nan	48	3	46	5			FALSE	FALSE	1.06591e-06	2.99821e-07	1.14006e-06	1.59154e-07
12680_12942_Bsu_+	12680	12942	+	0	23.3333	263	nan	40	0	26	6			FALSE	FALSE	6.0247e-07	3.59785e-07	9.50052e-07	0
12680_13057_Bsu_+	12680	13057	+	0	23.3333	378	nan	1	0	2	1			FALSE	FALSE	4.63439e-08	5.99642e-08	2.37513e-08	0
12680_13092_Bsu_+	12680	13092	+	0	23.3333	413	nan	2	0	5	2			FALSE	FALSE	1.1586e-07	1.19928e-07	4.75026e-08	0
12681_13098_Bsu_+	12681	13098	+	0	23.3333	418	nan	2	0	0	0			FALSE	FALSE	0	0	4.75026e-08	0
12685_12942_Bsu_+	12685	12942	+	0	23.3333	258	nan	6	1	8	0			FALSE	FALSE	1.85375e-07	0	1.42508e-07	5.30513e-08
12693_12940_Bsu_+	12693	12940	+	0	23.3333	248	nan	21	1	22	0			FALSE	FALSE	5.09783e-07	0	4.98777e-07	5.30513e-08
12695_13015_Bsu_+	12695	13015	+	0	23.3333	321	nan	51	4	38	4	0.015		FALSE	FALSE	8.80533e-07	2.39857e-07	1.21132e-06	2.12205e-07
12709_13073_Bsu_+	12709	13073	+	0	23.3333	365	nan	16	1	11	2			FALSE	FALSE	2.54891e-07	1.19928e-07	3.80021e-07	5.30513e-08
12709_12986_Bsu_+	12709	12986	+	0	23.3333	278	nan	22	1	20	0			FALSE	FALSE	4.63439e-07	0	5.22529e-07	5.30513e-08
12714_13092_Bsu_+	12714	13092	+	0	23.3333	379	nan	12	0	10	4			FALSE	FALSE	2.31719e-07	2.39857e-07	2.85016e-07	0
12714_13058_Bsu_+	12714	13058	+	0	23.3333	345	nan	23	2	27	0			FALSE	FALSE	6.25642e-07	0	5.4628e-07	1.06103e-07
12714_12978_Bsu_+	12714	12978	+	0	23.3333	265	nan	1	0	9	0			FALSE	FALSE	2.08547e-07	0	2.37513e-08	0
12727_13091_Bsu_+	12727	13091	+	0	23.3333	365	nan	3	0	6	2			FALSE	FALSE	1.39032e-07	1.19928e-07	7.12539e-08	0
12729_13123_Bsu_+	12729	13123	+	0	23.3333	395	nan	5	0	7	2			FALSE	FALSE	1.62204e-07	1.19928e-07	1.18757e-07	0
12732_12942_Bsu_+	12732	12942	+	0	23.3333	211	nan	48	3	53	4		0.015	FALSE	FALSE	1.22811e-06	2.39857e-07	1.14006e-06	1.59154e-07
12732_13012_Bsu_+	12732	13012	+	0	23.3333	281	nan	37	0	45	6			FALSE	FALSE	1.04274e-06	3.59785e-07	8.78798e-07	0
12732_13058_Bsu_+	12732	13058	+	0	23.3333	327	nan	11	0	18	0			FALSE	FALSE	4.17095e-07	0	2.61264e-07	0
12737_13046_Bsu_+	12737	13046	+	0	23.3333	310	nan	41	4	41	4			FALSE	FALSE	9.50049e-07	2.39857e-07	9.73804e-07	2.12205e-07
12737_13058_Bsu_+	12737	13058	+	0	23.3333	322	nan	35	5	43	3			FALSE	FALSE	9.96393e-07	1.79893e-07	8.31296e-07	2.65256e-07
12737_13072_Bsu_+	12737	13072	+	0	23.3333	336	nan	2	0	3	2			FALSE	FALSE	6.95158e-08	1.19928e-07	4.75026e-08	0
12737_13092_Bsu_+	12737	13092	+	0	23.3333	356	nan	9	1	2	1			FALSE	FALSE	4.63439e-08	5.99642e-08	2.13762e-07	5.30513e-08
12737_12843_Bsu_+	12737	12843	+			107	nan	3	0	4	0			FALSE	FALSE	9.26877e-08	0	7.12539e-08	0
12737_13094_Bsu_+	12737	13094	+	0	23.3333	358	nan	10	2	19	0			FALSE	FALSE	4.40267e-07	0	2.37513e-07	1.06103e-07
12748_13143_Bsu_+	12748	13143	+	0	23.3333	396	nan	4	1	3	0			FALSE	FALSE	6.95158e-08	0	9.50052e-08	5.30513e-08
12756_13035_Bsu_+	12756	13035	+	0	23.3333	280	nan	10	0	14	1			FALSE	FALSE	3.24407e-07	5.99642e-08	2.37513e-07	0
12756_13072_Bsu_+	12756	13072	+	0	23.3333	317	nan	30	2	35	5			FALSE	FALSE	8.11018e-07	2.99821e-07	7.12539e-07	1.06103e-07
12756_13092_Bsu_+	12756	13092	+	0	23.3333	337	nan	27	1	25	2			FALSE	FALSE	5.79298e-07	1.19928e-07	6.41285e-07	5.30513e-08
12764_12975_Bsu_+	12764	12975	+	0	23.3333	212	nan	56	8	42	2	0.015		FALSE	FALSE	9.73221e-07	1.19928e-07	1.33007e-06	4.2441e-07
12764_13143_Bsu_+	12764	13143	+	0	23.3333	380	nan	3	0	9	1			FALSE	FALSE	2.08547e-07	5.99642e-08	7.12539e-08	0
12775_13082_Bsu_+	12775	13082	+	0	23.3333	308	nan	7	0	9	3			FALSE	FALSE	2.08547e-07	1.79893e-07	1.66259e-07	0
12775_13087_Bsu_+	12775	13087	+	0	23.3333	313	nan	12	1	8	0			FALSE	FALSE	1.85375e-07	0	2.85016e-07	5.30513e-08
12784_13123_Bsu_+	12784	13123	+	0	23.3333	340	nan	30	2	21	2			FALSE	FALSE	4.86611e-07	1.19928e-07	7.12539e-07	1.06103e-07
12827_12942_Bsu_+	12827	12942	+			116	nan	6	1	4	2			FALSE	FALSE	9.26877e-08	1.19928e-07	1.42508e-07	5.30513e-08
12831_13046_Bsu_+	12831	13046	+	0	21.3333	216	nan	17	2	20	1			FALSE	FALSE	4.63439e-07	5.99642e-08	4.03772e-07	1.06103e-07
12831_13170_Bsu_+	12831	13170	+	0	21.3333	340	nan	49	4	79	10		0.015	FALSE	FALSE	1.83058e-06	5.99642e-07	1.16381e-06	2.12205e-07
12831_13190_Bsu_+	12831	13190	+	0	21.3333	360	nan	7	0	7	0			FALSE	FALSE	1.62204e-07	0	1.66259e-07	0
12834_13213_Bsu_+	12834	13213	+	0	21.3333	380	nan	5	2	9	1			FALSE	FALSE	2.08547e-07	5.99642e-08	1.18757e-07	1.06103e-07
12834_13028_Bsu_+	12834	13028	+	0	21.3333	195	nan	26	1	12	0			FALSE	FALSE	2.78063e-07	0	6.17534e-07	5.30513e-08
12842_13086_Bsu_+	12842	13086	+	0	20.6667	245	nan	15	0	11	4			FALSE	FALSE	2.54891e-07	2.39857e-07	3.5627e-07	0
12842_13064_Bsu_+	12842	13064	+	0	20.6667	223	nan	11	0	9	0			FALSE	FALSE	2.08547e-07	0	2.61264e-07	0
12844_12940_Bsu_+	12844	12940	+			97	nan	4	0	4	2			FALSE	FALSE	9.26877e-08	1.19928e-07	9.50052e-08	0
12844_13116_Bsu_+	12844	13116	+	0	20.6667	273	nan	8	4	6	1			FALSE	FALSE	1.39032e-07	5.99642e-08	1.9001e-07	2.12205e-07
12844_13162_Bsu_+	12844	13162	+	0	20.6667	319	nan	29	2	21	1			FALSE	FALSE	4.86611e-07	5.99642e-08	6.88788e-07	1.06103e-07
12844_13058_Bsu_+	12844	13058	+	0	20.6667	215	nan	10	1	10	0			FALSE	FALSE	2.31719e-07	0	2.37513e-07	5.30513e-08
12844_13171_Bsu_+	12844	13171	+	0	20.6667	328	nan	0	1	3	0			FALSE	FALSE	6.95158e-08	0	0	5.30513e-08
12859_13246_Bsu_+	12859	13246	+	0	20.6667	388	nan	1	1	3	2			FALSE	FALSE	6.95158e-08	1.19928e-07	2.37513e-08	5.30513e-08
12863_13092_Bsu_+	12863	13092	+	0	20	230	nan	13	2	21	0			FALSE	FALSE	4.86611e-07	0	3.08767e-07	1.06103e-07
12868_13192_Bsu_+	12868	13192	+	0	20.6667	325	weak or no enrichment	50	6	56	5	0.015	0.015	FALSE	TRUE	1.29763e-06	2.99821e-07	1.18757e-06	3.18308e-07
12868_13202_Bsu_+	12868	13202	+	0	20.6667	335	nan	23	1	21	0			FALSE	FALSE	4.86611e-07	0	5.4628e-07	5.30513e-08
12882_13146_Bsu_+	12882	13146	+	0	20	265	nan	2	0	10	1			FALSE	FALSE	2.31719e-07	5.99642e-08	4.75026e-08	0
12884_13114_Bsu_+	12884	13114	+	0	20	231	nan	59	4	39	6	0.015		FALSE	FALSE	9.03705e-07	3.59785e-07	1.40133e-06	2.12205e-07
12890_13092_Bsu_+	12890	13092	+	0	20	203	weak or no enrichment	53	1	57	5	0.015	0.015	FALSE	TRUE	1.3208e-06	2.99821e-07	1.25882e-06	5.30513e-08
12890_13272_Bsu_+	12890	13272	+	0	22	383	nan	12	0	25	4			FALSE	FALSE	5.79298e-07	2.39857e-07	2.85016e-07	0
12891_13267_Bsu_+	12891	13267	+	0	22	377	nan	7	0	13	2			FALSE	FALSE	3.01235e-07	1.19928e-07	1.66259e-07	0
12895_13282_Bsu_+	12895	13282	+	0	22.6667	388	nan	0	0	3	1			FALSE	FALSE	6.95158e-08	5.99642e-08	0	0
12897_13202_Bsu_+	12897	13202	+	0	20.6667	306	nan	7	1	8	1			FALSE	FALSE	1.85375e-07	5.99642e-08	1.66259e-07	5.30513e-08
12898_13267_Bsu_+	12898	13267	+	0	22	370	nan	1	0	1	0			FALSE	FALSE	2.31719e-08	0	2.37513e-08	0
12903_13206_Bsu_+	12903	13206	+	0	20.6667	304	nan	7	0	12	3			FALSE	FALSE	2.78063e-07	1.79893e-07	1.66259e-07	0
12920_13267_Bsu_+	12920	13267	+	0	22	348	nan	8	0	13	3			FALSE	FALSE	3.01235e-07	1.79893e-07	1.9001e-07	0
12930_13069_Bsu_+	12930	13069	+			140	nan	34	2	20	0			FALSE	FALSE	4.63439e-07	0	8.07544e-07	1.06103e-07
12930_13213_Bsu_+	12930	13213	+	0	20.6667	284	nan	1	0	0	0			FALSE	FALSE	0	0	2.37513e-08	0
12932_13192_Bsu_+	12932	13192	+	0	20.6667	261	nan	9	0	17	1			FALSE	FALSE	3.93923e-07	5.99642e-08	2.13762e-07	0
12932_13197_Bsu_+	12932	13197	+	0	20.6667	266	nan	9	0	9	2			FALSE	FALSE	2.08547e-07	1.19928e-07	2.13762e-07	0
12932_13267_Bsu_+	12932	13267	+	0	22	336	nan	12	0	13	0			FALSE	FALSE	3.01235e-07	0	2.85016e-07	0
12933_13213_Bsu_+	12933	13213	+	0	20.6667	281	nan	3	0	3	0			FALSE	FALSE	6.95158e-08	0	7.12539e-08	0
12935_13327_Bsu_+	12935	13327	+	0	22.6667	393	nan	13	0	14	0			FALSE	FALSE	3.24407e-07	0	3.08767e-07	0
12945_13213_Bsu_+	12945	13213	+	0	20.6667	269	nan	49	3	57	2		0.015	FALSE	FALSE	1.3208e-06	1.19928e-07	1.16381e-06	1.59154e-07
12945_13235_Bsu_+	12945	13235	+	0	20.6667	291	nan	3	0	12	0			FALSE	FALSE	2.78063e-07	0	7.12539e-08	0
12957_13218_Bsu_+	12957	13218	+	0	20.6667	262	nan	18	1	29	2			FALSE	FALSE	6.71986e-07	1.19928e-07	4.27524e-07	5.30513e-08
12970_13218_Bsu_+	12970	13218	+	0	20.6667	249	nan	5	1	12	2			FALSE	FALSE	2.78063e-07	1.19928e-07	1.18757e-07	5.30513e-08
12975_13282_Bsu_+	12975	13282	+	0	22.6667	308	nan	9	0	5	0			FALSE	FALSE	1.1586e-07	0	2.13762e-07	0
12979_13280_Bsu_+	12979	13280	+	0	22.6667	302	nan	11	0	15	4			FALSE	FALSE	3.47579e-07	2.39857e-07	2.61264e-07	0
12987_13241_Bsu_+	12987	13241	+	0	20.6667	255	weak or no enrichment	54	2	58	9	0.015	0.015	FALSE	TRUE	1.34397e-06	5.39678e-07	1.28257e-06	1.06103e-07
12987_13272_Bsu_+	12987	13272	+	0	22	286	nan	57	2	34	4	0.015		FALSE	FALSE	7.87846e-07	2.39857e-07	1.35382e-06	1.06103e-07
13006_13229_Bsu_+	13006	13229	+	0	20.6667	224	nan	24	4	23	1			FALSE	FALSE	5.32954e-07	5.99642e-08	5.70031e-07	2.12205e-07
13006_13348_Bsu_+	13006	13348	+	0	22.6667	343	nan	15	2	6	1			FALSE	FALSE	1.39032e-07	5.99642e-08	3.5627e-07	1.06103e-07
13015_13406_Bsu_+	13015	13406	+	0	22.6667	392	nan	9	0	17	3			FALSE	FALSE	3.93923e-07	1.79893e-07	2.13762e-07	0
13027_13282_Bsu_+	13027	13282	+	0	22.6667	256	nan	16	0	17	2			FALSE	FALSE	3.93923e-07	1.19928e-07	3.80021e-07	0
13040_13343_Bsu_+	13040	13343	+	0	22.6667	304	nan	16	0	14	2			FALSE	FALSE	3.24407e-07	1.19928e-07	3.80021e-07	0
13049_13364_Bsu_+	13049	13364	+	0	22.6667	316	nan	6	0	17	0			FALSE	FALSE	3.93923e-07	0	1.42508e-07	0
13068_13282_Bsu_+	13068	13282	+	0	22.6667	215	nan	8	0	13	0			FALSE	FALSE	3.01235e-07	0	1.9001e-07	0
13073_13463_Bsu_+	13073	13463	+	0	22.6667	391	nan	17	0	17	1			FALSE	FALSE	3.93923e-07	5.99642e-08	4.03772e-07	0
13078_13479_Bsu_+	13078	13479	+	0	22.6667	402	nan	6	0	10	0			FALSE	FALSE	2.31719e-07	0	1.42508e-07	0
13083_13267_Bsu_+	13083	13267	+	0	22	185	nan	48	3	45	2			FALSE	FALSE	1.04274e-06	1.19928e-07	1.14006e-06	1.59154e-07
13083_13302_Bsu_+	13083	13302	+	0	22.6667	220	nan	34	0	26	1			FALSE	FALSE	6.0247e-07	5.99642e-08	8.07544e-07	0
13083_13349_Bsu_+	13083	13349	+	0	22.6667	267	nan	8	0	6	1			FALSE	FALSE	1.39032e-07	5.99642e-08	1.9001e-07	0
13083_13444_Bsu_+	13083	13444	+	0	22.6667	362	nan	20	2	22	1			FALSE	FALSE	5.09783e-07	5.99642e-08	4.75026e-07	1.06103e-07
13083_13467_Bsu_+	13083	13467	+	0	22.6667	385	nan	16	1	14	2			FALSE	FALSE	3.24407e-07	1.19928e-07	3.80021e-07	5.30513e-08
13083_13503_Bsu_+	13083	13503	+	0	22.6667	421	nan	10	1	11	2			FALSE	FALSE	2.54891e-07	1.19928e-07	2.37513e-07	5.30513e-08
13083_13348_Bsu_+	13083	13348	+	0	22.6667	266	nan	1	0	2	0			FALSE	FALSE	4.63439e-08	0	2.37513e-08	0
13083_13384_Bsu_+	13083	13384	+	0	22.6667	302	nan	10	3	29	0			FALSE	FALSE	6.71986e-07	0	2.37513e-07	1.59154e-07
13083_13396_Bsu_+	13083	13396	+	0	22.6667	314	nan	6	0	1	0			FALSE	FALSE	2.31719e-08	0	1.42508e-07	0
13088_13452_Bsu_+	13088	13452	+	0	22.6667	365	nan	11	2	8	3			FALSE	FALSE	1.85375e-07	1.79893e-07	2.61264e-07	1.06103e-07
13094_13365_Bsu_+	13094	13365	+	0	22.6667	272	nan	9	3	9	1			FALSE	FALSE	2.08547e-07	5.99642e-08	2.13762e-07	1.59154e-07
13107_13396_Bsu_+	13107	13396	+	0	22.6667	290	nan	25	1	20	3			FALSE	FALSE	4.63439e-07	1.79893e-07	5.93783e-07	5.30513e-08
13114_13375_Bsu_+	13114	13375	+	0	22.6667	262	nan	12	0	10	1			FALSE	FALSE	2.31719e-07	5.99642e-08	2.85016e-07	0
13114_13411_Bsu_+	13114	13411	+	0	22.6667	298	nan	10	1	13	1			FALSE	FALSE	3.01235e-07	5.99642e-08	2.37513e-07	5.30513e-08
13121_13370_Bsu_+	13121	13370	+	0	22.6667	250	nan	15	1	14	5			FALSE	FALSE	3.24407e-07	2.99821e-07	3.5627e-07	5.30513e-08
13124_13348_Bsu_+	13124	13348	+	0	22.6667	225	nan	20	2	21	4			FALSE	FALSE	4.86611e-07	2.39857e-07	4.75026e-07	1.06103e-07
13124_13485_Bsu_+	13124	13485	+	0	22.6667	362	nan	52	2	39	7	0.015		FALSE	FALSE	9.03705e-07	4.19749e-07	1.23507e-06	1.06103e-07
13124_13471_Bsu_+	13124	13471	+	0	22.6667	348	nan	4	0	7	0			FALSE	FALSE	1.62204e-07	0	9.50052e-08	0
13124_13327_Bsu_+	13124	13327	+	0	22.6667	204	nan	15	1	7	0			FALSE	FALSE	1.62204e-07	0	3.5627e-07	5.30513e-08
13134_13468_Bsu_+	13134	13468	+	0	22.6667	335	nan	1	0	4	1			FALSE	FALSE	9.26877e-08	5.99642e-08	2.37513e-08	0
13138_13451_Bsu_+	13138	13451	+	0	22	314	nan	1	2	5	1			FALSE	FALSE	1.1586e-07	5.99642e-08	2.37513e-08	1.06103e-07
13142_13446_Bsu_+	13142	13446	+	0	22	305	nan	7	0	10	3			FALSE	FALSE	2.31719e-07	1.79893e-07	1.66259e-07	0
13142_13502_Bsu_+	13142	13502	+	0	22	361	nan	1	0	5	0			FALSE	FALSE	1.1586e-07	0	2.37513e-08	0
13144_13503_Bsu_+	13144	13503	+	0	22	360	nan	42	1	45	4			FALSE	FALSE	1.04274e-06	2.39857e-07	9.97555e-07	5.30513e-08
13153_13503_Bsu_+	13153	13503	+	0	22	351	nan	42	2	47	5			FALSE	FALSE	1.08908e-06	2.99821e-07	9.97555e-07	1.06103e-07
13157_13471_Bsu_+	13157	13471	+	0	22	315	nan	3	0	3	0			FALSE	FALSE	6.95158e-08	0	7.12539e-08	0
13161_13463_Bsu_+	13161	13463	+	0	22	303	nan	23	1	32	1			FALSE	FALSE	7.41502e-07	5.99642e-08	5.4628e-07	5.30513e-08
13161_13471_Bsu_+	13161	13471	+	0	22	311	nan	40	3	33	5			FALSE	FALSE	7.64674e-07	2.99821e-07	9.50052e-07	1.59154e-07
13180_13503_Bsu_+	13180	13503	+	0	22	324	nan	37	0	38	0			FALSE	FALSE	8.80533e-07	0	8.78798e-07	0
13183_13396_Bsu_+	13183	13396	+	0	22	214	nan	38	0	28	1			FALSE	FALSE	6.48814e-07	5.99642e-08	9.0255e-07	0
13185_13498_Bsu_+	13185	13498	+	0	22	314	nan	12	1	10	0			FALSE	FALSE	2.31719e-07	0	2.85016e-07	5.30513e-08
13187_13396_Bsu_+	13187	13396	+	0	22	210	nan	8	0	6	0			FALSE	FALSE	1.39032e-07	0	1.9001e-07	0
13188_13477_Bsu_+	13188	13477	+	0	22	290	nan	29	1	26	2			FALSE	FALSE	6.0247e-07	1.19928e-07	6.88788e-07	5.30513e-08
13188_13508_Bsu_+	13188	13508	+	0	22	321	nan	15	0	26	1			FALSE	FALSE	6.0247e-07	5.99642e-08	3.5627e-07	0
13189_13585_Bsu_+	13189	13585	+	0	22	397	nan	2	1	5	0			FALSE	FALSE	1.1586e-07	0	4.75026e-08	5.30513e-08
13192_13479_Bsu_+	13192	13479	+	0	22	288	nan	18	1	9	2			FALSE	FALSE	2.08547e-07	1.19928e-07	4.27524e-07	5.30513e-08
13193_13471_Bsu_+	13193	13471	+	0	22	279	nan	14	3	12	3			FALSE	FALSE	2.78063e-07	1.79893e-07	3.32518e-07	1.59154e-07
13193_13479_Bsu_+	13193	13479	+	0	22	287	nan	7	0	1	2			FALSE	FALSE	2.31719e-08	1.19928e-07	1.66259e-07	0
13193_13503_Bsu_+	13193	13503	+	0	22	311	nan	42	0	33	4			FALSE	FALSE	7.64674e-07	2.39857e-07	9.97555e-07	0
13204_13420_Bsu_+	13204	13420	+	0	22	217	nan	18	2	21	5			FALSE	FALSE	4.86611e-07	2.99821e-07	4.27524e-07	1.06103e-07
13204_13485_Bsu_+	13204	13485	+	0	22	282	nan	18	0	28	2			FALSE	FALSE	6.48814e-07	1.19928e-07	4.27524e-07	0
13204_13532_Bsu_+	13204	13532	+	0	22	329	nan	68	2	47	7	0.015		FALSE	FALSE	1.08908e-06	4.19749e-07	1.61509e-06	1.06103e-07
13204_13575_Bsu_+	13204	13575	+	0	22	372	nan	19	1	16	1			FALSE	FALSE	3.70751e-07	5.99642e-08	4.51275e-07	5.30513e-08
13204_13585_Bsu_+	13204	13585	+	0	22	382	nan	15	0	22	2			FALSE	FALSE	5.09783e-07	1.19928e-07	3.5627e-07	0
13218_13466_Bsu_+	13218	13466	+	0	18.6667	249	nan	48	1	53	4		0.015	FALSE	FALSE	1.22811e-06	2.39857e-07	1.14006e-06	5.30513e-08
13218_13595_Bsu_+	13218	13595	+	0	18.6667	378	nan	17	1	18	2			FALSE	FALSE	4.17095e-07	1.19928e-07	4.03772e-07	5.30513e-08
13218_13317_Bsu_+	13218	13317	+			100	nan	0	0	7	0			FALSE	FALSE	1.62204e-07	0	0	0
13226_13575_Bsu_+	13226	13575	+	0	18.6667	350	nan	8	1	9	1			FALSE	FALSE	2.08547e-07	5.99642e-08	1.9001e-07	5.30513e-08
13226_13600_Bsu_+	13226	13600	+	0	18.6667	375	nan	45	0	21	4			FALSE	FALSE	4.86611e-07	2.39857e-07	1.06881e-06	0
13226_13562_Bsu_+	13226	13562	+	0	18.6667	337	nan	2	1	1	0			FALSE	FALSE	2.31719e-08	0	4.75026e-08	5.30513e-08
13233_13570_Bsu_+	13233	13570	+	0	18.6667	338	nan	22	3	23	1			FALSE	FALSE	5.32954e-07	5.99642e-08	5.22529e-07	1.59154e-07
13243_13503_Bsu_+	13243	13503	+	0	18.6667	261	nan	32	3	33	3			FALSE	FALSE	7.64674e-07	1.79893e-07	7.60042e-07	1.59154e-07
13243_13612_Bsu_+	13243	13612	+	0	18.6667	370	nan	30	1	21	2			FALSE	FALSE	4.86611e-07	1.19928e-07	7.12539e-07	5.30513e-08
13256_13568_Bsu_+	13256	13568	+	0	18.6667	313	nan	22	5	24	3			FALSE	FALSE	5.56126e-07	1.79893e-07	5.22529e-07	2.65256e-07
13258_13632_Bsu_+	13258	13632	+	0	18.6667	375	nan	17	1	21	4			FALSE	FALSE	4.86611e-07	2.39857e-07	4.03772e-07	5.30513e-08
13263_13483_Bsu_+	13263	13483	+	0	18	221	nan	34	2	7	3			FALSE	FALSE	1.62204e-07	1.79893e-07	8.07544e-07	1.06103e-07
13265_13473_Bsu_+	13265	13473	+	0	18	209	nan	11	1	17	1			FALSE	FALSE	3.93923e-07	5.99642e-08	2.61264e-07	5.30513e-08
13265_13503_Bsu_+	13265	13503	+	0	18	239	nan	10	4	16	1			FALSE	FALSE	3.70751e-07	5.99642e-08	2.37513e-07	2.12205e-07
13268_13659_Bsu_+	13268	13659	+	0	18.6667	392	nan	2	0	2	1			FALSE	FALSE	4.63439e-08	5.99642e-08	4.75026e-08	0
13271_13568_Bsu_+	13271	13568	+	0	18.6667	298	nan	20	0	10	1			FALSE	FALSE	2.31719e-07	5.99642e-08	4.75026e-07	0
13271_13623_Bsu_+	13271	13623	+	0	18.6667	353	nan	0	1	1	1			FALSE	FALSE	2.31719e-08	5.99642e-08	0	5.30513e-08
13271_13503_Bsu_+	13271	13503	+	0	17.3333	233	nan	1	0	1	0			FALSE	FALSE	2.31719e-08	0	2.37513e-08	0
13273_13532_Bsu_+	13273	13532	+	0	18	260	nan	46	4	32	5			FALSE	FALSE	7.41502e-07	2.99821e-07	1.09256e-06	2.12205e-07
13283_13503_Bsu_+	13283	13503	+	0	16.6667	221	nan	28	1	23	3			FALSE	FALSE	5.32954e-07	1.79893e-07	6.65037e-07	5.30513e-08
13283_13587_Bsu_+	13283	13587	+	0	18.6667	305	nan	1	0	0	0			FALSE	FALSE	0	0	2.37513e-08	0
13285_13612_Bsu_+	13285	13612	+	0	18.6667	328	nan	2	0	1	0			FALSE	FALSE	2.31719e-08	0	4.75026e-08	0
13286_13562_Bsu_+	13286	13562	+	0	18.6667	277	nan	18	1	16	1			FALSE	FALSE	3.70751e-07	5.99642e-08	4.27524e-07	5.30513e-08
13286_13585_Bsu_+	13286	13585	+	0	18.6667	300	nan	51	1	46	7	0.015		FALSE	FALSE	1.06591e-06	4.19749e-07	1.21132e-06	5.30513e-08
13286_13502_Bsu_+	13286	13502	+	0	16.6667	217	nan	2	0	3	0			FALSE	FALSE	6.95158e-08	0	4.75026e-08	0
13288_13569_Bsu_+	13288	13569	+	0	18.6667	282	nan	3	0	2	1			FALSE	FALSE	4.63439e-08	5.99642e-08	7.12539e-08	0
13288_13600_Bsu_+	13288	13600	+	0	18.6667	313	nan	49	296	38	223			FALSE	FALSE	8.80533e-07	1.3372e-05	1.16381e-06	1.57032e-05
13307_13503_Bsu_+	13307	13503	+	0	16.6667	197	nan	1	0	0	0			FALSE	FALSE	0	0	2.37513e-08	0
13308_13585_Bsu_+	13308	13585	+	0	18.6667	278	nan	11	0	6	0			FALSE	FALSE	1.39032e-07	0	2.61264e-07	0
13318_13562_Bsu_+	13318	13562	+	0	18.6667	245	nan	12	1	12	1			FALSE	FALSE	2.78063e-07	5.99642e-08	2.85016e-07	5.30513e-08
13329_13659_Bsu_+	13329	13659	+	0	18.6667	331	nan	7	1	9	3			FALSE	FALSE	2.08547e-07	1.79893e-07	1.66259e-07	5.30513e-08
13334_13642_Bsu_+	13334	13642	+	0	18.6667	309	nan	15	2	12	1			FALSE	FALSE	2.78063e-07	5.99642e-08	3.5627e-07	1.06103e-07
13339_13560_Bsu_+	13339	13560	+	0	18.6667	222	nan	54	0	45	3	0.015		FALSE	FALSE	1.04274e-06	1.79893e-07	1.28257e-06	0
13339_13563_Bsu_+	13339	13563	+	0	18.6667	225	nan	8	0	5	2			FALSE	FALSE	1.1586e-07	1.19928e-07	1.9001e-07	0
13339_13616_Bsu_+	13339	13616	+	0	18.6667	278	nan	2	2	12	2			FALSE	FALSE	2.78063e-07	1.19928e-07	4.75026e-08	1.06103e-07
13339_13625_Bsu_+	13339	13625	+	0	18.6667	287	nan	10	1	7	0			FALSE	FALSE	1.62204e-07	0	2.37513e-07	5.30513e-08
13347_13725_Bsu_+	13347	13725	+	0	20	379	nan	12	2	27	5			FALSE	FALSE	6.25642e-07	2.99821e-07	2.85016e-07	1.06103e-07
13361_13595_Bsu_+	13361	13595	+	0	18.6667	235	nan	5	0	12	1			FALSE	FALSE	2.78063e-07	5.99642e-08	1.18757e-07	0
13361_13667_Bsu_+	13361	13667	+	0	18.6667	307	nan	19	1	25	5			FALSE	FALSE	5.79298e-07	2.99821e-07	4.51275e-07	5.30513e-08
13361_13694_Bsu_+	13361	13694	+	0	20	334	nan	1	1	3	0			FALSE	FALSE	6.95158e-08	0	2.37513e-08	5.30513e-08
13363_13725_Bsu_+	13363	13725	+	0	20	363	nan	5	0	4	0			FALSE	FALSE	9.26877e-08	0	1.18757e-07	0
13369_13727_Bsu_+	13369	13727	+	0	20	359	nan	27	1	16	1			FALSE	FALSE	3.70751e-07	5.99642e-08	6.41285e-07	5.30513e-08
13375_13737_Bsu_+	13375	13737	+	0	20	363	nan	27	0	18	2			FALSE	FALSE	4.17095e-07	1.19928e-07	6.41285e-07	0
13380_13667_Bsu_+	13380	13667	+	0	18.6667	288	nan	9	0	5	0			FALSE	FALSE	1.1586e-07	0	2.13762e-07	0
13387_13594_Bsu_+	13387	13594	+	0	18.6667	208	nan	36	1	33	1			FALSE	FALSE	7.64674e-07	5.99642e-08	8.55047e-07	5.30513e-08
13387_13659_Bsu_+	13387	13659	+	0	18.6667	273	nan	17	0	5	2			FALSE	FALSE	1.1586e-07	1.19928e-07	4.03772e-07	0
13387_13777_Bsu_+	13387	13777	+	0	20.6667	391	nan	11	0	9	1			FALSE	FALSE	2.08547e-07	5.99642e-08	2.61264e-07	0
13387_13772_Bsu_+	13387	13772	+	0	20.6667	386	nan	8	0	4	0			FALSE	FALSE	9.26877e-08	0	1.9001e-07	0
13387_13727_Bsu_+	13387	13727	+	0	20	341	nan	1	0	1	0			FALSE	FALSE	2.31719e-08	0	2.37513e-08	0
13454_13850_Bsu_+	13454	13850	+	0	21.3333	397	nan	19	1	28	1			FALSE	FALSE	6.48814e-07	5.99642e-08	4.51275e-07	5.30513e-08
13462_13783_Bsu_+	13462	13783	+	0	20.6667	322	nan	20	1	19	2			FALSE	FALSE	4.40267e-07	1.19928e-07	4.75026e-07	5.30513e-08
13462_13802_Bsu_+	13462	13802	+	0	20.6667	341	nan	16	2	12	3			FALSE	FALSE	2.78063e-07	1.79893e-07	3.80021e-07	1.06103e-07
13464_13737_Bsu_+	13464	13737	+	0	20	274	nan	16	1	11	1			FALSE	FALSE	2.54891e-07	5.99642e-08	3.80021e-07	5.30513e-08
13464_13777_Bsu_+	13464	13777	+	0	20.6667	314	nan	13	2	19	2			FALSE	FALSE	4.40267e-07	1.19928e-07	3.08767e-07	1.06103e-07
13464_13872_Bsu_+	13464	13872	+	0	24	409	nan	15	1	17	1			FALSE	FALSE	3.93923e-07	5.99642e-08	3.5627e-07	5.30513e-08
13470_13699_Bsu_+	13470	13699	+	0	20	230	nan	18	2	18	2			FALSE	FALSE	4.17095e-07	1.19928e-07	4.27524e-07	1.06103e-07
13470_13758_Bsu_+	13470	13758	+	0	20	289	nan	26	3	49	5			FALSE	FALSE	1.13542e-06	2.99821e-07	6.17534e-07	1.59154e-07
13470_13762_Bsu_+	13470	13762	+	0	20	293	weak or no enrichment	64	0	57	4	0.015	0.015	FALSE	TRUE	1.3208e-06	2.39857e-07	1.52008e-06	0
13477_13810_Bsu_+	13477	13810	+	0	20.6667	334	nan	20	1	15	4			FALSE	FALSE	3.47579e-07	2.39857e-07	4.75026e-07	5.30513e-08
13489_13725_Bsu_+	13489	13725	+	0	20	237	nan	20	3	15	2			FALSE	FALSE	3.47579e-07	1.19928e-07	4.75026e-07	1.59154e-07
13494_13817_Bsu_+	13494	13817	+	0	20.6667	324	nan	5	1	9	1			FALSE	FALSE	2.08547e-07	5.99642e-08	1.18757e-07	5.30513e-08
13494_13859_Bsu_+	13494	13859	+	0	22.6667	366	nan	44	17	40	23			FALSE	FALSE	9.26877e-07	1.37918e-06	1.04506e-06	9.01872e-07
13494_13743_Bsu_+	13494	13743	+	0	20	250	nan	11	1	10	0			FALSE	FALSE	2.31719e-07	0	2.61264e-07	5.30513e-08
13499_13787_Bsu_+	13499	13787	+	0	20.6667	289	nan	0	0	2	1			FALSE	FALSE	4.63439e-08	5.99642e-08	0	0
13500_13832_Bsu_+	13500	13832	+	0	20.6667	333	nan	5	0	3	0			FALSE	FALSE	6.95158e-08	0	1.18757e-07	0
13505_13914_Bsu_+	13505	13914	+	0	24	410	nan	15	1	7	1			FALSE	FALSE	1.62204e-07	5.99642e-08	3.5627e-07	5.30513e-08
13528_13841_Bsu_+	13528	13841	+	0	20.6667	314	nan	0	0	1	0			FALSE	FALSE	2.31719e-08	0	0	0
13528_13593_Bsu_+	13528	13593	+			66	nan	1	0	0	0			FALSE	FALSE	0	0	2.37513e-08	0
13529_13726_Bsu_+	13529	13726	+	0	20	198	nan	49	6	46	4			FALSE	FALSE	1.06591e-06	2.39857e-07	1.16381e-06	3.18308e-07
13533_13850_Bsu_+	13533	13850	+	0	21.3333	318	nan	4	2	8	3			FALSE	FALSE	1.85375e-07	1.79893e-07	9.50052e-08	1.06103e-07
13541_13855_Bsu_+	13541	13855	+	0	22	315	nan	13	0	19	0			FALSE	FALSE	4.40267e-07	0	3.08767e-07	0
13548_13755_Bsu_+	13548	13755	+	0	19.3333	208	nan	8	1	7	5			FALSE	FALSE	1.62204e-07	2.99821e-07	1.9001e-07	5.30513e-08
13550_13768_Bsu_+	13550	13768	+	0	20.6667	219	nan	18	0	18	2			FALSE	FALSE	4.17095e-07	1.19928e-07	4.27524e-07	0
13553_13716_Bsu_+	13553	13716	+	0	19.3333	164	nan	30	1	21	5			FALSE	FALSE	4.86611e-07	2.99821e-07	7.12539e-07	5.30513e-08
13553_13737_Bsu_+	13553	13737	+	0	19.3333	185	weak or no enrichment	52	4	62	4	0.015	0.015	FALSE	TRUE	1.43666e-06	2.39857e-07	1.23507e-06	2.12205e-07
13553_13760_Bsu_+	13553	13760	+	0	19.3333	208	nan	26	1	28	1			FALSE	FALSE	6.48814e-07	5.99642e-08	6.17534e-07	5.30513e-08
13553_13916_Bsu_+	13553	13916	+	0	24	364	nan	23	1	10	1			FALSE	FALSE	2.31719e-07	5.99642e-08	5.4628e-07	5.30513e-08
13553_13850_Bsu_+	13553	13850	+	0	21.3333	298	nan	1	1	1	0			FALSE	FALSE	2.31719e-08	0	2.37513e-08	5.30513e-08
13553_13914_Bsu_+	13553	13914	+	0	24	362	nan	4	0	1	0			FALSE	FALSE	2.31719e-08	0	9.50052e-08	0
13566_13777_Bsu_+	13566	13777	+	0	20.6667	212	nan	9	0	8	3			FALSE	FALSE	1.85375e-07	1.79893e-07	2.13762e-07	0
13576_13787_Bsu_+	13576	13787	+	0	20.6667	212	weak or no enrichment	63	6	59	4	0.015	0.015	FALSE	TRUE	1.36714e-06	2.39857e-07	1.49633e-06	3.18308e-07
13576_13866_Bsu_+	13576	13866	+	0	23.3333	291	nan	37	0	40	1			FALSE	FALSE	9.26877e-07	5.99642e-08	8.78798e-07	0
13576_13916_Bsu_+	13576	13916	+	0	24	341	nan	5	1	9	1			FALSE	FALSE	2.08547e-07	5.99642e-08	1.18757e-07	5.30513e-08
13576_13930_Bsu_+	13576	13930	+	0	24	355	nan	16	0	18	1			FALSE	FALSE	4.17095e-07	5.99642e-08	3.80021e-07	0
13576_13781_Bsu_+	13576	13781	+	0	20.6667	206	nan	13	1	11	0			FALSE	FALSE	2.54891e-07	0	3.08767e-07	5.30513e-08
13578_13817_Bsu_+	13578	13817	+	0	20.6667	240	nan	13	0	14	3			FALSE	FALSE	3.24407e-07	1.79893e-07	3.08767e-07	0
13585_13954_Bsu_+	13585	13954	+	0	25.3333	370	nan	22	2	20	5			FALSE	FALSE	4.63439e-07	2.99821e-07	5.22529e-07	1.06103e-07
13586_13911_Bsu_+	13586	13911	+	0	24	326	nan	11	0	9	2			FALSE	FALSE	2.08547e-07	1.19928e-07	2.61264e-07	0
13586_13991_Bsu_+	13586	13991	+	0	25.3333	406	nan	12	0	8	1			FALSE	FALSE	1.85375e-07	5.99642e-08	2.85016e-07	0
13586_13817_Bsu_+	13586	13817	+	0	20.6667	232	nan	29	4	28	0			FALSE	FALSE	6.48814e-07	0	6.88788e-07	2.12205e-07
13598_13855_Bsu_+	13598	13855	+	0	22	258	nan	42	4	39	3			FALSE	FALSE	9.03705e-07	1.79893e-07	9.97555e-07	2.12205e-07
13603_13850_Bsu_+	13603	13850	+	0	21.3333	248	nan	17	3	24	0			FALSE	FALSE	5.56126e-07	0	4.03772e-07	1.59154e-07
13607_13846_Bsu_+	13607	13846	+	0	20.6667	240	nan	4	0	3	0			FALSE	FALSE	6.95158e-08	0	9.50052e-08	0
13631_13859_Bsu_+	13631	13859	+	0	22.6667	229	nan	0	0	2	0			FALSE	FALSE	4.63439e-08	0	0	0
13650_13874_Bsu_+	13650	13874	+	0	24	225	nan	23	1	29	1			FALSE	FALSE	6.71986e-07	5.99642e-08	5.4628e-07	5.30513e-08
13658_13859_Bsu_+	13658	13859	+	0	22.6667	202	nan	21	1	29	1			FALSE	FALSE	6.71986e-07	5.99642e-08	4.98777e-07	5.30513e-08
13658_13920_Bsu_+	13658	13920	+	0	24	263	nan	28	2	14	1			FALSE	FALSE	3.24407e-07	5.99642e-08	6.65037e-07	1.06103e-07
13658_13921_Bsu_+	13658	13921	+	0	24	264	nan	42	4	51	5		0.015	FALSE	FALSE	1.18177e-06	2.99821e-07	9.97555e-07	2.12205e-07
13658_13938_Bsu_+	13658	13938	+	0	24	281	nan	10	1	9	1			FALSE	FALSE	2.08547e-07	5.99642e-08	2.37513e-07	5.30513e-08
13690_13927_Bsu_+	13690	13927	+	0	24	238	nan	13	1	12	1			FALSE	FALSE	2.78063e-07	5.99642e-08	3.08767e-07	5.30513e-08
13690_14014_Bsu_+	13690	14014	+	0	25.3333	325	nan	20	2	20	2			FALSE	FALSE	4.63439e-07	1.19928e-07	4.75026e-07	1.06103e-07
13690_14086_Bsu_+	13690	14086	+	0	25.3333	397	nan	6	0	4	0			FALSE	FALSE	9.26877e-08	0	1.42508e-07	0
13709_14014_Bsu_+	13709	14014	+	0	25.3333	306	nan	1	0	0	0			FALSE	FALSE	0	0	2.37513e-08	0
13716_13916_Bsu_+	13716	13916	+	0	24	201	nan	28	3	16	2			FALSE	FALSE	3.70751e-07	1.19928e-07	6.65037e-07	1.59154e-07
13716_14084_Bsu_+	13716	14084	+	0	25.3333	369	nan	16	0	12	1			FALSE	FALSE	2.78063e-07	5.99642e-08	3.80021e-07	0
13716_13865_Bsu_+	13716	13865	+	0	22.6667	150	nan	7	0	1	0			FALSE	FALSE	2.31719e-08	0	1.66259e-07	0
13721_14068_Bsu_+	13721	14068	+	0	25.3333	348	nan	11	1	16	2			FALSE	FALSE	3.70751e-07	1.19928e-07	2.61264e-07	5.30513e-08
13730_13921_Bsu_+	13730	13921	+	0	22.6667	192	nan	4	0	5	0			FALSE	FALSE	1.1586e-07	0	9.50052e-08	0
13767_14079_Bsu_+	13767	14079	+	0	25.3333	313	nan	11	2	15	2			FALSE	FALSE	3.47579e-07	1.19928e-07	2.61264e-07	1.06103e-07
13778_14068_Bsu_+	13778	14068	+	0	25.3333	291	nan	21	0	19	1			FALSE	FALSE	4.40267e-07	5.99642e-08	4.98777e-07	0
13778_14128_Bsu_+	13778	14128	+	0	25.3333	351	nan	24	3	8	3			FALSE	FALSE	1.85375e-07	1.79893e-07	5.70031e-07	1.59154e-07
13780_13985_Bsu_+	13780	13985	+	0	25.3333	206	nan	7	1	7	1			FALSE	FALSE	1.62204e-07	5.99642e-08	1.66259e-07	5.30513e-08
13793_14027_Bsu_+	13793	14027	+	0	25.3333	235	nan	27	2	13	0			FALSE	FALSE	3.01235e-07	0	6.41285e-07	1.06103e-07
13793_14128_Bsu_+	13793	14128	+	0	25.3333	336	nan	22	1	12	0			FALSE	FALSE	2.78063e-07	0	5.22529e-07	5.30513e-08
13806_14008_Bsu_+	13806	14008	+	0	24.6667	203	weak or no enrichment	69	5	55	6	0.015	0.015	FALSE	TRUE	1.27446e-06	3.59785e-07	1.63884e-06	2.65256e-07
13811_13866_Bsu_+	13811	13866	+			56	nan	0	0	1	0			FALSE	FALSE	2.31719e-08	0	0	0
13819_14199_Bsu_+	13819	14199	+	0	23.3333	381	nan	1	0	3	1			FALSE	FALSE	6.95158e-08	5.99642e-08	2.37513e-08	0
13823_14049_Bsu_+	13823	14049	+	0	23.3333	227	nan	3	0	3	0			FALSE	FALSE	6.95158e-08	0	7.12539e-08	0
13832_14199_Bsu_+	13832	14199	+	0	23.3333	368	nan	5	0	11	0			FALSE	FALSE	2.54891e-07	0	1.18757e-07	0
13841_14068_Bsu_+	13841	14068	+	0	22.6667	228	weak or no enrichment	60	3	68	8	0.015	0.015	FALSE	TRUE	1.57569e-06	4.79713e-07	1.42508e-06	1.59154e-07
13841_14122_Bsu_+	13841	14122	+	0	22.6667	282	nan	17	2	8	1			FALSE	FALSE	1.85375e-07	5.99642e-08	4.03772e-07	1.06103e-07
13841_14107_Bsu_+	13841	14107	+	0	22.6667	267	nan	4	0	0	0			FALSE	FALSE	0	0	9.50052e-08	0
13846_14063_Bsu_+	13846	14063	+	0	22.6667	218	nan	21	3	26	5			FALSE	FALSE	6.0247e-07	2.99821e-07	4.98777e-07	1.59154e-07
13851_14207_Bsu_+	13851	14207	+	0	22.6667	357	weak or no enrichment	56	2	75	8	0.015	0.015	FALSE	TRUE	1.7379e-06	4.79713e-07	1.33007e-06	1.06103e-07
13855_14166_Bsu_+	13855	14166	+	0	22.6667	312	nan	9	0	16	1			FALSE	FALSE	3.70751e-07	5.99642e-08	2.13762e-07	0
13856_14153_Bsu_+	13856	14153	+	0	22.6667	298	nan	29	1	27	5			FALSE	FALSE	6.25642e-07	2.99821e-07	6.88788e-07	5.30513e-08
13884_14199_Bsu_+	13884	14199	+	0	22.6667	316	nan	7	0	5	0			FALSE	FALSE	1.1586e-07	0	1.66259e-07	0
13890_14044_Bsu_+	13890	14044	+	0	21.3333	155	nan	54	3	33	5	0.015		FALSE	FALSE	7.64674e-07	2.99821e-07	1.28257e-06	1.59154e-07
13902_14156_Bsu_+	13902	14156	+	0	22.6667	255	nan	35	1	36	3			FALSE	FALSE	8.3419e-07	1.79893e-07	8.31296e-07	5.30513e-08
13905_14209_Bsu_+	13905	14209	+	0	22	305	nan	15	1	27	2			FALSE	FALSE	6.25642e-07	1.19928e-07	3.5627e-07	5.30513e-08
13905_14288_Bsu_+	13905	14288	+	0	22	384	nan	4	0	9	1			FALSE	FALSE	2.08547e-07	5.99642e-08	9.50052e-08	0
13910_14271_Bsu_+	13910	14271	+	0	22	362	nan	14	0	5	0			FALSE	FALSE	1.1586e-07	0	3.32518e-07	0
13912_14282_Bsu_+	13912	14282	+	0	22	371	nan	2	0	1	0			FALSE	FALSE	2.31719e-08	0	4.75026e-08	0
13916_14166_Bsu_+	13916	14166	+	0	22	251	nan	2	0	1	0			FALSE	FALSE	2.31719e-08	0	4.75026e-08	0
13921_14203_Bsu_+	13921	14203	+	0	20.6667	283	nan	3	1	1	0			FALSE	FALSE	2.31719e-08	0	7.12539e-08	5.30513e-08
13921_14216_Bsu_+	13921	14216	+	0	20.6667	296	nan	2	0	0	0			FALSE	FALSE	0	0	4.75026e-08	0
13942_14174_Bsu_+	13942	14174	+	0	19.3333	233	nan	48	5	65	5		0.015	FALSE	FALSE	1.50618e-06	2.99821e-07	1.14006e-06	2.65256e-07
13943_14217_Bsu_+	13943	14217	+	0	19.3333	275	nan	27	2	24	5			FALSE	FALSE	5.56126e-07	2.99821e-07	6.41285e-07	1.06103e-07
13945_14242_Bsu_+	13945	14242	+	0	19.3333	298	nan	2	0	5	0			FALSE	FALSE	1.1586e-07	0	4.75026e-08	0
13948_14195_Bsu_+	13948	14195	+	0	19.3333	248	nan	8	2	13	2			FALSE	FALSE	3.01235e-07	1.19928e-07	1.9001e-07	1.06103e-07
13952_14179_Bsu_+	13952	14179	+	0	19.3333	228	nan	36	6	32	2			FALSE	FALSE	7.41502e-07	1.19928e-07	8.55047e-07	3.18308e-07
13956_14315_Bsu_+	13956	14315	+	0	21.3333	360	nan	6	0	8	0			FALSE	FALSE	1.85375e-07	0	1.42508e-07	0
13964_14199_Bsu_+	13964	14199	+	0	19.3333	236	nan	14	1	10	2			FALSE	FALSE	2.31719e-07	1.19928e-07	3.32518e-07	5.30513e-08
13964_14283_Bsu_+	13964	14283	+	0	21.3333	320	nan	1	0	4	1			FALSE	FALSE	9.26877e-08	5.99642e-08	2.37513e-08	0
13964_14235_Bsu_+	13964	14235	+	0	19.3333	272	nan	5	0	4	0			FALSE	FALSE	9.26877e-08	0	1.18757e-07	0
13964_14282_Bsu_+	13964	14282	+	0	21.3333	319	nan	7	0	2	0			FALSE	FALSE	4.63439e-08	0	1.66259e-07	0
13966_14235_Bsu_+	13966	14235	+	0	19.3333	270	nan	2	1	4	0			FALSE	FALSE	9.26877e-08	0	4.75026e-08	5.30513e-08
13991_14321_Bsu_+	13991	14321	+	0	22	331	nan	1	1	4	0			FALSE	FALSE	9.26877e-08	0	2.37513e-08	5.30513e-08
13999_14166_Bsu_+	13999	14166	+	0	18	168	nan	21	1	24	5			FALSE	FALSE	5.56126e-07	2.99821e-07	4.98777e-07	5.30513e-08
13999_14243_Bsu_+	13999	14243	+	0	19.3333	245	nan	29	61	33	106			FALSE	FALSE	7.64674e-07	6.3562e-06	6.88788e-07	3.23613e-06
13999_14338_Bsu_+	13999	14338	+	0	22.6667	340	nan	0	5	2	11			FALSE	FALSE	4.63439e-08	6.59606e-07	0	2.65256e-07
13999_14353_Bsu_+	13999	14353	+	0	23.3333	355	nan	35	0	45	6			FALSE	FALSE	1.04274e-06	3.59785e-07	8.31296e-07	0
13999_14395_Bsu_+	13999	14395	+	0	24	397	nan	6	0	17	2			FALSE	FALSE	3.93923e-07	1.19928e-07	1.42508e-07	0
14005_14235_Bsu_+	14005	14235	+	0	19.3333	231	nan	5	0	3	0			FALSE	FALSE	6.95158e-08	0	1.18757e-07	0
14007_14388_Bsu_+	14007	14388	+	0	24	382	nan	12	1	13	1			FALSE	FALSE	3.01235e-07	5.99642e-08	2.85016e-07	5.30513e-08
14018_14209_Bsu_+	14018	14209	+	0	19.3333	192	nan	44	6	63	9		0.015	FALSE	FALSE	1.45983e-06	5.39678e-07	1.04506e-06	3.18308e-07
14018_14222_Bsu_+	14018	14222	+	0	19.3333	205	nan	19	3	21	3			FALSE	FALSE	4.86611e-07	1.79893e-07	4.51275e-07	1.59154e-07
14018_14243_Bsu_+	14018	14243	+	0	19.3333	226	nan	28	0	27	3			FALSE	FALSE	6.25642e-07	1.79893e-07	6.65037e-07	0
14018_14269_Bsu_+	14018	14269	+	0	21.3333	252	nan	17	0	17	1			FALSE	FALSE	3.93923e-07	5.99642e-08	4.03772e-07	0
14018_14283_Bsu_+	14018	14283	+	0	21.3333	266	nan	8	1	16	1			FALSE	FALSE	3.70751e-07	5.99642e-08	1.9001e-07	5.30513e-08
14018_14288_Bsu_+	14018	14288	+	0	21.3333	271	nan	24	0	19	0			FALSE	FALSE	4.40267e-07	0	5.70031e-07	0
14018_14408_Bsu_+	14018	14408	+	0	24	391	nan	13	0	14	0			FALSE	FALSE	3.24407e-07	0	3.08767e-07	0
14028_14248_Bsu_+	14028	14248	+	0	18.6667	221	nan	37	1	26	4			FALSE	FALSE	6.0247e-07	2.39857e-07	8.78798e-07	5.30513e-08
14030_14338_Bsu_+	14030	14338	+	0	22.6667	309	nan	16	1	17	1			FALSE	FALSE	3.93923e-07	5.99642e-08	3.80021e-07	5.30513e-08
14040_14403_Bsu_+	14040	14403	+	0	24	364	nan	2	0	1	0			FALSE	FALSE	2.31719e-08	0	4.75026e-08	0
14059_14122_Bsu_+	14059	14122	+			64	nan	0	1	0	2			FALSE	FALSE	0	1.19928e-07	0	5.30513e-08
14059_14264_Bsu_+	14059	14264	+	0	20.6667	206	nan	65	5	43	5	0.015		FALSE	FALSE	9.96393e-07	2.99821e-07	1.54383e-06	2.65256e-07
14059_14326_Bsu_+	14059	14326	+	0	22	268	nan	0	0	5	1			FALSE	FALSE	1.1586e-07	5.99642e-08	0	0
14059_14338_Bsu_+	14059	14338	+	0	22.6667	280	weak or no enrichment	61	3	53	3	0.015	0.015	FALSE	TRUE	1.22811e-06	1.79893e-07	1.44883e-06	1.59154e-07
14059_14388_Bsu_+	14059	14388	+	0	24	330	nan	13	2	11	4			FALSE	FALSE	2.54891e-07	2.39857e-07	3.08767e-07	1.06103e-07
14059_14418_Bsu_+	14059	14418	+	0	24	360	nan	18	1	15	1			FALSE	FALSE	3.47579e-07	5.99642e-08	4.27524e-07	5.30513e-08
14059_14457_Bsu_+	14059	14457	+	0	24	399	nan	12	41	5	40			FALSE	FALSE	1.1586e-07	2.39857e-06	2.85016e-07	2.1751e-06
14059_14467_Bsu_+	14059	14467	+	0	24	409	nan	5	0	5	1			FALSE	FALSE	1.1586e-07	5.99642e-08	1.18757e-07	0
14059_14269_Bsu_+	14059	14269	+	0	21.3333	211	nan	0	0	1	0			FALSE	FALSE	2.31719e-08	0	0	0
14059_14355_Bsu_+	14059	14355	+	0	23.3333	297	nan	6	1	4	0			FALSE	FALSE	9.26877e-08	0	1.42508e-07	5.30513e-08
14066_14409_Bsu_+	14066	14409	+	0	24	344	nan	13	1	11	3			FALSE	FALSE	2.54891e-07	1.79893e-07	3.08767e-07	5.30513e-08
14097_14464_Bsu_+	14097	14464	+	0	24	368	nan	2	0	3	0			FALSE	FALSE	6.95158e-08	0	4.75026e-08	0
14101_14462_Bsu_+	14101	14462	+	0.0227273	24	362	nan	0	0	1	0			FALSE	FALSE	2.31719e-08	0	0	0
14108_14390_Bsu_+	14108	14390	+	0	24	283	nan	11	0	11	0			FALSE	FALSE	2.54891e-07	0	2.61264e-07	0
14113_14515_Bsu_+	14113	14515	+	0	24	403	nan	15	0	13	2			FALSE	FALSE	3.01235e-07	1.19928e-07	3.5627e-07	0
14119_14467_Bsu_+	14119	14467	+	0	24	349	nan	34	2	41	4			FALSE	FALSE	9.50049e-07	2.39857e-07	8.07544e-07	1.06103e-07
14127_14338_Bsu_+	14127	14338	+	0	22.6667	212	nan	13	4	20	3			FALSE	FALSE	4.63439e-07	1.79893e-07	3.08767e-07	2.12205e-07
14136_14395_Bsu_+	14136	14395	+	0	24	260	nan	16	0	14	2			FALSE	FALSE	3.24407e-07	1.19928e-07	3.80021e-07	0
14144_14467_Bsu_+	14144	14467	+	0	24	324	nan	40	2	25	4			FALSE	FALSE	5.79298e-07	2.39857e-07	9.50052e-07	1.06103e-07
14144_14425_Bsu_+	14144	14425	+	0	24	282	nan	0	0	1	0			FALSE	FALSE	2.31719e-08	0	0	0
14155_14505_Bsu_+	14155	14505	+	0.0114943	24	351	nan	15	1	6	0			FALSE	FALSE	1.39032e-07	0	3.5627e-07	5.30513e-08
14170_14393_Bsu_+	14170	14393	+	0	24	224	nan	19	0	17	4			FALSE	FALSE	3.93923e-07	2.39857e-07	4.51275e-07	0
14170_14545_Bsu_+	14170	14545	+	0	24	376	nan	1	1	1	0			FALSE	FALSE	2.31719e-08	0	2.37513e-08	5.30513e-08
14170_14579_Bsu_+	14170	14579	+	0	24	410	nan	5	2	5	0			FALSE	FALSE	1.1586e-07	0	1.18757e-07	1.06103e-07
14175_14464_Bsu_+	14175	14464	+	0	24	290	nan	5	0	2	0			FALSE	FALSE	4.63439e-08	0	1.18757e-07	0
14183_14564_Bsu_+	14183	14564	+	0	24	382	nan	1	0	6	0			FALSE	FALSE	1.39032e-07	0	2.37513e-08	0
14190_14462_Bsu_+	14190	14462	+	0	24	273	nan	18	1	23	2			FALSE	FALSE	5.32954e-07	1.19928e-07	4.27524e-07	5.30513e-08
14190_14521_Bsu_+	14190	14521	+	0	24	332	nan	21	1	26	2			FALSE	FALSE	6.0247e-07	1.19928e-07	4.98777e-07	5.30513e-08
14190_14628_Bsu_+	14190	14628	+	0	24	439	nan	3	0	3	1			FALSE	FALSE	6.95158e-08	5.99642e-08	7.12539e-08	0
14190_14481_Bsu_+	14190	14481	+	0	24	292	nan	4	0	12	0			FALSE	FALSE	2.78063e-07	0	9.50052e-08	0
14190_14571_Bsu_+	14190	14571	+	0	24	382	nan	3	0	3	0			FALSE	FALSE	6.95158e-08	0	7.12539e-08	0
14199_14479_Bsu_+	14199	14479	+	0	24	281	nan	16	0	14	1			FALSE	FALSE	3.24407e-07	5.99642e-08	3.80021e-07	0
14199_14488_Bsu_+	14199	14488	+	0	24	290	nan	38	2	43	8			FALSE	FALSE	9.96393e-07	4.79713e-07	9.0255e-07	1.06103e-07
14213_14571_Bsu_+	14213	14571	+	0	24	359	nan	2	1	0	0			FALSE	FALSE	0	0	4.75026e-08	5.30513e-08
14215_14545_Bsu_+	14215	14545	+	0	24	331	nan	13	4	13	1			FALSE	FALSE	3.01235e-07	5.99642e-08	3.08767e-07	2.12205e-07
14225_14545_Bsu_+	14225	14545	+	0	24	321	nan	16	0	18	0			FALSE	FALSE	4.17095e-07	0	3.80021e-07	0
14226_14447_Bsu_+	14226	14447	+	0	24	222	nan	25	3	19	4			FALSE	FALSE	4.40267e-07	2.39857e-07	5.93783e-07	1.59154e-07
14226_14538_Bsu_+	14226	14538	+	0	24	313	nan	18	3	23	3			FALSE	FALSE	5.32954e-07	1.79893e-07	4.27524e-07	1.59154e-07
14226_14617_Bsu_+	14226	14617	+	0	24	392	nan	9	0	2	0			FALSE	FALSE	4.63439e-08	0	2.13762e-07	0
14245_14628_Bsu_+	14245	14628	+	0	23.3333	384	nan	6	0	0	0			FALSE	FALSE	0	0	1.42508e-07	0
14249_14576_Bsu_+	14249	14576	+	0	23.3333	328	nan	37	3	45	3			FALSE	FALSE	1.04274e-06	1.79893e-07	8.78798e-07	1.59154e-07
14253_14610_Bsu_+	14253	14610	+	0	23.3333	358	nan	10	1	20	1			FALSE	FALSE	4.63439e-07	5.99642e-08	2.37513e-07	5.30513e-08
14255_14464_Bsu_+	14255	14464	+	0	22.6667	210	nan	41	2	68	6		0.015	FALSE	FALSE	1.57569e-06	3.59785e-07	9.73804e-07	1.06103e-07
14255_14545_Bsu_+	14255	14545	+	0	22.6667	291	nan	39	3	65	6		0.015	FALSE	FALSE	1.50618e-06	3.59785e-07	9.26301e-07	1.59154e-07
14255_14617_Bsu_+	14255	14617	+	0	23.3333	363	nan	4	0	9	0			FALSE	FALSE	2.08547e-07	0	9.50052e-08	0
14260_14574_Bsu_+	14260	14574	+	0	23.3333	315	nan	11	0	15	1			FALSE	FALSE	3.47579e-07	5.99642e-08	2.61264e-07	0
14261_14617_Bsu_+	14261	14617	+	0	23.3333	357	nan	16	1	11	1			FALSE	FALSE	2.54891e-07	5.99642e-08	3.80021e-07	5.30513e-08
14261_14488_Bsu_+	14261	14488	+	0	22.6667	228	nan	1	0	2	0			FALSE	FALSE	4.63439e-08	0	2.37513e-08	0
14265_14628_Bsu_+	14265	14628	+	0	23.3333	364	nan	7	0	1	0			FALSE	FALSE	2.31719e-08	0	1.66259e-07	0
14272_14585_Bsu_+	14272	14585	+	0	23.3333	314	nan	16	1	6	0			FALSE	FALSE	1.39032e-07	0	3.80021e-07	5.30513e-08
14279_14587_Bsu_+	14279	14587	+	0	23.3333	309	nan	2	0	0	0			FALSE	FALSE	0	0	4.75026e-08	0
14289_14571_Bsu_+	14289	14571	+	0	23.3333	283	nan	2	0	3	1			FALSE	FALSE	6.95158e-08	5.99642e-08	4.75026e-08	0
14296_14613_Bsu_+	14296	14613	+	0	23.3333	318	nan	25	0	13	2			FALSE	FALSE	3.01235e-07	1.19928e-07	5.93783e-07	0
14303_14566_Bsu_+	14303	14566	+	0	22.6667	264	nan	2	0	8	1			FALSE	FALSE	1.85375e-07	5.99642e-08	4.75026e-08	0
14304_14613_Bsu_+	14304	14613	+	0	23.3333	310	nan	23	1	21	3			FALSE	FALSE	4.86611e-07	1.79893e-07	5.4628e-07	5.30513e-08
14319_14621_Bsu_+	14319	14621	+	0	23.3333	303	nan	14	1	16	2			FALSE	FALSE	3.70751e-07	1.19928e-07	3.32518e-07	5.30513e-08
14329_14657_Bsu_+	14329	14657	+	0	25.3333	329	nan	4	0	0	0			FALSE	FALSE	0	0	9.50052e-08	0
14339_14617_Bsu_+	14339	14617	+	0	23.3333	279	nan	19	1	14	1			FALSE	FALSE	3.24407e-07	5.99642e-08	4.51275e-07	5.30513e-08
14339_14628_Bsu_+	14339	14628	+	0	23.3333	290	nan	11	2	11	0			FALSE	FALSE	2.54891e-07	0	2.61264e-07	1.06103e-07
14353_14720_Bsu_+	14353	14720	+	0	30.6667	368	nan	4	0	5	2			FALSE	FALSE	1.1586e-07	1.19928e-07	9.50052e-08	0
14371_14670_Bsu_+	14371	14670	+	0	28.6667	300	nan	32	1	36	1			FALSE	FALSE	8.3419e-07	5.99642e-08	7.60042e-07	5.30513e-08
14376_14587_Bsu_+	14376	14587	+	0	23.3333	212	nan	30	2	41	7			FALSE	FALSE	9.50049e-07	4.19749e-07	7.12539e-07	1.06103e-07
14404_14731_Bsu_+	14404	14731	+	0	30.6667	328	weak or no enrichment	68	3	81	6	0.015	0.015	FALSE	TRUE	1.87693e-06	3.59785e-07	1.61509e-06	1.59154e-07
14409_14628_Bsu_+	14409	14628	+	0	23.3333	220	nan	10	1	13	2			FALSE	FALSE	3.01235e-07	1.19928e-07	2.37513e-07	5.30513e-08
14416_14621_Bsu_+	14416	14621	+	0	23.3333	206	nan	10	0	10	3			FALSE	FALSE	2.31719e-07	1.79893e-07	2.37513e-07	0
14416_14731_Bsu_+	14416	14731	+	0	30.6667	316	nan	31	2	30	3			FALSE	FALSE	6.95158e-07	1.79893e-07	7.36291e-07	1.06103e-07
14421_14720_Bsu_+	14421	14720	+	0	30.6667	300	nan	46	3	44	2			FALSE	FALSE	1.01957e-06	1.19928e-07	1.09256e-06	1.59154e-07
14424_14766_Bsu_+	14424	14766	+	0	30.6667	343	nan	9	1	4	0			FALSE	FALSE	9.26877e-08	0	2.13762e-07	5.30513e-08
14425_14731_Bsu_+	14425	14731	+	0	30.6667	307	nan	33	2	47	4			FALSE	FALSE	1.08908e-06	2.39857e-07	7.83793e-07	1.06103e-07
14428_14797_Bsu_+	14428	14797	+	0	30.6667	370	nan	23	0	19	1			FALSE	FALSE	4.40267e-07	5.99642e-08	5.4628e-07	0
14433_14657_Bsu_+	14433	14657	+	0	25.3333	225	weak or no enrichment	50	1	70	2	0.015	0.015	FALSE	TRUE	1.62204e-06	1.19928e-07	1.18757e-06	5.30513e-08
14438_14656_Bsu_+	14438	14656	+	0	24.6667	219	nan	21	1	37	3			FALSE	FALSE	8.57362e-07	1.79893e-07	4.98777e-07	5.30513e-08
14438_14720_Bsu_+	14438	14720	+	0	30.6667	283	nan	34	8	29	6			FALSE	FALSE	6.71986e-07	3.59785e-07	8.07544e-07	4.2441e-07
14448_14819_Bsu_+	14448	14819	+	0	30.6667	372	nan	22	0	16	2			FALSE	FALSE	3.70751e-07	1.19928e-07	5.22529e-07	0
14448_14731_Bsu_+	14448	14731	+	0	30.6667	284	nan	7	4	6	0			FALSE	FALSE	1.39032e-07	0	1.66259e-07	2.12205e-07
14453_14725_Bsu_+	14453	14725	+	0	30.6667	273	weak or no enrichment	56	10	63	3	0.015	0.015	FALSE	TRUE	1.45983e-06	1.79893e-07	1.33007e-06	5.30513e-07
14453_14731_Bsu_+	14453	14731	+	0	30.6667	279	nan	48	1	67	3		0.015	FALSE	FALSE	1.55252e-06	1.79893e-07	1.14006e-06	5.30513e-08
14453_14751_Bsu_+	14453	14751	+	0	30.6667	299	nan	23	1	26	7			FALSE	FALSE	6.0247e-07	4.19749e-07	5.4628e-07	5.30513e-08
14453_14759_Bsu_+	14453	14759	+	0.015873	30.6667	307	nan	16	1	25	1			FALSE	FALSE	5.79298e-07	5.99642e-08	3.80021e-07	5.30513e-08
14461_14759_Bsu_+	14461	14759	+	0	30.6667	299	nan	22	1	29	1			FALSE	FALSE	6.71986e-07	5.99642e-08	5.22529e-07	5.30513e-08
14468_14731_Bsu_+	14468	14731	+	0	30.6667	264	nan	28	3	30	2			FALSE	FALSE	6.95158e-07	1.19928e-07	6.65037e-07	1.59154e-07
14468_14799_Bsu_+	14468	14799	+	0	30.6667	332	nan	2	0	3	0			FALSE	FALSE	6.95158e-08	0	4.75026e-08	0
14472_14706_Bsu_+	14472	14706	+	0	30.6667	235	nan	45	6	52	1		0.015	FALSE	FALSE	1.20494e-06	5.99642e-08	1.06881e-06	3.18308e-07
14472_14797_Bsu_+	14472	14797	+	0	30.6667	326	nan	17	0	23	1			FALSE	FALSE	5.32954e-07	5.99642e-08	4.03772e-07	0
14478_14703_Bsu_+	14478	14703	+	0	30.6667	226	nan	24	2	35	5			FALSE	FALSE	8.11018e-07	2.99821e-07	5.70031e-07	1.06103e-07
14478_14759_Bsu_+	14478	14759	+	0	30.6667	282	nan	29	1	32	3			FALSE	FALSE	7.41502e-07	1.79893e-07	6.88788e-07	5.30513e-08
14478_14797_Bsu_+	14478	14797	+	0	30.6667	320	nan	7	2	17	1			FALSE	FALSE	3.93923e-07	5.99642e-08	1.66259e-07	1.06103e-07
14488_14731_Bsu_+	14488	14731	+	0	30.6667	244	nan	15	2	34	5			FALSE	FALSE	7.87846e-07	2.99821e-07	3.5627e-07	1.06103e-07
14508_14797_Bsu_+	14508	14797	+	0.0153846	30.6667	290	nan	2	0	1	0			FALSE	FALSE	2.31719e-08	0	4.75026e-08	0
14512_14744_Bsu_+	14512	14744	+	0	30.6667	233	nan	32	0	37	5			FALSE	FALSE	8.57362e-07	2.99821e-07	7.60042e-07	0
14518_14766_Bsu_+	14518	14766	+	0	30.6667	249	nan	30	3	29	2			FALSE	FALSE	6.71986e-07	1.19928e-07	7.12539e-07	1.59154e-07
14529_14727_Bsu_+	14529	14727	+	0	30.6667	199	nan	32	1	31	2			FALSE	FALSE	7.1833e-07	1.19928e-07	7.60042e-07	5.30513e-08
14562_14731_Bsu_+	14562	14731	+	0	30	170	nan	47	2	27	5			FALSE	FALSE	6.25642e-07	2.99821e-07	1.11631e-06	1.06103e-07
14570_14667_Bsu_+	14570	14667	+			98	nan	10	1	8	1			FALSE	FALSE	1.85375e-07	5.99642e-08	2.37513e-07	5.30513e-08
14570_14731_Bsu_+	14570	14731	+	0	28.6667	162	nan	27	2	14	2			FALSE	FALSE	3.24407e-07	1.19928e-07	6.41285e-07	1.06103e-07
14575_14797_Bsu_+	14575	14797	+	0	30	223	nan	30	0	18	1			FALSE	FALSE	4.17095e-07	5.99642e-08	7.12539e-07	0
14578_14787_Bsu_+	14578	14787	+	0	30	210	nan	23	1	22	0			FALSE	FALSE	5.09783e-07	0	5.4628e-07	5.30513e-08
14584_14797_Bsu_+	14584	14797	+	0	30	214	nan	28	0	19	1			FALSE	FALSE	4.40267e-07	5.99642e-08	6.65037e-07	0
14604_14943_Bsu_+	14604	14943	+	0.03125	30.6667	340	Rho-independent enrichment	66	337	77	539	11.405	18.1146	FALSE	FALSE	1.78424e-06	3.23207e-05	1.56759e-06	1.78783e-05
14604_14979_Bsu_+	14604	14979	+	0.03125	36.6667	376	Rho-independent enrichment	247	1456	273	1827	13.1666	17.3183	FALSE	FALSE	6.32594e-06	0.000109555	5.86657e-06	7.72426e-05
14604_14998_Bsu_+	14604	14998	+	0.03125	37.3333	395	Rho-independent enrichment	84	384	111	1175	10.2108	27.3933	FALSE	FALSE	2.57208e-06	7.04579e-05	1.99511e-06	2.03717e-05
14649_14943_Bsu_+	14649	14943	+	0	30.6667	295	Rho-independent enrichment	107	805	108	723	16.8043	17.3238	FALSE	FALSE	2.50257e-06	4.33541e-05	2.54139e-06	4.27063e-05
14711_14979_Bsu_+	14711	14979	+	0	36.6667	269	Rho-independent enrichment	142	1009	132	1111	15.8712	21.7806	FALSE	FALSE	3.0587e-06	6.66202e-05	3.37269e-06	5.35287e-05
14727_15100_Bsu_+	14727	15100	+	0.424744	37.3333	374	nan	7	13	26	138			FALSE	FALSE	6.0247e-07	8.27506e-06	1.66259e-07	6.89667e-07
14742_14979_Bsu_+	14742	14979	+	0	36.6667	238	Rho-independent enrichment	445	2329	519	2695	11.6901	13.4376	FALSE	FALSE	1.20262e-05	0.000161603	1.05693e-05	0.000123556
14764_15070_Bsu_+	14764	15070	+	0.418571	37.3333	307	Rho-independent enrichment	107	625	98	832	13.0468	21.9698	FALSE	FALSE	2.27085e-06	4.98902e-05	2.54139e-06	3.3157e-05
14766_14962_Bsu_+	14766	14962	+	0	34.6667	197	nan	63	397	17	143	14.0753		FALSE	FALSE	3.93923e-07	8.57488e-06	1.49633e-06	2.10614e-05
14773_15015_Bsu_+	14773	15015	+	0	37.3333	243	Rho-independent enrichment	116	632	150	1104	12.1693	19.0462	FALSE	FALSE	3.47579e-06	6.62005e-05	2.75515e-06	3.35284e-05
14774_15093_Bsu_+	14774	15093	+	0.424744	37.3333	320	Rho-independent enrichment	96	583	114	684	13.5646	15.5268	FALSE	FALSE	2.6416e-06	4.10155e-05	2.28013e-06	3.09289e-05
14783_15070_Bsu_+	14783	15070	+	0.291667	37.3333	288	nan	74	348	46	478	10.504		FALSE	FALSE	1.06591e-06	2.86629e-05	1.7576e-06	1.84618e-05
14823_15047_Bsu_+	14823	15047	+	0.234043	37.3333	225	weak or no enrichment	147	12	118	12	0.015	0.015	FALSE	TRUE	2.73429e-06	7.1957e-07	3.49144e-06	6.36615e-07
14934_15136_Bsu_+	14934	15136	+	0.185185	34.6667	203	weak or no enrichment	87	10	91	7	0.015	0.015	FALSE	TRUE	2.10865e-06	4.19749e-07	2.06636e-06	5.30513e-07
14934_15203_Bsu_+	14934	15203	+	0.185185	36.6667	270	weak or no enrichment	119	17	116	17	0.015	0.015	FALSE	TRUE	2.68794e-06	1.01939e-06	2.82641e-06	9.01872e-07
14946_15177_Bsu_+	14946	15177	+	0.207547	36.6667	232	weak or no enrichment	185	15	114	18	0.015	0.015	FALSE	TRUE	2.6416e-06	1.07936e-06	4.39399e-06	7.95769e-07
14960_15273_Bsu_+	14960	15273	+	0.158521	37.3333	314	evidence of enrichment	286	98	235	86	0.765364	0.947022	FALSE	TRUE	5.4454e-06	5.15692e-06	6.79287e-06	5.19902e-06
14963_15275_Bsu_+	14963	15275	+	0.140989	37.3333	313	weak or no enrichment	334	44	233	31	0.294249	0.344299	FALSE	TRUE	5.39906e-06	1.85889e-06	7.93294e-06	2.33426e-06
14970_15206_Bsu_+	14970	15206	+	0.0847458	36.6667	237	weak or no enrichment	156	10	185	28	0.015	0.391666	FALSE	TRUE	4.28681e-06	1.679e-06	3.7052e-06	5.30513e-07
14970_15213_Bsu_+	14970	15213	+	0.0847458	36.6667	244	weak or no enrichment	271	19	269	27	0.015	0.259741	FALSE	TRUE	6.23325e-06	1.61903e-06	6.4366e-06	1.00797e-06
14970_15299_Bsu_+	14970	15299	+	0.0847458	40	330	nan	20	1	20	3			FALSE	FALSE	4.63439e-07	1.79893e-07	4.75026e-07	5.30513e-08
14989_15191_Bsu_+	14989	15191	+	0	36.6667	203	weak or no enrichment	80	4	99	12	0.015	0.015	FALSE	TRUE	2.29402e-06	7.1957e-07	1.9001e-06	2.12205e-07
14994_15184_Bsu_+	14994	15184	+	0	36.6667	191	nan	3	0	0	0			FALSE	FALSE	0	0	7.12539e-08	0
15004_15273_Bsu_+	15004	15273	+	0.0169492	37.3333	270	weak or no enrichment	487	40	358	45	0.183459	0.325281	FALSE	TRUE	8.29555e-06	2.69839e-06	1.15669e-05	2.12205e-06
15061_15337_Bsu_+	15061	15337	+	0.184848	41.3333	277	evidence of enrichment	423	155	463	147	0.818464	0.82161	FALSE	TRUE	1.07286e-05	8.81473e-06	1.00468e-05	8.22295e-06
15061_15425_Bsu_+	15061	15425	+	0.476515	41.3333	365	possible Rho termination	324	204	329	91	1.40635	0.715773	FALSE	FALSE	7.62357e-06	5.45674e-06	7.69542e-06	1.08225e-05
15091_15369_Bsu_+	15091	15369	+	0.308546	41.3333	279	nan	34	62	52	22			FALSE	FALSE	1.20494e-06	1.31921e-06	8.07544e-07	3.28918e-06
15108_15337_Bsu_+	15108	15337	+	0.184211	41.3333	230	weak or no enrichment	489	81	614	125	0.369985	0.526831	FALSE	TRUE	1.42276e-05	7.49552e-06	1.16144e-05	4.29715e-06
15223_15509_Bsu_+	15223	15509	+	0.347891	44	287	possible Rho termination	433	129	521	81	0.665442	0.402325	FALSE	TRUE	1.20726e-05	4.8571e-06	1.02843e-05	6.84361e-06
15240_15551_Bsu_+	15240	15551	+	0.46402	44	312	nan	26	16	44	9			FALSE	FALSE	1.01957e-06	5.39678e-07	6.17534e-07	8.4882e-07
15357_15561_Bsu_+	15357	15561	+	0.148148	40.6667	205	weak or no enrichment	68	14	61	7	0.015	0.015	FALSE	TRUE	1.41349e-06	4.19749e-07	1.61509e-06	7.42718e-07
15392_15587_Bsu_+	15392	15587	+	0	40	196	weak or no enrichment	1531	144	1446	178	0.210085	0.318553	FALSE	TRUE	3.35066e-05	1.06736e-05	3.63633e-05	7.63938e-06
15487_15706_Bsu_+	15487	15706	+	0	36	220	weak or no enrichment	341	18	373	46	0.015	0.319138	FALSE	TRUE	8.64313e-06	2.75835e-06	8.0992e-06	9.54923e-07
15487_15748_Bsu_+	15487	15748	+	0	38.6667	262	weak or no enrichment	661	36	701	96	0.121649	0.354391	FALSE	TRUE	1.62435e-05	5.75656e-06	1.56996e-05	1.90985e-06
15499_15754_Bsu_+	15499	15754	+	0	38.6667	256	weak or no enrichment	105	8	152	36	0.015	0.612898	FALSE	TRUE	3.52213e-06	2.15871e-06	2.49389e-06	4.2441e-07
15505_15754_Bsu_+	15505	15754	+	0	38.6667	250	weak or no enrichment	143	6	89	12	0.015	0.015	FALSE	TRUE	2.0623e-06	7.1957e-07	3.39644e-06	3.18308e-07
15522_15817_Bsu_+	15522	15817	+	0	41.3333	296	nan	23	1	39	3			FALSE	FALSE	9.03705e-07	1.79893e-07	5.4628e-07	5.30513e-08
15522_15865_Bsu_+	15522	15865	+	0.0869565	42	344	nan	59	65	34	54	2.46076		FALSE	FALSE	7.87846e-07	3.23807e-06	1.40133e-06	3.44833e-06
15565_15790_Bsu_+	15565	15790	+	0	38.6667	226	weak or no enrichment	66	2	73	8	0.015	0.015	FALSE	TRUE	1.69155e-06	4.79713e-07	1.56759e-06	1.06103e-07
15697_16002_Bsu_+	15697	16002	+	0.549231	40.6667	306	nan	45	1	27	4			TRUE	FALSE	6.25642e-07	2.39857e-07	1.06881e-06	5.30513e-08
15714_15859_Bsu_+	15714	15859	+			146	evidence of enrichment	653	141	548	113	0.482297	0.533614	FALSE	TRUE	1.26982e-05	6.77595e-06	1.55096e-05	7.48023e-06
15755_16080_Bsu_+	15755	16080	+	0.188679	40	326	weak or no enrichment	119	7	183	12	0.015	0.015	TRUE	TRUE	4.24046e-06	7.1957e-07	2.82641e-06	3.71359e-07
15789_16149_Bsu_+	15789	16149	+	0.04	38	361	nan	13	3	6	1			TRUE	FALSE	1.39032e-07	5.99642e-08	3.08767e-07	1.59154e-07
15861_16070_Bsu_+	15861	16070	+	0	31.3333	210	weak or no enrichment	68	3	66	9	0.015	0.015	TRUE	TRUE	1.52935e-06	5.39678e-07	1.61509e-06	1.59154e-07
15877_16110_Bsu_+	15877	16110	+	0	30.6667	234	nan	9	0	4	0			TRUE	FALSE	9.26877e-08	0	2.13762e-07	0
15877_16155_Bsu_+	15877	16155	+	0	30.6667	279	nan	2	0	0	0			TRUE	FALSE	0	0	4.75026e-08	0
15964_16256_Bsu_+	15964	16256	+	0	26.6667	293	weak or no enrichment	157	9	161	8	0.015	0.015	FALSE	TRUE	3.73068e-06	4.79713e-07	3.72896e-06	4.77461e-07
15979_16340_Bsu_+	15979	16340	+	0	30	362	weak or no enrichment	135	7	140	10	0.015	0.015	FALSE	TRUE	3.24407e-06	5.99642e-07	3.20643e-06	3.71359e-07
16061_16430_Bsu_+	16061	16430	+	0	33.3333	370	nan	13	0	9	2			FALSE	FALSE	2.08547e-07	1.19928e-07	3.08767e-07	0
16062_16321_Bsu_+	16062	16321	+	0	29.3333	260	weak or no enrichment	333	21	234	33	0.015	0.364945	FALSE	TRUE	5.42223e-06	1.97882e-06	7.90919e-06	1.11408e-06
16101_16324_Bsu_+	16101	16324	+	0	29.3333	224	weak or no enrichment	106	10	98	14	0.015	0.015	FALSE	TRUE	2.27085e-06	8.39499e-07	2.51764e-06	5.30513e-07
16101_16430_Bsu_+	16101	16430	+	0	33.3333	330	nan	16	2	29	2			FALSE	FALSE	6.71986e-07	1.19928e-07	3.80021e-07	1.06103e-07
16106_16421_Bsu_+	16106	16421	+	0	33.3333	316	weak or no enrichment	97	3	108	12	0.015	0.015	FALSE	TRUE	2.50257e-06	7.1957e-07	2.30388e-06	1.59154e-07
16115_16435_Bsu_+	16115	16435	+	0	33.3333	321	Rho-independent enrichment	178	1026	144	1613	12.8747	28.9869	FALSE	FALSE	3.33676e-06	9.67222e-05	4.22773e-06	5.44306e-05
16146_16373_Bsu_+	16146	16373	+	0	33.3333	228	nan	10	3	32	1			FALSE	FALSE	7.41502e-07	5.99642e-08	2.37513e-07	1.59154e-07
16253_16580_Bsu_+	16253	16580	+	0	29.3333	328	nan	4	0	1	0			FALSE	FALSE	2.31719e-08	0	9.50052e-08	0
16261_16523_Bsu_+	16261	16523	+	0	29.3333	263	weak or no enrichment	271	14	235	30	0.015	0.330357	FALSE	TRUE	5.4454e-06	1.79893e-06	6.4366e-06	7.42718e-07
16304_16722_Bsu_+	16304	16722	+	0.0333333	29.3333	419	weak or no enrichment	212	13	221	20	0.015	0.015	FALSE	TRUE	5.121e-06	1.19928e-06	5.03528e-06	6.89667e-07
16325_16603_Bsu_+	16325	16603	+	0.037037	28	279	weak or no enrichment	183	14	180	23	0.015	0.015	FALSE	TRUE	4.17095e-06	1.37918e-06	4.34649e-06	7.42718e-07
16399_16669_Bsu_+	16399	16669	+	0	27.3333	271	weak or no enrichment	181	7	230	19	0.015	0.015	FALSE	TRUE	5.32954e-06	1.13932e-06	4.29899e-06	3.71359e-07
16414_16819_Bsu_+	16414	16819	+	0.031746	27.3333	406	nan	27	0	32	2			FALSE	FALSE	7.41502e-07	1.19928e-07	6.41285e-07	0
16495_16855_Bsu_+	16495	16855	+	0.0163934	27.3333	361	weak or no enrichment	86	2	106	15	0.015	0.015	FALSE	TRUE	2.45622e-06	8.99463e-07	2.04261e-06	1.06103e-07
16503_16674_Bsu_+	16503	16674	+	0	27.3333	172	weak or no enrichment	347	31	458	31	0.199545	0.175156	FALSE	TRUE	1.06127e-05	1.85889e-06	8.2417e-06	1.64459e-06
16514_16900_Bsu_+	16514	16900	+	0.015873	27.3333	387	nan	7	0	13	2			FALSE	FALSE	3.01235e-07	1.19928e-07	1.66259e-07	0
16541_16864_Bsu_+	16541	16864	+	0.0153846	26.6667	324	weak or no enrichment	228	21	159	38	0.015	0.618466	FALSE	TRUE	3.68434e-06	2.27864e-06	5.4153e-06	1.11408e-06
16551_16950_Bsu_+	16551	16950	+	0.0322581	26.6667	400	weak or no enrichment	70	6	74	2	0.015	0.015	FALSE	TRUE	1.71472e-06	1.19928e-07	1.66259e-06	3.18308e-07
16559_16892_Bsu_+	16559	16892	+	0.0616698	26.6667	334	weak or no enrichment	54	4	70	11	0.015	0.015	FALSE	TRUE	1.62204e-06	6.59606e-07	1.28257e-06	2.12205e-07
16608_16966_Bsu_+	16608	16966	+	0.0308862	26.6667	359	weak or no enrichment	71	9	93	6	0.015	0.015	FALSE	TRUE	2.15499e-06	3.59785e-07	1.68634e-06	4.77461e-07
16639_17033_Bsu_+	16639	17033	+	0.0153846	26.6667	395	weak or no enrichment	124	8	123	12	0.015	0.015	FALSE	TRUE	2.85015e-06	7.1957e-07	2.94516e-06	4.2441e-07
16665_16971_Bsu_+	16665	16971	+	0	26.6667	307	weak or no enrichment	245	15	318	29	0.015	0.235994	FALSE	TRUE	7.36867e-06	1.73896e-06	5.81907e-06	7.95769e-07
16671_17073_Bsu_+	16671	17073	+	0	26.6667	403	weak or no enrichment	141	8	145	19	0.015	0.015	FALSE	TRUE	3.35993e-06	1.13932e-06	3.34893e-06	4.2441e-07
16675_17060_Bsu_+	16675	17060	+	0	26.6667	386	weak or no enrichment	193	10	164	9	0.015	0.015	FALSE	TRUE	3.8002e-06	5.39678e-07	4.584e-06	5.30513e-07
16691_17001_Bsu_+	16691	17001	+	0	26.6667	311	weak or no enrichment	124	8	113	9	0.015	0.015	FALSE	TRUE	2.61843e-06	5.39678e-07	2.94516e-06	4.2441e-07
16761_17001_Bsu_+	16761	17001	+	0	26.6667	241	weak or no enrichment	76	5	83	8	0.015	0.015	FALSE	TRUE	1.92327e-06	4.79713e-07	1.8051e-06	2.65256e-07
16826_17189_Bsu_+	16826	17189	+	0	26	364	weak or no enrichment	62	3	58	7	0.015	0.015	FALSE	TRUE	1.34397e-06	4.19749e-07	1.47258e-06	1.59154e-07
16836_17189_Bsu_+	16836	17189	+	0	24	354	weak or no enrichment	114	8	88	9	0.015	0.015	FALSE	TRUE	2.03913e-06	5.39678e-07	2.70765e-06	4.2441e-07
16847_17189_Bsu_+	16847	17189	+	0	24	343	weak or no enrichment	191	9	263	34	0.015	0.334544	FALSE	TRUE	6.09422e-06	2.03878e-06	4.5365e-06	4.77461e-07
16883_17242_Bsu_+	16883	17242	+	0	23.3333	360	weak or no enrichment	175	8	149	16	0.015	0.015	FALSE	TRUE	3.45262e-06	9.59427e-07	4.15648e-06	4.2441e-07
16898_17182_Bsu_+	16898	17182	+	0	23.3333	285	weak or no enrichment	337	14	414	46	0.015	0.287533	FALSE	TRUE	9.59318e-06	2.75835e-06	8.00419e-06	7.42718e-07
16927_17316_Bsu_+	16927	17316	+	0	25.3333	390	nan	56	1	45	7	0.015		FALSE	FALSE	1.04274e-06	4.19749e-07	1.33007e-06	5.30513e-08
16963_17246_Bsu_+	16963	17246	+	0	22.6667	284	weak or no enrichment	350	23	332	31	0.015	0.241631	FALSE	TRUE	7.69308e-06	1.85889e-06	8.31296e-06	1.22018e-06
16963_17316_Bsu_+	16963	17316	+	0	25.3333	354	weak or no enrichment	231	16	201	13	0.015	0.015	FALSE	TRUE	4.65756e-06	7.79534e-07	5.48655e-06	8.4882e-07
16994_17228_Bsu_+	16994	17228	+	0	21.3333	235	weak or no enrichment	122	4	130	9	0.015	0.015	FALSE	TRUE	3.01235e-06	5.39678e-07	2.89766e-06	2.12205e-07
16994_17254_Bsu_+	16994	17254	+	0	22.6667	261	weak or no enrichment	320	25	310	23	0.174501	0.015	FALSE	TRUE	7.1833e-06	1.37918e-06	7.60042e-06	1.32628e-06
16999_17316_Bsu_+	16999	17316	+	0	25.3333	318	weak or no enrichment	106	10	141	16	0.015	0.015	FALSE	TRUE	3.26724e-06	9.59427e-07	2.51764e-06	5.30513e-07
17024_17341_Bsu_+	17024	17341	+	0	25.3333	318	weak or no enrichment	96	13	74	13	0.015	0.015	FALSE	TRUE	1.71472e-06	7.79534e-07	2.28013e-06	6.89667e-07
17065_17189_Bsu_+	17065	17189	+			125	weak or no enrichment	144	3	188	14	0.015	0.015	FALSE	TRUE	4.35632e-06	8.39499e-07	3.42019e-06	1.59154e-07
17072_17353_Bsu_+	17072	17353	+	0	25.3333	282	weak or no enrichment	172	11	163	15	0.015	0.015	FALSE	TRUE	3.77703e-06	8.99463e-07	4.08522e-06	5.83564e-07
17180_17503_Bsu_+	17180	17503	+	0.259882	39.3333	324	nan	63	20	75	33		1.13863	TRUE	FALSE	1.7379e-06	1.97882e-06	1.49633e-06	1.06103e-06
17189_17463_Bsu_+	17189	17463	+	0.148148	34	275	nan	37	171	45	162			TRUE	FALSE	1.04274e-06	9.7142e-06	8.78798e-07	9.07177e-06
17195_17499_Bsu_+	17195	17499	+	0.307603	38.6667	305	weak or no enrichment	96	19	143	22	0.015	0.015	TRUE	TRUE	3.31359e-06	1.31921e-06	2.28013e-06	1.00797e-06
17227_17563_Bsu_+	17227	17563	+	0.227603	39.3333	337	weak or no enrichment	151	21	161	35	0.015	0.562564	TRUE	TRUE	3.73068e-06	2.09875e-06	3.58645e-06	1.11408e-06
17242_17499_Bsu_+	17242	17499	+	0.307136	38.6667	258	weak or no enrichment	289	34	326	66	0.262778	0.523909	TRUE	TRUE	7.55405e-06	3.95764e-06	6.86413e-06	1.80374e-06
17307_17566_Bsu_+	17307	17566	+	0.21978	39.3333	260	nan	13	0	15	9			TRUE	FALSE	3.47579e-07	5.39678e-07	3.08767e-07	0
17337_17515_Bsu_+	17337	17515	+	0.128205	39.3333	179	Rho-independent enrichment	365	206	284	171	1.26062	1.55814	TRUE	FALSE	6.58083e-06	1.02539e-05	8.66923e-06	1.09286e-05
17344_17574_Bsu_+	17344	17574	+	0.1	39.3333	231	weak or no enrichment	317	36	338	93	0.25366	0.712026	TRUE	TRUE	7.83211e-06	5.57667e-06	7.52916e-06	1.90985e-06
17365_17606_Bsu_+	17365	17606	+	0	38.6667	242	weak or no enrichment	340	57	280	56	0.374459	0.517559	TRUE	TRUE	6.48814e-06	3.35799e-06	8.07544e-06	3.02392e-06
17494_17723_Bsu_+	17494	17723	+	0	31.3333	230	weak or no enrichment	116	7	118	7	0.015	0.015	FALSE	TRUE	2.73429e-06	4.19749e-07	2.75515e-06	3.71359e-07
17532_17867_Bsu_+	17532	17867	+	0.0798771	31.3333	336	nan	45	3	27	2			FALSE	FALSE	6.25642e-07	1.19928e-07	1.06881e-06	1.59154e-07
17563_17980_Bsu_+	17563	17980	+	0	30.6667	418	weak or no enrichment	76	3	93	5	0.015	0.015	FALSE	TRUE	2.15499e-06	2.99821e-07	1.8051e-06	1.59154e-07
17567_17867_Bsu_+	17567	17867	+	0	29.3333	301	weak or no enrichment	183	13	158	15	0.015	0.015	FALSE	TRUE	3.66117e-06	8.99463e-07	4.34649e-06	6.89667e-07
17580_17825_Bsu_+	17580	17825	+	0.0645161	29.3333	246	weak or no enrichment	84	6	53	5	0.015	0.015	FALSE	TRUE	1.22811e-06	2.99821e-07	1.99511e-06	3.18308e-07
17580_17905_Bsu_+	17580	17905	+	0.0645161	29.3333	326	weak or no enrichment	243	22	236	19	0.015	0.015	FALSE	TRUE	5.46858e-06	1.13932e-06	5.77157e-06	1.16713e-06
17582_17889_Bsu_+	17582	17889	+	0.047619	29.3333	308	weak or no enrichment	194	8	163	14	0.015	0.015	FALSE	TRUE	3.77703e-06	8.39499e-07	4.60775e-06	4.2441e-07
17585_17889_Bsu_+	17585	17889	+	0	29.3333	305	nan	9	0	8	0			FALSE	FALSE	1.85375e-07	0	2.13762e-07	0
17710_18036_Bsu_+	17710	18036	+	0.0344828	29.3333	327	weak or no enrichment	164	18	163	29	0.015	0.460405	FALSE	TRUE	3.77703e-06	1.73896e-06	3.89521e-06	9.54923e-07
17752_17959_Bsu_+	17752	17959	+	0.0877193	28	208	weak or no enrichment	376	24	178	16	0.015	0.015	FALSE	TRUE	4.1246e-06	9.59427e-07	8.93049e-06	1.27323e-06
17754_17827_Bsu_+	17754	17827	+			74	nan	4	0	2	0			FALSE	FALSE	4.63439e-08	0	9.50052e-08	0
17812_18084_Bsu_+	17812	18084	+	0.0357143	29.3333	273	weak or no enrichment	588	44	598	70	0.167141	0.302919	FALSE	TRUE	1.38568e-05	4.19749e-06	1.39658e-05	2.33426e-06
17812_18135_Bsu_+	17812	18135	+	0.0357143	29.3333	324	weak or no enrichment	426	29	488	38	0.152054	0.201509	FALSE	TRUE	1.13079e-05	2.27864e-06	1.01181e-05	1.53849e-06
17877_18083_Bsu_+	17877	18083	+	0	29.3333	207	weak or no enrichment	131	8	284	21	0.015	0.015	FALSE	TRUE	6.58083e-06	1.25925e-06	3.11142e-06	4.2441e-07
17896_18135_Bsu_+	17896	18135	+	0	28.6667	240	nan	38	5	69	4		0.015	FALSE	FALSE	1.59886e-06	2.39857e-07	9.0255e-07	2.65256e-07
18069_18411_Bsu_+	18069	18411	+	0	26.6667	343	nan	36	1	133	13		0.015	FALSE	FALSE	3.08187e-06	7.79534e-07	8.55047e-07	5.30513e-08
18087_18298_Bsu_+	18087	18298	+	0	25.3333	212	weak or no enrichment	197	12	96	4	0.015	0.015	FALSE	TRUE	2.22451e-06	2.39857e-07	4.67901e-06	6.36615e-07
18126_18416_Bsu_+	18126	18416	+	0	26.6667	291	nan	71	16	76	11		0.015	FALSE	FALSE	1.76107e-06	6.59606e-07	1.68634e-06	8.4882e-07
18126_18508_Bsu_+	18126	18508	+	0	30	383	nan	18	1	49	6			FALSE	FALSE	1.13542e-06	3.59785e-07	4.27524e-07	5.30513e-08
18182_18493_Bsu_+	18182	18493	+	0	30	312	weak or no enrichment	109	10	109	21	0.015	0.015	FALSE	TRUE	2.52574e-06	1.25925e-06	2.58889e-06	5.30513e-07
18243_18568_Bsu_+	18243	18568	+	0	30	326	weak or no enrichment	642	30	587	66	0.104375	0.290961	FALSE	TRUE	1.36019e-05	3.95764e-06	1.52483e-05	1.59154e-06
18289_18505_Bsu_+	18289	18505	+	0	30	217	nan	27	0	13	6			FALSE	FALSE	3.01235e-07	3.59785e-07	6.41285e-07	0
18289_18633_Bsu_+	18289	18633	+	0	30	345	weak or no enrichment	62	1	67	12	0.015	0.015	FALSE	TRUE	1.55252e-06	7.1957e-07	1.47258e-06	5.30513e-08
18303_18578_Bsu_+	18303	18578	+	0	30	276	weak or no enrichment	218	15	295	24	0.015	0.015	FALSE	TRUE	6.83572e-06	1.43914e-06	5.17779e-06	7.95769e-07
18303_18634_Bsu_+	18303	18634	+	0	30	332	nan	23	1	14	1			FALSE	FALSE	3.24407e-07	5.99642e-08	5.4628e-07	5.30513e-08
18354_18696_Bsu_+	18354	18696	+	0	28.6667	343	weak or no enrichment	102	7	93	6	0.015	0.015	FALSE	TRUE	2.15499e-06	3.59785e-07	2.42263e-06	3.71359e-07
18362_18578_Bsu_+	18362	18578	+	0	28.6667	217	weak or no enrichment	57	2	78	5	0.015	0.015	FALSE	TRUE	1.80741e-06	2.99821e-07	1.35382e-06	1.06103e-07
18371_18693_Bsu_+	18371	18693	+	0	28.6667	323	weak or no enrichment	99	3	127	13	0.015	0.015	FALSE	TRUE	2.94284e-06	7.79534e-07	2.35138e-06	1.59154e-07
18402_18642_Bsu_+	18402	18642	+	0	28	241	weak or no enrichment	100	3	140	9	0.015	0.015	FALSE	TRUE	3.24407e-06	5.39678e-07	2.37513e-06	1.59154e-07
18408_18633_Bsu_+	18408	18633	+	0	28	226	weak or no enrichment	101	9	130	10	0.015	0.015	FALSE	TRUE	3.01235e-06	5.99642e-07	2.39888e-06	4.77461e-07
18525_18691_Bsu_+	18525	18691	+	0	20	167	weak or no enrichment	155	7	128	12	0.015	0.015	FALSE	TRUE	2.96601e-06	7.1957e-07	3.68145e-06	3.71359e-07
18537_18726_Bsu_+	18537	18726	+	0	21.3333	190	nan	59	5	17	2	0.015		FALSE	FALSE	3.93923e-07	1.19928e-07	1.40133e-06	2.65256e-07
18557_18794_Bsu_+	18557	18794	+	0	23.3333	238	weak or no enrichment	248	17	296	28	0.015	0.244791	FALSE	TRUE	6.85889e-06	1.679e-06	5.89032e-06	9.01872e-07
18614_18917_Bsu_+	18614	18917	+	0	32.6667	304	evidence of enrichment	781	141	766	147	0.403252	0.496613	FALSE	TRUE	1.77497e-05	8.81473e-06	1.85498e-05	7.48023e-06
18641_18876_Bsu_+	18641	18876	+	0	30	236	nan	22	1	14	1			FALSE	FALSE	3.24407e-07	5.99642e-08	5.22529e-07	5.30513e-08
18833_19042_Bsu_+	18833	19042	+	0	33.3333	210	weak or no enrichment	76	13	71	37	0.015	1.34857	FALSE	TRUE	1.64521e-06	2.21867e-06	1.8051e-06	6.89667e-07
18907_19078_Bsu_+	18907	19078	+	0	29.3333	172	evidence of enrichment	76	33	69	26	0.969859	0.975111	FALSE	TRUE	1.59886e-06	1.55907e-06	1.8051e-06	1.75069e-06
18974_19258_Bsu_+	18974	19258	+	0	24	285	weak or no enrichment	334	13	352	33	0.015	0.242606	FALSE	TRUE	8.15652e-06	1.97882e-06	7.93294e-06	6.89667e-07
19063_19305_Bsu_+	19063	19305	+	0	21.3333	243	weak or no enrichment	111	3	148	16	0.015	0.015	FALSE	TRUE	3.42945e-06	9.59427e-07	2.6364e-06	1.59154e-07
19063_19368_Bsu_+	19063	19368	+	0	26.6667	306	weak or no enrichment	503	30	506	57	0.133218	0.29151	FALSE	TRUE	1.1725e-05	3.41796e-06	1.19469e-05	1.59154e-06
19073_19461_Bsu_+	19073	19461	+	0	32.6667	389	weak or no enrichment	175	25	222	23	0.319088	0.015	FALSE	TRUE	5.14417e-06	1.37918e-06	4.15648e-06	1.32628e-06
19074_19437_Bsu_+	19074	19437	+	0	29.3333	364	weak or no enrichment	315	23	270	36	0.015	0.345039	FALSE	TRUE	6.25642e-06	2.15871e-06	7.48166e-06	1.22018e-06
19075_19353_Bsu_+	19075	19353	+	0	24	279	nan	52	7	48	5	0.015		FALSE	FALSE	1.11225e-06	2.99821e-07	1.23507e-06	3.71359e-07
19135_19512_Bsu_+	19135	19512	+	0	32.6667	378	weak or no enrichment	213	11	283	32	0.015	0.292613	FALSE	TRUE	6.55766e-06	1.91885e-06	5.05903e-06	5.83564e-07
19140_19531_Bsu_+	19140	19531	+	0	32.6667	392	nan	25	2	73	27		0.957129	FALSE	FALSE	1.69155e-06	1.61903e-06	5.93783e-07	1.06103e-07
19192_19522_Bsu_+	19192	19522	+	0	32.6667	331	weak or no enrichment	259	17	176	28	0.015	0.411694	FALSE	TRUE	4.07826e-06	1.679e-06	6.15159e-06	9.01872e-07
19197_19522_Bsu_+	19197	19522	+	0	32.6667	326	weak or no enrichment	126	8	163	18	0.015	0.015	FALSE	TRUE	3.77703e-06	1.07936e-06	2.99266e-06	4.2441e-07
19223_19527_Bsu_+	19223	19527	+	0	32.6667	305	weak or no enrichment	429	29	327	31	0.15099	0.245326	FALSE	TRUE	7.57722e-06	1.85889e-06	1.01893e-05	1.53849e-06
19243_19542_Bsu_+	19243	19542	+	0	32.6667	300	nan	16	0	28	6			FALSE	FALSE	6.48814e-07	3.59785e-07	3.80021e-07	0
19275_19587_Bsu_+	19275	19587	+	0	32.6667	313	nan	7	0	6	0			FALSE	FALSE	1.39032e-07	0	1.66259e-07	0
19286_19359_Bsu_+	19286	19359	+			74	nan	25	4	11	4			FALSE	FALSE	2.54891e-07	2.39857e-07	5.93783e-07	2.12205e-07
19344_19610_Bsu_+	19344	19610	+	0	31.3333	267	weak or no enrichment	322	10	305	23	0.015	0.015	FALSE	TRUE	7.06744e-06	1.37918e-06	7.64792e-06	5.30513e-07
19349_19688_Bsu_+	19349	19688	+	0	31.3333	340	weak or no enrichment	205	20	192	33	0.015	0.444777	FALSE	TRUE	4.44901e-06	1.97882e-06	4.86902e-06	1.06103e-06
19359_19561_Bsu_+	19359	19561	+	0	30.6667	203	weak or no enrichment	295	19	271	32	0.015	0.30557	FALSE	TRUE	6.27959e-06	1.91885e-06	7.00664e-06	1.00797e-06
19376_19746_Bsu_+	19376	19746	+	0	30.6667	371	nan	29	0	32	6			FALSE	FALSE	7.41502e-07	3.59785e-07	6.88788e-07	0
19430_19728_Bsu_+	19430	19728	+	0	28	299	weak or no enrichment	295	16	326	29	0.015	0.230202	FALSE	TRUE	7.55405e-06	1.73896e-06	7.00664e-06	8.4882e-07
19446_19688_Bsu_+	19446	19688	+	0	26	243	weak or no enrichment	239	9	288	25	0.015	0.224635	FALSE	TRUE	6.67352e-06	1.4991e-06	5.67656e-06	4.77461e-07
19531_19930_Bsu_+	19531	19930	+	0.0344828	33.3333	400	weak or no enrichment	162	17	222	29	0.015	0.338045	FALSE	TRUE	5.14417e-06	1.73896e-06	3.84771e-06	9.01872e-07
19584_19950_Bsu_+	19584	19950	+	0	33.3333	367	weak or no enrichment	183	8	167	17	0.015	0.015	FALSE	TRUE	3.86971e-06	1.01939e-06	4.34649e-06	4.2441e-07
19591_19849_Bsu_+	19591	19849	+	0	33.3333	259	weak or no enrichment	114	8	179	19	0.015	0.015	FALSE	TRUE	4.14778e-06	1.13932e-06	2.70765e-06	4.2441e-07
19591_19930_Bsu_+	19591	19930	+	0	33.3333	340	weak or no enrichment	166	14	131	11	0.015	0.015	FALSE	TRUE	3.03552e-06	6.59606e-07	3.94272e-06	7.42718e-07
19601_19869_Bsu_+	19601	19869	+	0.027027	33.3333	269	nan	25	4	22	7			FALSE	FALSE	5.09783e-07	4.19749e-07	5.93783e-07	2.12205e-07
19623_19955_Bsu_+	19623	19955	+	0.0545455	33.3333	333	weak or no enrichment	124	6	106	17	0.015	0.015	FALSE	TRUE	2.45622e-06	1.01939e-06	2.94516e-06	3.18308e-07
19709_19945_Bsu_+	19709	19945	+	0	32.6667	237	weak or no enrichment	594	37	490	55	0.139131	0.290467	FALSE	TRUE	1.13542e-05	3.29803e-06	1.41083e-05	1.9629e-06
19754_20049_Bsu_+	19754	20049	+	0	31.3333	296	nan	1	0	13	0			FALSE	FALSE	3.01235e-07	0	2.37513e-08	0
19878_20154_Bsu_+	19878	20154	+	0	23.3333	277	weak or no enrichment	249	17	261	23	0.015	0.015	FALSE	TRUE	6.04787e-06	1.37918e-06	5.91408e-06	9.01872e-07
19890_20162_Bsu_+	19890	20162	+	0	23.3333	273	weak or no enrichment	75	2	57	4	0.015	0.015	FALSE	TRUE	1.3208e-06	2.39857e-07	1.78135e-06	1.06103e-07
19910_20199_Bsu_+	19910	20199	+	0	25.3333	290	nan	5	0	9	2			FALSE	FALSE	2.08547e-07	1.19928e-07	1.18757e-07	0
19938_20282_Bsu_+	19938	20282	+	0	32.6667	345	weak or no enrichment	212	16	187	19	0.015	0.015	FALSE	TRUE	4.33315e-06	1.13932e-06	5.03528e-06	8.4882e-07
19946_20251_Bsu_+	19946	20251	+	0	27.3333	306	nan	69	6	39	4	0.015		FALSE	FALSE	9.03705e-07	2.39857e-07	1.63884e-06	3.18308e-07
19969_20369_Bsu_+	19969	20369	+	0	33.3333	401	weak or no enrichment	67	6	70	7	0.015	0.015	FALSE	TRUE	1.62204e-06	4.19749e-07	1.59134e-06	3.18308e-07
19969_20371_Bsu_+	19969	20371	+	0	33.3333	403	weak or no enrichment	98	9	108	9	0.015	0.015	FALSE	TRUE	2.50257e-06	5.39678e-07	2.32763e-06	4.77461e-07
19979_20338_Bsu_+	19979	20338	+	0	32.6667	360	weak or no enrichment	159	6	133	17	0.015	0.015	FALSE	TRUE	3.08187e-06	1.01939e-06	3.77646e-06	3.18308e-07
20037_20428_Bsu_+	20037	20428	+	0	34.6667	392	weak or no enrichment	117	5	143	11	0.015	0.015	FALSE	TRUE	3.31359e-06	6.59606e-07	2.7789e-06	2.65256e-07
20045_20280_Bsu_+	20045	20280	+	0	32.6667	236	weak or no enrichment	345	21	330	34	0.015	0.266621	FALSE	TRUE	7.64674e-06	2.03878e-06	8.1942e-06	1.11408e-06
20110_20465_Bsu_+	20110	20465	+	0	34.6667	356	weak or no enrichment	548	25	489	67	0.101898	0.354565	FALSE	TRUE	1.13311e-05	4.0176e-06	1.30157e-05	1.32628e-06
20110_20464_Bsu_+	20110	20464	+	0	34.6667	355	nan	0	0	1	0			FALSE	FALSE	2.31719e-08	0	0	0
20174_20386_Bsu_+	20174	20386	+	0	34.6667	213	weak or no enrichment	632	33	581	67	0.116629	0.29842	FALSE	TRUE	1.34629e-05	4.0176e-06	1.50108e-05	1.75069e-06
20276_20561_Bsu_+	20276	20561	+	0	33.3333	286	weak or no enrichment	127	7	123	7	0.015	0.015	FALSE	TRUE	2.85015e-06	4.19749e-07	3.01642e-06	3.71359e-07
20310_20558_Bsu_+	20310	20558	+	0	31.3333	249	weak or no enrichment	104	13	120	11	0.015	0.015	FALSE	TRUE	2.78063e-06	6.59606e-07	2.47014e-06	6.89667e-07
20360_20753_Bsu_+	20360	20753	+	0	28	394	weak or no enrichment	83	8	95	10	0.015	0.015	TRUE	TRUE	2.20133e-06	5.99642e-07	1.97136e-06	4.2441e-07
20485_20752_Bsu_+	20485	20752	+	0	26.6667	268	nan	4	0	0	0			TRUE	FALSE	0	0	9.50052e-08	0
20562_20876_Bsu_+	20562	20876	+	0	33.3333	315	nan	55	166	13	154	6.74146		TRUE	FALSE	3.01235e-07	9.23448e-06	1.30632e-06	8.80651e-06
20629_20898_Bsu_+	20629	20898	+	0	33.3333	270	nan	8	27	0	25			FALSE	FALSE	0	1.4991e-06	1.9001e-07	1.43238e-06
20713_20976_Bsu_+	20713	20976	+	0	33.3333	264	Rho-independent enrichment	222	1039	204	1361	10.4537	17.2646	FALSE	FALSE	4.72707e-06	8.16112e-05	5.27279e-06	5.51203e-05
20726_21020_Bsu_+	20726	21020	+	0	33.3333	295	nan	14	66	2	25			FALSE	FALSE	4.63439e-08	1.4991e-06	3.32518e-07	3.50138e-06
20822_21068_Bsu_+	20822	21068	+	0	30	247	weak or no enrichment	78	6	122	15	0.015	0.015	FALSE	TRUE	2.82698e-06	8.99463e-07	1.8526e-06	3.18308e-07
20825_21095_Bsu_+	20825	21095	+	0	30	271	weak or no enrichment	380	21	401	30	0.015	0.193601	FALSE	TRUE	9.29195e-06	1.79893e-06	9.0255e-06	1.11408e-06
20882_21217_Bsu_+	20882	21217	+	0	24.6667	336	nan	43	5	52	5		0.015	FALSE	FALSE	1.20494e-06	2.99821e-07	1.02131e-06	2.65256e-07
21019_21401_Bsu_+	21019	21401	+	0	28.6667	383	nan	52	5	37	0	0.015		FALSE	FALSE	8.57362e-07	0	1.23507e-06	2.65256e-07
21171_21480_Bsu_+	21171	21480	+	0	32.6667	310	weak or no enrichment	360	30	381	44	0.186135	0.298853	FALSE	TRUE	8.82851e-06	2.63842e-06	8.55047e-06	1.59154e-06
21188_21451_Bsu_+	21188	21451	+	0	32.6667	264	weak or no enrichment	87	1	107	10	0.015	0.015	FALSE	TRUE	2.4794e-06	5.99642e-07	2.06636e-06	5.30513e-08
21207_21510_Bsu_+	21207	21510	+	0	32.6667	304	nan	22	2	3	1			FALSE	FALSE	6.95158e-08	5.99642e-08	5.22529e-07	1.06103e-07
21207_21451_Bsu_+	21207	21451	+	0	32.6667	245	nan	14	0	4	0			FALSE	FALSE	9.26877e-08	0	3.32518e-07	0
21212_21418_Bsu_+	21212	21418	+	0	31.3333	207	nan	25	5	57	4		0.015	FALSE	FALSE	1.3208e-06	2.39857e-07	5.93783e-07	2.65256e-07
21212_21480_Bsu_+	21212	21480	+	0	32.6667	269	weak or no enrichment	72	2	105	6	0.015	0.015	FALSE	TRUE	2.43305e-06	3.59785e-07	1.71009e-06	1.06103e-07
21240_21501_Bsu_+	21240	21501	+	0	32.6667	262	weak or no enrichment	194	15	205	15	0.015	0.015	FALSE	TRUE	4.75025e-06	8.99463e-07	4.60775e-06	7.95769e-07
21392_21683_Bsu_+	21392	21683	+	0	28	292	weak or no enrichment	66	9	107	6	0.015	0.015	FALSE	TRUE	2.4794e-06	3.59785e-07	1.56759e-06	4.77461e-07
21394_21702_Bsu_+	21394	21702	+	0	28	309	weak or no enrichment	273	18	186	14	0.015	0.015	FALSE	TRUE	4.30998e-06	8.39499e-07	6.48411e-06	9.54923e-07
21394_21708_Bsu_+	21394	21708	+	0	28	315	nan	9	0	5	0			FALSE	FALSE	1.1586e-07	0	2.13762e-07	0
21450_21779_Bsu_+	21450	21779	+	0.0133333	29.3333	330	weak or no enrichment	424	19	432	50	0.015	0.299513	FALSE	TRUE	1.00103e-05	2.99821e-06	1.00706e-05	1.00797e-06
21450_21850_Bsu_+	21450	21850	+	0.0133333	29.3333	401	weak or no enrichment	95	7	112	23	0.015	0.015	FALSE	TRUE	2.59526e-06	1.37918e-06	2.25637e-06	3.71359e-07
21498_21823_Bsu_+	21498	21823	+	0.027027	29.3333	326	weak or no enrichment	99	8	79	6	0.015	0.015	FALSE	TRUE	1.83058e-06	3.59785e-07	2.35138e-06	4.2441e-07
21516_21853_Bsu_+	21516	21853	+	0.0379747	29.3333	338	nan	18	1	27	5			FALSE	FALSE	6.25642e-07	2.99821e-07	4.27524e-07	5.30513e-08
21651_21979_Bsu_+	21651	21979	+	0	30	329	nan	26	2	17	4			FALSE	FALSE	3.93923e-07	2.39857e-07	6.17534e-07	1.06103e-07
21651_22028_Bsu_+	21651	22028	+	0	30	378	weak or no enrichment	138	10	176	23	0.015	0.015	FALSE	TRUE	4.07826e-06	1.37918e-06	3.27768e-06	5.30513e-07
21675_22027_Bsu_+	21675	22027	+	0	30	353	nan	10	0	8	0			FALSE	FALSE	1.85375e-07	0	2.37513e-07	0
21699_22021_Bsu_+	21699	22021	+	0	30	323	nan	59	4	36	2	0.015		FALSE	FALSE	8.3419e-07	1.19928e-07	1.40133e-06	2.12205e-07
21699_22023_Bsu_+	21699	22023	+	0	30	325	weak or no enrichment	100	7	158	9	0.015	0.015	FALSE	TRUE	3.66117e-06	5.39678e-07	2.37513e-06	3.71359e-07
21846_22196_Bsu_+	21846	22196	+	0	26.6667	351	nan	55	270	27	164	10.965		FALSE	FALSE	6.25642e-07	9.83413e-06	1.30632e-06	1.43238e-05
21854_22136_Bsu_+	21854	22136	+	0	23.3333	283	weak or no enrichment	122	7	94	9	0.015	0.015	FALSE	TRUE	2.17816e-06	5.39678e-07	2.89766e-06	3.71359e-07
21943_22262_Bsu_+	21943	22262	+	0	30	320	Rho-independent enrichment	109	710	145	940	14.5492	16.776	FALSE	FALSE	3.35993e-06	5.63663e-05	2.58889e-06	3.76664e-05
21956_22233_Bsu_+	21956	22233	+	0	28	278	nan	54	272	37	266	11.2508		FALSE	FALSE	8.57362e-07	1.59505e-05	1.28257e-06	1.44299e-05
22022_22262_Bsu_+	22022	22262	+	0	30	241	Rho-independent enrichment	159	884	156	1103	12.4183	18.297	FALSE	FALSE	3.61482e-06	6.61405e-05	3.77646e-06	4.68973e-05
22029_22208_Bsu_+	22029	22208	+	0	28	180	Rho-independent enrichment	257	1438	300	1511	12.4978	13.0339	FALSE	FALSE	6.95158e-06	9.06059e-05	6.10409e-06	7.62877e-05
22029_22267_Bsu_+	22029	22267	+	0	30	239	Rho-independent enrichment	616	3083	669	3462	11.179	13.3915	FALSE	FALSE	1.5502e-05	0.000207596	1.46308e-05	0.000163557
22081_22267_Bsu_+	22081	22267	+	0	30	187	Rho-independent enrichment	355	2081	335	2260	13.0934	17.4579	FALSE	FALSE	7.7626e-06	0.000135519	8.43171e-06	0.0001104
22124_22379_Bsu_+	22124	22379	+	0	28	256	weak or no enrichment	283	9	256	16	0.015	0.015	TRUE	TRUE	5.93202e-06	9.59427e-07	6.72162e-06	4.77461e-07
22253_22491_Bsu_+	22253	22491	+	0	33.3333	239	Rho-independent enrichment	216	930	256	1244	9.61695	12.5751	TRUE	FALSE	5.93202e-06	7.45954e-05	5.13028e-06	4.93377e-05
22266_22620_Bsu_+	22266	22620	+	0	41.3333	355	Rho-independent enrichment	95	441	110	930	10.3687	21.8786	TRUE	FALSE	2.54891e-06	5.57667e-05	2.25637e-06	2.33956e-05
22294_22668_Bsu_+	22294	22668	+	0.0384615	41.3333	375	nan	27	184	25	282			FALSE	FALSE	5.79298e-07	1.69099e-05	6.41285e-07	9.76143e-06
22294_22667_Bsu_+	22294	22667	+	0.0384615	41.3333	374	nan	0	1	0	0			FALSE	FALSE	0	0	0	5.30513e-08
22299_22657_Bsu_+	22299	22657	+	0	41.3333	359	Rho-independent enrichment	165	938	121	917	12.6978	19.6116	FALSE	FALSE	2.8038e-06	5.49872e-05	3.91897e-06	4.97621e-05
22299_22682_Bsu_+	22299	22682	+	0	41.3333	384	nan	33	173	71	378		13.7773	FALSE	FALSE	1.64521e-06	2.26665e-05	7.83793e-07	9.17787e-06
22300_22634_Bsu_+	22300	22634	+	0	41.3333	335	Rho-independent enrichment	248	1447	325	1951	13.0324	15.5347	FALSE	FALSE	7.53088e-06	0.00011699	5.89032e-06	7.67652e-05
22301_22634_Bsu_+	22301	22634	+	0	41.3333	334	nan	0	1	0	0			FALSE	FALSE	0	0	0	5.30513e-08
22323_22710_Bsu_+	22323	22710	+	0.0689655	41.3333	388	nan	48	259	68	555		21.121	FALSE	FALSE	1.57569e-06	3.32801e-05	1.14006e-06	1.37403e-05
22350_22613_Bsu_+	22350	22613	+	0	41.3333	264	nan	90	428	40	316	10.6221		FALSE	FALSE	9.26877e-07	1.89487e-05	2.13762e-06	2.27059e-05
22378_22629_Bsu_+	22378	22629	+	0.04	41.3333	252	Rho-independent enrichment	155	1229	82	537	17.7104	16.9469	FALSE	FALSE	1.9001e-06	3.22008e-05	3.68145e-06	6.52e-05
22380_22710_Bsu_+	22380	22710	+	0.148966	41.3333	331	nan	39	201	42	308			FALSE	FALSE	9.73221e-07	1.8469e-05	9.26301e-07	1.06633e-05
22411_22654_Bsu_+	22411	22654	+	0	41.3333	244	Rho-independent enrichment	103	579	86	526	12.556	15.8277	FALSE	FALSE	1.99279e-06	3.15412e-05	2.44638e-06	3.07167e-05
22418_22897_Bsu_+	22418	22897	+	0.511529	40.6667	480	nan	0	9	10	70			FALSE	FALSE	2.31719e-07	4.19749e-06	0	4.77461e-07
22428_22642_Bsu_+	22428	22642	+	0.04	39.3333	215	nan	40	137	65	391		15.5666	FALSE	FALSE	1.50618e-06	2.3446e-05	9.50052e-07	7.26802e-06
22505_22843_Bsu_+	22505	22843	+	0.401221	34	339	weak or no enrichment	76	4	84	11	0.015	0.015	FALSE	TRUE	1.94644e-06	6.59606e-07	1.8051e-06	2.12205e-07
22515_22830_Bsu_+	22515	22830	+	0.3961	33.3333	316	weak or no enrichment	72	3	52	2	0.015	0.015	FALSE	TRUE	1.20494e-06	1.19928e-07	1.71009e-06	1.59154e-07
22519_22829_Bsu_+	22519	22829	+	0.400549	33.3333	311	weak or no enrichment	113	4	127	12	0.015	0.015	FALSE	TRUE	2.94284e-06	7.1957e-07	2.6839e-06	2.12205e-07
22538_22823_Bsu_+	22538	22823	+	0.362089	32	286	nan	30	3	20	1			FALSE	FALSE	4.63439e-07	5.99642e-08	7.12539e-07	1.59154e-07
22663_22872_Bsu_+	22663	22872	+	0.135685	35.3333	210	weak or no enrichment	302	18	357	50	0.015	0.362436	FALSE	TRUE	8.27238e-06	2.99821e-06	7.17289e-06	9.54923e-07
22673_22960_Bsu_+	22673	22960	+	0.438578	36.6667	288	nan	48	94	64	61		2.46649	FALSE	FALSE	1.483e-06	3.65781e-06	1.14006e-06	4.98682e-06
22696_23036_Bsu_+	22696	23036	+	0.456357	36.6667	341	possible Rho termination	262	998	264	407	8.5082	3.98951	FALSE	FALSE	6.11739e-06	2.44054e-05	6.22284e-06	5.29452e-05
22733_23103_Bsu_+	22733	23103	+	0.596722	36.6667	371	Rho termination	128	90	157	28	1.57051	0.461517	FALSE	FALSE	3.63799e-06	1.679e-06	3.04017e-06	4.77461e-06
22775_22989_Bsu_+	22775	22989	+	0.315789	36.6667	215	evidence of enrichment	649	167	519	141	0.574751	0.703042	FALSE	TRUE	1.20262e-05	8.45495e-06	1.54146e-05	8.85956e-06
22802_23022_Bsu_+	22802	23022	+	0.283892	35.3333	221	weak or no enrichment	79	16	73	18	0.015	0.015	FALSE	TRUE	1.69155e-06	1.07936e-06	1.87635e-06	8.4882e-07
22802_23140_Bsu_+	22802	23140	+	0.451724	37.3333	339	nan	2	2	2	1			FALSE	FALSE	4.63439e-08	5.99642e-08	4.75026e-08	1.06103e-07
22802_23159_Bsu_+	22802	23159	+	0.562835	38.6667	358	Rho termination	228	457	242	32	4.47703	0.342188	FALSE	FALSE	5.60761e-06	1.91885e-06	5.4153e-06	2.42444e-05
22832_23100_Bsu_+	22832	23100	+	0.222092	34.6667	269	possible Rho termination	223	112	179	42	1.12182	0.607192	FALSE	FALSE	4.14778e-06	2.5185e-06	5.29654e-06	5.94174e-06
22893_23256_Bsu_+	22893	23256	+	0.390203	38.6667	364	nan	21	7	32	4			FALSE	FALSE	7.41502e-07	2.39857e-07	4.98777e-07	3.71359e-07
22900_23236_Bsu_+	22900	23236	+	0.329979	38.6667	337	nan	42	8	28	9			FALSE	FALSE	6.48814e-07	5.39678e-07	9.97555e-07	4.2441e-07
22991_23367_Bsu_+	22991	23367	+	0.516796	38.6667	377	weak or no enrichment	136	13	86	17	0.015	0.015	FALSE	TRUE	1.99279e-06	1.01939e-06	3.23018e-06	6.89667e-07
23029_23383_Bsu_+	23029	23383	+	0.478705	36	355	weak or no enrichment	238	9	224	20	0.015	0.015	FALSE	TRUE	5.19051e-06	1.19928e-06	5.65281e-06	4.77461e-07
23029_23382_Bsu_+	23029	23382	+	0.478705	36	354	nan	0	0	1	0			FALSE	FALSE	2.31719e-08	0	0	0
23099_23390_Bsu_+	23099	23390	+	0.310435	34	292	weak or no enrichment	142	4	120	10	0.015	0.015	FALSE	TRUE	2.78063e-06	5.99642e-07	3.37269e-06	2.12205e-07
23108_23374_Bsu_+	23108	23374	+	0.289653	34	267	weak or no enrichment	134	7	182	14	0.015	0.015	FALSE	TRUE	4.21729e-06	8.39499e-07	3.18268e-06	3.71359e-07
23159_23365_Bsu_+	23159	23365	+	0.222564	34	207	weak or no enrichment	801	42	666	55	0.117118	0.213707	FALSE	TRUE	1.54325e-05	3.29803e-06	1.90248e-05	2.22815e-06
23169_23367_Bsu_+	23169	23367	+	0.104478	34	199	weak or no enrichment	464	35	272	22	0.168484	0.015	FALSE	TRUE	6.30277e-06	1.31921e-06	1.10206e-05	1.85679e-06
23185_23527_Bsu_+	23185	23527	+	0.166667	37.3333	343	weak or no enrichment	202	9	169	18	0.015	0.015	FALSE	TRUE	3.91606e-06	1.07936e-06	4.79776e-06	4.77461e-07
23229_23336_Bsu_+	23229	23336	+			108	nan	24	1	10	0			FALSE	FALSE	2.31719e-07	0	5.70031e-07	5.30513e-08
23237_23454_Bsu_+	23237	23454	+	0	36.6667	218	weak or no enrichment	322	10	284	22	0.015	0.015	FALSE	TRUE	6.58083e-06	1.31921e-06	7.64792e-06	5.30513e-07
23358_23651_Bsu_+	23358	23651	+	0	39.3333	294	weak or no enrichment	189	25	238	27	0.295452	0.293573	FALSE	TRUE	5.51492e-06	1.61903e-06	4.489e-06	1.32628e-06
23419_23748_Bsu_+	23419	23748	+	0.198052	39.3333	330	weak or no enrichment	264	21	343	24	0.015	0.015	FALSE	TRUE	7.94797e-06	1.43914e-06	6.27035e-06	1.11408e-06
23430_23666_Bsu_+	23430	23666	+	0.115385	39.3333	237	weak or no enrichment	155	4	79	12	0.015	0.015	FALSE	TRUE	1.83058e-06	7.1957e-07	3.68145e-06	2.12205e-07
23459_23650_Bsu_+	23459	23650	+	0	36	192	weak or no enrichment	214	20	222	23	0.015	0.015	FALSE	TRUE	5.14417e-06	1.37918e-06	5.08278e-06	1.06103e-06
23505_23724_Bsu_+	23505	23724	+	0.0357257	34.6667	220	weak or no enrichment	194	8	319	37	0.015	0.300152	FALSE	TRUE	7.39185e-06	2.21867e-06	4.60775e-06	4.2441e-07
23514_23711_Bsu_+	23514	23711	+	0.0714286	34.6667	198	weak or no enrichment	508	34	422	33	0.149494	0.202363	FALSE	TRUE	9.77856e-06	1.97882e-06	1.20657e-05	1.80374e-06
23524_23830_Bsu_+	23524	23830	+	0.0877193	34.6667	307	weak or no enrichment	112	23	135	98	0.015	1.87855	FALSE	TRUE	3.12821e-06	5.87649e-06	2.66015e-06	1.22018e-06
23615_23739_Bsu_+	23615	23739	+			125	weak or no enrichment	275	14	199	26	0.015	0.338104	FALSE	TRUE	4.61121e-06	1.55907e-06	6.53161e-06	7.42718e-07
23615_23820_Bsu_+	23615	23820	+	0	34.6667	206	weak or no enrichment	152	13	133	24	0.015	0.015	FALSE	TRUE	3.08187e-06	1.43914e-06	3.6102e-06	6.89667e-07
23647_23940_Bsu_+	23647	23940	+	0.300726	32.6667	294	evidence of enrichment	177	68	166	110	0.858112	1.7148	FALSE	TRUE	3.84654e-06	6.59606e-06	4.20398e-06	3.60749e-06
23652_24021_Bsu_+	23652	24021	+	0.485017	32.6667	370	nan	5	1	5	4			FALSE	FALSE	1.1586e-07	2.39857e-07	1.18757e-07	5.30513e-08
23675_23914_Bsu_+	23675	23914	+	0.169231	32.6667	240	evidence of enrichment	860	225	707	272	0.584376	0.995587	FALSE	TRUE	1.63826e-05	1.63103e-05	2.04261e-05	1.19365e-05
23716_23915_Bsu_+	23716	23915	+	0.407625	30	200	Rho-independent enrichment	259	173	237	151	1.49195	1.64876	FALSE	FALSE	5.49175e-06	9.05459e-06	6.15159e-06	9.17787e-06
23761_24090_Bsu_+	23761	24090	+	0.455353	32	330	weak or no enrichment	72	11	84	24	0.015	0.015	FALSE	TRUE	1.94644e-06	1.43914e-06	1.71009e-06	5.83564e-07
23814_24017_Bsu_+	23814	24017	+	0.145981	30.6667	204	weak or no enrichment	168	24	168	70	0.015	1.07825	FALSE	TRUE	3.89288e-06	4.19749e-06	3.99022e-06	1.27323e-06
24018_24255_Bsu_+	24018	24255	+	0	33.3333	238	nan	33	3	39	4			FALSE	FALSE	9.03705e-07	2.39857e-07	7.83793e-07	1.59154e-07
24019_24312_Bsu_+	24019	24312	+	0.0422535	33.3333	294	nan	18	0	30	3			FALSE	FALSE	6.95158e-07	1.79893e-07	4.27524e-07	0
24023_24398_Bsu_+	24023	24398	+	0.252347	33.3333	376	weak or no enrichment	109	10	132	21	0.015	0.015	FALSE	TRUE	3.0587e-06	1.25925e-06	2.58889e-06	5.30513e-07
24062_24369_Bsu_+	24062	24369	+	0.295931	33.3333	308	weak or no enrichment	220	14	252	18	0.015	0.015	FALSE	TRUE	5.83933e-06	1.07936e-06	5.22529e-06	7.42718e-07
24067_24322_Bsu_+	24067	24322	+	0.171055	33.3333	256	nan	56	3	44	3	0.015		FALSE	FALSE	1.01957e-06	1.79893e-07	1.33007e-06	1.59154e-07
24082_24317_Bsu_+	24082	24317	+	0.0434783	33.3333	236	weak or no enrichment	52	0	61	4	0.015	0.015	FALSE	TRUE	1.41349e-06	2.39857e-07	1.23507e-06	0
24104_24312_Bsu_+	24104	24312	+	0.139905	32.6667	209	nan	11	0	12	0			FALSE	FALSE	2.78063e-07	0	2.61264e-07	0
24109_24488_Bsu_+	24109	24488	+	0.531427	31.3333	380	weak or no enrichment	162	11	222	24	0.015	0.015	FALSE	TRUE	5.14417e-06	1.43914e-06	3.84771e-06	5.83564e-07
24163_24393_Bsu_+	24163	24393	+	0.194482	26.6667	231	weak or no enrichment	266	18	403	56	0.015	0.359594	FALSE	TRUE	9.33829e-06	3.35799e-06	6.31785e-06	9.54923e-07
24168_24489_Bsu_+	24168	24489	+	0.40674	28.6667	322	weak or no enrichment	195	9	197	15	0.015	0.015	FALSE	TRUE	4.56487e-06	8.99463e-07	4.6315e-06	4.77461e-07
24170_24385_Bsu_+	24170	24385	+	0.212877	26.6667	216	weak or no enrichment	155	8	108	10	0.015	0.015	FALSE	TRUE	2.50257e-06	5.99642e-07	3.68145e-06	4.2441e-07
24170_24489_Bsu_+	24170	24489	+	0.419577	28.6667	320	nan	53	14	93	7		0.015	FALSE	FALSE	2.15499e-06	4.19749e-07	1.25882e-06	7.42718e-07
24194_24503_Bsu_+	24194	24503	+	0.514514	30.6667	310	weak or no enrichment	144	12	141	29	0.015	0.532241	FALSE	TRUE	3.26724e-06	1.73896e-06	3.42019e-06	6.36615e-07
24302_24563_Bsu_+	24302	24563	+	0.171531	30.6667	262	weak or no enrichment	358	35	517	39	0.21837	0.195211	FALSE	TRUE	1.19799e-05	2.3386e-06	8.50297e-06	1.85679e-06
24303_24503_Bsu_+	24303	24503	+	0.160757	30.6667	201	weak or no enrichment	106	11	104	9	0.015	0.015	FALSE	TRUE	2.40988e-06	5.39678e-07	2.51764e-06	5.83564e-07
24303_24623_Bsu_+	24303	24623	+	0.221364	32.6667	321	weak or no enrichment	244	16	213	19	0.015	0.015	FALSE	TRUE	4.93562e-06	1.13932e-06	5.79532e-06	8.4882e-07
24314_24636_Bsu_+	24314	24636	+	0.203857	32.6667	323	weak or no enrichment	506	32	578	50	0.141256	0.223858	FALSE	TRUE	1.33934e-05	2.99821e-06	1.20182e-05	1.69764e-06
24331_24660_Bsu_+	24331	24660	+	0.220155	34.6667	330	weak or no enrichment	306	15	332	30	0.015	0.233837	FALSE	TRUE	7.69308e-06	1.79893e-06	7.2679e-06	7.95769e-07
24386_24694_Bsu_+	24386	24694	+	0.261216	40.6667	309	nan	6	0	13	0			FALSE	FALSE	3.01235e-07	0	1.42508e-07	0
24399_24751_Bsu_+	24399	24751	+	0.1309	40.6667	353	possible Rho termination	144	25	143	20	0.38778	0.015	FALSE	TRUE	3.31359e-06	1.19928e-06	3.42019e-06	1.32628e-06
24489_24750_Bsu_+	24489	24750	+	0.159373	40.6667	262	weak or no enrichment	157	11	123	16	0.015	0.015	FALSE	TRUE	2.85015e-06	9.59427e-07	3.72896e-06	5.83564e-07
24489_24772_Bsu_+	24489	24772	+	0.159373	40.6667	284	nan	31	2	49	7			FALSE	FALSE	1.13542e-06	4.19749e-07	7.36291e-07	1.06103e-07
24539_24777_Bsu_+	24539	24777	+	0.0847458	40.6667	239	nan	14	0	7	3			FALSE	FALSE	1.62204e-07	1.79893e-07	3.32518e-07	0
24667_24920_Bsu_+	24667	24920	+	0	32	254	nan	77	3	37	3	0.015		FALSE	FALSE	8.57362e-07	1.79893e-07	1.82885e-06	1.59154e-07
24713_25011_Bsu_+	24713	25011	+	0	30.6667	299	weak or no enrichment	262	21	276	34	0.015	0.318786	FALSE	TRUE	6.39545e-06	2.03878e-06	6.22284e-06	1.11408e-06
24731_25100_Bsu_+	24731	25100	+	0	32	370	nan	6	0	2	0			FALSE	FALSE	4.63439e-08	0	1.42508e-07	0
24868_25149_Bsu_+	24868	25149	+	0	34.6667	282	nan	8	0	5	0			FALSE	FALSE	1.1586e-07	0	1.9001e-07	0
25002_25329_Bsu_+	25002	25329	+	0.08	38	328	weak or no enrichment	97	9	98	6	0.015	0.015	FALSE	TRUE	2.27085e-06	3.59785e-07	2.30388e-06	4.77461e-07
25045_25353_Bsu_+	25045	25353	+	0.137255	38	309	weak or no enrichment	104	10	128	16	0.015	0.015	FALSE	TRUE	2.96601e-06	9.59427e-07	2.47014e-06	5.30513e-07
25101_25380_Bsu_+	25101	25380	+	0.08	39.3333	280	weak or no enrichment	157	11	177	16	0.015	0.015	FALSE	TRUE	4.10143e-06	9.59427e-07	3.72896e-06	5.83564e-07
25101_25444_Bsu_+	25101	25444	+	0.126154	39.3333	344	nan	5	1	11	3			FALSE	FALSE	2.54891e-07	1.79893e-07	1.18757e-07	5.30513e-08
25140_25419_Bsu_+	25140	25419	+	0.174962	39.3333	280	weak or no enrichment	211	12	167	16	0.015	0.015	FALSE	TRUE	3.86971e-06	9.59427e-07	5.01153e-06	6.36615e-07
25141_25486_Bsu_+	25141	25486	+	0.27165	39.3333	346	weak or no enrichment	83	1	75	10	0.015	0.015	FALSE	TRUE	1.7379e-06	5.99642e-07	1.97136e-06	5.30513e-08
25175_25462_Bsu_+	25175	25462	+	0.139127	39.3333	288	weak or no enrichment	214	16	281	24	0.015	0.015	FALSE	TRUE	6.51131e-06	1.43914e-06	5.08278e-06	8.4882e-07
25186_25406_Bsu_+	25186	25406	+	0.0643357	39.3333	221	nan	17	1	22	0			FALSE	FALSE	5.09783e-07	0	4.03772e-07	5.30513e-08
25264_25528_Bsu_+	25264	25528	+	0.0461538	32.6667	265	nan	7	1	32	2			FALSE	FALSE	7.41502e-07	1.19928e-07	1.66259e-07	5.30513e-08
25346_25703_Bsu_+	25346	25703	+	0.0877193	44	358	weak or no enrichment	86	4	83	14	0.015	0.015	TRUE	TRUE	1.92327e-06	8.39499e-07	2.04261e-06	2.12205e-07
25384_25727_Bsu_+	25384	25727	+	0.0784615	44	344	weak or no enrichment	70	9	59	3	0.015	0.015	TRUE	TRUE	1.36714e-06	1.79893e-07	1.66259e-06	4.77461e-07
25419_25616_Bsu_+	25419	25616	+	0	40	198	nan	106	5	49	3	0.015		FALSE	FALSE	1.13542e-06	1.79893e-07	2.51764e-06	2.65256e-07
25419_25764_Bsu_+	25419	25764	+	0.0384615	44	346	weak or no enrichment	116	10	143	19	0.015	0.015	TRUE	TRUE	3.31359e-06	1.13932e-06	2.75515e-06	5.30513e-07
25445_25654_Bsu_+	25445	25654	+	0.0714286	41.3333	210	weak or no enrichment	97	4	102	7	0.015	0.015	FALSE	TRUE	2.36354e-06	4.19749e-07	2.30388e-06	2.12205e-07
25507_25844_Bsu_+	25507	25844	+	0.0714286	44	338	weak or no enrichment	158	17	174	30	0.015	0.446171	TRUE	TRUE	4.03192e-06	1.79893e-06	3.75271e-06	9.01872e-07
25590_25909_Bsu_+	25590	25909	+	0.0196078	40.6667	320	weak or no enrichment	90	5	89	12	0.015	0.015	TRUE	TRUE	2.0623e-06	7.1957e-07	2.13762e-06	2.65256e-07
25645_25952_Bsu_+	25645	25952	+	0.0377358	40.6667	308	weak or no enrichment	353	21	416	54	0.015	0.335915	TRUE	TRUE	9.63952e-06	3.23807e-06	8.38421e-06	1.11408e-06
25734_25931_Bsu_+	25734	25931	+	0	32.6667	198	weak or no enrichment	223	13	291	39	0.015	0.346818	FALSE	TRUE	6.74303e-06	2.3386e-06	5.29654e-06	6.89667e-07
25745_26045_Bsu_+	25745	26045	+	0	32	301	weak or no enrichment	285	21	293	32	0.015	0.282626	FALSE	TRUE	6.78938e-06	1.91885e-06	6.76912e-06	1.11408e-06
25794_26045_Bsu_+	25794	26045	+	0	25.3333	252	nan	15	1	21	4			FALSE	FALSE	4.86611e-07	2.39857e-07	3.5627e-07	5.30513e-08
25800_25892_Bsu_+	25800	25892	+			93	weak or no enrichment	174	6	64	9	0.015	0.015	FALSE	TRUE	1.483e-06	5.39678e-07	4.13273e-06	3.18308e-07
25860_26045_Bsu_+	25860	26045	+	0	24	186	weak or no enrichment	90	13	89	10	0.015	0.015	FALSE	TRUE	2.0623e-06	5.99642e-07	2.13762e-06	6.89667e-07
25999_26335_Bsu_+	25999	26335	+	0	31.3333	337	weak or no enrichment	249	18	212	16	0.015	0.015	FALSE	TRUE	4.91245e-06	9.59427e-07	5.91408e-06	9.54923e-07
26036_26234_Bsu_+	26036	26234	+	0	31.3333	199	weak or no enrichment	360	27	342	30	0.167521	0.226999	FALSE	TRUE	7.9248e-06	1.79893e-06	8.55047e-06	1.43238e-06
26062_26340_Bsu_+	26062	26340	+	0	31.3333	279	weak or no enrichment	224	16	163	18	0.015	0.015	FALSE	TRUE	3.77703e-06	1.07936e-06	5.32029e-06	8.4882e-07
26074_26243_Bsu_+	26074	26243	+	0	31.3333	170	weak or no enrichment	698	50	542	57	0.160001	0.272148	FALSE	TRUE	1.25592e-05	3.41796e-06	1.65784e-05	2.65256e-06
26185_26453_Bsu_+	26185	26453	+	0	29.3333	269	weak or no enrichment	137	8	215	23	0.015	0.015	TRUE	TRUE	4.98197e-06	1.37918e-06	3.25393e-06	4.2441e-07
26220_26582_Bsu_+	26220	26582	+	0	31.3333	363	weak or no enrichment	93	7	93	6	0.015	0.015	TRUE	TRUE	2.15499e-06	3.59785e-07	2.20887e-06	3.71359e-07
26232_26461_Bsu_+	26232	26461	+	0	29.3333	230	nan	128	2	39	3	0.015		TRUE	FALSE	9.03705e-07	1.79893e-07	3.04017e-06	1.06103e-07
26242_26534_Bsu_+	26242	26534	+	0	30.6667	293	nan	16	1	29	0			TRUE	FALSE	6.71986e-07	0	3.80021e-07	5.30513e-08
26246_26626_Bsu_+	26246	26626	+	0	31.3333	381	nan	35	0	35	3			TRUE	FALSE	8.11018e-07	1.79893e-07	8.31296e-07	0
26265_26608_Bsu_+	26265	26608	+	0	31.3333	344	nan	36	1	55	6		0.015	TRUE	FALSE	1.27446e-06	3.59785e-07	8.55047e-07	5.30513e-08
26265_26659_Bsu_+	26265	26659	+	0	31.3333	395	nan	5	0	11	0			TRUE	FALSE	2.54891e-07	0	1.18757e-07	0
26270_26541_Bsu_+	26270	26541	+	0	31.3333	272	weak or no enrichment	96	9	80	11	0.015	0.015	TRUE	TRUE	1.85375e-06	6.59606e-07	2.28013e-06	4.77461e-07
26368_26597_Bsu_+	26368	26597	+	0	31.3333	230	weak or no enrichment	347	19	312	27	0.015	0.223944	TRUE	TRUE	7.22964e-06	1.61903e-06	8.2417e-06	1.00797e-06
26435_26796_Bsu_+	26435	26796	+	0	30	362	nan	1	0	0	0			TRUE	FALSE	0	0	2.37513e-08	0
26445_26731_Bsu_+	26445	26731	+	0	28	287	possible Rho termination	72	29	60	21	0.89965	0.015	TRUE	TRUE	1.39032e-06	1.25925e-06	1.71009e-06	1.53849e-06
26463_26685_Bsu_+	26463	26685	+	0	28	223	weak or no enrichment	351	21	443	35	0.015	0.204453	TRUE	TRUE	1.02652e-05	2.09875e-06	8.33671e-06	1.11408e-06
26473_26630_Bsu_+	26473	26630	+	0	28	158	Rho-independent enrichment	572	2972	486	3330	11.6054	17.7312	FALSE	FALSE	1.12616e-05	0.000199681	1.35857e-05	0.000157668
26511_26782_Bsu_+	26511	26782	+	0	30	272	Rho-independent enrichment	115	604	101	593	11.7313	15.1937	TRUE	FALSE	2.34037e-06	3.55588e-05	2.7314e-06	3.2043e-05
26531_26827_Bsu_+	26531	26827	+	0	30	297	Rho-independent enrichment	226	346	279	422	3.4196	3.91415	TRUE	FALSE	6.46497e-06	2.53049e-05	5.3678e-06	1.83557e-05
26544_26853_Bsu_+	26544	26853	+	0	31.3333	310	Rho-independent enrichment	146	318	185	401	4.865	5.60922	TRUE	FALSE	4.28681e-06	2.40456e-05	3.46769e-06	1.68703e-05
26604_26783_Bsu_+	26604	26783	+	0	30	180	Rho-independent enrichment	150	833	176	1354	12.404	19.9084	TRUE	FALSE	4.07826e-06	8.11915e-05	3.5627e-06	4.41917e-05
26638_26848_Bsu_+	26638	26848	+	0	31.3333	211	Rho-independent enrichment	112	477	84	522	9.51281	16.0813	TRUE	FALSE	1.94644e-06	3.13013e-05	2.66015e-06	2.53055e-05
26711_27002_Bsu_+	26711	27002	+	0.0588235	30	292	nan	16	0	12	0			TRUE	FALSE	2.78063e-07	0	3.80021e-07	0
26793_27010_Bsu_+	26793	27010	+	0.0601607	26	218	weak or no enrichment	266	24	287	20	0.015	0.015	FALSE	TRUE	6.65034e-06	1.19928e-06	6.31785e-06	1.27323e-06
26803_27112_Bsu_+	26803	27112	+	0.133549	26	310	weak or no enrichment	105	14	67	5	0.015	0.015	FALSE	TRUE	1.55252e-06	2.99821e-07	2.49389e-06	7.42718e-07
26825_27034_Bsu_+	26825	27034	+	0.138526	25.3333	210	weak or no enrichment	367	24	397	26	0.015	0.169478	FALSE	TRUE	9.19926e-06	1.55907e-06	8.71673e-06	1.27323e-06
26825_27120_Bsu_+	26825	27120	+	0.138526	26	296	evidence of enrichment	118	29	116	33	0.548939	0.736183	FALSE	TRUE	2.68794e-06	1.97882e-06	2.80265e-06	1.53849e-06
26825_27177_Bsu_+	26825	27177	+	0.138526	27.3333	353	weak or no enrichment	343	23	379	34	0.015	0.23215	FALSE	TRUE	8.78216e-06	2.03878e-06	8.1467e-06	1.22018e-06
26839_27120_Bsu_+	26839	27120	+	0.149254	26	282	weak or no enrichment	199	13	134	11	0.015	0.015	FALSE	TRUE	3.10504e-06	6.59606e-07	4.72651e-06	6.89667e-07
26871_27075_Bsu_+	26871	27075	+	0.107692	26	205	nan	41	2	58	2		0.015	FALSE	FALSE	1.34397e-06	1.19928e-07	9.73804e-07	1.06103e-07
26871_27192_Bsu_+	26871	27192	+	0.107692	27.3333	322	nan	25	3	49	2			FALSE	FALSE	1.13542e-06	1.19928e-07	5.93783e-07	1.59154e-07
26992_27288_Bsu_+	26992	27288	+	0	32	297	nan	6	0	4	1			FALSE	FALSE	9.26877e-08	5.99642e-08	1.42508e-07	0
27012_27368_Bsu_+	27012	27368	+	0.362434	33.3333	357	weak or no enrichment	65	6	81	8	0.015	0.015	FALSE	TRUE	1.87693e-06	4.79713e-07	1.54383e-06	3.18308e-07
27031_27308_Bsu_+	27031	27308	+	0	32	278	weak or no enrichment	284	19	269	30	0.015	0.288602	FALSE	TRUE	6.23325e-06	1.79893e-06	6.74537e-06	1.00797e-06
27052_27364_Bsu_+	27052	27364	+	0.369697	33.3333	313	weak or no enrichment	395	30	475	58	0.169642	0.315983	FALSE	TRUE	1.10067e-05	3.47792e-06	9.38177e-06	1.59154e-06
27066_27357_Bsu_+	27066	27357	+	0.169811	33.3333	292	weak or no enrichment	108	8	105	16	0.015	0.015	FALSE	TRUE	2.43305e-06	9.59427e-07	2.56514e-06	4.2441e-07
27073_27368_Bsu_+	27073	27368	+	0.0943396	33.3333	296	weak or no enrichment	350	18	410	56	0.015	0.353455	FALSE	TRUE	9.50049e-06	3.35799e-06	8.31296e-06	9.54923e-07
27101_27446_Bsu_+	27101	27446	+	0.493487	33.3333	346	weak or no enrichment	182	11	205	23	0.015	0.015	FALSE	TRUE	4.75025e-06	1.37918e-06	4.32274e-06	5.83564e-07
27168_27525_Bsu_+	27168	27525	+	0.403026	33.3333	358	nan	78	8	39	2	0.015		FALSE	FALSE	9.03705e-07	1.19928e-07	1.8526e-06	4.2441e-07
27274_27566_Bsu_+	27274	27566	+	0	27.3333	293	weak or no enrichment	97	4	62	9	0.015	0.015	FALSE	TRUE	1.43666e-06	5.39678e-07	2.30388e-06	2.12205e-07
27292_27470_Bsu_+	27292	27470	+	0	27.3333	179	nan	17	3	27	3			FALSE	FALSE	6.25642e-07	1.79893e-07	4.03772e-07	1.59154e-07
27359_27543_Bsu_+	27359	27543	+	0	23.3333	185	weak or no enrichment	504	29	513	43	0.128521	0.216911	FALSE	TRUE	1.18872e-05	2.57846e-06	1.19707e-05	1.53849e-06
27359_27700_Bsu_+	27359	27700	+	0.0149254	30.6667	342	weak or no enrichment	284	16	295	25	0.015	0.219305	FALSE	TRUE	6.83572e-06	1.4991e-06	6.74537e-06	8.4882e-07
27359_27713_Bsu_+	27359	27713	+	0.0149254	30.6667	355	weak or no enrichment	118	6	114	9	0.015	0.015	FALSE	TRUE	2.6416e-06	5.39678e-07	2.80265e-06	3.18308e-07
27387_27733_Bsu_+	27387	27733	+	0	30.6667	347	weak or no enrichment	107	5	102	9	0.015	0.015	FALSE	TRUE	2.36354e-06	5.39678e-07	2.54139e-06	2.65256e-07
27438_27741_Bsu_+	27438	27741	+	0	30.6667	304	weak or no enrichment	274	9	217	30	0.015	0.357759	FALSE	TRUE	5.02831e-06	1.79893e-06	6.50786e-06	4.77461e-07
27449_27719_Bsu_+	27449	27719	+	0	30.6667	271	weak or no enrichment	387	44	511	48	0.253951	0.24308	FALSE	TRUE	1.18409e-05	2.87828e-06	9.19176e-06	2.33426e-06
27451_27719_Bsu_+	27451	27719	+	0	30.6667	269	weak or no enrichment	167	12	169	16	0.015	0.015	FALSE	TRUE	3.91606e-06	9.59427e-07	3.96647e-06	6.36615e-07
27456_27719_Bsu_+	27456	27719	+	0	30.6667	264	weak or no enrichment	201	22	268	19	0.015	0.015	FALSE	TRUE	6.21008e-06	1.13932e-06	4.77401e-06	1.16713e-06
27456_27851_Bsu_+	27456	27851	+	0	30.6667	396	weak or no enrichment	161	6	186	13	0.015	0.015	FALSE	TRUE	4.30998e-06	7.79534e-07	3.82396e-06	3.18308e-07
27462_27719_Bsu_+	27462	27719	+	0.030303	30.6667	258	weak or no enrichment	332	29	337	35	0.195105	0.268762	FALSE	TRUE	7.80894e-06	2.09875e-06	7.88543e-06	1.53849e-06
27466_27719_Bsu_+	27466	27719	+	0.0333333	30.6667	254	nan	38	0	35	0			FALSE	FALSE	8.11018e-07	0	9.0255e-07	0
27558_27935_Bsu_+	27558	27935	+	0.0322581	27.3333	378	weak or no enrichment	438	30	453	48	0.152987	0.274203	FALSE	TRUE	1.04969e-05	2.87828e-06	1.04031e-05	1.59154e-06
27634_27867_Bsu_+	27634	27867	+	0	26.6667	234	weak or no enrichment	87	11	66	8	0.015	0.015	FALSE	TRUE	1.52935e-06	4.79713e-07	2.06636e-06	5.83564e-07
27645_27900_Bsu_+	27645	27900	+	0	26.6667	256	nan	1	1	7	1			FALSE	FALSE	1.62204e-07	5.99642e-08	2.37513e-08	5.30513e-08
27652_27851_Bsu_+	27652	27851	+	0	26.6667	200	nan	30	2	81	6		0.015	FALSE	FALSE	1.87693e-06	3.59785e-07	7.12539e-07	1.06103e-07
27694_27982_Bsu_+	27694	27982	+	0	28	289	weak or no enrichment	148	5	117	9	0.015	0.015	FALSE	TRUE	2.71112e-06	5.39678e-07	3.51519e-06	2.65256e-07
27827_28191_Bsu_+	27827	28191	+	0	23.3333	365	weak or no enrichment	136	12	195	22	0.015	0.015	FALSE	TRUE	4.51853e-06	1.31921e-06	3.23018e-06	6.36615e-07
27920_28181_Bsu_+	27920	28181	+	0	20	262	weak or no enrichment	123	1	123	35	0.015	0.736364	FALSE	TRUE	2.85015e-06	2.09875e-06	2.92141e-06	5.30513e-08
27963_28199_Bsu_+	27963	28199	+	0	22.6667	237	weak or no enrichment	287	17	273	23	0.015	0.015	FALSE	TRUE	6.32594e-06	1.37918e-06	6.81663e-06	9.01872e-07
27973_28221_Bsu_+	27973	28221	+	0	23.3333	249	nan	46	7	109	4		0.015	FALSE	FALSE	2.52574e-06	2.39857e-07	1.09256e-06	3.71359e-07
28096_28441_Bsu_+	28096	28441	+	0.0277778	28.6667	346	weak or no enrichment	108	4	77	11	0.015	0.015	FALSE	TRUE	1.78424e-06	6.59606e-07	2.56514e-06	2.12205e-07
28098_28365_Bsu_+	28098	28365	+	0.0422535	28.6667	268	weak or no enrichment	90	3	62	5	0.015	0.015	FALSE	TRUE	1.43666e-06	2.99821e-07	2.13762e-06	1.59154e-07
28103_28303_Bsu_+	28103	28303	+	0	28	201	weak or no enrichment	127	5	98	9	0.015	0.015	FALSE	TRUE	2.27085e-06	5.39678e-07	3.01642e-06	2.65256e-07
28135_28490_Bsu_+	28135	28490	+	0	28.6667	356	nan	11	0	0	1			FALSE	FALSE	0	5.99642e-08	2.61264e-07	0
28165_28445_Bsu_+	28165	28445	+	0	28.6667	281	weak or no enrichment	623	30	519	65	0.107558	0.324097	FALSE	TRUE	1.20262e-05	3.89767e-06	1.47971e-05	1.59154e-06
28170_28431_Bsu_+	28170	28431	+	0	28.6667	262	weak or no enrichment	104	12	96	7	0.015	0.015	FALSE	TRUE	2.22451e-06	4.19749e-07	2.47014e-06	6.36615e-07
28248_28453_Bsu_+	28248	28453	+	0	26	206	nan	22	1	16	3			FALSE	FALSE	3.70751e-07	1.79893e-07	5.22529e-07	5.30513e-08
28258_28441_Bsu_+	28258	28441	+	0	24.6667	184	weak or no enrichment	353	20	282	31	0.015	0.284474	FALSE	TRUE	6.53449e-06	1.85889e-06	8.38421e-06	1.06103e-06
28294_28608_Bsu_+	28294	28608	+	0	22.6667	315	weak or no enrichment	131	5	146	20	0.015	0.015	FALSE	TRUE	3.3831e-06	1.19928e-06	3.11142e-06	2.65256e-07
28304_28527_Bsu_+	28304	28527	+	0	22.6667	224	weak or no enrichment	218	9	199	18	0.015	0.015	FALSE	TRUE	4.61121e-06	1.07936e-06	5.17779e-06	4.77461e-07
28309_28610_Bsu_+	28309	28610	+	0	22.6667	302	weak or no enrichment	104	8	125	2	0.015	0.015	FALSE	TRUE	2.89649e-06	1.19928e-07	2.47014e-06	4.2441e-07
28361_28608_Bsu_+	28361	28608	+	0	21.3333	248	nan	4	1	1	1			FALSE	FALSE	2.31719e-08	5.99642e-08	9.50052e-08	5.30513e-08
28432_28773_Bsu_+	28432	28773	+	0	24.6667	342	nan	0	0	1	0			FALSE	FALSE	2.31719e-08	0	0	0
28511_28727_Bsu_+	28511	28727	+	0	17.3333	217	weak or no enrichment	227	7	162	6	0.015	0.015	FALSE	TRUE	3.75385e-06	3.59785e-07	5.39155e-06	3.71359e-07
28523_28882_Bsu_+	28523	28882	+	0	26.6667	360	weak or no enrichment	230	12	250	28	0.015	0.289833	FALSE	TRUE	5.79298e-06	1.679e-06	5.4628e-06	6.36615e-07
28542_28754_Bsu_+	28542	28754	+	0	23.3333	213	weak or no enrichment	413	12	372	33	0.015	0.229562	FALSE	TRUE	8.61996e-06	1.97882e-06	9.80929e-06	6.36615e-07
28593_28912_Bsu_+	28593	28912	+	0	26.6667	320	weak or no enrichment	224	13	200	19	0.015	0.015	FALSE	TRUE	4.63439e-06	1.13932e-06	5.32029e-06	6.89667e-07
28845_29041_Bsu_+	28845	29041	+	0	30.6667	197	evidence of enrichment	205	54	189	49	0.588367	0.670909	FALSE	TRUE	4.3795e-06	2.93824e-06	4.86902e-06	2.86477e-06
28873_29169_Bsu_+	28873	29169	+	0	33.3333	297	weak or no enrichment	287	18	307	47	0.015	0.396177	FALSE	TRUE	7.11378e-06	2.81832e-06	6.81663e-06	9.54923e-07
28873_29262_Bsu_+	28873	29262	+	0	33.3333	390	weak or no enrichment	103	3	62	13	0.015	0.015	FALSE	TRUE	1.43666e-06	7.79534e-07	2.44638e-06	1.59154e-07
28921_29105_Bsu_+	28921	29105	+	0	33.3333	185	weak or no enrichment	262	29	370	42	0.247232	0.29375	FALSE	TRUE	8.57362e-06	2.5185e-06	6.22284e-06	1.53849e-06
28959_29127_Bsu_+	28959	29127	+	0	30	169	weak or no enrichment	438	21	519	47	0.015	0.234347	FALSE	TRUE	1.20262e-05	2.81832e-06	1.04031e-05	1.11408e-06
29001_29321_Bsu_+	29001	29321	+	0	28	321	weak or no enrichment	589	37	558	58	0.140312	0.268982	FALSE	TRUE	1.29299e-05	3.47792e-06	1.39895e-05	1.9629e-06
29021_29264_Bsu_+	29021	29264	+	0	27.3333	244	weak or no enrichment	59	3	64	7	0.015	0.015	FALSE	TRUE	1.483e-06	4.19749e-07	1.40133e-06	1.59154e-07
29025_29336_Bsu_+	29025	29336	+	0	27.3333	312	weak or no enrichment	64	2	60	8	0.015	0.015	FALSE	TRUE	1.39032e-06	4.79713e-07	1.52008e-06	1.06103e-07
29053_29409_Bsu_+	29053	29409	+	0	27.3333	357	weak or no enrichment	132	5	106	10	0.015	0.015	FALSE	TRUE	2.45622e-06	5.99642e-07	3.13517e-06	2.65256e-07
29053_29365_Bsu_+	29053	29365	+	0	27.3333	313	nan	1	0	0	0			FALSE	FALSE	0	0	2.37513e-08	0
29072_29386_Bsu_+	29072	29386	+	0	26.6667	315	weak or no enrichment	155	7	144	14	0.015	0.015	FALSE	TRUE	3.33676e-06	8.39499e-07	3.68145e-06	3.71359e-07
29072_29463_Bsu_+	29072	29463	+	0	26.6667	392	weak or no enrichment	221	12	296	29	0.015	0.253534	FALSE	TRUE	6.85889e-06	1.73896e-06	5.24904e-06	6.36615e-07
29074_29336_Bsu_+	29074	29336	+	0	26.6667	263	nan	42	3	38	4			FALSE	FALSE	8.80533e-07	2.39857e-07	9.97555e-07	1.59154e-07
29118_29216_Bsu_+	29118	29216	+			99	nan	14	1	19	1			FALSE	FALSE	4.40267e-07	5.99642e-08	3.32518e-07	5.30513e-08
29125_29365_Bsu_+	29125	29365	+	0	23.3333	241	weak or no enrichment	271	10	291	32	0.015	0.284568	FALSE	TRUE	6.74303e-06	1.91885e-06	6.4366e-06	5.30513e-07
29126_29365_Bsu_+	29126	29365	+	0	23.3333	240	weak or no enrichment	296	6	315	27	0.015	0.221811	FALSE	TRUE	7.29916e-06	1.61903e-06	7.03039e-06	3.18308e-07
29126_29419_Bsu_+	29126	29419	+	0	24	294	weak or no enrichment	95	2	85	11	0.015	0.015	FALSE	TRUE	1.96961e-06	6.59606e-07	2.25637e-06	1.06103e-07
29162_29517_Bsu_+	29162	29517	+	0	27.3333	356	weak or no enrichment	375	21	306	29	0.015	0.245248	FALSE	TRUE	7.09061e-06	1.73896e-06	8.90674e-06	1.11408e-06
29174_29475_Bsu_+	29174	29475	+	0	26	302	nan	18	3	26	6			FALSE	FALSE	6.0247e-07	3.59785e-07	4.27524e-07	1.59154e-07
29176_29511_Bsu_+	29176	29511	+	0	27.3333	336	weak or no enrichment	253	18	207	14	0.015	0.015	FALSE	TRUE	4.79659e-06	8.39499e-07	6.00908e-06	9.54923e-07
29202_29458_Bsu_+	29202	29458	+	0	25.3333	257	weak or no enrichment	168	12	209	16	0.015	0.015	FALSE	TRUE	4.84293e-06	9.59427e-07	3.99022e-06	6.36615e-07
29261_29523_Bsu_+	29261	29523	+	0	27.3333	263	weak or no enrichment	130	16	203	23	0.015	0.015	FALSE	TRUE	4.7039e-06	1.37918e-06	3.08767e-06	8.4882e-07
29277_29621_Bsu_+	29277	29621	+	0	27.3333	345	weak or no enrichment	334	19	284	27	0.015	0.246023	FALSE	TRUE	6.58083e-06	1.61903e-06	7.93294e-06	1.00797e-06
29277_29623_Bsu_+	29277	29623	+	0	27.3333	347	weak or no enrichment	203	14	193	22	0.015	0.015	FALSE	TRUE	4.47218e-06	1.31921e-06	4.82152e-06	7.42718e-07
29297_29505_Bsu_+	29297	29505	+	0	27.3333	209	weak or no enrichment	548	41	524	42	0.167114	0.207419	FALSE	TRUE	1.21421e-05	2.5185e-06	1.30157e-05	2.1751e-06
29297_29567_Bsu_+	29297	29567	+	0	27.3333	271	weak or no enrichment	131	13	166	18	0.015	0.015	FALSE	TRUE	3.84654e-06	1.07936e-06	3.11142e-06	6.89667e-07
29327_29615_Bsu_+	29327	29615	+	0	27.3333	289	weak or no enrichment	278	16	266	40	0.015	0.389142	FALSE	TRUE	6.16373e-06	2.39857e-06	6.60286e-06	8.4882e-07
29332_29601_Bsu_+	29332	29601	+	0	27.3333	270	weak or no enrichment	189	11	178	19	0.015	0.015	FALSE	TRUE	4.1246e-06	1.13932e-06	4.489e-06	5.83564e-07
29342_29625_Bsu_+	29342	29625	+	0	27.3333	284	weak or no enrichment	212	13	162	17	0.015	0.015	FALSE	TRUE	3.75385e-06	1.01939e-06	5.03528e-06	6.89667e-07
29366_29716_Bsu_+	29366	29716	+	0	26.6667	351	weak or no enrichment	196	9	239	16	0.015	0.015	FALSE	TRUE	5.53809e-06	9.59427e-07	4.65526e-06	4.77461e-07
29376_29670_Bsu_+	29376	29670	+	0	26.6667	295	nan	65	9	21	2	0.015		FALSE	FALSE	4.86611e-07	1.19928e-07	1.54383e-06	4.77461e-07
29376_29717_Bsu_+	29376	29717	+	0	26.6667	342	nan	55	1	42	4	0.015		FALSE	FALSE	9.73221e-07	2.39857e-07	1.30632e-06	5.30513e-08
29382_29711_Bsu_+	29382	29711	+	0	26.6667	330	weak or no enrichment	56	4	105	8	0.015	0.015	FALSE	TRUE	2.43305e-06	4.79713e-07	1.33007e-06	2.12205e-07
29410_29707_Bsu_+	29410	29707	+	0	24.6667	298	weak or no enrichment	124	9	147	21	0.015	0.015	FALSE	TRUE	3.40627e-06	1.25925e-06	2.94516e-06	4.77461e-07
29449_29615_Bsu_+	29449	29615	+	0	20.6667	167	weak or no enrichment	274	19	298	13	0.015	0.015	FALSE	TRUE	6.90524e-06	7.79534e-07	6.50786e-06	1.00797e-06
29560_29855_Bsu_+	29560	29855	+	0	36.6667	296	weak or no enrichment	1202	76	1072	138	0.141227	0.33313	FALSE	TRUE	2.48403e-05	8.27506e-06	2.85491e-05	4.0319e-06
29592_29865_Bsu_+	29592	29865	+	0	36.6667	274	weak or no enrichment	84	1	92	10	0.015	0.015	FALSE	TRUE	2.13182e-06	5.99642e-07	1.99511e-06	5.30513e-08
29606_29911_Bsu_+	29606	29911	+	0	40.6667	306	weak or no enrichment	171	16	154	16	0.015	0.015	FALSE	TRUE	3.56848e-06	9.59427e-07	4.06147e-06	8.4882e-07
29614_29742_Bsu_+	29614	29742	+			129	weak or no enrichment	64	10	82	9	0.015	0.015	FALSE	TRUE	1.9001e-06	5.39678e-07	1.52008e-06	5.30513e-07
29626_29898_Bsu_+	29626	29898	+	0	37.3333	273	weak or no enrichment	57	2	126	11	0.015	0.015	FALSE	TRUE	2.91966e-06	6.59606e-07	1.35382e-06	1.06103e-07
29695_29908_Bsu_+	29695	29908	+	0	40.6667	214	weak or no enrichment	255	15	191	29	0.015	0.392911	FALSE	TRUE	4.42584e-06	1.73896e-06	6.05658e-06	7.95769e-07
29715_29965_Bsu_+	29715	29965	+	0	42.6667	251	Rho-independent enrichment	360	1102	379	1214	6.83734	8.28913	FALSE	FALSE	8.78216e-06	7.27965e-05	8.55047e-06	5.84625e-05
29715_30003_Bsu_+	29715	30003	+	0	42.6667	289	Rho-independent enrichment	107	419	70	454	8.74658	16.7837	FALSE	FALSE	1.62204e-06	2.72237e-05	2.54139e-06	2.22285e-05
29727_30021_Bsu_+	29727	30021	+	0	42.6667	295	weak or no enrichment	214	13	164	18	0.015	0.015	FALSE	TRUE	3.8002e-06	1.07936e-06	5.08278e-06	6.89667e-07
29846_30108_Bsu_+	29846	30108	+	0	36.6667	263	weak or no enrichment	233	10	203	15	0.015	0.015	TRUE	TRUE	4.7039e-06	8.99463e-07	5.53405e-06	5.30513e-07
29857_30154_Bsu_+	29857	30154	+	0	36.6667	298	weak or no enrichment	146	5	129	16	0.015	0.015	TRUE	TRUE	2.98918e-06	9.59427e-07	3.46769e-06	2.65256e-07
29956_30298_Bsu_+	29956	30298	+	0	34.6667	343	weak or no enrichment	82	8	110	17	0.015	0.015	TRUE	TRUE	2.54891e-06	1.01939e-06	1.94761e-06	4.2441e-07
30050_30308_Bsu_+	30050	30308	+	0	29.3333	259	weak or no enrichment	167	13	127	17	0.015	0.015	TRUE	TRUE	2.94284e-06	1.01939e-06	3.96647e-06	6.89667e-07
30073_30215_Bsu_+	30073	30215	+			143	weak or no enrichment	253	14	283	19	0.015	0.015	TRUE	TRUE	6.55766e-06	1.13932e-06	6.00908e-06	7.42718e-07
30147_30395_Bsu_+	30147	30395	+	0	29.3333	249	nan	52	5	48	9	0.015		TRUE	FALSE	1.11225e-06	5.39678e-07	1.23507e-06	2.65256e-07
30211_30490_Bsu_+	30211	30490	+	0	28	280	nan	11	0	9	0			TRUE	FALSE	2.08547e-07	0	2.61264e-07	0
30256_30609_Bsu_+	30256	30609	+	0	23.3333	354	nan	11	1	3	1			FALSE	FALSE	6.95158e-08	5.99642e-08	2.61264e-07	5.30513e-08
30257_30613_Bsu_+	30257	30613	+	0	23.3333	357	nan	26	1	29	4			FALSE	FALSE	6.71986e-07	2.39857e-07	6.17534e-07	5.30513e-08
30258_30632_Bsu_+	30258	30632	+	0	23.3333	375	nan	20	0	19	1			FALSE	FALSE	4.40267e-07	5.99642e-08	4.75026e-07	0
30264_30483_Bsu_+	30264	30483	+	0	22.6667	220	nan	23	1	8	3			FALSE	FALSE	1.85375e-07	1.79893e-07	5.4628e-07	5.30513e-08
30268_30577_Bsu_+	30268	30577	+	0	23.3333	310	weak or no enrichment	399	24	275	27	0.015	0.254074	FALSE	TRUE	6.37228e-06	1.61903e-06	9.47677e-06	1.27323e-06
30276_30691_Bsu_+	30276	30691	+	0	23.3333	416	nan	19	0	16	5			FALSE	FALSE	3.70751e-07	2.99821e-07	4.51275e-07	0
30285_30585_Bsu_+	30285	30585	+	0	23.3333	301	nan	1	0	3	1			FALSE	FALSE	6.95158e-08	5.99642e-08	2.37513e-08	0
30289_30642_Bsu_+	30289	30642	+	0	23.3333	354	nan	20	0	28	4			FALSE	FALSE	6.48814e-07	2.39857e-07	4.75026e-07	0
30299_30483_Bsu_+	30299	30483	+	0	22	185	nan	21	1	23	1			FALSE	FALSE	5.32954e-07	5.99642e-08	4.98777e-07	5.30513e-08
30305_30506_Bsu_+	30305	30506	+	0	22.6667	202	nan	26	1	16	2			FALSE	FALSE	3.70751e-07	1.19928e-07	6.17534e-07	5.30513e-08
30312_30586_Bsu_+	30312	30586	+	0	23.3333	275	nan	10	0	8	1			FALSE	FALSE	1.85375e-07	5.99642e-08	2.37513e-07	0
30312_30726_Bsu_+	30312	30726	+	0	23.3333	415	nan	12	2	17	2			FALSE	FALSE	3.93923e-07	1.19928e-07	2.85016e-07	1.06103e-07
30320_30738_Bsu_+	30320	30738	+	0	23.3333	419	nan	2	1	12	0			FALSE	FALSE	2.78063e-07	0	4.75026e-08	5.30513e-08
30324_30534_Bsu_+	30324	30534	+	0	23.3333	211	nan	19	1	18	3			FALSE	FALSE	4.17095e-07	1.79893e-07	4.51275e-07	5.30513e-08
30324_30726_Bsu_+	30324	30726	+	0	23.3333	403	nan	9	0	19	0			FALSE	FALSE	4.40267e-07	0	2.13762e-07	0
30346_30625_Bsu_+	30346	30625	+	0	23.3333	280	nan	9	0	15	1			FALSE	FALSE	3.47579e-07	5.99642e-08	2.13762e-07	0
30347_30624_Bsu_+	30347	30624	+	0	23.3333	278	nan	17	2	16	4			FALSE	FALSE	3.70751e-07	2.39857e-07	4.03772e-07	1.06103e-07
30347_30650_Bsu_+	30347	30650	+	0	23.3333	304	nan	6	1	10	0			FALSE	FALSE	2.31719e-07	0	1.42508e-07	5.30513e-08
30351_30624_Bsu_+	30351	30624	+	0	23.3333	274	nan	15	0	22	2			FALSE	FALSE	5.09783e-07	1.19928e-07	3.5627e-07	0
30351_30625_Bsu_+	30351	30625	+	0	23.3333	275	nan	42	7	34	1			FALSE	FALSE	7.87846e-07	5.99642e-08	9.97555e-07	3.71359e-07
30351_30726_Bsu_+	30351	30726	+	0	23.3333	376	nan	10	1	21	2			FALSE	FALSE	4.86611e-07	1.19928e-07	2.37513e-07	5.30513e-08
30351_30744_Bsu_+	30351	30744	+	0	23.3333	394	nan	40	3	62	9		0.015	FALSE	FALSE	1.43666e-06	5.39678e-07	9.50052e-07	1.59154e-07
30351_30746_Bsu_+	30351	30746	+	0	23.3333	396	nan	2	0	7	0			FALSE	FALSE	1.62204e-07	0	4.75026e-08	0
30351_30787_Bsu_+	30351	30787	+	0	23.3333	437	nan	9	0	14	0			FALSE	FALSE	3.24407e-07	0	2.13762e-07	0
30365_30599_Bsu_+	30365	30599	+	0	22.6667	235	nan	1	0	9	1			FALSE	FALSE	2.08547e-07	5.99642e-08	2.37513e-08	0
30365_30632_Bsu_+	30365	30632	+	0	22.6667	268	nan	2	0	3	0			FALSE	FALSE	6.95158e-08	0	4.75026e-08	0
30369_30634_Bsu_+	30369	30634	+	0	22.6667	266	nan	7	0	10	0			FALSE	FALSE	2.31719e-07	0	1.66259e-07	0
30379_30625_Bsu_+	30379	30625	+	0	22.6667	247	nan	15	1	21	1			FALSE	FALSE	4.86611e-07	5.99642e-08	3.5627e-07	5.30513e-08
30379_30738_Bsu_+	30379	30738	+	0	22.6667	360	nan	9	0	7	2			FALSE	FALSE	1.62204e-07	1.19928e-07	2.13762e-07	0
30384_30685_Bsu_+	30384	30685	+	0	22.6667	302	nan	14	0	15	0			FALSE	FALSE	3.47579e-07	0	3.32518e-07	0
30386_30607_Bsu_+	30386	30607	+	0	22.6667	222	nan	16	0	18	2			FALSE	FALSE	4.17095e-07	1.19928e-07	3.80021e-07	0
30386_30755_Bsu_+	30386	30755	+	0	22.6667	370	nan	7	1	11	1			FALSE	FALSE	2.54891e-07	5.99642e-08	1.66259e-07	5.30513e-08
30389_30607_Bsu_+	30389	30607	+	0	22.6667	219	nan	38	4	57	2		0.015	FALSE	FALSE	1.3208e-06	1.19928e-07	9.0255e-07	2.12205e-07
30389_30647_Bsu_+	30389	30647	+	0	22.6667	259	nan	31	0	29	7			FALSE	FALSE	6.71986e-07	4.19749e-07	7.36291e-07	0
30389_30744_Bsu_+	30389	30744	+	0	22.6667	356	nan	1	0	2	0			FALSE	FALSE	4.63439e-08	0	2.37513e-08	0
30394_30607_Bsu_+	30394	30607	+	0	22.6667	214	nan	19	1	27	5			FALSE	FALSE	6.25642e-07	2.99821e-07	4.51275e-07	5.30513e-08
30398_30657_Bsu_+	30398	30657	+	0	22.6667	260	nan	3	0	2	1			FALSE	FALSE	4.63439e-08	5.99642e-08	7.12539e-08	0
30399_30685_Bsu_+	30399	30685	+	0	22.6667	287	nan	19	0	11	2			FALSE	FALSE	2.54891e-07	1.19928e-07	4.51275e-07	0
30409_30640_Bsu_+	30409	30640	+	0	21.3333	232	nan	0	0	2	0			FALSE	FALSE	4.63439e-08	0	0	0
30409_30685_Bsu_+	30409	30685	+	0	21.3333	277	nan	2	0	1	0			FALSE	FALSE	2.31719e-08	0	4.75026e-08	0
30411_30613_Bsu_+	30411	30613	+	0	21.3333	203	nan	30	1	29	5			FALSE	FALSE	6.71986e-07	2.99821e-07	7.12539e-07	5.30513e-08
30411_30744_Bsu_+	30411	30744	+	0	21.3333	334	nan	8	0	1	1			FALSE	FALSE	2.31719e-08	5.99642e-08	1.9001e-07	0
30411_30702_Bsu_+	30411	30702	+	0	21.3333	292	nan	3	0	8	0			FALSE	FALSE	1.85375e-07	0	7.12539e-08	0
30422_30732_Bsu_+	30422	30732	+	0	21.3333	311	nan	13	3	41	5			FALSE	FALSE	9.50049e-07	2.99821e-07	3.08767e-07	1.59154e-07
30422_30731_Bsu_+	30422	30731	+	0	21.3333	310	nan	5	0	3	0			FALSE	FALSE	6.95158e-08	0	1.18757e-07	0
30427_30744_Bsu_+	30427	30744	+	0	21.3333	318	nan	11	0	9	1			FALSE	FALSE	2.08547e-07	5.99642e-08	2.61264e-07	0
30430_30744_Bsu_+	30430	30744	+	0	21.3333	315	nan	14	0	25	6			FALSE	FALSE	5.79298e-07	3.59785e-07	3.32518e-07	0
30436_30685_Bsu_+	30436	30685	+	0	21.3333	250	nan	10	0	7	0			FALSE	FALSE	1.62204e-07	0	2.37513e-07	0
30442_30775_Bsu_+	30442	30775	+	0	21.3333	334	nan	7	0	5	2			FALSE	FALSE	1.1586e-07	1.19928e-07	1.66259e-07	0
30442_30824_Bsu_+	30442	30824	+	0	21.3333	383	nan	1	0	3	0			FALSE	FALSE	6.95158e-08	0	2.37513e-08	0
30447_30744_Bsu_+	30447	30744	+	0	20.6667	298	nan	27	0	43	3			FALSE	FALSE	9.96393e-07	1.79893e-07	6.41285e-07	0
30452_30769_Bsu_+	30452	30769	+	0	20.6667	318	nan	8	1	6	1			FALSE	FALSE	1.39032e-07	5.99642e-08	1.9001e-07	5.30513e-08
30457_30763_Bsu_+	30457	30763	+	0	20.6667	307	nan	2	1	7	0			FALSE	FALSE	1.62204e-07	0	4.75026e-08	5.30513e-08
30473_30685_Bsu_+	30473	30685	+	0	17.3333	213	nan	2	1	10	0			FALSE	FALSE	2.31719e-07	0	4.75026e-08	5.30513e-08
30481_30744_Bsu_+	30481	30744	+	0	19.3333	264	nan	38	6	34	2			FALSE	FALSE	7.87846e-07	1.19928e-07	9.0255e-07	3.18308e-07
30492_30733_Bsu_+	30492	30733	+	0	19.3333	242	nan	33	0	26	1			FALSE	FALSE	6.0247e-07	5.99642e-08	7.83793e-07	0
30503_30842_Bsu_+	30503	30842	+	0	22	340	nan	36	2	35	1			FALSE	FALSE	8.11018e-07	5.99642e-08	8.55047e-07	1.06103e-07
30504_30719_Bsu_+	30504	30719	+	0	16.6667	216	nan	5	0	3	1			FALSE	FALSE	6.95158e-08	5.99642e-08	1.18757e-07	0
30505_30744_Bsu_+	30505	30744	+	0	19.3333	240	nan	27	1	34	3			FALSE	FALSE	7.87846e-07	1.79893e-07	6.41285e-07	5.30513e-08
30505_30863_Bsu_+	30505	30863	+	0	23.3333	359	nan	30	0	42	3			FALSE	FALSE	9.73221e-07	1.79893e-07	7.12539e-07	0
30509_30609_Bsu_+	30509	30609	+			101	nan	3	0	4	0			FALSE	FALSE	9.26877e-08	0	7.12539e-08	0
30511_30871_Bsu_+	30511	30871	+	0	23.3333	361	nan	1	0	0	0			FALSE	FALSE	0	0	2.37513e-08	0
30528_30828_Bsu_+	30528	30828	+	0	21.3333	301	nan	1	0	0	0			FALSE	FALSE	0	0	2.37513e-08	0
30543_30763_Bsu_+	30543	30763	+	0	19.3333	221	nan	17	2	22	0			FALSE	FALSE	5.09783e-07	0	4.03772e-07	1.06103e-07
30566_30799_Bsu_+	30566	30799	+	0	21.3333	234	nan	24	1	17	0			FALSE	FALSE	3.93923e-07	0	5.70031e-07	5.30513e-08
30566_30824_Bsu_+	30566	30824	+	0	21.3333	259	nan	8	2	6	0			FALSE	FALSE	1.39032e-07	0	1.9001e-07	1.06103e-07
30578_30824_Bsu_+	30578	30824	+	0	21.3333	247	nan	30	1	31	1			FALSE	FALSE	7.1833e-07	5.99642e-08	7.12539e-07	5.30513e-08
30578_30890_Bsu_+	30578	30890	+	0	23.3333	313	nan	22	2	28	3			FALSE	FALSE	6.48814e-07	1.79893e-07	5.22529e-07	1.06103e-07
30579_30925_Bsu_+	30579	30925	+	0	23.3333	347	nan	3	0	3	0			FALSE	FALSE	6.95158e-08	0	7.12539e-08	0
30585_30905_Bsu_+	30585	30905	+	0	23.3333	321	nan	0	0	1	0			FALSE	FALSE	2.31719e-08	0	0	0
30592_30861_Bsu_+	30592	30861	+	0	23.3333	270	nan	63	5	44	6	0.015		FALSE	FALSE	1.01957e-06	3.59785e-07	1.49633e-06	2.65256e-07
30592_30955_Bsu_+	30592	30955	+	0	23.3333	364	nan	21	0	23	1			FALSE	FALSE	5.32954e-07	5.99642e-08	4.98777e-07	0
30598_30957_Bsu_+	30598	30957	+	0	23.3333	360	weak or no enrichment	87	3	78	8	0.015	0.015	FALSE	TRUE	1.80741e-06	4.79713e-07	2.06636e-06	1.59154e-07
30598_30977_Bsu_+	30598	30977	+	0	23.3333	380	nan	15	0	9	2			FALSE	FALSE	2.08547e-07	1.19928e-07	3.5627e-07	0
30598_30919_Bsu_+	30598	30919	+	0	23.3333	322	nan	10	1	4	0			FALSE	FALSE	9.26877e-08	0	2.37513e-07	5.30513e-08
30603_30911_Bsu_+	30603	30911	+	0	23.3333	309	nan	27	0	22	2			FALSE	FALSE	5.09783e-07	1.19928e-07	6.41285e-07	0
30604_30885_Bsu_+	30604	30885	+	0	23.3333	282	nan	20	0	19	1			FALSE	FALSE	4.40267e-07	5.99642e-08	4.75026e-07	0
30604_30890_Bsu_+	30604	30890	+	0	23.3333	287	nan	40	3	71	6		0.015	FALSE	FALSE	1.64521e-06	3.59785e-07	9.50052e-07	1.59154e-07
30604_30916_Bsu_+	30604	30916	+	0	23.3333	313	nan	23	0	16	1			FALSE	FALSE	3.70751e-07	5.99642e-08	5.4628e-07	0
30615_30953_Bsu_+	30615	30953	+	0	23.3333	339	nan	27	1	19	0			FALSE	FALSE	4.40267e-07	0	6.41285e-07	5.30513e-08
30616_30753_Bsu_+	30616	30753	+			138	nan	45	3	45	1			FALSE	FALSE	1.04274e-06	5.99642e-08	1.06881e-06	1.59154e-07
30616_30861_Bsu_+	30616	30861	+	0	23.3333	246	nan	12	1	16	1			FALSE	FALSE	3.70751e-07	5.99642e-08	2.85016e-07	5.30513e-08
30616_30914_Bsu_+	30616	30914	+	0	23.3333	299	nan	25	1	19	1			FALSE	FALSE	4.40267e-07	5.99642e-08	5.93783e-07	5.30513e-08
30616_31028_Bsu_+	30616	31028	+	0	23.3333	413	nan	2	0	0	1			FALSE	FALSE	0	5.99642e-08	4.75026e-08	0
30616_30942_Bsu_+	30616	30942	+	0	23.3333	327	nan	9	0	5	0			FALSE	FALSE	1.1586e-07	0	2.13762e-07	0
30616_30955_Bsu_+	30616	30955	+	0	23.3333	340	nan	5	1	2	0			FALSE	FALSE	4.63439e-08	0	1.18757e-07	5.30513e-08
30625_30963_Bsu_+	30625	30963	+	0	23.3333	339	nan	13	0	14	2			FALSE	FALSE	3.24407e-07	1.19928e-07	3.08767e-07	0
30648_30905_Bsu_+	30648	30905	+	0	23.3333	258	nan	21	1	12	0			FALSE	FALSE	2.78063e-07	0	4.98777e-07	5.30513e-08
30660_30965_Bsu_+	30660	30965	+	0	23.3333	306	nan	32	2	39	4			FALSE	FALSE	9.03705e-07	2.39857e-07	7.60042e-07	1.06103e-07
30676_31036_Bsu_+	30676	31036	+	0	23.3333	361	nan	13	0	7	0			FALSE	FALSE	1.62204e-07	0	3.08767e-07	0
30712_31049_Bsu_+	30712	31049	+	0	22.6667	338	nan	7	0	3	0			FALSE	FALSE	6.95158e-08	0	1.66259e-07	0
30717_30955_Bsu_+	30717	30955	+	0	22.6667	239	nan	39	3	41	1			FALSE	FALSE	9.50049e-07	5.99642e-08	9.26301e-07	1.59154e-07
30734_30999_Bsu_+	30734	30999	+	0	22.6667	266	weak or no enrichment	208	15	207	12	0.015	0.015	FALSE	TRUE	4.79659e-06	7.1957e-07	4.94027e-06	7.95769e-07
30734_31030_Bsu_+	30734	31030	+	0	22.6667	297	nan	41	1	23	4			FALSE	FALSE	5.32954e-07	2.39857e-07	9.73804e-07	5.30513e-08
30735_30999_Bsu_+	30735	30999	+	0	22.6667	265	weak or no enrichment	74	4	52	10	0.015	0.015	FALSE	TRUE	1.20494e-06	5.99642e-07	1.7576e-06	2.12205e-07
30754_31079_Bsu_+	30754	31079	+	0	22	326	nan	6	0	9	0			FALSE	FALSE	2.08547e-07	0	1.42508e-07	0
30754_31118_Bsu_+	30754	31118	+	0	22	365	nan	3	0	8	0			FALSE	FALSE	1.85375e-07	0	7.12539e-08	0
30754_31143_Bsu_+	30754	31143	+	0	22	390	nan	1	1	3	0			FALSE	FALSE	6.95158e-08	0	2.37513e-08	5.30513e-08
30755_31052_Bsu_+	30755	31052	+	0	22	298	nan	1	0	1	0			FALSE	FALSE	2.31719e-08	0	2.37513e-08	0
30766_31117_Bsu_+	30766	31117	+	0	22	352	nan	20	0	18	3			FALSE	FALSE	4.17095e-07	1.79893e-07	4.75026e-07	0
30770_31079_Bsu_+	30770	31079	+	0	22	310	nan	1	0	0	0			FALSE	FALSE	0	0	2.37513e-08	0
30778_30861_Bsu_+	30778	30861	+			84	nan	3	0	1	0			FALSE	FALSE	2.31719e-08	0	7.12539e-08	0
30791_31008_Bsu_+	30791	31008	+	0	22	218	nan	4	0	5	0			FALSE	FALSE	1.1586e-07	0	9.50052e-08	0
30794_31069_Bsu_+	30794	31069	+	0	22	276	nan	25	1	24	2			FALSE	FALSE	5.56126e-07	1.19928e-07	5.93783e-07	5.30513e-08
30796_31071_Bsu_+	30796	31071	+	0	22	276	nan	43	2	20	2			FALSE	FALSE	4.63439e-07	1.19928e-07	1.02131e-06	1.06103e-07
30815_31079_Bsu_+	30815	31079	+	0	22	265	nan	5	1	8	1			FALSE	FALSE	1.85375e-07	5.99642e-08	1.18757e-07	5.30513e-08
30815_31117_Bsu_+	30815	31117	+	0	22	303	nan	10	1	6	1			FALSE	FALSE	1.39032e-07	5.99642e-08	2.37513e-07	5.30513e-08
30815_31148_Bsu_+	30815	31148	+	0	22	334	nan	14	1	17	1			FALSE	FALSE	3.93923e-07	5.99642e-08	3.32518e-07	5.30513e-08
30818_31092_Bsu_+	30818	31092	+	0	22	275	nan	22	2	21	1			FALSE	FALSE	4.86611e-07	5.99642e-08	5.22529e-07	1.06103e-07
30823_31143_Bsu_+	30823	31143	+	0	22	321	nan	32	0	36	2			FALSE	FALSE	8.3419e-07	1.19928e-07	7.60042e-07	0
30833_31124_Bsu_+	30833	31124	+	0	22	292	nan	21	0	20	1			FALSE	FALSE	4.63439e-07	5.99642e-08	4.98777e-07	0
30838_31089_Bsu_+	30838	31089	+	0	22	252	nan	11	0	4	0			FALSE	FALSE	9.26877e-08	0	2.61264e-07	0
30843_31096_Bsu_+	30843	31096	+	0	22	254	weak or no enrichment	56	4	50	8	0.015	0.015	FALSE	TRUE	1.1586e-06	4.79713e-07	1.33007e-06	2.12205e-07
30843_31126_Bsu_+	30843	31126	+	0	22	284	nan	0	0	1	1			FALSE	FALSE	2.31719e-08	5.99642e-08	0	0
30843_31175_Bsu_+	30843	31175	+	0	22.6667	333	nan	2	0	3	1			FALSE	FALSE	6.95158e-08	5.99642e-08	4.75026e-08	0
30843_31212_Bsu_+	30843	31212	+	0	22.6667	370	nan	14	1	14	5			FALSE	FALSE	3.24407e-07	2.99821e-07	3.32518e-07	5.30513e-08
30852_31117_Bsu_+	30852	31117	+	0	20	266	nan	2	0	4	0			FALSE	FALSE	9.26877e-08	0	4.75026e-08	0
30853_31175_Bsu_+	30853	31175	+	0	22.6667	323	nan	2	0	3	0			FALSE	FALSE	6.95158e-08	0	4.75026e-08	0
30876_31097_Bsu_+	30876	31097	+	0	19.3333	222	nan	18	2	19	1			FALSE	FALSE	4.40267e-07	5.99642e-08	4.27524e-07	1.06103e-07
30876_31134_Bsu_+	30876	31134	+	0	20	259	nan	10	0	9	0			FALSE	FALSE	2.08547e-07	0	2.37513e-07	0
30881_31104_Bsu_+	30881	31104	+	0	19.3333	224	nan	24	3	25	0			FALSE	FALSE	5.79298e-07	0	5.70031e-07	1.59154e-07
30889_31104_Bsu_+	30889	31104	+	0	18.6667	216	nan	28	2	30	2			FALSE	FALSE	6.95158e-07	1.19928e-07	6.65037e-07	1.06103e-07
30896_31143_Bsu_+	30896	31143	+	0	20.6667	248	nan	16	0	13	1			FALSE	FALSE	3.01235e-07	5.99642e-08	3.80021e-07	0
30900_31089_Bsu_+	30900	31089	+	0	18.6667	190	nan	34	1	19	3			FALSE	FALSE	4.40267e-07	1.79893e-07	8.07544e-07	5.30513e-08
30902_31197_Bsu_+	30902	31197	+	0	22.6667	296	nan	20	0	15	1			FALSE	FALSE	3.47579e-07	5.99642e-08	4.75026e-07	0
30902_31302_Bsu_+	30902	31302	+	0	22.6667	401	nan	16	1	29	3			FALSE	FALSE	6.71986e-07	1.79893e-07	3.80021e-07	5.30513e-08
30907_31143_Bsu_+	30907	31143	+	0	20.6667	237	nan	1	0	3	0			FALSE	FALSE	6.95158e-08	0	2.37513e-08	0
30915_31124_Bsu_+	30915	31124	+	0	19.3333	210	nan	15	0	9	1			FALSE	FALSE	2.08547e-07	5.99642e-08	3.5627e-07	0
30930_31292_Bsu_+	30930	31292	+	0	22.6667	363	nan	9	1	14	0			FALSE	FALSE	3.24407e-07	0	2.13762e-07	5.30513e-08
30941_31175_Bsu_+	30941	31175	+	0	22.6667	235	nan	20	0	7	1			FALSE	FALSE	1.62204e-07	5.99642e-08	4.75026e-07	0
30946_31182_Bsu_+	30946	31182	+	0	22.6667	237	nan	32	4	23	1			FALSE	FALSE	5.32954e-07	5.99642e-08	7.60042e-07	2.12205e-07
30946_31309_Bsu_+	30946	31309	+	0	22.6667	364	nan	11	0	12	1			FALSE	FALSE	2.78063e-07	5.99642e-08	2.61264e-07	0
30951_31150_Bsu_+	30951	31150	+	0	20.6667	200	nan	14	2	15	1			FALSE	FALSE	3.47579e-07	5.99642e-08	3.32518e-07	1.06103e-07
30956_31336_Bsu_+	30956	31336	+	0	22.6667	381	nan	9	1	11	1			FALSE	FALSE	2.54891e-07	5.99642e-08	2.13762e-07	5.30513e-08
30956_31346_Bsu_+	30956	31346	+	0	22.6667	391	nan	23	0	22	4			FALSE	FALSE	5.09783e-07	2.39857e-07	5.4628e-07	0
30956_31308_Bsu_+	30956	31308	+	0	22.6667	353	nan	4	0	12	0			FALSE	FALSE	2.78063e-07	0	9.50052e-08	0
30959_31162_Bsu_+	30959	31162	+	0	22	204	nan	47	2	34	5			FALSE	FALSE	7.87846e-07	2.99821e-07	1.11631e-06	1.06103e-07
30959_31283_Bsu_+	30959	31283	+	0	22.6667	325	nan	1	0	0	1			FALSE	FALSE	0	5.99642e-08	2.37513e-08	0
30968_31282_Bsu_+	30968	31282	+	0	22.6667	315	nan	17	2	13	2			FALSE	FALSE	3.01235e-07	1.19928e-07	4.03772e-07	1.06103e-07
30968_31353_Bsu_+	30968	31353	+	0	22.6667	386	nan	21	2	34	7			FALSE	FALSE	7.87846e-07	4.19749e-07	4.98777e-07	1.06103e-07
30973_31185_Bsu_+	30973	31185	+	0	22.6667	213	nan	17	1	5	0			FALSE	FALSE	1.1586e-07	0	4.03772e-07	5.30513e-08
30975_31302_Bsu_+	30975	31302	+	0	22.6667	328	nan	1	0	10	1			FALSE	FALSE	2.31719e-07	5.99642e-08	2.37513e-08	0
30975_31167_Bsu_+	30975	31167	+	0	22	193	nan	8	0	11	0			FALSE	FALSE	2.54891e-07	0	1.9001e-07	0
30983_31237_Bsu_+	30983	31237	+	0	22.6667	255	nan	12	2	17	1			FALSE	FALSE	3.93923e-07	5.99642e-08	2.85016e-07	1.06103e-07
30983_31266_Bsu_+	30983	31266	+	0	22.6667	284	nan	26	0	14	2			FALSE	FALSE	3.24407e-07	1.19928e-07	6.17534e-07	0
30983_31336_Bsu_+	30983	31336	+	0	22.6667	354	nan	12	2	25	2			FALSE	FALSE	5.79298e-07	1.19928e-07	2.85016e-07	1.06103e-07
30983_31340_Bsu_+	30983	31340	+	0	22.6667	358	nan	3	0	12	6			FALSE	FALSE	2.78063e-07	3.59785e-07	7.12539e-08	0
30988_31285_Bsu_+	30988	31285	+	0	22.6667	298	nan	13	1	4	0			FALSE	FALSE	9.26877e-08	0	3.08767e-07	5.30513e-08
30993_31223_Bsu_+	30993	31223	+	0	22.6667	231	nan	12	0	6	0			FALSE	FALSE	1.39032e-07	0	2.85016e-07	0
31019_31282_Bsu_+	31019	31282	+	0	22.6667	264	nan	11	2	6	1			FALSE	FALSE	1.39032e-07	5.99642e-08	2.61264e-07	1.06103e-07
31019_31384_Bsu_+	31019	31384	+	0	26	366	nan	2	0	3	1			FALSE	FALSE	6.95158e-08	5.99642e-08	4.75026e-08	0
31033_31309_Bsu_+	31033	31309	+	0	22	277	nan	7	0	3	0			FALSE	FALSE	6.95158e-08	0	1.66259e-07	0
31046_31338_Bsu_+	31046	31338	+	0	22	293	nan	11	1	13	1			FALSE	FALSE	3.01235e-07	5.99642e-08	2.61264e-07	5.30513e-08
31053_31286_Bsu_+	31053	31286	+	0	22	234	weak or no enrichment	92	5	89	14	0.015	0.015	FALSE	TRUE	2.0623e-06	8.39499e-07	2.18512e-06	2.65256e-07
31054_31407_Bsu_+	31054	31407	+	0	26	354	nan	16	3	33	2			FALSE	FALSE	7.64674e-07	1.19928e-07	3.80021e-07	1.59154e-07
31065_31309_Bsu_+	31065	31309	+	0	22	245	nan	43	3	74	7		0.015	FALSE	FALSE	1.71472e-06	4.19749e-07	1.02131e-06	1.59154e-07
31065_31364_Bsu_+	31065	31364	+	0	22.6667	300	nan	6	0	14	2			FALSE	FALSE	3.24407e-07	1.19928e-07	1.42508e-07	0
31066_31417_Bsu_+	31066	31417	+	0	26	352	nan	6	0	9	1			FALSE	FALSE	2.08547e-07	5.99642e-08	1.42508e-07	0
31066_31389_Bsu_+	31066	31389	+	0	26	324	nan	15	0	8	0			FALSE	FALSE	1.85375e-07	0	3.5627e-07	0
31070_31302_Bsu_+	31070	31302	+	0	22	233	weak or no enrichment	166	7	156	8	0.015	0.015	FALSE	TRUE	3.61482e-06	4.79713e-07	3.94272e-06	3.71359e-07
31070_31317_Bsu_+	31070	31317	+	0	22	248	nan	18	1	29	3			FALSE	FALSE	6.71986e-07	1.79893e-07	4.27524e-07	5.30513e-08
31070_31324_Bsu_+	31070	31324	+	0	22	255	nan	48	1	23	5			FALSE	FALSE	5.32954e-07	2.99821e-07	1.14006e-06	5.30513e-08
31070_31353_Bsu_+	31070	31353	+	0	22	284	weak or no enrichment	102	7	107	12	0.015	0.015	FALSE	TRUE	2.4794e-06	7.1957e-07	2.42263e-06	3.71359e-07
31070_31444_Bsu_+	31070	31444	+	0	26.6667	375	nan	3	2	2	1			FALSE	FALSE	4.63439e-08	5.99642e-08	7.12539e-08	1.06103e-07
31070_31447_Bsu_+	31070	31447	+	0	26.6667	378	nan	5	0	7	1			FALSE	FALSE	1.62204e-07	5.99642e-08	1.18757e-07	0
31074_31383_Bsu_+	31074	31383	+	0	26	310	nan	16	0	11	1			FALSE	FALSE	2.54891e-07	5.99642e-08	3.80021e-07	0
31080_31310_Bsu_+	31080	31310	+	0	22	231	weak or no enrichment	55	1	54	4	0.015	0.015	FALSE	TRUE	1.25128e-06	2.39857e-07	1.30632e-06	5.30513e-08
31080_31401_Bsu_+	31080	31401	+	0	26	322	nan	15	0	10	3			FALSE	FALSE	2.31719e-07	1.79893e-07	3.5627e-07	0
31108_31353_Bsu_+	31108	31353	+	0	21.3333	246	weak or no enrichment	82	3	76	4	0.015	0.015	FALSE	TRUE	1.76107e-06	2.39857e-07	1.94761e-06	1.59154e-07
31108_31440_Bsu_+	31108	31440	+	0	26.6667	333	nan	23	1	20	4			FALSE	FALSE	4.63439e-07	2.39857e-07	5.4628e-07	5.30513e-08
31108_31441_Bsu_+	31108	31441	+	0	26.6667	334	nan	26	3	29	2			FALSE	FALSE	6.71986e-07	1.19928e-07	6.17534e-07	1.59154e-07
31108_31486_Bsu_+	31108	31486	+	0	26.6667	379	nan	38	2	34	5			FALSE	FALSE	7.87846e-07	2.99821e-07	9.0255e-07	1.06103e-07
31108_31528_Bsu_+	31108	31528	+	0	26.6667	421	nan	17	0	20	2			FALSE	FALSE	4.63439e-07	1.19928e-07	4.03772e-07	0
31108_31530_Bsu_+	31108	31530	+	0	26.6667	423	nan	7	1	7	3			FALSE	FALSE	1.62204e-07	1.79893e-07	1.66259e-07	5.30513e-08
31108_31495_Bsu_+	31108	31495	+	0	26.6667	388	nan	13	0	6	0			FALSE	FALSE	1.39032e-07	0	3.08767e-07	0
31115_31353_Bsu_+	31115	31353	+	0	21.3333	239	nan	48	4	50	3		0.015	FALSE	FALSE	1.1586e-06	1.79893e-07	1.14006e-06	2.12205e-07
31115_31379_Bsu_+	31115	31379	+	0	26	265	nan	22	1	24	3			FALSE	FALSE	5.56126e-07	1.79893e-07	5.22529e-07	5.30513e-08
31115_31407_Bsu_+	31115	31407	+	0	26	293	nan	40	0	42	2			FALSE	FALSE	9.73221e-07	1.19928e-07	9.50052e-07	0
31115_31440_Bsu_+	31115	31440	+	0	26.6667	326	nan	21	0	16	1			FALSE	FALSE	3.70751e-07	5.99642e-08	4.98777e-07	0
31115_31441_Bsu_+	31115	31441	+	0	26.6667	327	weak or no enrichment	59	5	60	7	0.015	0.015	FALSE	TRUE	1.39032e-06	4.19749e-07	1.40133e-06	2.65256e-07
31115_31503_Bsu_+	31115	31503	+	0	26.6667	389	nan	29	2	22	6			FALSE	FALSE	5.09783e-07	3.59785e-07	6.88788e-07	1.06103e-07
31115_31515_Bsu_+	31115	31515	+	0	26.6667	401	nan	19	1	20	3			FALSE	FALSE	4.63439e-07	1.79893e-07	4.51275e-07	5.30513e-08
31115_31308_Bsu_+	31115	31308	+	0	19.3333	194	nan	1	0	1	0			FALSE	FALSE	2.31719e-08	0	2.37513e-08	0
31117_31504_Bsu_+	31117	31504	+	0	26.6667	388	nan	16	1	15	1			FALSE	FALSE	3.47579e-07	5.99642e-08	3.80021e-07	5.30513e-08
31117_31336_Bsu_+	31117	31336	+	0	19.3333	220	nan	6	1	17	0			FALSE	FALSE	3.93923e-07	0	1.42508e-07	5.30513e-08
31134_31407_Bsu_+	31134	31407	+	0	26	274	nan	34	3	55	4		0.015	FALSE	FALSE	1.27446e-06	2.39857e-07	8.07544e-07	1.59154e-07
31134_31564_Bsu_+	31134	31564	+	0	26.6667	431	nan	22	0	19	1			FALSE	FALSE	4.40267e-07	5.99642e-08	5.22529e-07	0
31134_31440_Bsu_+	31134	31440	+	0	26.6667	307	nan	11	1	11	0			FALSE	FALSE	2.54891e-07	0	2.61264e-07	5.30513e-08
31135_31535_Bsu_+	31135	31535	+	0	26.6667	401	nan	16	0	14	1			FALSE	FALSE	3.24407e-07	5.99642e-08	3.80021e-07	0
31144_31494_Bsu_+	31144	31494	+	0	26.6667	351	nan	9	0	16	0			FALSE	FALSE	3.70751e-07	0	2.13762e-07	0
31147_31334_Bsu_+	31147	31334	+	0	19.3333	188	nan	2	0	0	0			FALSE	FALSE	0	0	4.75026e-08	0
31153_31440_Bsu_+	31153	31440	+	0	26.6667	288	nan	14	2	16	1			FALSE	FALSE	3.70751e-07	5.99642e-08	3.32518e-07	1.06103e-07
31160_31441_Bsu_+	31160	31441	+	0	26.6667	282	nan	24	1	30	1			FALSE	FALSE	6.95158e-07	5.99642e-08	5.70031e-07	5.30513e-08
31163_31466_Bsu_+	31163	31466	+	0	26.6667	304	nan	15	3	24	1			FALSE	FALSE	5.56126e-07	5.99642e-08	3.5627e-07	1.59154e-07
31165_31382_Bsu_+	31165	31382	+	0	26	218	nan	47	1	56	3		0.015	FALSE	FALSE	1.29763e-06	1.79893e-07	1.11631e-06	5.30513e-08
31166_31517_Bsu_+	31166	31517	+	0	26.6667	352	nan	29	1	23	4			FALSE	FALSE	5.32954e-07	2.39857e-07	6.88788e-07	5.30513e-08
31166_31530_Bsu_+	31166	31530	+	0	26.6667	365	nan	11	1	16	2			FALSE	FALSE	3.70751e-07	1.19928e-07	2.61264e-07	5.30513e-08
31167_31406_Bsu_+	31167	31406	+	0	26	240	nan	54	5	42	2	0.015		FALSE	FALSE	9.73221e-07	1.19928e-07	1.28257e-06	2.65256e-07
31171_31564_Bsu_+	31171	31564	+	0	26.6667	394	nan	9	1	11	2			FALSE	FALSE	2.54891e-07	1.19928e-07	2.13762e-07	5.30513e-08
31180_31428_Bsu_+	31180	31428	+	0	26.6667	249	nan	2	0	3	0			FALSE	FALSE	6.95158e-08	0	4.75026e-08	0
31190_31541_Bsu_+	31190	31541	+	0	26.6667	352	nan	1	1	2	0			FALSE	FALSE	4.63439e-08	0	2.37513e-08	5.30513e-08
31195_31558_Bsu_+	31195	31558	+	0	26.6667	364	nan	9	1	9	0			FALSE	FALSE	2.08547e-07	0	2.13762e-07	5.30513e-08
31198_31504_Bsu_+	31198	31504	+	0	26.6667	307	nan	4	0	12	1			FALSE	FALSE	2.78063e-07	5.99642e-08	9.50052e-08	0
31202_31495_Bsu_+	31202	31495	+	0	26.6667	294	nan	4	2	11	2			FALSE	FALSE	2.54891e-07	1.19928e-07	9.50052e-08	1.06103e-07
31225_31447_Bsu_+	31225	31447	+	0	26.6667	223	nan	7	2	11	0			FALSE	FALSE	2.54891e-07	0	1.66259e-07	1.06103e-07
31228_31431_Bsu_+	31228	31431	+	0	26.6667	204	nan	19	0	35	0			FALSE	FALSE	8.11018e-07	0	4.51275e-07	0
31240_31540_Bsu_+	31240	31540	+	0	26.6667	301	nan	19	4	30	1			FALSE	FALSE	6.95158e-07	5.99642e-08	4.51275e-07	2.12205e-07
31258_31515_Bsu_+	31258	31515	+	0	26.6667	258	nan	8	0	7	1			FALSE	FALSE	1.62204e-07	5.99642e-08	1.9001e-07	0
31258_31540_Bsu_+	31258	31540	+	0	26.6667	283	nan	6	1	6	1			FALSE	FALSE	1.39032e-07	5.99642e-08	1.42508e-07	5.30513e-08
31268_31540_Bsu_+	31268	31540	+	0	26.6667	273	nan	45	1	46	2			FALSE	FALSE	1.06591e-06	1.19928e-07	1.06881e-06	5.30513e-08
31268_31582_Bsu_+	31268	31582	+	0	26.6667	315	nan	15	3	12	1			FALSE	FALSE	2.78063e-07	5.99642e-08	3.5627e-07	1.59154e-07
31273_31504_Bsu_+	31273	31504	+	0	26.6667	232	nan	24	3	23	2			FALSE	FALSE	5.32954e-07	1.19928e-07	5.70031e-07	1.59154e-07
31283_31510_Bsu_+	31283	31510	+	0	26	228	nan	24	2	20	0			FALSE	FALSE	4.63439e-07	0	5.70031e-07	1.06103e-07
31293_31503_Bsu_+	31293	31503	+	0	25.3333	211	nan	18	1	13	2			FALSE	FALSE	3.01235e-07	1.19928e-07	4.27524e-07	5.30513e-08
31293_31685_Bsu_+	31293	31685	+	0.0379747	25.3333	393	nan	13	1	5	1			FALSE	FALSE	1.1586e-07	5.99642e-08	3.08767e-07	5.30513e-08
31293_31525_Bsu_+	31293	31525	+	0	25.3333	233	nan	2	0	1	0			FALSE	FALSE	2.31719e-08	0	4.75026e-08	0
31293_31564_Bsu_+	31293	31564	+	0	25.3333	272	nan	2	0	5	0			FALSE	FALSE	1.1586e-07	0	4.75026e-08	0
31295_31723_Bsu_+	31295	31723	+	0.120879	25.3333	429	nan	1	0	4	0			FALSE	FALSE	9.26877e-08	0	2.37513e-08	0
31301_31697_Bsu_+	31301	31697	+	0.0126582	25.3333	397	nan	5	0	3	1			FALSE	FALSE	6.95158e-08	5.99642e-08	1.18757e-07	0
31312_31650_Bsu_+	31312	31650	+	0.025641	24.6667	339	nan	8	0	13	2			FALSE	FALSE	3.01235e-07	1.19928e-07	1.9001e-07	0
31326_31744_Bsu_+	31326	31744	+	0.162391	24.6667	419	nan	7	0	4	1			FALSE	FALSE	9.26877e-08	5.99642e-08	1.66259e-07	0
31327_31681_Bsu_+	31327	31681	+	0.0909091	24.6667	355	nan	41	2	49	5			FALSE	FALSE	1.13542e-06	2.99821e-07	9.73804e-07	1.06103e-07
31333_31683_Bsu_+	31333	31683	+	0.101313	24.6667	351	nan	23	2	29	2			FALSE	FALSE	6.71986e-07	1.19928e-07	5.4628e-07	1.06103e-07
31337_31681_Bsu_+	31337	31681	+	0.0649351	24.6667	345	nan	19	43	23	38			FALSE	FALSE	5.32954e-07	2.27864e-06	4.51275e-07	2.2812e-06
31337_31621_Bsu_+	31337	31621	+	0	24.6667	285	nan	5	2	6	0			FALSE	FALSE	1.39032e-07	0	1.18757e-07	1.06103e-07
31344_31657_Bsu_+	31344	31657	+	0.025641	24	314	nan	8	0	21	4			FALSE	FALSE	4.86611e-07	2.39857e-07	1.9001e-07	0
31359_31722_Bsu_+	31359	31722	+	0.108434	23.3333	364	nan	4	1	6	0			FALSE	FALSE	1.39032e-07	0	9.50052e-08	5.30513e-08
31368_31683_Bsu_+	31368	31683	+	0.0512821	22.6667	316	nan	1	0	0	0			FALSE	FALSE	0	0	2.37513e-08	0
31398_31816_Bsu_+	31398	31816	+	0.16588	22	419	nan	11	0	10	1			FALSE	FALSE	2.31719e-07	5.99642e-08	2.61264e-07	0
31403_31627_Bsu_+	31403	31627	+	0.0126582	20	225	nan	58	1	40	1	0.015		FALSE	FALSE	9.26877e-07	5.99642e-08	1.37758e-06	5.30513e-08
31410_31681_Bsu_+	31410	31681	+	0	20.6667	272	nan	28	2	52	3		0.015	FALSE	FALSE	1.20494e-06	1.79893e-07	6.65037e-07	1.06103e-07
31417_31685_Bsu_+	31417	31685	+	0.0379747	20.6667	269	nan	5	0	4	1			FALSE	FALSE	9.26877e-08	5.99642e-08	1.18757e-07	0
31417_31796_Bsu_+	31417	31796	+	0.180832	22	380	nan	27	0	30	1			FALSE	FALSE	6.95158e-07	5.99642e-08	6.41285e-07	0
31417_31830_Bsu_+	31417	31830	+	0.180832	22	414	nan	6	2	4	1			FALSE	FALSE	9.26877e-08	5.99642e-08	1.42508e-07	1.06103e-07
31422_31730_Bsu_+	31422	31730	+	0.16408	22	309	nan	4	1	4	0			FALSE	FALSE	9.26877e-08	0	9.50052e-08	5.30513e-08
31432_31683_Bsu_+	31432	31683	+	0.103255	20.6667	252	nan	27	2	32	1			FALSE	FALSE	7.41502e-07	5.99642e-08	6.41285e-07	1.06103e-07
31432_31717_Bsu_+	31432	31717	+	0.103255	22	286	nan	8	0	6	0			FALSE	FALSE	1.39032e-07	0	1.9001e-07	0
31432_31735_Bsu_+	31432	31735	+	0.115019	22	304	nan	12	0	6	0			FALSE	FALSE	1.39032e-07	0	2.85016e-07	0
31432_31784_Bsu_+	31432	31784	+	0.115019	22	353	nan	3	0	3	0			FALSE	FALSE	6.95158e-08	0	7.12539e-08	0
31432_31789_Bsu_+	31432	31789	+	0.115019	22	358	nan	0	0	1	0			FALSE	FALSE	2.31719e-08	0	0	0
31466_31782_Bsu_+	31466	31782	+	0.170505	22	317	nan	25	1	25	1			FALSE	FALSE	5.79298e-07	5.99642e-08	5.93783e-07	5.30513e-08
31472_31830_Bsu_+	31472	31830	+	0.16408	22	359	nan	4	0	3	0			FALSE	FALSE	6.95158e-08	0	9.50052e-08	0
31495_31835_Bsu_+	31495	31835	+	0.144689	22	341	nan	30	1	28	2			FALSE	FALSE	6.48814e-07	1.19928e-07	7.12539e-07	5.30513e-08
31495_31764_Bsu_+	31495	31764	+	0.144689	22	270	nan	2	0	0	0			FALSE	FALSE	0	0	4.75026e-08	0
31505_31789_Bsu_+	31505	31789	+	0.142067	22	285	nan	32	3	45	5			FALSE	FALSE	1.04274e-06	2.99821e-07	7.60042e-07	1.59154e-07
31505_31798_Bsu_+	31505	31798	+	0.142067	22	294	nan	11	1	7	1			FALSE	FALSE	1.62204e-07	5.99642e-08	2.61264e-07	5.30513e-08
31505_31825_Bsu_+	31505	31825	+	0.142067	22	321	nan	11	1	13	1			FALSE	FALSE	3.01235e-07	5.99642e-08	2.61264e-07	5.30513e-08
31516_31674_Bsu_+	31516	31674	+	0	20	159	weak or no enrichment	88	1	68	8	0.015	0.015	FALSE	TRUE	1.57569e-06	4.79713e-07	2.09012e-06	5.30513e-08
31517_31854_Bsu_+	31517	31854	+	0.142857	24	338	weak or no enrichment	93	8	55	2	0.015	0.015	FALSE	TRUE	1.27446e-06	1.19928e-07	2.20887e-06	4.2441e-07
31521_31742_Bsu_+	31521	31742	+	0.0843373	22	222	nan	17	1	16	0			FALSE	FALSE	3.70751e-07	0	4.03772e-07	5.30513e-08
31526_31759_Bsu_+	31526	31759	+	0.0588235	22	234	nan	12	0	24	1			FALSE	FALSE	5.56126e-07	5.99642e-08	2.85016e-07	0
31531_31872_Bsu_+	31531	31872	+	0.0232558	25.3333	342	nan	30	4	34	4			FALSE	FALSE	7.87846e-07	2.39857e-07	7.12539e-07	2.12205e-07
31538_31825_Bsu_+	31538	31825	+	0.0705882	22	288	nan	14	2	21	4			FALSE	FALSE	4.86611e-07	2.39857e-07	3.32518e-07	1.06103e-07
31538_31888_Bsu_+	31538	31888	+	0.0705882	25.3333	351	nan	22	2	22	3			FALSE	FALSE	5.09783e-07	1.79893e-07	5.22529e-07	1.06103e-07
31554_31952_Bsu_+	31554	31952	+	0.142916	34	399	weak or no enrichment	70	2	94	18	0.015	0.015	FALSE	TRUE	2.17816e-06	1.07936e-06	1.66259e-06	1.06103e-07
31555_31808_Bsu_+	31555	31808	+	0.129721	22	254	nan	26	2	34	1			FALSE	FALSE	7.87846e-07	5.99642e-08	6.17534e-07	1.06103e-07
31555_31882_Bsu_+	31555	31882	+	0.129721	25.3333	328	nan	24	1	17	2			FALSE	FALSE	3.93923e-07	1.19928e-07	5.70031e-07	5.30513e-08
31560_31776_Bsu_+	31560	31776	+	0.108434	22	217	nan	15	1	15	3			FALSE	FALSE	3.47579e-07	1.79893e-07	3.5627e-07	5.30513e-08
31568_31667_Bsu_+	31568	31667	+			100	nan	1	0	0	0			FALSE	FALSE	0	0	2.37513e-08	0
31573_31936_Bsu_+	31573	31936	+	0.0843373	33.3333	364	nan	20	0	37	1			FALSE	FALSE	8.57362e-07	5.99642e-08	4.75026e-07	0
31573_31893_Bsu_+	31573	31893	+	0.0843373	26.6667	321	nan	13	1	4	0			FALSE	FALSE	9.26877e-08	0	3.08767e-07	5.30513e-08
31597_31835_Bsu_+	31597	31835	+	0.0238095	20.6667	239	nan	35	0	25	5			FALSE	FALSE	5.79298e-07	2.99821e-07	8.31296e-07	0
31599_32208_Bsu_+	31599	32208	+	0.129626	34	610	nan	2	1	1	0			FALSE	FALSE	2.31719e-08	0	4.75026e-08	5.30513e-08
31636_32208_Bsu_+	31636	32208	+	0.1	34	573	nan	20	2	26	3			FALSE	FALSE	6.0247e-07	1.79893e-07	4.75026e-07	1.06103e-07
31641_31872_Bsu_+	31641	31872	+	0	25.3333	232	nan	42	2	26	3			FALSE	FALSE	6.0247e-07	1.79893e-07	9.97555e-07	1.06103e-07
31641_32208_Bsu_+	31641	32208	+	0.148133	34	568	nan	0	0	1	0			FALSE	FALSE	2.31719e-08	0	0	0
31656_32003_Bsu_+	31656	32003	+	0	34	348	weak or no enrichment	54	3	96	4	0.015	0.015	FALSE	TRUE	2.22451e-06	2.39857e-07	1.28257e-06	1.59154e-07
31656_31971_Bsu_+	31656	31971	+	0	34	316	nan	27	1	15	0			FALSE	FALSE	3.47579e-07	0	6.41285e-07	5.30513e-08
31672_31895_Bsu_+	31672	31895	+	0	27.3333	224	nan	10	1	7	5			FALSE	FALSE	1.62204e-07	2.99821e-07	2.37513e-07	5.30513e-08
31672_31898_Bsu_+	31672	31898	+	0	29.3333	227	nan	6	1	13	4			FALSE	FALSE	3.01235e-07	2.39857e-07	1.42508e-07	5.30513e-08
31672_32089_Bsu_+	31672	32089	+	0	34	418	nan	17	0	23	1			FALSE	FALSE	5.32954e-07	5.99642e-08	4.03772e-07	0
31672_32208_Bsu_+	31672	32208	+	0.0571429	34	537	nan	18	1	20	4			FALSE	FALSE	4.63439e-07	2.39857e-07	4.27524e-07	5.30513e-08
31672_32216_Bsu_+	31672	32216	+	0.0571429	34	545	nan	11	2	8	1			FALSE	FALSE	1.85375e-07	5.99642e-08	2.61264e-07	1.06103e-07
31672_32206_Bsu_+	31672	32206	+	0.0571429	34	535	nan	1	0	0	0			FALSE	FALSE	0	0	2.37513e-08	0
31672_32269_Bsu_+	31672	32269	+	0.0571429	34	598	nan	5	0	8	0			FALSE	FALSE	1.85375e-07	0	1.18757e-07	0
31675_32094_Bsu_+	31675	32094	+	0	34	420	nan	15	1	10	0			FALSE	FALSE	2.31719e-07	0	3.5627e-07	5.30513e-08
31676_32016_Bsu_+	31676	32016	+	0	34	341	weak or no enrichment	57	1	52	3	0.015	0.015	FALSE	TRUE	1.20494e-06	1.79893e-07	1.35382e-06	5.30513e-08
31676_32208_Bsu_+	31676	32208	+	0.0588235	34	533	nan	10	3	7	1			FALSE	FALSE	1.62204e-07	5.99642e-08	2.37513e-07	1.59154e-07
31676_32233_Bsu_+	31676	32233	+	0.0588235	34	558	nan	9	4	8	1			FALSE	FALSE	1.85375e-07	5.99642e-08	2.13762e-07	2.12205e-07
31676_32238_Bsu_+	31676	32238	+	0.0588235	34	563	nan	9	1	19	1			FALSE	FALSE	4.40267e-07	5.99642e-08	2.13762e-07	5.30513e-08
31680_32219_Bsu_+	31680	32219	+	0.053802	34	540	nan	16	1	17	3			FALSE	FALSE	3.93923e-07	1.79893e-07	3.80021e-07	5.30513e-08
31689_32208_Bsu_+	31689	32208	+	0.133814	34	520	weak or no enrichment	65	3	64	6	0.015	0.015	FALSE	TRUE	1.483e-06	3.59785e-07	1.54383e-06	1.59154e-07
31694_32208_Bsu_+	31694	32208	+	0.094332	34	515	nan	7	0	17	4			FALSE	FALSE	3.93923e-07	2.39857e-07	1.66259e-07	0
31728_32191_Bsu_+	31728	32191	+	0.0529617	34	464	nan	5	1	3	0			FALSE	FALSE	6.95158e-08	0	1.18757e-07	5.30513e-08
31733_32245_Bsu_+	31733	32245	+	0.0617284	34	513	nan	28	3	30	6			FALSE	FALSE	6.95158e-07	3.59785e-07	6.65037e-07	1.59154e-07
31733_32280_Bsu_+	31733	32280	+	0.0617284	34	548	nan	2	1	12	3			FALSE	FALSE	2.78063e-07	1.79893e-07	4.75026e-08	5.30513e-08
31733_32208_Bsu_+	31733	32208	+	0.0617284	34	476	nan	3	1	13	0			FALSE	FALSE	3.01235e-07	0	7.12539e-08	5.30513e-08
31755_32252_Bsu_+	31755	32252	+	0.0555556	34	498	nan	53	5	46	4	0.015		FALSE	FALSE	1.06591e-06	2.39857e-07	1.25882e-06	2.65256e-07
31765_32321_Bsu_+	31765	32321	+	0.0290832	34	557	nan	18	1	27	7			FALSE	FALSE	6.25642e-07	4.19749e-07	4.27524e-07	5.30513e-08
31780_32162_Bsu_+	31780	32162	+	0.0243902	34	383	nan	31	4	30	6			FALSE	FALSE	6.95158e-07	3.59785e-07	7.36291e-07	2.12205e-07
31780_32305_Bsu_+	31780	32305	+	0.053802	34	526	nan	22	1	34	3			FALSE	FALSE	7.87846e-07	1.79893e-07	5.22529e-07	5.30513e-08
31780_32344_Bsu_+	31780	32344	+	0.053802	34	565	nan	9	1	17	4			FALSE	FALSE	3.93923e-07	2.39857e-07	2.13762e-07	5.30513e-08
31780_32208_Bsu_+	31780	32208	+	0.053802	34	429	nan	2	0	1	0			FALSE	FALSE	2.31719e-08	0	4.75026e-08	0
31780_32358_Bsu_+	31780	32358	+	0.053802	34	579	nan	3	0	4	0			FALSE	FALSE	9.26877e-08	0	7.12539e-08	0
31784_32191_Bsu_+	31784	32191	+	0.0899254	34	408	nan	53	4	43	5	0.015		FALSE	FALSE	9.96393e-07	2.99821e-07	1.25882e-06	2.12205e-07
31790_32057_Bsu_+	31790	32057	+	0	34	268	nan	31	0	33	3			FALSE	FALSE	7.64674e-07	1.79893e-07	7.36291e-07	0
31845_32244_Bsu_+	31845	32244	+	0.094332	31.3333	400	weak or no enrichment	112	12	101	12	0.015	0.015	FALSE	TRUE	2.34037e-06	7.1957e-07	2.66015e-06	6.36615e-07
31847_32158_Bsu_+	31847	32158	+	0.0789474	31.3333	312	nan	44	0	54	7		0.015	FALSE	FALSE	1.25128e-06	4.19749e-07	1.04506e-06	0
31847_32248_Bsu_+	31847	32248	+	0.0789474	31.3333	402	nan	7	0	21	4			FALSE	FALSE	4.86611e-07	2.39857e-07	1.66259e-07	0
31847_32254_Bsu_+	31847	32254	+	0.0789474	31.3333	408	nan	8	1	11	2			FALSE	FALSE	2.54891e-07	1.19928e-07	1.9001e-07	5.30513e-08
31847_32259_Bsu_+	31847	32259	+	0.0789474	31.3333	413	nan	35	5	34	2			FALSE	FALSE	7.87846e-07	1.19928e-07	8.31296e-07	2.65256e-07
31847_32321_Bsu_+	31847	32321	+	0.0789474	31.3333	475	weak or no enrichment	77	6	103	8	0.015	0.015	FALSE	TRUE	2.38671e-06	4.79713e-07	1.82885e-06	3.18308e-07
31847_32329_Bsu_+	31847	32329	+	0.0789474	31.3333	483	nan	6	2	13	2			FALSE	FALSE	3.01235e-07	1.19928e-07	1.42508e-07	1.06103e-07
31847_32385_Bsu_+	31847	32385	+	0.0789474	31.3333	539	nan	2	0	2	2			FALSE	FALSE	4.63439e-08	1.19928e-07	4.75026e-08	0
31847_32447_Bsu_+	31847	32447	+	0.0789474	31.3333	601	nan	9	0	15	3			FALSE	FALSE	3.47579e-07	1.79893e-07	2.13762e-07	0
31861_32322_Bsu_+	31861	32322	+	0.0422535	30.6667	462	weak or no enrichment	55	9	51	6	0.015	0.015	FALSE	TRUE	1.18177e-06	3.59785e-07	1.30632e-06	4.77461e-07
31863_32305_Bsu_+	31863	32305	+	0.0277778	30.6667	443	nan	33	1	42	1			FALSE	FALSE	9.73221e-07	5.99642e-08	7.83793e-07	5.30513e-08
31863_32334_Bsu_+	31863	32334	+	0.0277778	30.6667	472	nan	23	0	33	1			FALSE	FALSE	7.64674e-07	5.99642e-08	5.4628e-07	0
31873_32160_Bsu_+	31873	32160	+	0	30.6667	288	nan	50	21	38	19			FALSE	FALSE	8.80533e-07	1.13932e-06	1.18757e-06	1.11408e-06
31960_32208_Bsu_+	31960	32208	+	0.0422535	27.3333	249	nan	3	0	0	0			FALSE	FALSE	0	0	7.12539e-08	0
31962_32322_Bsu_+	31962	32322	+	0.0277778	27.3333	361	nan	70	5	42	6	0.015		FALSE	FALSE	9.73221e-07	3.59785e-07	1.66259e-06	2.65256e-07
31989_32331_Bsu_+	31989	32331	+	0.133814	27.3333	343	nan	57	6	47	4	0.015		FALSE	FALSE	1.08908e-06	2.39857e-07	1.35382e-06	3.18308e-07
32022_32427_Bsu_+	32022	32427	+	0.0571429	27.3333	406	weak or no enrichment	59	1	56	7	0.015	0.015	FALSE	TRUE	1.29763e-06	4.19749e-07	1.40133e-06	5.30513e-08
32031_32427_Bsu_+	32031	32427	+	0.0294118	27.3333	397	nan	3	0	1	1			FALSE	FALSE	2.31719e-08	5.99642e-08	7.12539e-08	0
32118_32496_Bsu_+	32118	32496	+	0	24	379	nan	54	1	47	6	0.015		FALSE	FALSE	1.08908e-06	3.59785e-07	1.28257e-06	5.30513e-08
32125_32484_Bsu_+	32125	32484	+	0	24	360	nan	49	3	49	5			FALSE	FALSE	1.13542e-06	2.99821e-07	1.16381e-06	1.59154e-07
32137_32191_Bsu_+	32137	32191	+			55	nan	3	0	0	0			FALSE	FALSE	0	0	7.12539e-08	0
32149_32501_Bsu_+	32149	32501	+	0	23.3333	353	nan	3	0	2	0			FALSE	FALSE	4.63439e-08	0	7.12539e-08	0
32153_32515_Bsu_+	32153	32515	+	0	22.6667	363	nan	15	1	24	4			FALSE	FALSE	5.56126e-07	2.39857e-07	3.5627e-07	5.30513e-08
32159_32496_Bsu_+	32159	32496	+	0	22.6667	338	nan	30	4	30	1			FALSE	FALSE	6.95158e-07	5.99642e-08	7.12539e-07	2.12205e-07
32175_32481_Bsu_+	32175	32481	+	0	22.6667	307	nan	29	3	19	1			FALSE	FALSE	4.40267e-07	5.99642e-08	6.88788e-07	1.59154e-07
32176_32427_Bsu_+	32176	32427	+	0	22.6667	252	nan	19	35	11	81			FALSE	FALSE	2.54891e-07	4.8571e-06	4.51275e-07	1.85679e-06
32181_32544_Bsu_+	32181	32544	+	0	22.6667	364	nan	2	0	1	0			FALSE	FALSE	2.31719e-08	0	4.75026e-08	0
32182_32486_Bsu_+	32182	32486	+	0	22.6667	305	nan	40	5	31	7			FALSE	FALSE	7.1833e-07	4.19749e-07	9.50052e-07	2.65256e-07
32197_32484_Bsu_+	32197	32484	+	0	22.6667	288	nan	18	0	5	0			FALSE	FALSE	1.1586e-07	0	4.27524e-07	0
32199_32417_Bsu_+	32199	32417	+	0	22.6667	219	nan	18	2	12	2			FALSE	FALSE	2.78063e-07	1.19928e-07	4.27524e-07	1.06103e-07
32199_32493_Bsu_+	32199	32493	+	0	22.6667	295	nan	23	2	6	1			FALSE	FALSE	1.39032e-07	5.99642e-08	5.4628e-07	1.06103e-07
32199_32501_Bsu_+	32199	32501	+	0	22.6667	303	nan	22	0	34	3			FALSE	FALSE	7.87846e-07	1.79893e-07	5.22529e-07	0
32199_32334_Bsu_+	32199	32334	+			136	nan	1	1	6	0			FALSE	FALSE	1.39032e-07	0	2.37513e-08	5.30513e-08
32199_32580_Bsu_+	32199	32580	+	0	22.6667	382	nan	6	2	2	0			FALSE	FALSE	4.63439e-08	0	1.42508e-07	1.06103e-07
32210_32496_Bsu_+	32210	32496	+	0	21.3333	287	nan	5	0	9	0			FALSE	FALSE	2.08547e-07	0	1.18757e-07	0
32218_32422_Bsu_+	32218	32422	+	0	21.3333	205	nan	23	2	19	0			FALSE	FALSE	4.40267e-07	0	5.4628e-07	1.06103e-07
32221_32496_Bsu_+	32221	32496	+	0	21.3333	276	nan	28	2	23	3			FALSE	FALSE	5.32954e-07	1.79893e-07	6.65037e-07	1.06103e-07
32229_32378_Bsu_+	32229	32378	+	0	20	150	nan	50	3	49	5	0.015		FALSE	FALSE	1.13542e-06	2.99821e-07	1.18757e-06	1.59154e-07
32234_32622_Bsu_+	32234	32622	+	0	22.6667	389	nan	2	0	4	0			FALSE	FALSE	9.26877e-08	0	4.75026e-08	0
32239_32561_Bsu_+	32239	32561	+	0	21.3333	323	weak or no enrichment	97	11	83	8	0.015	0.015	FALSE	TRUE	1.92327e-06	4.79713e-07	2.30388e-06	5.83564e-07
32241_32458_Bsu_+	32241	32458	+	0	21.3333	218	weak or no enrichment	105	4	105	9	0.015	0.015	FALSE	TRUE	2.43305e-06	5.39678e-07	2.49389e-06	2.12205e-07
32241_32479_Bsu_+	32241	32479	+	0	21.3333	239	nan	3	0	5	1			FALSE	FALSE	1.1586e-07	5.99642e-08	7.12539e-08	0
32243_32585_Bsu_+	32243	32585	+	0	21.3333	343	nan	31	0	40	4			FALSE	FALSE	9.26877e-07	2.39857e-07	7.36291e-07	0
32250_32479_Bsu_+	32250	32479	+	0	20.6667	230	nan	62	6	48	7	0.015		FALSE	FALSE	1.11225e-06	4.19749e-07	1.47258e-06	3.18308e-07
32250_32530_Bsu_+	32250	32530	+	0	20.6667	281	weak or no enrichment	62	3	67	8	0.015	0.015	FALSE	TRUE	1.55252e-06	4.79713e-07	1.47258e-06	1.59154e-07
32250_32531_Bsu_+	32250	32531	+	0	20.6667	282	nan	17	2	24	2			FALSE	FALSE	5.56126e-07	1.19928e-07	4.03772e-07	1.06103e-07
32250_32491_Bsu_+	32250	32491	+	0	20.6667	242	nan	6	0	7	0			FALSE	FALSE	1.62204e-07	0	1.42508e-07	0
32250_32601_Bsu_+	32250	32601	+	0	22	352	nan	5	0	1	0			FALSE	FALSE	2.31719e-08	0	1.18757e-07	0
32260_32447_Bsu_+	32260	32447	+	0	20.6667	188	nan	12	1	13	0			FALSE	FALSE	3.01235e-07	0	2.85016e-07	5.30513e-08
32264_32531_Bsu_+	32264	32531	+	0	20.6667	268	weak or no enrichment	69	3	85	4	0.015	0.015	FALSE	TRUE	1.96961e-06	2.39857e-07	1.63884e-06	1.59154e-07
32271_32668_Bsu_+	32271	32668	+	0	22.6667	398	nan	12	2	23	3			FALSE	FALSE	5.32954e-07	1.79893e-07	2.85016e-07	1.06103e-07
32271_32561_Bsu_+	32271	32561	+	0	20.6667	291	nan	3	0	8	0			FALSE	FALSE	1.85375e-07	0	7.12539e-08	0
[truncated: 230,567+ more rows]
