# Supplementary material for: Purine bias in bacterial genes is driven by runaway transcription
Source: Nat Microbiol. 2026 Jun 15;11(7):2065–75. doi: 10.1038/s41564-026-02389-1 (PMC13323073; doi:10.1038/s41564-026-02389-1)
Supplement: Supplementary file 7 — Δrho screen results and read counts, enrichments, classifications and sequence features for all fragments. [file 41564_2026_2389_MOESM7_ESM.xlsx]

## Sheet: Description, Δrho
Extended Data Fig. X, Δrho Screen Results
Column name	Description
fragment_id	Genome fragment ID. Formatted as [start]_[end]_[species]_[strand]
fragment_start	Fragment start position (in B. subtilis genome)
fragment_end	Fragment end position (in B. subtilis genome)
fragment_strand	Strand of genome fragment is derived from
excessC_score	Excess C score for the fragment (see materials and methods)
maximum_%T	Maximum %T for the fragment (see materials and methods)
fragment_length	Fragment length
reads_wt_preselection	Number of reads corresponding to the fragment in the preselection sample in the wild-type background.
reads_wt_postselection	Number of reads corresponding to the fragment in the postselection sample the wild-type background.
reads_rho_preselection	Number of reads corresponding to the fragment in the preselection sample in the Δrho background
reads_rho_postselection	Number of reads corresponding to the fragment in the postselection sample in the Δrho background
enrichment_wt	Enrichment of the fragment after selection in the wild-type background. No enrichment is reported if the read counts or raw enrichment do not pass the thresholds. (See materials and methods)
enrichment_rho	Enrichment of the fragment after selection in the Δrho background. No enrichment is reported if the read counts or raw enrichment do not pass the thresholds. (See materials and methods)
Rho_terminated_fragment	True if the fragment was classified as a Rho-terminated fragment (see materials and methods) otherwise False.
CDS_overlap	Antisense or sense if fragment fully overlaps with an annotated gene on the corresponding strand, otherwise nan.
normalized_reads_wt_preselection	Number of reads corresponding to the fragment in the preselection sample in the wild-type background normalized to total read count.
normalized_reads_wt_postselection	Number of reads corresponding to the fragment in the postselection sample in the wild-type background normalized to total read count.
normalized_reads_rho_preselection	Number of reads corresponding to the fragment in preselection sample in the Δrho background normalized to total read count.
normalized_reads_rho_postselection	Number of reads corresponding to the fragment in the postselection sample in the Δrho background normalized to total read count.

## Sheet: Screen results, Δrho (Ex Fig 2)
fragment_id	fragment_start	fragment_end	fragment_strand	excessC_score	maximum_%T	fragment_length	reads_wt_preselection	reads_wt_postselection	reads_rho_preselection	reads_rho_postselection	enrichment_wt	enrichment_rho	Rho_terminated_fragment	CDS_overlap	normalized_reads_rho_preselection	normalized_reads_rho_postselection	normalized_reads_wt_preselection	normalized_reads_wt_postselection
24_310_Bsu_+	24	310	+	0.0526316	42.6667	287	11	0	0	0			FALSE	nan	0	0	4.84384e-06	0
188_575_Bsu_+	188	575	+	0	41.3333	388	28	0	268	6	0.015	0.167442	FALSE	nan	2.5666e-05	4.29757e-06	1.23298e-05	0
357_785_Bsu_+	357	785	+	0.144409	30.6667	429	0	0	74	1		0.015	FALSE	nan	7.08688e-06	7.16262e-07	0	0
432_759_Bsu_+	432	759	+	0.0724638	29.3333	328	0	0	131	0		0.015	FALSE	sense	1.25457e-05	0	0	0
853_1095_Bsu_+	853	1095	+	0.124242	34.6667	243	0	0	90	0		0.015	FALSE	sense	8.61918e-06	0	0	0
1211_1413_Bsu_+	1211	1413	+	0	27.3333	203	2	2	0	0			FALSE	sense	0	0	8.80698e-07	2.29303e-06
1387_1753_Bsu_+	1387	1753	+	0.0545455	28.6667	367	0	0	56	0		0.015	FALSE	nan	5.36305e-06	0	0	0
1467_2164_Bsu_+	1467	2164	+	0.46245	38.6667	698	0	0	68	3		0.015	FALSE	nan	6.51227e-06	2.14879e-06	0	0
1506_2007_Bsu_+	1506	2007	+	0.489812	38.6667	502	7	0	0	0			FALSE	nan	0	0	3.08244e-06	0
1581_1804_Bsu_+	1581	1804	+	0	26.6667	224	7	1	0	0			FALSE	nan	0	0	3.08244e-06	1.14651e-06
1593_2062_Bsu_+	1593	2062	+	0.513157	38.6667	470	7	0	262	12		0.342554	FALSE	nan	2.50914e-05	8.59515e-06	3.08244e-06	0
1645_2149_Bsu_+	1645	2149	+	0.513157	38.6667	505	12	1	269	9		0.25023	FALSE	nan	2.57618e-05	6.44636e-06	5.28419e-06	1.14651e-06
2377_2607_Bsu_+	2377	2607	+	0	26	231	0	0	29	0		0.015	FALSE	sense	2.77729e-06	0	0	0
2447_2835_Bsu_+	2447	2835	+	0.323671	28	389	0	0	18	1			FALSE	sense	1.72384e-06	7.16262e-07	0	0
2459_2799_Bsu_+	2459	2799	+	0.306818	28	341	6	6	186	3		0.015	FALSE	sense	1.7813e-05	2.14879e-06	2.64209e-06	6.87909e-06
2692_2969_Bsu_+	2692	2969	+	0.121212	29.3333	278	60	0	401	18	0.015	0.33572	FALSE	sense	3.84032e-05	1.28927e-05	2.64209e-05	0
3069_3374_Bsu_+	3069	3374	+	0.143448	38.6667	306	13	1	0	0			FALSE	nan	0	0	5.72453e-06	1.14651e-06
3107_3597_Bsu_+	3107	3597	+	0.04	38.6667	491	35	1	0	0	0.015		FALSE	nan	0	0	1.54122e-05	1.14651e-06
3117_3571_Bsu_+	3117	3571	+	0.0204082	38	455	0	0	59	4		0.015	FALSE	nan	5.65035e-06	2.86505e-06	0	0
3167_3433_Bsu_+	3167	3433	+	0	31.3333	267	0	0	5	0			FALSE	nan	4.78843e-07	0	0	0
3185_3659_Bsu_+	3185	3659	+	0.015873	30	475	2	0	0	0			FALSE	nan	0	0	8.80698e-07	0
3311_3570_Bsu_+	3311	3570	+	0	30	260	0	0	245	7		0.213688	FALSE	nan	2.34633e-05	5.01383e-06	0	0
3391_3734_Bsu_+	3391	3734	+	0.0461538	26	344	9	0	0	0			FALSE	nan	0	0	3.96314e-06	0
3442_3824_Bsu_+	3442	3824	+	0.0606061	21.3333	383	0	0	185	6		0.242565	FALSE	sense	1.77172e-05	4.29757e-06	0	0
3537_3874_Bsu_+	3537	3874	+	0	24.6667	338	57	0	0	0	0.015		FALSE	sense	0	0	2.50999e-05	0
3543_4050_Bsu_+	3543	4050	+	0.377196	32	508	101	6	0	0	0.154672		FALSE	sense	0	0	4.44752e-05	6.87909e-06
3613_3954_Bsu_+	3613	3954	+	0.130435	32	342	0	0	303	7		0.172784	FALSE	sense	2.90179e-05	5.01383e-06	0	0
3646_4546_Bsu_+	3646	4546	+	0.413752	32	901	0	0	5	0			FALSE	sense	4.78843e-07	0	0	0
3714_4011_Bsu_+	3714	4011	+	0.293749	32	298	0	0	187	3		0.015	FALSE	sense	1.79087e-05	2.14879e-06	0	0
3721_4085_Bsu_+	3721	4085	+	0.335954	32	365	0	0	9	0			FALSE	sense	8.61918e-07	0	0	0
3738_4230_Bsu_+	3738	4230	+	0.401559	32	493	190	5	0	0	0.0685171		FALSE	sense	0	0	8.36663e-05	5.73257e-06
3802_4127_Bsu_+	3802	4127	+	0.316753	29.3333	326	0	0	688	14		0.152191	FALSE	sense	6.58888e-05	1.00277e-05	0	0
3875_4116_Bsu_+	3875	4116	+	0.138333	26	242	9	0	0	0			FALSE	sense	0	0	3.96314e-06	0
3969_4616_Bsu_+	3969	4616	+	0.0818713	30	648	0	0	85	1		0.015	FALSE	nan	8.14034e-06	7.16262e-07	0	0
3973_4688_Bsu_+	3973	4688	+	0.0822535	34.6667	716	8	0	0	0			FALSE	nan	0	0	3.52279e-06	0
4029_4444_Bsu_+	4029	4444	+	0	30	416	0	0	204	10		0.366622	FALSE	sense	1.95368e-05	7.16262e-06	0	0
4076_4444_Bsu_+	4076	4444	+	0	30	369	0	0	187	8		0.319961	FALSE	sense	1.79087e-05	5.7301e-06	0	0
4100_4410_Bsu_+	4100	4410	+	0	30	311	8	0	0	0			FALSE	sense	0	0	3.52279e-06	0
4220_4519_Bsu_+	4220	4519	+	0	29.3333	300	0	0	1	0			FALSE	sense	9.57687e-08	0	0	0
4221_4584_Bsu_+	4221	4584	+	0	29.3333	364	24	3	19	0	0.015		FALSE	nan	1.8196e-06	0	1.05684e-05	3.43954e-06
4382_4761_Bsu_+	4382	4761	+	0	34.6667	380	0	0	279	8		0.214454	FALSE	nan	2.67195e-05	5.7301e-06	0	0
4392_4740_Bsu_+	4392	4740	+	0	34.6667	349	0	2	3	0			FALSE	nan	2.87306e-07	0	0	2.29303e-06
4425_4704_Bsu_+	4425	4704	+	0	34.6667	280	0	0	253	9		0.266054	FALSE	nan	2.42295e-05	6.44636e-06	0	0
4510_5155_Bsu_+	4510	5155	+	0.395238	35.3333	646	0	0	244	13		0.398476	FALSE	nan	2.33676e-05	9.31141e-06	0	0
4511_5155_Bsu_+	4511	5155	+	0.353571	35.3333	645	0	0	2	0			FALSE	nan	1.91537e-07	0	0	0
4545_4917_Bsu_+	4545	4917	+	0.38306	35.3333	373	80	3	0	0	0.015		FALSE	nan	0	0	3.52279e-05	3.43954e-06
4565_5220_Bsu_+	4565	5220	+	0.338223	35.3333	656	11	0	0	0			FALSE	nan	0	0	4.84384e-06	0
4581_4884_Bsu_+	4581	4884	+	0.363636	35.3333	304	0	0	203	11		0.405271	FALSE	nan	1.9441e-05	7.87888e-06	0	0
4588_4906_Bsu_+	4588	4906	+	0.381386	35.3333	319	11	2	0	0			FALSE	nan	0	0	4.84384e-06	2.29303e-06
4742_5161_Bsu_+	4742	5161	+	0	32.6667	420	0	0	249	7		0.210255	FALSE	nan	2.38464e-05	5.01383e-06	0	0
4745_5232_Bsu_+	4745	5232	+	0	32	488	0	0	69	2		0.015	FALSE	nan	6.60804e-06	1.43252e-06	0	0
4752_5228_Bsu_+	4752	5228	+	0	30.6667	477	6	0	0	0			FALSE	nan	0	0	2.64209e-06	0
4843_4927_Bsu_+	4843	4927	+			85	0	0	64	2		0.015	FALSE	nan	6.1292e-06	1.43252e-06	0	0
4974_5331_Bsu_+	4974	5331	+	0	26	358	31	1	0	0	0.015		FALSE	sense	0	0	1.36508e-05	1.14651e-06
4998_5691_Bsu_+	4998	5691	+	0.21634	26	694	45	0	0	0	0.015		FALSE	sense	0	0	1.98157e-05	0
5032_5331_Bsu_+	5032	5331	+	0	26	300	0	0	70	3		0.015	FALSE	sense	6.70381e-06	2.14879e-06	0	0
5113_5400_Bsu_+	5113	5400	+	0	24	288	0	0	96	4		0.015	FALSE	sense	9.19379e-06	2.86505e-06	0	0
5221_5557_Bsu_+	5221	5557	+	0.146246	26	337	0	0	292	5		0.128067	FALSE	sense	2.79645e-05	3.58131e-06	0	0
5221_5666_Bsu_+	5221	5666	+	0.146246	26	446	0	0	131	6		0.342554	FALSE	sense	1.25457e-05	4.29757e-06	0	0
5249_5661_Bsu_+	5249	5661	+	0.188171	26	413	0	0	169	2		0.015	FALSE	sense	1.61849e-05	1.43252e-06	0	0
5251_5568_Bsu_+	5251	5568	+	0.171148	26	318	0	0	15	0			FALSE	sense	1.43653e-06	0	0	0
5301_5498_Bsu_+	5301	5498	+	0.0704225	26	198	131	6	0	0	0.119251		FALSE	sense	0	0	5.76857e-05	6.87909e-06
5330_5571_Bsu_+	5330	5571	+	0.105877	24.6667	242	9	0	91	8		0.657502	FALSE	sense	8.71495e-06	5.7301e-06	3.96314e-06	0
5374_5640_Bsu_+	5374	5640	+	0	24.6667	267	34	0	0	0	0.015		FALSE	sense	0	0	1.49719e-05	0
5407_5606_Bsu_+	5407	5606	+	0	24.6667	200	5	0	0	0			FALSE	sense	0	0	2.20174e-06	0
5502_5914_Bsu_+	5502	5914	+	0.0967742	26	413	0	0	82	6		0.54725	FALSE	sense	7.85303e-06	4.29757e-06	0	0
5525_5827_Bsu_+	5525	5827	+	0.0769231	26	303	0	0	117	0		0.015	FALSE	sense	1.12049e-05	0	0	0
5623_6065_Bsu_+	5623	6065	+	0.0904999	22.6667	443	52	1	76	1	0.015	0.015	FALSE	sense	7.27842e-06	7.16262e-07	2.28981e-05	1.14651e-06
5750_6065_Bsu_+	5750	6065	+	0.0461538	21.3333	316	17	0	0	0			FALSE	sense	0	0	7.48593e-06	0
5773_6305_Bsu_+	5773	6305	+	0.0149254	25.3333	533	8	1	0	0			FALSE	sense	0	0	3.52279e-06	1.14651e-06
5797_6170_Bsu_+	5797	6170	+	0.0606061	23.3333	374	45	0	26	1	0.015	0.015	FALSE	sense	2.48999e-06	7.16262e-07	1.98157e-05	0
5902_6150_Bsu_+	5902	6150	+	0	23.3333	249	0	0	325	1		0.015	FALSE	sense	3.11248e-05	7.16262e-07	0	0
6056_6363_Bsu_+	6056	6363	+	0.13049	25.3333	308	0	0	25	0		0.015	FALSE	sense	2.39422e-06	0	0	0
6106_6518_Bsu_+	6106	6518	+	0.213824	26	413	1	0	68	0		0.015	FALSE	sense	6.51227e-06	0	4.40349e-07	0
6132_6673_Bsu_+	6132	6673	+	0.24478	26	542	169	10	0	0	0.154062		FALSE	sense	0	0	7.44189e-05	1.14651e-05
6134_6574_Bsu_+	6134	6574	+	0.1715	26	441	9	0	0	0			FALSE	sense	0	0	3.96314e-06	0
6147_6500_Bsu_+	6147	6500	+	0.188479	26	354	103	0	0	0	0.015		FALSE	sense	0	0	4.53559e-05	0
6185_6673_Bsu_+	6185	6673	+	0.201387	26	489	2	0	0	0			FALSE	sense	0	0	8.80698e-07	0
6225_6456_Bsu_+	6225	6456	+	0.11688	26	232	34	0	57	0	0.015	0.015	FALSE	sense	5.45881e-06	0	1.49719e-05	0
6225_6455_Bsu_+	6225	6455	+	0.11688	25.3333	231	1	0	0	0			FALSE	sense	0	0	4.40349e-07	0
6356_6713_Bsu_+	6356	6713	+	0.0878484	26	358	0	0	1	0			FALSE	sense	9.57687e-08	0	0	0
6389_6857_Bsu_+	6389	6857	+	0.0422535	26.6667	469	0	0	183	349		14.2634	FALSE	nan	1.75257e-05	0.000249975	0	0
6517_7084_Bsu_+	6517	7084	+	0.148224	36	568	23	1	86	6	0.015	0.521797	FALSE	nan	8.23611e-06	4.29757e-06	1.0128e-05	1.14651e-06
6581_7145_Bsu_+	6581	7145	+	0.12	36	565	0	0	59	10		1.26764	FALSE	nan	5.65035e-06	7.16262e-06	0	0
6628_7215_Bsu_+	6628	7215	+	0.0943396	36	588	33	10	0	0	0.788985		FALSE	nan	0	0	1.45315e-05	1.14651e-05
6664_6892_Bsu_+	6664	6892	+	0.0526316	30.6667	229	28	11	555	141	1.02286	1.90009	FALSE	nan	5.31516e-05	0.000100993	1.23298e-05	1.26117e-05
6687_6979_Bsu_+	6687	6979	+	0.0612245	34	293	41	9	0	0	0.571533		FALSE	nan	0	0	1.80543e-05	1.03186e-05
6715_7123_Bsu_+	6715	7123	+	0.0946844	36	409	0	0	125	12		0.717992	FALSE	nan	1.19711e-05	8.59515e-06	0	0
6718_7257_Bsu_+	6718	7257	+	0.0778013	36	540	0	0	498	26		0.390474	FALSE	nan	4.76928e-05	1.86228e-05	0	0
6739_7084_Bsu_+	6739	7084	+	0.0416667	36	346	17	0	0	0			FALSE	nan	0	0	7.48593e-06	0
6785_7123_Bsu_+	6785	7123	+	0	36	339	4	0	0	0			FALSE	nan	0	0	1.7614e-06	0
6831_7446_Bsu_+	6831	7446	+	0.0434783	36	616	12	0	0	0			FALSE	nan	0	0	5.28419e-06	0
6842_7181_Bsu_+	6842	7181	+	0	36	340	0	0	65	4		0.015	FALSE	nan	6.22496e-06	2.86505e-06	0	0
6874_7271_Bsu_+	6874	7271	+	0	32.6667	398	5	0	600	12		0.149582	FALSE	nan	5.74612e-05	8.59515e-06	2.20174e-06	0
6883_7180_Bsu_+	6883	7180	+	0	32.6667	298	145	6	0	0	0.107737		FALSE	nan	0	0	6.38506e-05	6.87909e-06
6999_7359_Bsu_+	6999	7359	+	0	32.6667	361	0	0	684	19		0.207752	FALSE	sense	6.55058e-05	1.3609e-05	0	0
7075_7447_Bsu_+	7075	7447	+	0.0285714	29.3333	373	22	0	107	3	0.015	0.015	FALSE	sense	1.02472e-05	2.14879e-06	9.68767e-06	0
7136_7496_Bsu_+	7136	7496	+	0.0285773	27.3333	361	34	3	0	0	0.015		FALSE	sense	0	0	1.49719e-05	3.43954e-06
7237_7579_Bsu_+	7237	7579	+	0.0434783	27.3333	343	0	0	46	1		0.015	FALSE	sense	4.40536e-06	7.16262e-07	0	0
7240_7941_Bsu_+	7240	7941	+	0.0434783	27.3333	702	2	1	0	0			FALSE	sense	0	0	8.80698e-07	1.14651e-06
7248_7566_Bsu_+	7248	7566	+	0.0988235	27.3333	319	19	0	0	0			FALSE	sense	0	0	8.36663e-06	0
7262_7774_Bsu_+	7262	7774	+	0.0434783	26.6667	513	3	0	0	0			FALSE	sense	0	0	1.32105e-06	0
7262_7618_Bsu_+	7262	7618	+	0.0434783	26.6667	357	2	0	319	9		0.211009	FALSE	sense	3.05502e-05	6.44636e-06	8.80698e-07	0
7473_7862_Bsu_+	7473	7862	+	0	26	390	29	0	0	0	0.015		FALSE	sense	0	0	1.27701e-05	0
7584_8185_Bsu_+	7584	8185	+	0.248634	30	602	80	0	0	0	0.015		FALSE	sense	0	0	3.52279e-05	0
7609_7758_Bsu_+	7609	7758	+	0	20	150	6	0	0	0			FALSE	sense	0	0	2.64209e-06	0
7656_7862_Bsu_+	7656	7862	+	0	22.6667	207	9	0	0	0			FALSE	sense	0	0	3.96314e-06	0
7696_8100_Bsu_+	7696	8100	+	0.302254	30	405	0	0	57	2		0.015	FALSE	sense	5.45881e-06	1.43252e-06	0	0
7701_8024_Bsu_+	7701	8024	+	0	28.6667	324	33	0	0	0	0.015		FALSE	sense	0	0	1.45315e-05	0
7771_8146_Bsu_+	7771	8146	+	0.226504	30	376	16	0	0	0			FALSE	sense	0	0	7.04558e-06	0
7779_8111_Bsu_+	7779	8111	+	0.215847	30	333	10	1	0	0			FALSE	sense	0	0	4.40349e-06	1.14651e-06
7853_8243_Bsu_+	7853	8243	+	0.287762	30	391	0	0	19	1			FALSE	sense	1.8196e-06	7.16262e-07	0	0
7891_8178_Bsu_+	7891	8178	+	0.278294	30	288	13	4	0	0			FALSE	sense	0	0	5.72453e-06	4.58606e-06
7891_8176_Bsu_+	7891	8176	+	0.278294	30	286	0	1	0	0			FALSE	sense	0	0	0	1.14651e-06
8053_8325_Bsu_+	8053	8325	+	0.0144928	29.3333	273	0	0	255	6		0.175978	FALSE	sense	2.4421e-05	4.29757e-06	0	0
8102_8418_Bsu_+	8102	8418	+	0.0294118	27.3333	317	3	0	0	0			FALSE	sense	0	0	1.32105e-06	0
8107_8521_Bsu_+	8107	8521	+	0.0294118	27.3333	415	10	0	0	0			FALSE	sense	0	0	4.40349e-06	0
8121_8363_Bsu_+	8121	8363	+	0.0153846	27.3333	243	22	0	0	0	0.015		FALSE	sense	0	0	9.68767e-06	0
8143_8578_Bsu_+	8143	8578	+	0.0294118	27.3333	436	23	0	0	0	0.015		FALSE	sense	0	0	1.0128e-05	0
8159_8467_Bsu_+	8159	8467	+	0.0149254	26.6667	309	0	0	166	2		0.015	FALSE	sense	1.58976e-05	1.43252e-06	0	0
8176_8953_Bsu_+	8176	8953	+	0.181409	30	778	0	0	10	0			FALSE	sense	9.57687e-07	0	0	0
8321_8601_Bsu_+	8321	8601	+	0	27.3333	281	0	0	185	10		0.404275	FALSE	sense	1.77172e-05	7.16262e-06	0	0
8351_8606_Bsu_+	8351	8606	+	0	25.3333	256	0	0	70	1		0.015	FALSE	sense	6.70381e-06	7.16262e-07	0	0
8443_8910_Bsu_+	8443	8910	+	0.0606061	27.3333	468	8	0	0	0			FALSE	sense	0	0	3.52279e-06	0
8537_8953_Bsu_+	8537	8953	+	0.126036	30	417	0	0	45	5		0.83101	FALSE	sense	4.30959e-06	3.58131e-06	0	0
8670_9273_Bsu_+	8670	9273	+	0.13895	30	604	12	0	0	0			FALSE	sense	0	0	5.28419e-06	0
8728_9033_Bsu_+	8728	9033	+	0.201442	30	306	0	0	120	9		0.560931	FALSE	sense	1.14922e-05	6.44636e-06	0	0
8755_9133_Bsu_+	8755	9133	+	0.0611898	30	379	0	0	324	8		0.184669	FALSE	sense	3.1029e-05	5.7301e-06	0	0
8783_9123_Bsu_+	8783	9123	+	0.172619	30	341	39	3	0	0	0.015		FALSE	sense	0	0	1.71736e-05	3.43954e-06
8944_9331_Bsu_+	8944	9331	+	0	23.3333	388	0	0	164	4		0.015	FALSE	sense	1.57061e-05	2.86505e-06	0	0
8975_9319_Bsu_+	8975	9319	+	0	23.3333	345	0	0	189	300		11.8716	FALSE	sense	1.81003e-05	0.000214879	0	0
9024_9400_Bsu_+	9024	9400	+	0	23.3333	377	0	0	24	1		0.015	FALSE	sense	2.29845e-06	7.16262e-07	0	0
9144_9765_Bsu_+	9144	9765	+	0.25347	38	622	0	0	14	0			FALSE	nan	1.34076e-06	0	0	0
9168_9400_Bsu_+	9168	9400	+	0	23.3333	233	4	0	0	0			FALSE	sense	0	0	1.7614e-06	0
9173_9572_Bsu_+	9173	9572	+	0	30	400	113	2	2	0	0.015		FALSE	nan	1.91537e-07	0	4.97594e-05	2.29303e-06
9354_9801_Bsu_+	9354	9801	+	0.148148	38	448	0	0	164	10		0.456042	FALSE	nan	1.57061e-05	7.16262e-06	0	0
9447_9795_Bsu_+	9447	9795	+	0.139837	38	349	0	0	303	11		0.271518	FALSE	nan	2.90179e-05	7.87888e-06	0	0
9626_10092_Bsu_+	9626	10092	+	0.015873	26.6667	467	40	2	0	0	0.015		FALSE	nan	0	0	1.7614e-05	2.29303e-06
9684_10015_Bsu_+	9684	10015	+	0	26.6667	332	24	1	0	0	0.015		FALSE	nan	0	0	1.05684e-05	1.14651e-06
9713_10065_Bsu_+	9713	10065	+	0	23.3333	353	0	0	350	9		0.192319	FALSE	nan	3.3519e-05	6.44636e-06	0	0
9740_10114_Bsu_+	9740	10114	+	0	23.3333	375	6	0	0	0			FALSE	nan	0	0	2.64209e-06	0
9740_10156_Bsu_+	9740	10156	+	0	23.3333	417	21	0	149	2	0.015	0.015	FALSE	nan	1.42695e-05	1.43252e-06	9.24732e-06	0
9740_10065_Bsu_+	9740	10065	+	0	23.3333	326	2	0	0	0			FALSE	nan	0	0	8.80698e-07	0
9763_10064_Bsu_+	9763	10064	+	0	23.3333	302	63	0	0	0	0.015		FALSE	nan	0	0	2.7742e-05	0
9797_9930_Bsu_+	9797	9930	+			134	2	0	13	0			FALSE	nan	1.24499e-06	0	8.80698e-07	0
9809_10251_Bsu_+	9809	10251	+	0	23.3333	443	0	0	2	0			FALSE	nan	1.91537e-07	0	0	0
9813_9963_Bsu_+	9813	9963	+	0	20.6667	151	0	0	60	2		0.015	FALSE	nan	5.74612e-06	1.43252e-06	0	0
9825_10209_Bsu_+	9825	10209	+	0	23.3333	385	83	2	0	0	0.015		FALSE	nan	0	0	3.6549e-05	2.29303e-06
9841_10138_Bsu_+	9841	10138	+	0	23.3333	298	9	1	0	0			FALSE	nan	0	0	3.96314e-06	1.14651e-06
9864_10223_Bsu_+	9864	10223	+	0	23.3333	360	66	3	0	0	0.015		FALSE	nan	0	0	2.9063e-05	3.43954e-06
9883_10112_Bsu_+	9883	10112	+	0	23.3333	230	2	0	0	0			FALSE	nan	0	0	8.80698e-07	0
9921_10270_Bsu_+	9921	10270	+	0	22.6667	350	0	0	4	0			FALSE	nan	3.83075e-07	0	0	0
9926_10258_Bsu_+	9926	10258	+	0	22.6667	333	7	2	83	7		0.630766	FALSE	nan	7.9488e-06	5.01383e-06	3.08244e-06	2.29303e-06
9931_10312_Bsu_+	9931	10312	+	0	22.6667	382	0	0	210	4		0.015	FALSE	nan	2.01114e-05	2.86505e-06	0	0
9931_10354_Bsu_+	9931	10354	+	0	22.6667	424	0	0	9	0			FALSE	nan	8.61918e-07	0	0	0
9948_10264_Bsu_+	9948	10264	+	0	21.3333	317	0	0	202	6		0.222151	FALSE	nan	1.93453e-05	4.29757e-06	0	0
9991_10276_Bsu_+	9991	10276	+	0	20	286	8	1	0	0			FALSE	nan	0	0	3.52279e-06	1.14651e-06
10006_10621_Bsu_+	10006	10621	+	0	23.3333	616	0	1	0	0			FALSE	nan	0	0	0	1.14651e-06
10011_10184_Bsu_+	10011	10184	+	0	16.6667	174	16	0	129	8		0.463819	FALSE	nan	1.23542e-05	5.7301e-06	7.04558e-06	0
10013_10562_Bsu_+	10013	10562	+	0	23.3333	550	0	0	69	4		0.015	FALSE	nan	6.60804e-06	2.86505e-06	0	0
10020_10307_Bsu_+	10020	10307	+	0	21.3333	288	0	0	1	0			FALSE	nan	9.57687e-08	0	0	0
10029_10422_Bsu_+	10029	10422	+	0	23.3333	394	64	0	0	0	0.015		FALSE	nan	0	0	2.81823e-05	0
10041_10422_Bsu_+	10041	10422	+	0	23.3333	382	4	0	0	0			FALSE	nan	0	0	1.7614e-06	0
10055_10289_Bsu_+	10055	10289	+	0	19.3333	235	75	2	0	0	0.015		FALSE	nan	0	0	3.30262e-05	2.29303e-06
10118_10430_Bsu_+	10118	10430	+	0	23.3333	313	12	0	0	0			FALSE	nan	0	0	5.28419e-06	0
10130_10443_Bsu_+	10130	10443	+	0	23.3333	314	21	1	0	0	0.015		FALSE	nan	0	0	9.24732e-06	1.14651e-06
10143_10516_Bsu_+	10143	10516	+	0	23.3333	374	8	0	0	0			FALSE	nan	0	0	3.52279e-06	0
10147_10451_Bsu_+	10147	10451	+	0	23.3333	305	37	1	0	0	0.015		FALSE	nan	0	0	1.62929e-05	1.14651e-06
10147_10693_Bsu_+	10147	10693	+	0	23.3333	547	0	0	109	5		0.343077	FALSE	nan	1.04388e-05	3.58131e-06	0	0
10148_10694_Bsu_+	10148	10694	+	0	23.3333	547	122	2	0	0	0.015		FALSE	nan	0	0	5.37226e-05	2.29303e-06
10148_10853_Bsu_+	10148	10853	+	0	23.3333	706	0	0	4	0			FALSE	nan	3.83075e-07	0	0	0
10155_10443_Bsu_+	10155	10443	+	0	23.3333	289	0	0	111	3		0.015	FALSE	nan	1.06303e-05	2.14879e-06	0	0
10170_10524_Bsu_+	10170	10524	+	0	23.3333	355	1	0	0	0			FALSE	nan	0	0	4.40349e-07	0
10182_10499_Bsu_+	10182	10499	+	0	23.3333	318	0	0	4	1			FALSE	nan	3.83075e-07	7.16262e-07	0	0
10208_10545_Bsu_+	10208	10545	+	0	23.3333	338	0	0	217	8		0.275727	FALSE	nan	2.07818e-05	5.7301e-06	0	0
10254_10736_Bsu_+	10254	10736	+	0	22.6667	483	31	0	0	0	0.015		FALSE	nan	0	0	1.36508e-05	0
10275_10611_Bsu_+	10275	10611	+	0	22	337	6	0	0	0			FALSE	nan	0	0	2.64209e-06	0
10275_10689_Bsu_+	10275	10689	+	0	22	415	0	0	139	5		0.269032	FALSE	nan	1.33118e-05	3.58131e-06	0	0
10281_10649_Bsu_+	10281	10649	+	0	22	369	32	0	0	0	0.015		FALSE	nan	0	0	1.40912e-05	0
10281_10641_Bsu_+	10281	10641	+	0	22	361	0	0	49	1		0.015	FALSE	nan	4.69266e-06	7.16262e-07	0	0
10282_10611_Bsu_+	10282	10611	+	0	22	330	0	0	176	5		0.212474	FALSE	nan	1.68553e-05	3.58131e-06	0	0
10293_10567_Bsu_+	10293	10567	+	0	22	275	0	0	11	0			FALSE	nan	1.05346e-06	0	0	0
10328_10693_Bsu_+	10328	10693	+	0	22	366	26	1	0	0	0.015		FALSE	nan	0	0	1.14491e-05	1.14651e-06
10351_10707_Bsu_+	10351	10707	+	0	22.6667	357	39	3	0	0	0.015		FALSE	nan	0	0	1.71736e-05	3.43954e-06
10360_10875_Bsu_+	10360	10875	+	0	22.6667	516	13	0	0	0			FALSE	nan	0	0	5.72453e-06	0
10370_10650_Bsu_+	10370	10650	+	0	22	281	5	0	0	0			FALSE	nan	0	0	2.20174e-06	0
10370_10712_Bsu_+	10370	10712	+	0	22.6667	343	6	3	0	0			FALSE	nan	0	0	2.64209e-06	3.43954e-06
10380_10680_Bsu_+	10380	10680	+	0	20.6667	301	59	3	19	0	0.015		FALSE	nan	1.8196e-06	0	2.59806e-05	3.43954e-06
10392_10885_Bsu_+	10392	10885	+	0	22.6667	494	0	0	1	0			FALSE	nan	9.57687e-08	0	0	0
10408_10698_Bsu_+	10408	10698	+	0	22	291	5	0	0	0			FALSE	nan	0	0	2.20174e-06	0
10413_10707_Bsu_+	10413	10707	+	0	22.6667	295	33	0	0	0	0.015		FALSE	nan	0	0	1.45315e-05	0
10437_10712_Bsu_+	10437	10712	+	0	22.6667	276	0	0	32	0		0.015	FALSE	nan	3.0646e-06	0	0	0
10439_10675_Bsu_+	10439	10675	+	0	20.6667	237	15	0	0	0			FALSE	nan	0	0	6.60523e-06	0
10473_10694_Bsu_+	10473	10694	+	0	22	222	41	2	0	0	0.015		FALSE	nan	0	0	1.80543e-05	2.29303e-06
10476_10933_Bsu_+	10476	10933	+	0	26	458	18	0	0	0			FALSE	nan	0	0	7.92628e-06	0
10476_10769_Bsu_+	10476	10769	+	0	22.6667	294	0	0	3	0			FALSE	nan	2.87306e-07	0	0	0
10478_10656_Bsu_+	10478	10656	+	0	19.3333	179	41	1	0	0	0.015		FALSE	nan	0	0	1.80543e-05	1.14651e-06
10478_10919_Bsu_+	10478	10919	+	0	26	442	0	0	95	4		0.015	FALSE	nan	9.09802e-06	2.86505e-06	0	0
10486_10958_Bsu_+	10486	10958	+	0	26.6667	473	0	0	2	0			FALSE	nan	1.91537e-07	0	0	0
10495_10885_Bsu_+	10495	10885	+	0	22.6667	391	1	0	0	0			FALSE	nan	0	0	4.40349e-07	0
10500_10908_Bsu_+	10500	10908	+	0	25.3333	409	59	3	0	0	0.015		FALSE	nan	0	0	2.59806e-05	3.43954e-06
10505_10963_Bsu_+	10505	10963	+	0	26.6667	459	15	1	0	0			FALSE	nan	0	0	6.60523e-06	1.14651e-06
10510_10656_Bsu_+	10510	10656	+			147	0	0	177	9		0.380292	FALSE	nan	1.69511e-05	6.44636e-06	0	0
10515_10914_Bsu_+	10515	10914	+	0	26	400	1	0	37	3		0.015	FALSE	nan	3.54344e-06	2.14879e-06	4.40349e-07	0
10517_10885_Bsu_+	10517	10885	+	0	22.6667	369	0	0	222	5		0.168448	FALSE	nan	2.12606e-05	3.58131e-06	0	0
10520_10914_Bsu_+	10520	10914	+	0	26	395	20	0	32	5	0.015	1.16861	FALSE	nan	3.0646e-06	3.58131e-06	8.80698e-06	0
10522_10878_Bsu_+	10522	10878	+	0	22.6667	357	11	0	0	0			FALSE	nan	0	0	4.84384e-06	0
10523_10856_Bsu_+	10523	10856	+	0	22.6667	334	13	0	0	0			FALSE	nan	0	0	5.72453e-06	0
10534_10958_Bsu_+	10534	10958	+	0	26.6667	425	2	0	0	0			FALSE	nan	0	0	8.80698e-07	0
10534_10867_Bsu_+	10534	10867	+	0	22.6667	334	0	0	1	0			FALSE	nan	9.57687e-08	0	0	0
10553_11062_Bsu_+	10553	11062	+	0	26.6667	510	0	0	25	1		0.015	FALSE	nan	2.39422e-06	7.16262e-07	0	0
10570_11047_Bsu_+	10570	11047	+	0	26.6667	478	4	0	0	0			FALSE	nan	0	0	1.7614e-06	0
10592_11306_Bsu_+	10592	11306	+	0.108434	26.6667	715	13	0	0	0			FALSE	nan	0	0	5.72453e-06	0
10597_11325_Bsu_+	10597	11325	+	0.159926	26.6667	729	2	0	0	0			FALSE	nan	0	0	8.80698e-07	0
10597_10694_Bsu_+	10597	10694	+			98	0	0	32	0		0.015	FALSE	nan	3.0646e-06	0	0	0
10602_10972_Bsu_+	10602	10972	+	0	26.6667	371	43	3	0	0	0.015		FALSE	nan	0	0	1.8935e-05	3.43954e-06
10612_10933_Bsu_+	10612	10933	+	0	26	322	0	0	1	0			FALSE	nan	9.57687e-08	0	0	0
10632_11067_Bsu_+	10632	11067	+	0	26.6667	436	1	0	0	0			FALSE	nan	0	0	4.40349e-07	0
10640_11096_Bsu_+	10640	11096	+	0	26.6667	457	1	0	11	1			FALSE	nan	1.05346e-06	7.16262e-07	4.40349e-07	0
10671_10841_Bsu_+	10671	10841	+	0	19.3333	171	20	1	0	0	0.015		FALSE	nan	0	0	8.80698e-06	1.14651e-06
10698_11046_Bsu_+	10698	11046	+	0	26.6667	349	0	0	5	0			FALSE	nan	4.78843e-07	0	0	0
10700_11231_Bsu_+	10700	11231	+	0.0512821	26.6667	532	0	0	28	1		0.015	FALSE	nan	2.68152e-06	7.16262e-07	0	0
10717_11049_Bsu_+	10717	11049	+	0	26.6667	333	0	0	59	1		0.015	FALSE	nan	5.65035e-06	7.16262e-07	0	0
10727_10972_Bsu_+	10727	10972	+	0	26.6667	246	0	0	39	3		0.015	FALSE	nan	3.73498e-06	2.14879e-06	0	0
10757_11046_Bsu_+	10757	11046	+	0	26.6667	290	29	0	0	0	0.015		FALSE	nan	0	0	1.27701e-05	0
10760_11096_Bsu_+	10760	11096	+	0	26.6667	337	31	0	0	0	0.015		FALSE	nan	0	0	1.36508e-05	0
10760_11217_Bsu_+	10760	11217	+	0.0909091	26.6667	458	4	0	0	0			FALSE	nan	0	0	1.7614e-06	0
10763_11101_Bsu_+	10763	11101	+	0.0123457	26.6667	339	0	0	27	2		0.015	FALSE	nan	2.58575e-06	1.43252e-06	0	0
10772_11215_Bsu_+	10772	11215	+	0.0632911	26.6667	444	2	0	0	0			FALSE	nan	0	0	8.80698e-07	0
10777_11062_Bsu_+	10777	11062	+	0	26.6667	286	91	3	0	0	0.015		FALSE	nan	0	0	4.00717e-05	3.43954e-06
10800_11197_Bsu_+	10800	11197	+	0.0512821	26.6667	398	2	0	0	0			FALSE	nan	0	0	8.80698e-07	0
10820_11217_Bsu_+	10820	11217	+	0.0769231	25.3333	398	93	0	0	0	0.015		FALSE	nan	0	0	4.09524e-05	0
10825_11218_Bsu_+	10825	11218	+	0.0379747	25.3333	394	5	0	0	0			FALSE	nan	0	0	2.20174e-06	0
10825_11197_Bsu_+	10825	11197	+	0.0379747	25.3333	373	0	0	89	0		0.015	FALSE	nan	8.52341e-06	0	0	0
10830_11197_Bsu_+	10830	11197	+	0.0126582	25.3333	368	13	0	0	0			FALSE	nan	0	0	5.72453e-06	0
10832_11109_Bsu_+	10832	11109	+	0	25.3333	278	0	0	97	8		0.616832	FALSE	nan	9.28956e-06	5.7301e-06	0	0
10833_11145_Bsu_+	10833	11145	+	0	25.3333	313	70	5	0	0	0.185975		FALSE	nan	0	0	3.08244e-05	5.73257e-06
10844_11095_Bsu_+	10844	11095	+	0	24.6667	252	0	0	108	3		0.015	FALSE	nan	1.0343e-05	2.14879e-06	0	0
10846_11077_Bsu_+	10846	11077	+	0	24.6667	232	26	0	0	0	0.015		FALSE	nan	0	0	1.14491e-05	0
10857_11159_Bsu_+	10857	11159	+	0.0769231	24.6667	303	0	0	110	7		0.475942	FALSE	nan	1.05346e-05	5.01383e-06	0	0
10859_11217_Bsu_+	10859	11217	+	0.0909091	24.6667	359	1	0	0	0			FALSE	nan	0	0	4.40349e-07	0
10859_11046_Bsu_+	10859	11046	+	0	24.6667	188	0	0	42	1		0.015	FALSE	nan	4.02228e-06	7.16262e-07	0	0
10869_11245_Bsu_+	10869	11245	+	0.0887446	24.6667	377	0	0	72	1		0.015	FALSE	nan	6.89534e-06	7.16262e-07	0	0
10876_11215_Bsu_+	10876	11215	+	0.025641	24	340	0	0	45	1		0.015	FALSE	nan	4.30959e-06	7.16262e-07	0	0
10902_11208_Bsu_+	10902	11208	+	0.0639403	22.6667	307	55	0	0	0	0.015		FALSE	nan	0	0	2.42192e-05	0
10946_11325_Bsu_+	10946	11325	+	0.162393	22	380	0	0	92	1		0.015	FALSE	nan	8.81072e-06	7.16262e-07	0	0
10949_11342_Bsu_+	10949	11342	+	0.180832	22	394	53	2	147	6	0.015	0.305269	FALSE	nan	1.4078e-05	4.29757e-06	2.33385e-05	2.29303e-06
10949_11325_Bsu_+	10949	11325	+	0.180832	22	377	2	0	0	0			FALSE	nan	0	0	8.80698e-07	0
10964_11285_Bsu_+	10964	11285	+	0.115019	22	322	5	0	0	0			FALSE	nan	0	0	2.20174e-06	0
10964_11740_Bsu_+	10964	11740	+	0.191673	34	777	0	0	34	3		0.015	FALSE	nan	3.25613e-06	2.14879e-06	0	0
10964_11767_Bsu_+	10964	11767	+	0.191673	34	804	0	0	12	1			FALSE	nan	1.14922e-06	7.16262e-07	0	0
10981_11355_Bsu_+	10981	11355	+	0.177364	22	375	13	1	0	0			FALSE	nan	0	0	5.72453e-06	1.14651e-06
10998_11274_Bsu_+	10998	11274	+	0.170505	22	277	11	0	0	0			FALSE	nan	0	0	4.84384e-06	0
10998_11740_Bsu_+	10998	11740	+	0.184203	34	743	0	0	43	4		0.015	FALSE	nan	4.11805e-06	2.86505e-06	0	0
10999_11269_Bsu_+	10999	11269	+	0.180832	22	271	0	0	15	3			FALSE	nan	1.43653e-06	2.14879e-06	0	0
11003_11367_Bsu_+	11003	11367	+	0.16126	22	365	0	0	5	0			FALSE	nan	4.78843e-07	0	0	0
11032_11388_Bsu_+	11032	11388	+	0.177364	24	357	7	0	0	0			FALSE	nan	0	0	3.08244e-06	0
11037_11794_Bsu_+	11037	11794	+	0.197622	34	758	12	1	0	0			FALSE	nan	0	0	5.28419e-06	1.14651e-06
11037_11182_Bsu_+	11037	11182	+			146	0	0	110	4		0.015	FALSE	nan	1.05346e-05	2.86505e-06	0	0
11049_11489_Bsu_+	11049	11489	+	0.142857	34	441	0	0	321	13		0.302891	FALSE	nan	3.07417e-05	9.31141e-06	0	0
11053_11138_Bsu_+	11053	11138	+			86	0	0	5	0			FALSE	nan	4.78843e-07	0	0	0
11063_11325_Bsu_+	11063	11325	+	0.0232558	22	263	3	0	0	0			FALSE	nan	0	0	1.32105e-06	0
11063_11564_Bsu_+	11063	11564	+	0.0232558	34	502	5	0	0	0			FALSE	nan	0	0	2.20174e-06	0
11087_11388_Bsu_+	11087	11388	+	0.129721	24	302	3	0	298	7		0.175683	FALSE	nan	2.85391e-05	5.01383e-06	1.32105e-06	0
11087_11732_Bsu_+	11087	11732	+	0.185276	34	646	8	0	43	3		0.015	FALSE	nan	4.11805e-06	2.14879e-06	3.52279e-06	0
11102_11464_Bsu_+	11102	11464	+	0.097561	33.3333	363	23	1	0	0	0.015		FALSE	nan	0	0	1.0128e-05	1.14651e-06
11122_11484_Bsu_+	11122	11484	+	0.0361446	34	363	0	0	415	13		0.234285	FALSE	nan	3.9744e-05	9.31141e-06	0	0
11123_11484_Bsu_+	11123	11484	+	0.0361446	34	362	0	0	1	0			FALSE	nan	9.57687e-08	0	0	0
11126_11503_Bsu_+	11126	11503	+	0	34	378	3	0	0	0			FALSE	nan	0	0	1.32105e-06	0
11129_11255_Bsu_+	11129	11255	+			127	20	1	1	0	0.015		FALSE	nan	9.57687e-08	0	8.80698e-06	1.14651e-06
11134_11791_Bsu_+	11134	11791	+	0.127593	34	658	8	2	4	0			FALSE	nan	3.83075e-07	0	3.52279e-06	2.29303e-06
11188_11404_Bsu_+	11188	11404	+	0	25.3333	217	54	0	0	0	0.015		FALSE	nan	0	0	2.37788e-05	0
11189_11404_Bsu_+	11189	11404	+	0	25.3333	216	1	0	0	0			FALSE	nan	0	0	4.40349e-07	0
11192_11740_Bsu_+	11192	11740	+	0.0422535	34	549	0	0	129	6		0.347864	FALSE	nan	1.23542e-05	4.29757e-06	0	0
11195_11801_Bsu_+	11195	11801	+	0.0277778	34	607	0	0	29	5		1.2895	FALSE	nan	2.77729e-06	3.58131e-06	0	0
11204_11740_Bsu_+	11204	11740	+	0.0571429	34	537	13	0	0	0			FALSE	nan	0	0	5.72453e-06	0
11204_12016_Bsu_+	11204	12016	+	0.0571429	34	813	6	1	0	0			FALSE	nan	0	0	2.64209e-06	1.14651e-06
11206_11548_Bsu_+	11206	11548	+	0	34	343	23	4	0	0	0.015		FALSE	nan	0	0	1.0128e-05	4.58606e-06
11206_11770_Bsu_+	11206	11770	+	0.0588235	34	565	0	0	23	1		0.015	FALSE	nan	2.20268e-06	7.16262e-07	0	0
11216_11685_Bsu_+	11216	11685	+	0.075	34	470	15	0	0	0			FALSE	nan	0	0	6.60523e-06	0
11282_11411_Bsu_+	11282	11411	+			130	12	0	0	0			FALSE	nan	0	0	5.28419e-06	0
11287_11791_Bsu_+	11287	11791	+	0.0555556	34	505	11	0	0	0			FALSE	nan	0	0	4.84384e-06	0
11287_11708_Bsu_+	11287	11708	+	0.0555556	34	422	0	0	195	5		0.191771	FALSE	nan	1.86749e-05	3.58131e-06	0	0
11292_11765_Bsu_+	11292	11765	+	0.0422535	34	474	21	0	84	2	0.015	0.015	FALSE	nan	8.04457e-06	1.43252e-06	9.24732e-06	0
11305_11425_Bsu_+	11305	11425	+			121	14	1	0	0			FALSE	nan	0	0	6.16488e-06	1.14651e-06
11306_11425_Bsu_+	11306	11425	+			120	1	0	0	0			FALSE	nan	0	0	4.40349e-07	0
11312_11784_Bsu_+	11312	11784	+	0.053802	34	473	4	0	0	0			FALSE	nan	0	0	1.7614e-06	0
11377_11747_Bsu_+	11377	11747	+	0.094332	31.3333	371	2	0	0	0			FALSE	nan	0	0	8.80698e-07	0
11379_11794_Bsu_+	11379	11794	+	0.0789474	31.3333	416	3	0	0	0			FALSE	nan	0	0	1.32105e-06	0
11454_11717_Bsu_+	11454	11717	+	0.0571429	27.3333	264	1	0	0	0			FALSE	nan	0	0	4.40349e-07	0
11793_12318_Bsu_+	11793	12318	+	0.0126582	22.6667	526	4	0	0	0			FALSE	nan	0	0	1.7614e-06	0
11803_12138_Bsu_+	11803	12138	+	0	22	336	0	0	31	2		0.015	FALSE	nan	2.96883e-06	1.43252e-06	0	0
11827_12528_Bsu_+	11827	12528	+	0	22.6667	702	7	0	0	0			FALSE	nan	0	0	3.08244e-06	0
11847_12216_Bsu_+	11847	12216	+	0	22.6667	370	9	0	0	0			FALSE	nan	0	0	3.96314e-06	0
11852_12119_Bsu_+	11852	12119	+	0	20.6667	268	7	1	0	0			FALSE	nan	0	0	3.08244e-06	1.14651e-06
11852_12174_Bsu_+	11852	12174	+	0	22.6667	323	29	0	0	0	0.015		FALSE	nan	0	0	1.27701e-05	0
11852_12188_Bsu_+	11852	12188	+	0	22.6667	337	10	0	0	0			FALSE	nan	0	0	4.40349e-06	0
11857_12365_Bsu_+	11857	12365	+	0	22.6667	509	0	0	1	0			FALSE	nan	9.57687e-08	0	0	0
11868_12390_Bsu_+	11868	12390	+	0.0379747	22.6667	523	10	0	0	0			FALSE	nan	0	0	4.40349e-06	0
11881_12195_Bsu_+	11881	12195	+	0	22.6667	315	0	0	167	9		0.403064	FALSE	nan	1.59934e-05	6.44636e-06	0	0
11886_12346_Bsu_+	11886	12346	+	0	22.6667	461	0	0	238	13		0.408521	FALSE	nan	2.27929e-05	9.31141e-06	0	0
11891_12258_Bsu_+	11891	12258	+	0	22.6667	368	2	0	5	0			FALSE	nan	4.78843e-07	0	8.80698e-07	0
11908_12168_Bsu_+	11908	12168	+	0	22.6667	261	73	3	0	0	0.015		FALSE	nan	0	0	3.21455e-05	3.43954e-06
11908_12363_Bsu_+	11908	12363	+	0	22.6667	456	4	0	0	0			FALSE	nan	0	0	1.7614e-06	0
11910_12117_Bsu_+	11910	12117	+	0	20.6667	208	0	0	42	2		0.015	FALSE	nan	4.02228e-06	1.43252e-06	0	0
11918_12285_Bsu_+	11918	12285	+	0.0379747	22.6667	368	0	0	25	0		0.015	FALSE	nan	2.39422e-06	0	0	0
11922_12465_Bsu_+	11922	12465	+	0	22.6667	544	0	0	3	2			FALSE	nan	2.87306e-07	1.43252e-06	0	0
11927_12465_Bsu_+	11927	12465	+	0	22.6667	539	2	2	0	0			FALSE	nan	0	0	8.80698e-07	2.29303e-06
11950_12355_Bsu_+	11950	12355	+	0.0123457	22.6667	406	10	4	0	0			FALSE	nan	0	0	4.40349e-06	4.58606e-06
11965_12363_Bsu_+	11965	12363	+	0.0632911	22.6667	399	0	0	130	5		0.287657	FALSE	nan	1.24499e-05	3.58131e-06	0	0
11970_12285_Bsu_+	11970	12285	+	0.025641	22.6667	316	0	0	306	14		0.34218	FALSE	nan	2.93052e-05	1.00277e-05	0	0
11996_12258_Bsu_+	11996	12258	+	0	22	263	40	0	0	0	0.015		FALSE	nan	0	0	1.7614e-05	0
12001_12453_Bsu_+	12001	12453	+	0	21.3333	453	5	0	16	3			FALSE	nan	1.5323e-06	2.14879e-06	2.20174e-06	0
12014_12516_Bsu_+	12014	12516	+	0.05	21.3333	503	0	0	24	0		0.015	FALSE	nan	2.29845e-06	0	0	0
12017_12216_Bsu_+	12017	12216	+	0.0632911	20.6667	200	0	0	71	3		0.015	FALSE	nan	6.79958e-06	2.14879e-06	0	0
12035_12237_Bsu_+	12035	12237	+	0	21.3333	203	0	0	75	1		0.015	FALSE	nan	7.18265e-06	7.16262e-07	0	0
12040_12696_Bsu_+	12040	12696	+	0	24.6667	657	0	0	57	3		0.015	FALSE	nan	5.45881e-06	2.14879e-06	0	0
12040_12447_Bsu_+	12040	12447	+	0	21.3333	408	0	0	143	4		0.015	FALSE	nan	1.36949e-05	2.86505e-06	0	0
12044_12422_Bsu_+	12044	12422	+	0	21.3333	379	0	0	163	13		0.596491	FALSE	nan	1.56103e-05	9.31141e-06	0	0
12046_12399_Bsu_+	12046	12399	+	0	21.3333	354	0	0	103	2		0.015	FALSE	nan	9.86417e-06	1.43252e-06	0	0
12056_12594_Bsu_+	12056	12594	+	0.025	21.3333	539	0	0	107	1		0.015	FALSE	nan	1.02472e-05	7.16262e-07	0	0
12070_12411_Bsu_+	12070	12411	+	0.025641	21.3333	342	0	0	14	2			FALSE	nan	1.34076e-06	1.43252e-06	0	0
12071_12474_Bsu_+	12071	12474	+	0.012987	21.3333	404	0	0	3	0			FALSE	nan	2.87306e-07	0	0	0
12077_12434_Bsu_+	12077	12434	+	0	21.3333	358	12	0	0	0			FALSE	nan	0	0	5.28419e-06	0
12077_12778_Bsu_+	12077	12778	+	0	24.6667	702	3	0	0	0			FALSE	nan	0	0	1.32105e-06	0
12077_12305_Bsu_+	12077	12305	+	0	20.6667	229	1	0	0	0			FALSE	nan	0	0	4.40349e-07	0
12077_12327_Bsu_+	12077	12327	+	0	20.6667	251	0	0	293	6		0.153155	FALSE	nan	2.80602e-05	4.29757e-06	0	0
12082_12557_Bsu_+	12082	12557	+	0	21.3333	476	0	0	3	0			FALSE	nan	2.87306e-07	0	0	0
12091_12404_Bsu_+	12091	12404	+	0	20	314	10	0	137	4		0.015	FALSE	nan	1.31203e-05	2.86505e-06	4.40349e-06	0
12107_12419_Bsu_+	12107	12419	+	0	20.6667	313	0	0	8	0			FALSE	nan	7.66149e-07	0	0	0
12108_12426_Bsu_+	12108	12426	+	0	21.3333	319	33	1	0	0	0.015		FALSE	nan	0	0	1.45315e-05	1.14651e-06
12108_12447_Bsu_+	12108	12447	+	0	21.3333	340	29	0	8	0	0.015		FALSE	nan	7.66149e-07	0	1.27701e-05	0
12108_12675_Bsu_+	12108	12675	+	0	23.3333	568	3	0	0	0			FALSE	nan	0	0	1.32105e-06	0
12108_12399_Bsu_+	12108	12399	+	0	20	292	0	0	74	2		0.015	FALSE	nan	7.08688e-06	1.43252e-06	0	0
12108_12400_Bsu_+	12108	12400	+	0	20	293	0	0	109	3		0.015	FALSE	nan	1.04388e-05	2.14879e-06	0	0
12126_12521_Bsu_+	12126	12521	+	0	21.3333	396	82	4	50	1	0.015	0.015	FALSE	nan	4.78843e-06	7.16262e-07	3.61086e-05	4.58606e-06
12126_12577_Bsu_+	12126	12577	+	0	21.3333	452	80	2	0	0	0.015		FALSE	nan	0	0	3.52279e-05	2.29303e-06
12129_12841_Bsu_+	12129	12841	+	0	24.6667	713	0	0	32	5		1.16861	FALSE	nan	3.0646e-06	3.58131e-06	0	0
12139_12632_Bsu_+	12139	12632	+	0	21.3333	494	0	0	131	4		0.015	FALSE	nan	1.25457e-05	2.86505e-06	0	0
12165_12619_Bsu_+	12165	12619	+	0	21.3333	455	0	0	104	2		0.015	FALSE	nan	9.95994e-06	1.43252e-06	0	0
12179_12399_Bsu_+	12179	12399	+	0	20	221	0	0	250	8		0.239331	FALSE	nan	2.39422e-05	5.7301e-06	0	0
12179_12841_Bsu_+	12179	12841	+	0	24.6667	663	0	0	50	1		0.015	FALSE	nan	4.78843e-06	7.16262e-07	0	0
12186_12474_Bsu_+	12186	12474	+	0	21.3333	289	20	0	0	0	0.015		FALSE	nan	0	0	8.80698e-06	0
12201_12453_Bsu_+	12201	12453	+	0	21.3333	253	12	1	37	1		0.015	FALSE	nan	3.54344e-06	7.16262e-07	5.28419e-06	1.14651e-06
12209_12654_Bsu_+	12209	12654	+	0	23.3333	446	0	0	15	1			FALSE	nan	1.43653e-06	7.16262e-07	0	0
12212_12508_Bsu_+	12212	12508	+	0	21.3333	297	9	0	0	0			FALSE	nan	0	0	3.96314e-06	0
12220_12529_Bsu_+	12220	12529	+	0	21.3333	310	0	0	27	2		0.015	FALSE	nan	2.58575e-06	1.43252e-06	0	0
12227_12613_Bsu_+	12227	12613	+	0	21.3333	387	8	0	0	0			FALSE	nan	0	0	3.52279e-06	0
12241_12843_Bsu_+	12241	12843	+	0	24.6667	603	1	0	21	1		0.015	FALSE	nan	2.01114e-06	7.16262e-07	4.40349e-07	0
12280_12648_Bsu_+	12280	12648	+	0	22.6667	369	8	0	0	0			FALSE	nan	0	0	3.52279e-06	0
12280_12632_Bsu_+	12280	12632	+	0	21.3333	353	0	0	138	4		0.015	FALSE	nan	1.32161e-05	2.86505e-06	0	0
12285_12587_Bsu_+	12285	12587	+	0	21.3333	303	0	0	157	7		0.333462	FALSE	nan	1.50357e-05	5.01383e-06	0	0
12286_12627_Bsu_+	12286	12627	+	0	21.3333	342	0	0	26	0		0.015	FALSE	nan	2.48999e-06	0	0	0
12293_12533_Bsu_+	12293	12533	+	0	20	241	1	0	0	0			FALSE	nan	0	0	4.40349e-07	0
12301_12599_Bsu_+	12301	12599	+	0	21.3333	299	0	0	99	4		0.015	FALSE	nan	9.4811e-06	2.86505e-06	0	0
12302_12533_Bsu_+	12302	12533	+	0	20	232	0	0	41	0		0.015	FALSE	nan	3.92652e-06	0	0	0
12314_12689_Bsu_+	12314	12689	+	0	24	376	119	6	0	0	0.131276		FALSE	nan	0	0	5.24015e-05	6.87909e-06
12349_12843_Bsu_+	12349	12843	+	0	24.6667	495	0	0	5	0			FALSE	nan	4.78843e-07	0	0	0
12356_12474_Bsu_+	12356	12474	+			119	11	0	187	11		0.439946	FALSE	nan	1.79087e-05	7.87888e-06	4.84384e-06	0
12390_12700_Bsu_+	12390	12700	+	0	24.6667	311	0	0	13	0			FALSE	nan	1.24499e-06	0	0	0
12400_12765_Bsu_+	12400	12765	+	0	24.6667	366	46	2	0	0	0.015		FALSE	nan	0	0	2.0256e-05	2.29303e-06
12402_12683_Bsu_+	12402	12683	+	0	23.3333	282	12	0	142	4		0.015	FALSE	nan	1.35992e-05	2.86505e-06	5.28419e-06	0
12410_12746_Bsu_+	12410	12746	+	0	24.6667	337	123	4	105	6	0.015	0.427376	FALSE	nan	1.00557e-05	4.29757e-06	5.41629e-05	4.58606e-06
12438_12645_Bsu_+	12438	12645	+	0	22	208	0	0	464	23		0.370731	FALSE	nan	4.44367e-05	1.6474e-05	0	0
12443_12646_Bsu_+	12443	12646	+	0	22	204	24	0	0	0	0.015		FALSE	nan	0	0	1.05684e-05	0
12443_12858_Bsu_+	12443	12858	+	0	24.6667	416	17	0	52	2		0.015	FALSE	nan	4.97997e-06	1.43252e-06	7.48593e-06	0
12443_12868_Bsu_+	12443	12868	+	0	24.6667	426	0	0	37	3		0.015	FALSE	nan	3.54344e-06	2.14879e-06	0	0
12444_12811_Bsu_+	12444	12811	+	0	24.6667	368	0	0	91	2		0.015	FALSE	nan	8.71495e-06	1.43252e-06	0	0
12448_12694_Bsu_+	12448	12694	+	0	24.6667	247	26	0	0	0	0.015		FALSE	nan	0	0	1.14491e-05	0
12454_12567_Bsu_+	12454	12567	+			114	0	0	1	0			FALSE	nan	9.57687e-08	0	0	0
12465_13077_Bsu_+	12465	13077	+	0	24.6667	613	41	0	0	0	0.015		FALSE	nan	0	0	1.80543e-05	0
12475_12841_Bsu_+	12475	12841	+	0	24.6667	367	9	0	0	0			FALSE	nan	0	0	3.96314e-06	0
12482_12877_Bsu_+	12482	12877	+	0	24.6667	396	1	0	0	0			FALSE	nan	0	0	4.40349e-07	0
12482_12940_Bsu_+	12482	12940	+	0	24.6667	459	0	0	53	3		0.015	FALSE	nan	5.07574e-06	2.14879e-06	0	0
12512_12955_Bsu_+	12512	12955	+	0	24.6667	444	0	0	20	1		0.015	FALSE	nan	1.91537e-06	7.16262e-07	0	0
12514_12793_Bsu_+	12514	12793	+	0	24.6667	280	21	2	68	1	0.015	0.015	FALSE	nan	6.51227e-06	7.16262e-07	9.24732e-06	2.29303e-06
12514_12919_Bsu_+	12514	12919	+	0	24.6667	406	1	0	0	0			FALSE	nan	0	0	4.40349e-07	0
12514_12944_Bsu_+	12514	12944	+	0	24.6667	431	1	0	0	0			FALSE	nan	0	0	4.40349e-07	0
12519_13064_Bsu_+	12519	13064	+	0.012987	24.6667	546	36	0	0	0	0.015		FALSE	nan	0	0	1.58526e-05	0
12520_12648_Bsu_+	12520	12648	+			129	33	0	0	0	0.015		FALSE	nan	0	0	1.45315e-05	0
12520_12872_Bsu_+	12520	12872	+	0.012987	24.6667	353	0	0	215	6		0.208719	FALSE	nan	2.05903e-05	4.29757e-06	0	0
12522_12955_Bsu_+	12522	12955	+	0	24.6667	434	0	0	53	0		0.015	FALSE	nan	5.07574e-06	0	0	0
12524_12927_Bsu_+	12524	12927	+	0	24.6667	404	9	2	0	0			FALSE	nan	0	0	3.96314e-06	2.29303e-06
12547_12708_Bsu_+	12547	12708	+	0	24.6667	162	25	0	0	0	0.015		FALSE	nan	0	0	1.10087e-05	0
12552_13057_Bsu_+	12552	13057	+	0	24.6667	506	2	0	0	0			FALSE	nan	0	0	8.80698e-07	0
12590_13098_Bsu_+	12590	13098	+	0	23.3333	509	6	0	0	0			FALSE	nan	0	0	2.64209e-06	0
12596_12947_Bsu_+	12596	12947	+	0	23.3333	352	0	0	87	8		0.687732	FALSE	nan	8.33187e-06	5.7301e-06	0	0
12596_12996_Bsu_+	12596	12996	+	0	23.3333	401	0	0	33	0		0.015	FALSE	nan	3.16037e-06	0	0	0
12611_13092_Bsu_+	12611	13092	+	0	23.3333	482	20	1	0	0	0.015		FALSE	nan	0	0	8.80698e-06	1.14651e-06
12623_12942_Bsu_+	12623	12942	+	0	23.3333	320	19	0	0	0			FALSE	nan	0	0	8.36663e-06	0
12623_12984_Bsu_+	12623	12984	+	0	23.3333	362	79	4	0	0	0.015		FALSE	nan	0	0	3.47876e-05	4.58606e-06
12623_12996_Bsu_+	12623	12996	+	0	23.3333	374	95	2	0	0	0.015		FALSE	nan	0	0	4.18331e-05	2.29303e-06
12623_13196_Bsu_+	12623	13196	+	0	23.3333	574	7	0	13	3			FALSE	nan	1.24499e-06	2.14879e-06	3.08244e-06	0
12628_13015_Bsu_+	12628	13015	+	0	23.3333	388	4	0	0	0			FALSE	nan	0	0	1.7614e-06	0
12628_12940_Bsu_+	12628	12940	+	0	23.3333	313	0	0	6	0			FALSE	nan	5.74612e-07	0	0	0
12639_13213_Bsu_+	12639	13213	+	0	23.3333	575	0	0	23	1		0.015	FALSE	nan	2.20268e-06	7.16262e-07	0	0
12645_12998_Bsu_+	12645	12998	+	0	23.3333	354	0	0	185	7		0.282992	FALSE	nan	1.77172e-05	5.01383e-06	0	0
12660_12853_Bsu_+	12660	12853	+	0	21.3333	194	66	0	0	0	0.015		FALSE	nan	0	0	2.9063e-05	0
12660_12841_Bsu_+	12660	12841	+	0	21.3333	182	0	0	119	5		0.314247	FALSE	nan	1.13965e-05	3.58131e-06	0	0
12665_13213_Bsu_+	12665	13213	+	0	23.3333	549	36	2	0	0	0.015		FALSE	nan	0	0	1.58526e-05	2.29303e-06
12674_13092_Bsu_+	12674	13092	+	0	23.3333	419	7	0	0	0			FALSE	nan	0	0	3.08244e-06	0
12674_13170_Bsu_+	12674	13170	+	0	23.3333	497	0	0	6	0			FALSE	nan	5.74612e-07	0	0	0
12680_13058_Bsu_+	12680	13058	+	0	23.3333	379	0	0	53	0		0.015	FALSE	nan	5.07574e-06	0	0	0
12693_13123_Bsu_+	12693	13123	+	0	23.3333	431	57	0	0	0	0.015		FALSE	nan	0	0	2.50999e-05	0
12703_12868_Bsu_+	12703	12868	+	0	20	166	4	1	6	0			FALSE	nan	5.74612e-07	0	1.7614e-06	1.14651e-06
12722_13467_Bsu_+	12722	13467	+	0	23.3333	746	2	0	0	0			FALSE	nan	0	0	8.80698e-07	0
12735_13235_Bsu_+	12735	13235	+	0	23.3333	501	0	0	78	1		0.015	FALSE	nan	7.46996e-06	7.16262e-07	0	0
12736_12931_Bsu_+	12736	12931	+	0	23.3333	196	0	0	22	1		0.015	FALSE	nan	2.10691e-06	7.16262e-07	0	0
12756_13192_Bsu_+	12756	13192	+	0	23.3333	437	23	1	154	6	0.015	0.291393	FALSE	nan	1.47484e-05	4.29757e-06	1.0128e-05	1.14651e-06
12756_13241_Bsu_+	12756	13241	+	0	23.3333	486	0	0	2	0			FALSE	nan	1.91537e-07	0	0	0
12763_13267_Bsu_+	12763	13267	+	0	23.3333	505	4	0	0	0			FALSE	nan	0	0	1.7614e-06	0
12764_13012_Bsu_+	12764	13012	+	0	23.3333	249	96	2	0	0	0.015		FALSE	nan	0	0	4.22735e-05	2.29303e-06
12782_13077_Bsu_+	12782	13077	+	0	23.3333	296	125	0	0	0	0.015		FALSE	nan	0	0	5.50436e-05	0
12784_13092_Bsu_+	12784	13092	+	0	23.3333	309	2	0	0	0			FALSE	nan	0	0	8.80698e-07	0
12784_13247_Bsu_+	12784	13247	+	0	23.3333	464	0	0	3	0			FALSE	nan	2.87306e-07	0	0	0
12794_13034_Bsu_+	12794	13034	+	0	23.3333	241	38	1	0	0	0.015		FALSE	nan	0	0	1.67333e-05	1.14651e-06
12802_13282_Bsu_+	12802	13282	+	0	23.3333	481	0	0	111	3		0.015	FALSE	nan	1.06303e-05	2.14879e-06	0	0
12832_13151_Bsu_+	12832	13151	+	0	21.3333	320	3	0	0	0			FALSE	nan	0	0	1.32105e-06	0
12834_13235_Bsu_+	12834	13235	+	0	21.3333	402	63	3	0	0	0.015		FALSE	nan	0	0	2.7742e-05	3.43954e-06
12842_13274_Bsu_+	12842	13274	+	0	22.6667	433	2	0	0	0			FALSE	nan	0	0	8.80698e-07	0
12842_13267_Bsu_+	12842	13267	+	0	22	426	0	0	90	0		0.015	FALSE	nan	8.61918e-06	0	0	0
12844_13192_Bsu_+	12844	13192	+	0	20.6667	349	2	0	0	0			FALSE	nan	0	0	8.80698e-07	0
12844_13098_Bsu_+	12844	13098	+	0	20.6667	255	0	0	141	3		0.015	FALSE	nan	1.35034e-05	2.14879e-06	0	0
12847_13170_Bsu_+	12847	13170	+	0	20.6667	324	105	2	0	0	0.015		FALSE	nan	0	0	4.62366e-05	2.29303e-06
12847_13272_Bsu_+	12847	13272	+	0	22	426	0	0	32	0		0.015	FALSE	nan	3.0646e-06	0	0	0
12890_13282_Bsu_+	12890	13282	+	0	22.6667	393	37	0	0	0	0.015		FALSE	nan	0	0	1.62929e-05	0
12890_13508_Bsu_+	12890	13508	+	0	22.6667	619	0	0	19	1			FALSE	nan	1.8196e-06	7.16262e-07	0	0
12890_13267_Bsu_+	12890	13267	+	0	22	378	0	0	4	0			FALSE	nan	3.83075e-07	0	0	0
12890_13348_Bsu_+	12890	13348	+	0	22.6667	459	0	0	4	0			FALSE	nan	3.83075e-07	0	0	0
12898_13396_Bsu_+	12898	13396	+	0	22.6667	499	4	0	0	0			FALSE	nan	0	0	1.7614e-06	0
12918_13196_Bsu_+	12918	13196	+	0	20.6667	279	7	0	0	0			FALSE	nan	0	0	3.08244e-06	0
12932_13143_Bsu_+	12932	13143	+	0	19.3333	212	75	7	0	0	0.243007		FALSE	nan	0	0	3.30262e-05	8.0256e-06
12935_13353_Bsu_+	12935	13353	+	0	22.6667	419	0	0	101	7		0.518352	FALSE	nan	9.67264e-06	5.01383e-06	0	0
12945_13365_Bsu_+	12945	13365	+	0	22.6667	421	5	0	0	0			FALSE	nan	0	0	2.20174e-06	0
12946_13434_Bsu_+	12946	13434	+	0	22.6667	489	6	0	0	0			FALSE	nan	0	0	2.64209e-06	0
12946_13235_Bsu_+	12946	13235	+	0	20.6667	290	0	0	151	1		0.015	FALSE	nan	1.44611e-05	7.16262e-07	0	0
12979_13325_Bsu_+	12979	13325	+	0	22.6667	347	0	0	68	1		0.015	FALSE	nan	6.51227e-06	7.16262e-07	0	0
12980_13357_Bsu_+	12980	13357	+	0	22.6667	378	32	0	85	3	0.015	0.015	FALSE	nan	8.14034e-06	2.14879e-06	1.40912e-05	0
12992_13568_Bsu_+	12992	13568	+	0	22.6667	577	0	0	15	0			FALSE	nan	1.43653e-06	0	0	0
13019_13396_Bsu_+	13019	13396	+	0	22.6667	378	0	0	38	3		0.015	FALSE	nan	3.63921e-06	2.14879e-06	0	0
13035_13384_Bsu_+	13035	13384	+	0	22.6667	350	0	0	167	2		0.015	FALSE	nan	1.59934e-05	1.43252e-06	0	0
13043_13503_Bsu_+	13043	13503	+	0	22.6667	461	0	1	0	0			FALSE	nan	0	0	0	1.14651e-06
13049_13382_Bsu_+	13049	13382	+	0	22.6667	334	86	4	0	0	0.015		FALSE	nan	0	0	3.787e-05	4.58606e-06
13055_13479_Bsu_+	13055	13479	+	0	22.6667	425	0	0	36	0		0.015	FALSE	nan	3.44767e-06	0	0	0
13063_13378_Bsu_+	13063	13378	+	0	22.6667	316	1	0	0	0			FALSE	nan	0	0	4.40349e-07	0
13063_13479_Bsu_+	13063	13479	+	0	22.6667	417	4	0	0	0			FALSE	nan	0	0	1.7614e-06	0
13078_13562_Bsu_+	13078	13562	+	0	22.6667	485	72	0	0	0	0.015		FALSE	nan	0	0	3.17051e-05	0
13094_13471_Bsu_+	13094	13471	+	0	22.6667	378	9	0	0	0			FALSE	nan	0	0	3.96314e-06	0
13096_13539_Bsu_+	13096	13539	+	0	22.6667	444	29	0	0	0	0.015		FALSE	nan	0	0	1.27701e-05	0
13113_13414_Bsu_+	13113	13414	+	0	22.6667	302	0	0	99	2		0.015	FALSE	nan	9.4811e-06	1.43252e-06	0	0
13114_13471_Bsu_+	13114	13471	+	0	22.6667	358	20	0	0	0	0.015		FALSE	nan	0	0	8.80698e-06	0
13114_13327_Bsu_+	13114	13327	+	0	22.6667	214	0	0	61	2		0.015	FALSE	nan	5.84189e-06	1.43252e-06	0	0
13135_13570_Bsu_+	13135	13570	+	0	22.6667	436	60	1	0	0	0.015		FALSE	nan	0	0	2.64209e-05	1.14651e-06
13142_13562_Bsu_+	13142	13562	+	0	22	421	85	3	0	0	0.015		FALSE	nan	0	0	3.74296e-05	3.43954e-06
13142_13380_Bsu_+	13142	13380	+	0	22	239	0	0	48	2		0.015	FALSE	nan	4.5969e-06	1.43252e-06	0	0
13153_13213_Bsu_+	13153	13213	+			61	1	0	0	0			FALSE	nan	0	0	4.40349e-07	0
13188_13463_Bsu_+	13188	13463	+	0	22	276	20	0	395	21	0.015	0.397622	FALSE	nan	3.78286e-05	1.50415e-05	8.80698e-06	0
13188_13479_Bsu_+	13188	13479	+	0	22	292	7	0	0	0			FALSE	nan	0	0	3.08244e-06	0
13188_13485_Bsu_+	13188	13485	+	0	22	298	11	1	0	0			FALSE	nan	0	0	4.84384e-06	1.14651e-06
13193_13471_Bsu_+	13193	13471	+	0	22	279	123	0	209	1	0.015	0.015	FALSE	nan	2.00157e-05	7.16262e-07	5.41629e-05	0
13193_13569_Bsu_+	13193	13569	+	0	22	377	7	0	32	1		0.015	FALSE	nan	3.0646e-06	7.16262e-07	3.08244e-06	0
13204_13471_Bsu_+	13204	13471	+	0	22	268	53	2	0	0	0.015		FALSE	nan	0	0	2.33385e-05	2.29303e-06
13204_13568_Bsu_+	13204	13568	+	0	22	365	11	0	0	0			FALSE	nan	0	0	4.84384e-06	0
13205_13568_Bsu_+	13205	13568	+	0	22	364	1	0	0	0			FALSE	nan	0	0	4.40349e-07	0
13209_13471_Bsu_+	13209	13471	+	0	20	263	18	2	0	0			FALSE	nan	0	0	7.92628e-06	2.29303e-06
13209_13473_Bsu_+	13209	13473	+	0	20	265	0	0	12	0			FALSE	nan	1.14922e-06	0	0	0
13226_13471_Bsu_+	13226	13471	+	0	18.6667	246	0	0	27	0		0.015	FALSE	nan	2.58575e-06	0	0	0
13231_13585_Bsu_+	13231	13585	+	0	18.6667	355	45	4	0	0	0.015		FALSE	nan	0	0	1.98157e-05	4.58606e-06
13258_13471_Bsu_+	13258	13471	+	0	18	214	66	1	0	0	0.015		FALSE	nan	0	0	2.9063e-05	1.14651e-06
13273_13593_Bsu_+	13273	13593	+	0	18.6667	321	0	0	264	9		0.254969	FALSE	nan	2.52829e-05	6.44636e-06	0	0
13339_13639_Bsu_+	13339	13639	+	0	18.6667	301	33	0	0	0	0.015		FALSE	nan	0	0	1.45315e-05	0
13364_13471_Bsu_+	13364	13471	+			108	3	0	0	0			FALSE	nan	0	0	1.32105e-06	0
13387_13469_Bsu_+	13387	13469	+			83	2	0	20	1		0.015	FALSE	nan	1.91537e-06	7.16262e-07	8.80698e-07	0
13648_14084_Bsu_+	13648	14084	+	0	25.3333	437	53	1	0	0	0.015		FALSE	nan	0	0	2.33385e-05	1.14651e-06
13648_13860_Bsu_+	13648	13860	+	0	22.6667	213	1	0	0	0			FALSE	nan	0	0	4.40349e-07	0
13658_13965_Bsu_+	13658	13965	+	0	25.3333	308	0	0	2	1			FALSE	nan	1.91537e-07	7.16262e-07	0	0
13658_14068_Bsu_+	13658	14068	+	0	25.3333	411	0	0	17	2			FALSE	nan	1.62807e-06	1.43252e-06	0	0
13685_14068_Bsu_+	13685	14068	+	0	25.3333	384	1	0	0	0			FALSE	nan	0	0	4.40349e-07	0
13690_14235_Bsu_+	13690	14235	+	0	25.3333	546	22	0	0	0	0.015		FALSE	nan	0	0	9.68767e-06	0
13690_13987_Bsu_+	13690	13987	+	0	25.3333	298	0	0	132	2		0.015	FALSE	nan	1.26415e-05	1.43252e-06	0	0
13690_14227_Bsu_+	13690	14227	+	0	25.3333	538	0	0	115	0		0.015	FALSE	nan	1.10134e-05	0	0	0
13728_13930_Bsu_+	13728	13930	+	0	22.6667	203	0	0	75	3		0.015	FALSE	nan	7.18265e-06	2.14879e-06	0	0
13749_14058_Bsu_+	13749	14058	+	0	25.3333	310	62	1	16	0	0.015		FALSE	nan	1.5323e-06	0	2.73016e-05	1.14651e-06
13752_14068_Bsu_+	13752	14068	+	0	25.3333	317	9	0	0	0			FALSE	nan	0	0	3.96314e-06	0
13752_14307_Bsu_+	13752	14307	+	0.0344828	25.3333	556	40	0	0	0	0.015		FALSE	nan	0	0	1.7614e-05	0
13760_13855_Bsu_+	13760	13855	+			96	0	0	11	1			FALSE	nan	1.05346e-06	7.16262e-07	0	0
13765_14288_Bsu_+	13765	14288	+	0	25.3333	524	0	0	91	2		0.015	FALSE	nan	8.71495e-06	1.43252e-06	0	0
13768_14224_Bsu_+	13768	14224	+	0	25.3333	457	2	1	0	0			FALSE	nan	0	0	8.80698e-07	1.14651e-06
13819_14140_Bsu_+	13819	14140	+	0	23.3333	322	7	0	0	0			FALSE	nan	0	0	3.08244e-06	0
13823_14084_Bsu_+	13823	14084	+	0	23.3333	262	1	0	0	0			FALSE	nan	0	0	4.40349e-07	0
13831_14328_Bsu_+	13831	14328	+	0	23.3333	498	19	0	0	0			FALSE	nan	0	0	8.36663e-06	0
13846_14068_Bsu_+	13846	14068	+	0	22.6667	223	0	0	250	6		0.179498	FALSE	nan	2.39422e-05	4.29757e-06	0	0
13853_14403_Bsu_+	13853	14403	+	0.0232558	24	551	0	0	174	4		0.015	FALSE	nan	1.66637e-05	2.86505e-06	0	0
13902_14423_Bsu_+	13902	14423	+	0.0344828	24	522	16	0	42	0		0.015	FALSE	nan	4.02228e-06	0	7.04558e-06	0
13921_14276_Bsu_+	13921	14276	+	0	21.3333	356	0	0	15	1			FALSE	nan	1.43653e-06	7.16262e-07	0	0
13921_14264_Bsu_+	13921	14264	+	0	20.6667	344	0	0	25	0		0.015	FALSE	nan	2.39422e-06	0	0	0
13929_14128_Bsu_+	13929	14128	+	0	19.3333	200	27	0	0	0	0.015		FALSE	nan	0	0	1.18894e-05	0
13956_14304_Bsu_+	13956	14304	+	0	21.3333	349	0	0	6	0			FALSE	nan	5.74612e-07	0	0	0
13978_14110_Bsu_+	13978	14110	+			133	0	0	105	3		0.015	FALSE	nan	1.00557e-05	2.14879e-06	0	0
13981_14271_Bsu_+	13981	14271	+	0	21.3333	291	0	0	6	0			FALSE	nan	5.74612e-07	0	0	0
13986_14353_Bsu_+	13986	14353	+	0	23.3333	368	23	0	0	0	0.015		FALSE	nan	0	0	1.0128e-05	0
14023_14316_Bsu_+	14023	14316	+	0	21.3333	294	0	0	172	5		0.217415	FALSE	nan	1.64722e-05	3.58131e-06	0	0
14038_14282_Bsu_+	14038	14282	+	0	21.3333	245	1	0	0	0			FALSE	nan	0	0	4.40349e-07	0
14039_14282_Bsu_+	14039	14282	+	0	21.3333	244	68	2	0	0	0.015		FALSE	nan	0	0	2.99437e-05	2.29303e-06
14059_14428_Bsu_+	14059	14428	+	0	24	370	65	0	0	0	0.015		FALSE	nan	0	0	2.86227e-05	0
14059_14467_Bsu_+	14059	14467	+	0	24	409	7	0	60	3		0.015	FALSE	nan	5.74612e-06	2.14879e-06	3.08244e-06	0
14059_14720_Bsu_+	14059	14720	+	0	30.6667	662	0	0	6	0			FALSE	nan	5.74612e-07	0	0	0
14067_14428_Bsu_+	14067	14428	+	0	24	362	82	3	0	0	0.015		FALSE	nan	0	0	3.61086e-05	3.43954e-06
14075_14328_Bsu_+	14075	14328	+	0	22	254	53	1	0	0	0.015		FALSE	nan	0	0	2.33385e-05	1.14651e-06
14091_14388_Bsu_+	14091	14388	+	0	24	298	1	0	0	0			FALSE	nan	0	0	4.40349e-07	0
14107_14375_Bsu_+	14107	14375	+	0	24	269	0	0	91	2		0.015	FALSE	nan	8.71495e-06	1.43252e-06	0	0
14108_14497_Bsu_+	14108	14497	+	0	24	390	2	0	0	0			FALSE	nan	0	0	8.80698e-07	0
14119_14797_Bsu_+	14119	14797	+	0	30.6667	679	2	0	0	0			FALSE	nan	0	0	8.80698e-07	0
14125_14467_Bsu_+	14125	14467	+	0	24	343	38	1	45	0	0.015	0.015	FALSE	nan	4.30959e-06	0	1.67333e-05	1.14651e-06
14131_14613_Bsu_+	14131	14613	+	0	24	483	0	0	62	3		0.015	FALSE	nan	5.93766e-06	2.14879e-06	0	0
14136_14388_Bsu_+	14136	14388	+	0	24	253	0	0	19	0			FALSE	nan	1.8196e-06	0	0	0
14139_14751_Bsu_+	14139	14751	+	0.0149254	30.6667	613	0	0	6	0			FALSE	nan	5.74612e-07	0	0	0
14150_14481_Bsu_+	14150	14481	+	0.011236	24	332	23	0	34	0	0.015	0.015	FALSE	nan	3.25613e-06	0	1.0128e-05	0
14150_14505_Bsu_+	14150	14505	+	0.011236	24	356	0	0	2	0			FALSE	nan	1.91537e-07	0	0	0
14165_14613_Bsu_+	14165	14613	+	0	24	449	27	0	0	0	0.015		FALSE	nan	0	0	1.18894e-05	0
14170_14462_Bsu_+	14170	14462	+	0	24	293	0	0	140	6		0.320532	FALSE	nan	1.34076e-05	4.29757e-06	0	0
14170_14603_Bsu_+	14170	14603	+	0	24	434	0	0	50	0		0.015	FALSE	nan	4.78843e-06	0	0	0
14190_14566_Bsu_+	14190	14566	+	0	24	377	24	0	0	0	0.015		FALSE	nan	0	0	1.05684e-05	0
14190_14579_Bsu_+	14190	14579	+	0	24	390	14	0	0	0			FALSE	nan	0	0	6.16488e-06	0
14190_14619_Bsu_+	14190	14619	+	0	24	430	0	0	110	2		0.015	FALSE	nan	1.05346e-05	1.43252e-06	0	0
14215_14720_Bsu_+	14215	14720	+	0	30.6667	506	3	0	0	0			FALSE	nan	0	0	1.32105e-06	0
14231_14579_Bsu_+	14231	14579	+	0	24	349	0	0	232	5		0.161187	FALSE	nan	2.22183e-05	3.58131e-06	0	0
14234_14579_Bsu_+	14234	14579	+	0	24	346	0	0	36	0		0.015	FALSE	nan	3.44767e-06	0	0	0
14265_14613_Bsu_+	14265	14613	+	0	23.3333	349	2	0	232	11		0.354612	FALSE	nan	2.22183e-05	7.87888e-06	8.80698e-07	0
14265_14733_Bsu_+	14265	14733	+	0	30.6667	469	0	0	9	0			FALSE	nan	8.61918e-07	0	0	0
14272_14571_Bsu_+	14272	14571	+	0	23.3333	300	27	2	0	0	0.015		FALSE	nan	0	0	1.18894e-05	2.29303e-06
14272_14613_Bsu_+	14272	14613	+	0	23.3333	342	0	0	16	1			FALSE	nan	1.5323e-06	7.16262e-07	0	0
14279_14521_Bsu_+	14279	14521	+	0	22.6667	243	13	0	0	0			FALSE	nan	0	0	5.72453e-06	0
14317_14481_Bsu_+	14317	14481	+	0	22	165	24	2	0	0	0.015		FALSE	nan	0	0	1.05684e-05	2.29303e-06
14319_14656_Bsu_+	14319	14656	+	0	24.6667	338	0	0	115	3		0.015	FALSE	nan	1.10134e-05	2.14879e-06	0	0
14329_14467_Bsu_+	14329	14467	+			139	88	7	175	10	0.207109	0.427376	FALSE	nan	1.67595e-05	7.16262e-06	3.87507e-05	8.0256e-06
14339_14479_Bsu_+	14339	14479	+			141	0	0	24	0		0.015	FALSE	nan	2.29845e-06	0	0	0
14344_14549_Bsu_+	14344	14549	+	0	22	206	20	0	0	0	0.015		FALSE	nan	0	0	8.80698e-06	0
14374_14693_Bsu_+	14374	14693	+	0	30.6667	320	0	0	41	1		0.015	FALSE	nan	3.92652e-06	7.16262e-07	0	0
14379_14600_Bsu_+	14379	14600	+	0	23.3333	222	0	0	26	1		0.015	FALSE	nan	2.48999e-06	7.16262e-07	0	0
14379_14664_Bsu_+	14379	14664	+	0	27.3333	286	0	0	18	2			FALSE	nan	1.72384e-06	1.43252e-06	0	0
14406_14731_Bsu_+	14406	14731	+	0	30.6667	326	15	1	0	0			FALSE	nan	0	0	6.60523e-06	1.14651e-06
14416_14749_Bsu_+	14416	14749	+	0	30.6667	334	48	0	0	0	0.015		FALSE	nan	0	0	2.11367e-05	0
14419_14790_Bsu_+	14419	14790	+	0	30.6667	372	0	0	2	0			FALSE	nan	1.91537e-07	0	0	0
14445_14715_Bsu_+	14445	14715	+	0	30.6667	271	43	0	0	0	0.015		FALSE	nan	0	0	1.8935e-05	0
14448_14797_Bsu_+	14448	14797	+	0	30.6667	350	0	0	105	7		0.498606	FALSE	nan	1.00557e-05	5.01383e-06	0	0
14468_14797_Bsu_+	14468	14797	+	0	30.6667	330	51	1	0	0	0.015		FALSE	nan	0	0	2.24578e-05	1.14651e-06
14557_14738_Bsu_+	14557	14738	+	0	30	182	7	0	0	0			FALSE	nan	0	0	3.08244e-06	0
14604_14731_Bsu_+	14604	14731	+			128	66	4	475	15	0.015	0.236182	FALSE	nan	4.54901e-05	1.07439e-05	2.9063e-05	4.58606e-06
14808_15100_Bsu_+	14808	15100	+	0.45	37.3333	293	1	1	158	292		13.8221	FALSE	nan	1.51315e-05	0.000209149	4.40349e-07	1.14651e-06
14809_15101_Bsu_+	14809	15101	+	0.465686	37.3333	293	0	0	153	177		8.65228	FALSE	nan	1.46526e-05	0.000126778	0	0
14934_15389_Bsu_+	14934	15389	+	0.778911	41.3333	456	110	179	0	0	4.23685		FALSE	antisense	0	0	4.84384e-05	0.000205226
14944_15201_Bsu_+	14944	15201	+	0.185185	36.6667	258	5	0	0	0			FALSE	antisense	0	0	2.20174e-06	0
14987_15242_Bsu_+	14987	15242	+	0	36.6667	256	1	0	0	0			FALSE	antisense	0	0	4.40349e-07	0
14989_15369_Bsu_+	14989	15369	+	0.285196	41.3333	381	6	0	0	0			FALSE	antisense	0	0	2.64209e-06	0
14989_15509_Bsu_+	14989	15509	+	0.749216	44	521	5	7	0	0			FALSE	antisense	0	0	2.20174e-06	8.0256e-06
15063_15369_Bsu_+	15063	15369	+	0.286039	41.3333	307	6	1	0	0			FALSE	antisense	0	0	2.64209e-06	1.14651e-06
15063_15337_Bsu_+	15063	15337	+	0.161039	41.3333	275	0	0	556	67		0.901257	FALSE	antisense	5.32474e-05	4.79896e-05	0	0
15101_15496_Bsu_+	15101	15496	+	0.610256	44	396	0	0	2	0			FALSE	antisense	1.91537e-07	0	0	0
15127_15561_Bsu_+	15127	15561	+	0.676498	44	435	0	0	159	26		1.223	FALSE	antisense	1.52272e-05	1.86228e-05	0	0
15292_15917_Bsu_+	15292	15917	+	0.734013	44	626	44	0	0	0	0.015		FALSE	nan	0	0	1.93753e-05	0
15358_15854_Bsu_+	15358	15854	+	0.191626	42	497	1	0	31	13		3.13639	FALSE	nan	2.96883e-06	9.31141e-06	4.40349e-07	0
15375_16110_Bsu_+	15375	16110	+	0.405653	42	736	31	4	0	0	0.015		FALSE	nan	0	0	1.36508e-05	4.58606e-06
15499_15772_Bsu_+	15499	15772	+	0	38.6667	274	0	0	139	1		0.015	FALSE	antisense	1.33118e-05	7.16262e-07	0	0
15507_16110_Bsu_+	15507	16110	+	0.447158	42	604	3	0	0	0			FALSE	nan	0	0	1.32105e-06	0
15510_15783_Bsu_+	15510	15783	+	0	38.6667	274	21	0	0	0	0.015		FALSE	antisense	0	0	9.24732e-06	0
15522_16110_Bsu_+	15522	16110	+	0.404217	42	589	9	0	0	0			FALSE	nan	0	0	3.96314e-06	0
15538_15803_Bsu_+	15538	15803	+	0	39.3333	266	52	8	1	0	0.400562		FALSE	nan	9.57687e-08	0	2.28981e-05	9.17211e-06
15565_15993_Bsu_+	15565	15993	+	0.543974	42	429	19	0	0	0			FALSE	nan	0	0	8.36663e-06	0
15586_15888_Bsu_+	15586	15888	+	0.419445	42	303	24	4	3	0	0.015		FALSE	nan	2.87306e-07	0	1.05684e-05	4.58606e-06
15606_15973_Bsu_+	15606	15973	+	0.466013	42	368	0	0	38	0		0.015	FALSE	nan	3.63921e-06	0	0	0
15654_16017_Bsu_+	15654	16017	+	0.509556	42	364	2	0	0	0			FALSE	nan	0	0	8.80698e-07	0
15696_16110_Bsu_+	15696	16110	+	0.533721	40.6667	415	0	0	105	2		0.015	FALSE	nan	1.00557e-05	1.43252e-06	0	0
15770_15987_Bsu_+	15770	15987	+	0.132075	40	218	9	0	0	0			FALSE	nan	0	0	3.96314e-06	0
15908_16070_Bsu_+	15908	16070	+	0	30	163	17	2	0	0			FALSE	nan	0	0	7.48593e-06	2.29303e-06
16670_16952_Bsu_+	16670	16952	+	0	26.6667	283	1	0	0	0			FALSE	sense	0	0	4.40349e-07	0
17017_17371_Bsu_+	17017	17371	+	0	25.3333	355	0	0	82	3		0.015	FALSE	sense	7.85303e-06	2.14879e-06	0	0
17094_17353_Bsu_+	17094	17353	+	0	25.3333	260	0	0	448	20		0.333888	FALSE	sense	4.29044e-05	1.43252e-05	0	0
17205_17555_Bsu_+	17205	17555	+	0.315567	39.3333	351	0	0	93	10		0.804203	FALSE	nan	8.90649e-06	7.16262e-06	0	0
17346_17526_Bsu_+	17346	17526	+	0.128205	39.3333	181	38	5	0	0	0.342586		FALSE	nan	0	0	1.67333e-05	5.73257e-06
17347_17526_Bsu_+	17347	17526	+	0.128205	39.3333	180	1	0	0	0			FALSE	nan	0	0	4.40349e-07	0
17415_17655_Bsu_+	17415	17655	+	0	36	241	53	2	0	0	0.015		FALSE	nan	0	0	2.33385e-05	2.29303e-06
17490_17668_Bsu_+	17490	17668	+	0	28	179	1	0	0	0			FALSE	nan	0	0	4.40349e-07	0
17742_18411_Bsu_+	17742	18411	+	0.0877193	29.3333	670	0	0	100	4		0.015	FALSE	sense	9.57687e-06	2.86505e-06	0	0
17752_18024_Bsu_+	17752	18024	+	0.0877193	29.3333	273	31	2	0	0	0.015		FALSE	sense	0	0	1.36508e-05	2.29303e-06
17752_18178_Bsu_+	17752	18178	+	0.0877193	29.3333	427	0	0	134	3		0.015	FALSE	sense	1.2833e-05	2.14879e-06	0	0
17771_18050_Bsu_+	17771	18050	+	0.0357257	29.3333	280	3	0	0	0			FALSE	sense	0	0	1.32105e-06	0
17771_18191_Bsu_+	17771	18191	+	0.0357257	29.3333	421	0	0	31	0		0.015	FALSE	sense	2.96883e-06	0	0	0
17776_18135_Bsu_+	17776	18135	+	0.0526646	29.3333	360	23	0	0	0	0.015		FALSE	sense	0	0	1.0128e-05	0
17814_18176_Bsu_+	17814	18176	+	0	29.3333	363	0	0	316	8		0.189344	FALSE	sense	3.02629e-05	5.7301e-06	0	0
17842_18090_Bsu_+	17842	18090	+	0	29.3333	249	0	0	199	2		0.015	FALSE	sense	1.9058e-05	1.43252e-06	0	0
17888_18135_Bsu_+	17888	18135	+	0	29.3333	248	0	0	144	12		0.623257	FALSE	sense	1.37907e-05	8.59515e-06	0	0
17938_18257_Bsu_+	17938	18257	+	0	25.3333	320	0	0	179	1		0.015	FALSE	sense	1.71426e-05	7.16262e-07	0	0
17957_18411_Bsu_+	17957	18411	+	0	26.6667	455	190	2	0	0	0.015		FALSE	sense	0	0	8.36663e-05	2.29303e-06
17997_18298_Bsu_+	17997	18298	+	0	25.3333	302	0	0	137	8		0.436735	FALSE	sense	1.31203e-05	5.7301e-06	0	0
18126_18633_Bsu_+	18126	18633	+	0	30	508	0	0	25	0		0.015	FALSE	sense	2.39422e-06	0	0	0
18150_18416_Bsu_+	18150	18416	+	0	26.6667	267	11	0	0	0			FALSE	sense	0	0	4.84384e-06	0
18172_18919_Bsu_+	18172	18919	+	0	32.6667	748	11	2	0	0			FALSE	nan	0	0	4.84384e-06	2.29303e-06
18402_18696_Bsu_+	18402	18696	+	0	28	295	3	0	0	0			FALSE	sense	0	0	1.32105e-06	0
18705_19035_Bsu_+	18705	19035	+	0	34	331	0	0	155	3		0.015	FALSE	nan	1.48441e-05	2.14879e-06	0	0
18706_19035_Bsu_+	18706	19035	+	0	34	330	0	0	1	0			FALSE	nan	9.57687e-08	0	0	0
18736_19212_Bsu_+	18736	19212	+	0	34	477	0	0	196	9		0.343427	FALSE	nan	1.87707e-05	6.44636e-06	0	0
18736_19358_Bsu_+	18736	19358	+	0	34	623	0	0	3	0			FALSE	nan	2.87306e-07	0	0	0
18779_19094_Bsu_+	18779	19094	+	0	34	316	0	0	127	9		0.530014	FALSE	nan	1.21626e-05	6.44636e-06	0	0
18882_19366_Bsu_+	18882	19366	+	0	32.6667	485	19	0	501	16		0.238853	FALSE	nan	4.79801e-05	1.14602e-05	8.36663e-06	0
19009_19083_Bsu_+	19009	19083	+			75	8	0	0	0			FALSE	nan	0	0	3.52279e-06	0
19063_19612_Bsu_+	19063	19612	+	0	32.6667	550	0	0	189	12		0.474863	FALSE	sense	1.81003e-05	8.59515e-06	0	0
19069_19582_Bsu_+	19069	19582	+	0	32.6667	514	28	2	0	0	0.015		FALSE	sense	0	0	1.23298e-05	2.29303e-06
19100_19467_Bsu_+	19100	19467	+	0	32.6667	368	0	0	6	0			FALSE	sense	5.74612e-07	0	0	0
19198_19496_Bsu_+	19198	19496	+	0	32.6667	299	0	0	0	1			FALSE	sense	0	7.16262e-07	0	0
19198_19497_Bsu_+	19198	19497	+	0	32.6667	300	0	0	94	3		0.015	FALSE	sense	9.00226e-06	2.14879e-06	0	0
19222_19522_Bsu_+	19222	19522	+	0	32.6667	301	0	0	326	8		0.183536	FALSE	sense	3.12206e-05	5.7301e-06	0	0
19251_19612_Bsu_+	19251	19612	+	0	32.6667	362	3	0	0	0			FALSE	sense	0	0	1.32105e-06	0
19268_19531_Bsu_+	19268	19531	+	0	32.6667	264	0	0	36	0		0.015	FALSE	sense	3.44767e-06	0	0	0
19672_20459_Bsu_+	19672	20459	+	0.037037	34.6667	788	1	0	0	0			FALSE	nan	0	0	4.40349e-07	0
19709_20183_Bsu_+	19709	20183	+	0	32.6667	475	0	0	168	2		0.015	FALSE	nan	1.60891e-05	1.43252e-06	0	0
19714_19999_Bsu_+	19714	19999	+	0	32.6667	286	0	0	384	12		0.233721	FALSE	nan	3.67752e-05	8.59515e-06	0	0
19821_20267_Bsu_+	19821	20267	+	0	30	447	0	0	100	0		0.015	FALSE	nan	9.57687e-06	0	0	0
19870_20267_Bsu_+	19870	20267	+	0	30	398	19	0	226	6		0.19856	FALSE	nan	2.16437e-05	4.29757e-06	8.36663e-06	0
19870_20266_Bsu_+	19870	20266	+	0	30	397	1	0	0	0			FALSE	nan	0	0	4.40349e-07	0
19870_20436_Bsu_+	19870	20436	+	0	34.6667	567	0	0	8	0			FALSE	nan	7.66149e-07	0	0	0
19959_20541_Bsu_+	19959	20541	+	0	34.6667	583	2	0	0	0			FALSE	nan	0	0	8.80698e-07	0
20074_20361_Bsu_+	20074	20361	+	0	33.3333	288	0	0	156	3		0.015	FALSE	sense	1.49399e-05	2.14879e-06	0	0
20110_20428_Bsu_+	20110	20428	+	0	34.6667	319	0	0	418	14		0.250496	FALSE	sense	4.00313e-05	1.00277e-05	0	0
20174_20496_Bsu_+	20174	20496	+	0	34.6667	323	35	0	31	1	0.015	0.015	FALSE	sense	2.96883e-06	7.16262e-07	1.54122e-05	0
20207_20641_Bsu_+	20207	20641	+	0	34.6667	435	29	0	0	0	0.015		FALSE	nan	0	0	1.27701e-05	0
20229_20506_Bsu_+	20229	20506	+	0	34.6667	278	26	0	0	0	0.015		FALSE	sense	0	0	1.14491e-05	0
20261_20582_Bsu_+	20261	20582	+	0	33.3333	322	0	0	66	1		0.015	FALSE	nan	6.32073e-06	7.16262e-07	0	0
20347_20666_Bsu_+	20347	20666	+	0	28.6667	320	0	0	92	0		0.015	FALSE	nan	8.81072e-06	0	0	0
20427_20571_Bsu_+	20427	20571	+			145	0	0	6	3			FALSE	nan	5.74612e-07	2.14879e-06	0	0
20444_20818_Bsu_+	20444	20818	+	0	30.6667	375	0	0	48	50		7.79071	FALSE	nan	4.5969e-06	3.58131e-05	0	0
20456_20747_Bsu_+	20456	20747	+	0	26.6667	292	71	1	40	0	0.015	0.015	FALSE	nan	3.83075e-06	0	3.12648e-05	1.14651e-06
20457_20747_Bsu_+	20457	20747	+	0	26.6667	291	1	0	0	0			FALSE	nan	0	0	4.40349e-07	0
20582_20822_Bsu_+	20582	20822	+	0	30.6667	241	0	0	60	3		0.015	FALSE	nan	5.74612e-06	2.14879e-06	0	0
20599_20801_Bsu_+	20599	20801	+	0	30.6667	203	0	0	278	9		0.242129	FALSE	nan	2.66237e-05	6.44636e-06	0	0
21059_21309_Bsu_+	21059	21309	+	0	24.6667	251	62	1	0	0	0.015		FALSE	sense	0	0	2.73016e-05	1.14651e-06
21059_21423_Bsu_+	21059	21423	+	0	32	365	85	2	0	0	0.015		FALSE	sense	0	0	3.74296e-05	2.29303e-06
21059_21779_Bsu_+	21059	21779	+	0.0263158	32.6667	721	13	1	229	9		0.293938	FALSE	sense	2.1931e-05	6.44636e-06	5.72453e-06	1.14651e-06
21095_21304_Bsu_+	21095	21304	+	0	24.6667	210	0	0	15	0			FALSE	sense	1.43653e-06	0	0	0
21153_21830_Bsu_+	21153	21830	+	0.027027	32.6667	678	0	0	1	0			FALSE	sense	9.57687e-08	0	0	0
21153_21832_Bsu_+	21153	21832	+	0.027027	32.6667	680	0	0	20	0		0.015	FALSE	sense	1.91537e-06	0	0	0
21250_21751_Bsu_+	21250	21751	+	0.0133333	32.6667	502	0	0	275	8		0.217573	FALSE	sense	2.63364e-05	5.7301e-06	0	0
21300_21597_Bsu_+	21300	21597	+	0	32.6667	298	201	16	0	0	0.207256		FALSE	sense	0	0	8.85101e-05	1.83442e-05
21380_21839_Bsu_+	21380	21839	+	0.0704809	29.3333	460	0	0	113	3		0.015	FALSE	sense	1.08219e-05	2.14879e-06	0	0
21409_21730_Bsu_+	21409	21730	+	0.0263158	28	322	0	0	94	5		0.397824	FALSE	sense	9.00226e-06	3.58131e-06	0	0
21410_21730_Bsu_+	21410	21730	+	0.0133333	28	321	0	0	2	0			FALSE	sense	1.91537e-07	0	0	0
21445_22133_Bsu_+	21445	22133	+	0	30	689	11	0	6	0			FALSE	sense	5.74612e-07	0	4.84384e-06	0
21450_22000_Bsu_+	21450	22000	+	0.0133333	30	551	8	2	0	0			FALSE	sense	0	0	3.52279e-06	2.29303e-06
21467_21655_Bsu_+	21467	21655	+	0	26	189	43	2	149	0	0.015	0.015	FALSE	sense	1.42695e-05	0	1.8935e-05	2.29303e-06
21516_21662_Bsu_+	21516	21662	+			147	0	0	385	19		0.369098	FALSE	sense	3.68709e-05	1.3609e-05	0	0
21551_22021_Bsu_+	21551	22021	+	0.0133333	30	471	97	3	0	0	0.015		FALSE	sense	0	0	4.27138e-05	3.43954e-06
21626_22023_Bsu_+	21626	22023	+	0	30	398	0	0	782	30		0.286921	FALSE	sense	7.48911e-05	2.14879e-05	0	0
21626_22021_Bsu_+	21626	22021	+	0	30	396	0	0	1	0			FALSE	sense	9.57687e-08	0	0	0
21651_22038_Bsu_+	21651	22038	+	0	30	388	19	0	0	0			FALSE	sense	0	0	8.36663e-06	0
21670_21962_Bsu_+	21670	21962	+	0	30	293	49	0	0	0	0.015		FALSE	sense	0	0	2.15771e-05	0
21726_22021_Bsu_+	21726	22021	+	0	28	296	0	0	3	0			FALSE	sense	2.87306e-07	0	0	0
21823_22148_Bsu_+	21823	22148	+	0.0144928	26.6667	326	0	0	168	5		0.222592	FALSE	sense	1.60891e-05	3.58131e-06	0	0
21952_22273_Bsu_+	21952	22273	+	0	30	322	0	0	70	175		18.6977	FALSE	nan	6.70381e-06	0.000125346	0	0
22013_22547_Bsu_+	22013	22547	+	0.0188679	39.3333	535	35	49	0	0	3.64511		FALSE	nan	0	0	1.54122e-05	5.61792e-05
22200_22566_Bsu_+	22200	22566	+	0	41.3333	367	88	274	0	0	8.10682		FALSE	nan	0	0	3.87507e-05	0.000314145
22258_22620_Bsu_+	22258	22620	+	0	41.3333	363	11	2	0	0			FALSE	nan	0	0	4.84384e-06	2.29303e-06
22323_22667_Bsu_+	22323	22667	+	0	41.3333	345	72	280	0	0	10.1253		FALSE	nan	0	0	3.17051e-05	0.000321024
22775_23232_Bsu_+	22775	23232	+	0.833829	38.6667	458	60	98	0	0	4.25263		FALSE	nan	0	0	2.64209e-05	0.000112358
22775_23168_Bsu_+	22775	23168	+	0.562643	38.6667	394	0	0	29	4			FALSE	nan	2.77729e-06	2.86505e-06	0	0
22820_23236_Bsu_+	22820	23236	+	0.650734	38.6667	417	146	65	101	0	1.15916	0.015	TRUE	nan	9.67264e-06	0	6.42909e-05	7.45234e-05
22863_23309_Bsu_+	22863	23309	+	0.605551	38.6667	447	0	0	8	0			FALSE	nan	7.66149e-07	0	0	0
22959_23622_Bsu_+	22959	23622	+	0.543209	39.3333	664	1	0	60	2		0.015	FALSE	nan	5.74612e-06	1.43252e-06	4.40349e-07	0
23159_23576_Bsu_+	23159	23576	+	0.222564	38.6667	418	49	2	0	0	0.015		FALSE	antisense	0	0	2.15771e-05	2.29303e-06
23356_23823_Bsu_+	23356	23823	+	0.104106	39.3333	468	18	0	0	0			FALSE	nan	0	0	7.92628e-06	0
23358_23760_Bsu_+	23358	23760	+	0.122306	39.3333	403	4	0	0	0			FALSE	antisense	0	0	1.7614e-06	0
23432_23838_Bsu_+	23432	23838	+	0.227293	38.6667	407	0	0	117	6		0.383543	FALSE	nan	1.12049e-05	4.29757e-06	0	0
23459_23820_Bsu_+	23459	23820	+	0.0889724	36	362	21	0	152	4	0.015	0.015	FALSE	nan	1.45568e-05	2.86505e-06	9.24732e-06	0
23766_24188_Bsu_+	23766	24188	+	0.420048	32.6667	423	61	16	503	76	0.682925	1.13004	FALSE	nan	4.81716e-05	5.44359e-05	2.68613e-05	1.83442e-05
23793_24204_Bsu_+	23793	24204	+	0.275524	32.6667	412	23	0	0	0	0.015		FALSE	nan	0	0	1.0128e-05	0
23829_24122_Bsu_+	23829	24122	+	0.254636	32.6667	294	158	3	0	0	0.015		FALSE	nan	0	0	6.95751e-05	3.43954e-06
23829_24121_Bsu_+	23829	24121	+	0.254636	32.6667	293	1	0	0	0			FALSE	nan	0	0	4.40349e-07	0
23830_24209_Bsu_+	23830	24209	+	0.22289	32.6667	380	4	1	559	30		0.401382	FALSE	nan	5.35347e-05	2.14879e-05	1.7614e-06	1.14651e-06
23830_24208_Bsu_+	23830	24208	+	0.22289	32.6667	379	0	0	1	0			FALSE	nan	9.57687e-08	0	0	0
23833_24021_Bsu_+	23833	24021	+	0.1	30.6667	189	47	5	0	0	0.276984		FALSE	nan	0	0	2.06964e-05	5.73257e-06
23834_24060_Bsu_+	23834	24060	+	0.172876	30.6667	227	93	7	0	0	0.195974		FALSE	nan	0	0	4.09524e-05	8.0256e-06
23835_24060_Bsu_+	23835	24060	+	0.172876	30.6667	226	1	0	0	0			FALSE	nan	0	0	4.40349e-07	0
23860_24113_Bsu_+	23860	24113	+	0.0757727	32.6667	254	4	0	0	0			FALSE	nan	0	0	1.7614e-06	0
23889_24489_Bsu_+	23889	24489	+	0.657487	33.3333	601	6	0	0	0			FALSE	antisense	0	0	2.64209e-06	0
23889_24515_Bsu_+	23889	24515	+	0.657487	33.3333	627	57	1	0	0	0.015		FALSE	antisense	0	0	2.50999e-05	1.14651e-06
23906_24498_Bsu_+	23906	24498	+	0.618287	33.3333	593	0	0	28	0		0.015	FALSE	antisense	2.68152e-06	0	0	0
23941_24403_Bsu_+	23941	24403	+	0.412104	33.3333	463	0	0	341	19		0.416723	FALSE	antisense	3.26571e-05	1.3609e-05	0	0
23951_24381_Bsu_+	23951	24381	+	0.213031	33.3333	431	4	0	0	0			FALSE	antisense	0	0	1.7614e-06	0
24243_24728_Bsu_+	24243	24728	+	0.548919	40.6667	486	17	1	257	11		0.320117	FALSE	antisense	2.46125e-05	7.87888e-06	7.48593e-06	1.14651e-06
24314_24661_Bsu_+	24314	24661	+	0.203857	34.6667	348	13	0	0	0			FALSE	antisense	0	0	5.72453e-06	0
24489_24918_Bsu_+	24489	24918	+	0.159373	40.6667	430	26	0	0	0	0.015		FALSE	antisense	0	0	1.14491e-05	0
24489_25016_Bsu_+	24489	25016	+	0.159373	40.6667	528	1	0	8	0			FALSE	antisense	7.66149e-07	0	4.40349e-07	0
24489_24958_Bsu_+	24489	24958	+	0.159373	40.6667	470	0	0	28	0		0.015	FALSE	antisense	2.68152e-06	0	0	0
24506_24963_Bsu_+	24506	24963	+	0.1369	40.6667	458	0	0	207	0		0.015	FALSE	antisense	1.98241e-05	0	0	0
24507_24963_Bsu_+	24507	24963	+	0.121053	40.6667	457	0	0	1	0			FALSE	antisense	9.57687e-08	0	0	0
24652_25301_Bsu_+	24652	25301	+	0.08	38	650	0	0	43	1		0.015	FALSE	nan	4.11805e-06	7.16262e-07	0	0
24776_25049_Bsu_+	24776	25049	+	0	30.6667	274	0	0	25	2		0.015	FALSE	antisense	2.39422e-06	1.43252e-06	0	0
24786_25372_Bsu_+	24786	25372	+	0.178182	39.3333	587	0	0	7	0			FALSE	nan	6.70381e-07	0	0	0
24843_25184_Bsu_+	24843	25184	+	0	35.3333	342	0	0	91	2		0.015	FALSE	nan	8.71495e-06	1.43252e-06	0	0
24924_25282_Bsu_+	24924	25282	+	0.0980392	38	359	0	0	11	0			FALSE	nan	1.05346e-06	0	0	0
25002_25226_Bsu_+	25002	25226	+	0	36	225	22	0	0	0	0.015		FALSE	nan	0	0	9.68767e-06	0
25087_25380_Bsu_+	25087	25380	+	0.16	39.3333	294	51	0	0	0	0.015		FALSE	nan	0	0	2.24578e-05	0
25106_25416_Bsu_+	25106	25416	+	0.204196	39.3333	311	3	0	634	23		0.271323	FALSE	nan	6.07173e-05	1.6474e-05	1.32105e-06	0
25122_25353_Bsu_+	25122	25353	+	0.167832	38	232	0	0	233	6		0.192594	FALSE	nan	2.23141e-05	4.29757e-06	0	0
25122_25462_Bsu_+	25122	25462	+	0.252671	39.3333	341	0	0	610	24		0.294259	FALSE	nan	5.84189e-05	1.71903e-05	0	0
25122_25461_Bsu_+	25122	25461	+	0.252671	39.3333	340	0	0	2	0			FALSE	nan	1.91537e-07	0	0	0
25123_25353_Bsu_+	25123	25353	+	0.172113	38	231	0	0	1	0			FALSE	nan	9.57687e-08	0	0	0
25163_25241_Bsu_+	25163	25241	+			79	11	0	0	0			FALSE	nan	0	0	4.84384e-06	0
25310_25675_Bsu_+	25310	25675	+	0.0545455	42	366	116	5	0	0	0.112226		FALSE	antisense	0	0	5.10805e-05	5.73257e-06
25320_25703_Bsu_+	25320	25703	+	0.0188679	44	384	6	0	0	0			FALSE	antisense	0	0	2.64209e-06	0
25325_25542_Bsu_+	25325	25542	+	0	33.3333	218	12	0	0	0			FALSE	antisense	0	0	5.28419e-06	0
25384_25843_Bsu_+	25384	25843	+	0.151406	44	460	35	0	0	0	0.015		FALSE	nan	0	0	1.54122e-05	0
25453_25754_Bsu_+	25453	25754	+	0.0877193	44	302	101	4	0	0	0.015		FALSE	antisense	0	0	4.44752e-05	4.58606e-06
25453_25849_Bsu_+	25453	25849	+	0.0877193	44	397	71	150	0	0	5.50067		FALSE	nan	0	0	3.12648e-05	0.000171977
25477_26008_Bsu_+	25477	26008	+	0.0384758	44	532	31	0	0	0	0.015		FALSE	nan	0	0	1.36508e-05	0
25508_25805_Bsu_+	25508	25805	+	0.0545455	44	298	2	0	0	0			FALSE	nan	0	0	8.80698e-07	0
25694_26280_Bsu_+	25694	26280	+	0	35.3333	587	0	0	13	0			FALSE	nan	1.24499e-06	0	0	0
25832_26054_Bsu_+	25832	26054	+	0	24.6667	223	0	0	134	0		0.015	FALSE	nan	1.2833e-05	0	0	0
25950_26272_Bsu_+	25950	26272	+	0	31.3333	323	128	0	0	0	0.015		FALSE	sense	0	0	5.63646e-05	0
26087_26481_Bsu_+	26087	26481	+	0	30	395	0	0	163	2		0.015	FALSE	nan	1.56103e-05	1.43252e-06	0	0
26093_26377_Bsu_+	26093	26377	+	0	29.3333	285	26	0	0	0	0.015		FALSE	nan	0	0	1.14491e-05	0
26097_26375_Bsu_+	26097	26375	+	0	28.6667	279	32	0	0	0	0.015		FALSE	nan	0	0	1.40912e-05	0
26105_26377_Bsu_+	26105	26377	+	0	28	273	1	0	0	0			FALSE	nan	0	0	4.40349e-07	0
26331_26635_Bsu_+	26331	26635	+	0	31.3333	305	7	0	0	0			FALSE	nan	0	0	3.08244e-06	0
26381_26677_Bsu_+	26381	26677	+	0	31.3333	297	2	0	95	5		0.393636	FALSE	nan	9.09802e-06	3.58131e-06	8.80698e-07	0
26825_27122_Bsu_+	26825	27122	+	0.138526	26	298	68	2	243	8	0.015	0.246225	FALSE	sense	2.32718e-05	5.7301e-06	2.99437e-05	2.29303e-06
26881_27149_Bsu_+	26881	27149	+	0.0909091	27.3333	269	0	0	108	2		0.015	FALSE	sense	1.0343e-05	1.43252e-06	0	0
27031_27719_Bsu_+	27031	27719	+	0.321717	33.3333	689	15	0	42	0		0.015	FALSE	sense	4.02228e-06	0	6.60523e-06	0
27318_27535_Bsu_+	27318	27535	+	0	24	218	32	0	0	0	0.015		FALSE	sense	0	0	1.40912e-05	0
27645_27971_Bsu_+	27645	27971	+	0	28	327	0	0	33	0		0.015	FALSE	sense	3.16037e-06	0	0	0
27722_28143_Bsu_+	27722	28143	+	0.0606061	28	422	0	0	176	5		0.212474	FALSE	sense	1.68553e-05	3.58131e-06	0	0
27837_28129_Bsu_+	27837	28129	+	0	22.6667	293	27	3	0	0	0.015		FALSE	sense	0	0	1.18894e-05	3.43954e-06
28873_29414_Bsu_+	28873	29414	+	0	33.3333	542	38	4	0	0	0.015		FALSE	sense	0	0	1.67333e-05	4.58606e-06
28878_29419_Bsu_+	28878	29419	+	0	33.3333	542	0	0	91	74		6.08189	FALSE	sense	8.71495e-06	5.30034e-05	0	0
29085_29428_Bsu_+	29085	29428	+	0.0149254	26.6667	344	0	0	89	1		0.015	FALSE	sense	8.52341e-06	7.16262e-07	0	0
30216_30483_Bsu_+	30216	30483	+	0	28	268	23	1	0	0	0.015		FALSE	nan	0	0	1.0128e-05	1.14651e-06
30281_30431_Bsu_+	30281	30431	+	0	20.6667	151	0	0	53	2		0.015	FALSE	nan	5.07574e-06	1.43252e-06	0	0
30289_30763_Bsu_+	30289	30763	+	0	23.3333	475	0	0	2	0			FALSE	nan	1.91537e-07	0	0	0
30293_30677_Bsu_+	30293	30677	+	0	23.3333	385	83	1	0	0	0.015		FALSE	nan	0	0	3.6549e-05	1.14651e-06
30309_30606_Bsu_+	30309	30606	+	0	23.3333	298	7	2	0	0			FALSE	nan	0	0	3.08244e-06	2.29303e-06
30332_30691_Bsu_+	30332	30691	+	0	23.3333	360	68	3	0	0	0.015		FALSE	nan	0	0	2.99437e-05	3.43954e-06
30389_30738_Bsu_+	30389	30738	+	0	22.6667	350	0	0	2	0			FALSE	nan	1.91537e-07	0	0	0
30394_30726_Bsu_+	30394	30726	+	0	22.6667	333	6	2	63	4		0.015	FALSE	nan	6.03343e-06	2.86505e-06	2.64209e-06	2.29303e-06
30399_30780_Bsu_+	30399	30780	+	0	22.6667	382	0	0	205	5		0.182417	FALSE	nan	1.96326e-05	3.58131e-06	0	0
30399_30822_Bsu_+	30399	30822	+	0	22.6667	424	0	0	6	0			FALSE	nan	5.74612e-07	0	0	0
30400_30780_Bsu_+	30400	30780	+	0	22.6667	381	0	0	1	0			FALSE	nan	9.57687e-08	0	0	0
30416_30732_Bsu_+	30416	30732	+	0	21.3333	317	0	0	215	5		0.173932	FALSE	nan	2.05903e-05	3.58131e-06	0	0
30459_30744_Bsu_+	30459	30744	+	0	20	286	10	1	0	0			FALSE	nan	0	0	4.40349e-06	1.14651e-06
30474_31089_Bsu_+	30474	31089	+	0	23.3333	616	1	1	0	0			FALSE	nan	0	0	4.40349e-07	1.14651e-06
30479_30652_Bsu_+	30479	30652	+	0	16.6667	174	17	0	143	7		0.366109	FALSE	nan	1.36949e-05	5.01383e-06	7.48593e-06	0
30481_31030_Bsu_+	30481	31030	+	0	23.3333	550	0	0	64	4		0.015	FALSE	nan	6.1292e-06	2.86505e-06	0	0
30488_30775_Bsu_+	30488	30775	+	0	21.3333	288	0	0	57	1		0.015	FALSE	nan	5.45881e-06	7.16262e-07	0	0
30497_30890_Bsu_+	30497	30890	+	0	23.3333	394	69	0	0	0	0.015		FALSE	nan	0	0	3.03841e-05	0
30509_30890_Bsu_+	30509	30890	+	0	23.3333	382	4	0	0	0			FALSE	nan	0	0	1.7614e-06	0
30523_30757_Bsu_+	30523	30757	+	0	19.3333	235	80	2	0	0	0.015		FALSE	nan	0	0	3.52279e-05	2.29303e-06
30586_30898_Bsu_+	30586	30898	+	0	23.3333	313	14	0	0	0			FALSE	nan	0	0	6.16488e-06	0
30598_30911_Bsu_+	30598	30911	+	0	23.3333	314	20	1	0	0	0.015		FALSE	nan	0	0	8.80698e-06	1.14651e-06
30611_30984_Bsu_+	30611	30984	+	0	23.3333	374	6	0	0	0			FALSE	nan	0	0	2.64209e-06	0
30615_30919_Bsu_+	30615	30919	+	0	23.3333	305	42	1	0	0	0.015		FALSE	nan	0	0	1.84946e-05	1.14651e-06
30615_31161_Bsu_+	30615	31161	+	0	23.3333	547	0	0	117	4		0.015	FALSE	nan	1.12049e-05	2.86505e-06	0	0
30616_31162_Bsu_+	30616	31162	+	0	23.3333	547	134	3	0	0	0.015		FALSE	nan	0	0	5.90067e-05	3.43954e-06
30616_31321_Bsu_+	30616	31321	+	0	23.3333	706	0	0	4	0			FALSE	nan	3.83075e-07	0	0	0
30623_30911_Bsu_+	30623	30911	+	0	23.3333	289	0	0	114	3		0.015	FALSE	nan	1.09176e-05	2.14879e-06	0	0
30638_30992_Bsu_+	30638	30992	+	0	23.3333	355	1	0	0	0			FALSE	nan	0	0	4.40349e-07	0
30650_30967_Bsu_+	30650	30967	+	0	23.3333	318	0	0	7	1			FALSE	nan	6.70381e-07	7.16262e-07	0	0
30676_31013_Bsu_+	30676	31013	+	0	23.3333	338	0	0	192	12		0.467443	FALSE	nan	1.83876e-05	8.59515e-06	0	0
30710_30999_Bsu_+	30710	30999	+	0	22.6667	290	10	0	0	0			FALSE	nan	0	0	4.40349e-06	0
30712_31079_Bsu_+	30712	31079	+	0	22.6667	368	5	0	0	0			FALSE	nan	0	0	2.20174e-06	0
30720_30984_Bsu_+	30720	30984	+	0	22.6667	265	0	0	32	3		0.015	FALSE	nan	3.0646e-06	2.14879e-06	0	0
30734_31504_Bsu_+	30734	31504	+	0	26.6667	771	0	0	2	1			FALSE	nan	1.91537e-07	7.16262e-07	0	0
30734_31079_Bsu_+	30734	31079	+	0	22.6667	346	0	0	5	0			FALSE	nan	4.78843e-07	0	0	0
30735_31079_Bsu_+	30735	31079	+	0	22.6667	345	11	0	0	0			FALSE	nan	0	0	4.84384e-06	0
30743_31079_Bsu_+	30743	31079	+	0	22	337	8	0	0	0			FALSE	nan	0	0	3.52279e-06	0
30743_31157_Bsu_+	30743	31157	+	0	22	415	0	0	110	4		0.015	FALSE	nan	1.05346e-05	2.86505e-06	0	0
30749_31117_Bsu_+	30749	31117	+	0	22	369	31	0	0	0	0.015		FALSE	nan	0	0	1.36508e-05	0
30749_31109_Bsu_+	30749	31109	+	0	22	361	0	0	62	1		0.015	FALSE	nan	5.93766e-06	7.16262e-07	0	0
30750_31079_Bsu_+	30750	31079	+	0	22	330	0	0	171	3		0.015	FALSE	nan	1.63764e-05	2.14879e-06	0	0
30761_31035_Bsu_+	30761	31035	+	0	22	275	0	0	10	0			FALSE	nan	9.57687e-07	0	0	0
30796_31161_Bsu_+	30796	31161	+	0	22	366	26	1	0	0	0.015		FALSE	nan	0	0	1.14491e-05	1.14651e-06
30819_31175_Bsu_+	30819	31175	+	0	22.6667	357	35	4	0	0	0.015		FALSE	nan	0	0	1.54122e-05	4.58606e-06
30828_31343_Bsu_+	30828	31343	+	0	22.6667	516	11	0	0	0			FALSE	nan	0	0	4.84384e-06	0
30838_31118_Bsu_+	30838	31118	+	0	22	281	4	0	0	0			FALSE	nan	0	0	1.7614e-06	0
30838_31180_Bsu_+	30838	31180	+	0	22.6667	343	6	2	0	0			FALSE	nan	0	0	2.64209e-06	2.29303e-06
30848_31148_Bsu_+	30848	31148	+	0	20.6667	301	58	2	20	0	0.015	0.015	FALSE	nan	1.91537e-06	0	2.55402e-05	2.29303e-06
30852_31089_Bsu_+	30852	31089	+	0	20	238	1	0	0	0			FALSE	nan	0	0	4.40349e-07	0
30860_31353_Bsu_+	30860	31353	+	0	22.6667	494	0	0	2	0			FALSE	nan	1.91537e-07	0	0	0
30876_31166_Bsu_+	30876	31166	+	0	22	291	5	0	0	0			FALSE	nan	0	0	2.20174e-06	0
30881_31175_Bsu_+	30881	31175	+	0	22.6667	295	32	0	0	0	0.015		FALSE	nan	0	0	1.40912e-05	0
30905_31180_Bsu_+	30905	31180	+	0	22.6667	276	0	0	37	0		0.015	FALSE	nan	3.54344e-06	0	0	0
30907_31143_Bsu_+	30907	31143	+	0	20.6667	237	14	0	0	0			FALSE	nan	0	0	6.16488e-06	0
30941_31162_Bsu_+	30941	31162	+	0	22	222	39	2	0	0	0.015		FALSE	nan	0	0	1.71736e-05	2.29303e-06
30944_31401_Bsu_+	30944	31401	+	0	26	458	16	0	0	0			FALSE	nan	0	0	7.04558e-06	0
30944_31237_Bsu_+	30944	31237	+	0	22.6667	294	0	0	2	0			FALSE	nan	1.91537e-07	0	0	0
30946_31124_Bsu_+	30946	31124	+	0	19.3333	179	40	1	0	0	0.015		FALSE	nan	0	0	1.7614e-05	1.14651e-06
30946_31387_Bsu_+	30946	31387	+	0	26	442	0	0	84	5		0.445184	FALSE	nan	8.04457e-06	3.58131e-06	0	0
30963_31353_Bsu_+	30963	31353	+	0	22.6667	391	1	0	0	0			FALSE	nan	0	0	4.40349e-07	0
30968_31376_Bsu_+	30968	31376	+	0	25.3333	409	55	2	0	0	0.015		FALSE	nan	0	0	2.42192e-05	2.29303e-06
30973_31431_Bsu_+	30973	31431	+	0	26.6667	459	12	1	0	0			FALSE	nan	0	0	5.28419e-06	1.14651e-06
30978_31124_Bsu_+	30978	31124	+			147	0	0	174	6		0.2579	FALSE	nan	1.66637e-05	4.29757e-06	0	0
30983_31382_Bsu_+	30983	31382	+	0	26	400	1	0	45	2		0.015	FALSE	nan	4.30959e-06	1.43252e-06	4.40349e-07	0
30985_31353_Bsu_+	30985	31353	+	0	22.6667	369	0	0	229	5		0.163299	FALSE	nan	2.1931e-05	3.58131e-06	0	0
30988_31382_Bsu_+	30988	31382	+	0	26	395	20	0	44	4	0.015	0.015	FALSE	nan	4.21382e-06	2.86505e-06	8.80698e-06	0
30990_31346_Bsu_+	30990	31346	+	0	22.6667	357	13	0	0	0			FALSE	nan	0	0	5.72453e-06	0
30991_31324_Bsu_+	30991	31324	+	0	22.6667	334	13	1	0	0			FALSE	nan	0	0	5.72453e-06	1.14651e-06
31002_31426_Bsu_+	31002	31426	+	0	26.6667	425	2	0	0	0			FALSE	nan	0	0	8.80698e-07	0
31002_31335_Bsu_+	31002	31335	+	0	22.6667	334	0	0	2	0			FALSE	nan	1.91537e-07	0	0	0
31021_31530_Bsu_+	31021	31530	+	0	26.6667	510	0	0	14	1			FALSE	nan	1.34076e-06	7.16262e-07	0	0
31038_31515_Bsu_+	31038	31515	+	0	26.6667	478	4	0	0	0			FALSE	nan	0	0	1.7614e-06	0
31060_31774_Bsu_+	31060	31774	+	0.108434	26.6667	715	11	0	0	0			FALSE	nan	0	0	4.84384e-06	0
31065_31793_Bsu_+	31065	31793	+	0.159926	26.6667	729	3	0	0	0			FALSE	nan	0	0	1.32105e-06	0
31065_31162_Bsu_+	31065	31162	+			98	0	0	22	1		0.015	FALSE	nan	2.10691e-06	7.16262e-07	0	0
31070_31440_Bsu_+	31070	31440	+	0	26.6667	371	39	3	0	0	0.015		FALSE	nan	0	0	1.71736e-05	3.43954e-06
31100_31535_Bsu_+	31100	31535	+	0	26.6667	436	1	0	0	0			FALSE	nan	0	0	4.40349e-07	0
31108_31564_Bsu_+	31108	31564	+	0	26.6667	457	1	0	14	1			FALSE	nan	1.34076e-06	7.16262e-07	4.40349e-07	0
31139_31309_Bsu_+	31139	31309	+	0	19.3333	171	21	1	0	0	0.015		FALSE	nan	0	0	9.24732e-06	1.14651e-06
31166_31514_Bsu_+	31166	31514	+	0	26.6667	349	0	0	5	0			FALSE	nan	4.78843e-07	0	0	0
31168_31699_Bsu_+	31168	31699	+	0.0512821	26.6667	532	0	0	24	1		0.015	FALSE	nan	2.29845e-06	7.16262e-07	0	0
31185_31517_Bsu_+	31185	31517	+	0	26.6667	333	0	0	50	1		0.015	FALSE	nan	4.78843e-06	7.16262e-07	0	0
31195_31440_Bsu_+	31195	31440	+	0	26.6667	246	0	0	47	3		0.015	FALSE	nan	4.50113e-06	2.14879e-06	0	0
31225_31514_Bsu_+	31225	31514	+	0	26.6667	290	33	0	0	0	0.015		FALSE	nan	0	0	1.45315e-05	0
31228_31564_Bsu_+	31228	31564	+	0	26.6667	337	30	0	0	0	0.015		FALSE	nan	0	0	1.32105e-05	0
31228_31685_Bsu_+	31228	31685	+	0.0909091	26.6667	458	3	0	0	0			FALSE	nan	0	0	1.32105e-06	0
31231_31569_Bsu_+	31231	31569	+	0.0123457	26.6667	339	0	0	30	4		0.015	FALSE	nan	2.87306e-06	2.86505e-06	0	0
31240_31683_Bsu_+	31240	31683	+	0.0632911	26.6667	444	2	0	0	0			FALSE	nan	0	0	8.80698e-07	0
31245_31530_Bsu_+	31245	31530	+	0	26.6667	286	87	3	0	0	0.015		FALSE	nan	0	0	3.83103e-05	3.43954e-06
31268_31665_Bsu_+	31268	31665	+	0.0512821	26.6667	398	2	0	0	0			FALSE	nan	0	0	8.80698e-07	0
31288_31685_Bsu_+	31288	31685	+	0.0769231	25.3333	398	87	0	0	0	0.015		FALSE	nan	0	0	3.83103e-05	0
31293_31686_Bsu_+	31293	31686	+	0.0379747	25.3333	394	4	0	0	0			FALSE	nan	0	0	1.7614e-06	0
31293_31665_Bsu_+	31293	31665	+	0.0379747	25.3333	373	0	0	95	2		0.015	FALSE	nan	9.09802e-06	1.43252e-06	0	0
31298_31665_Bsu_+	31298	31665	+	0.0126582	25.3333	368	10	0	0	0			FALSE	nan	0	0	4.40349e-06	0
31300_31577_Bsu_+	31300	31577	+	0	25.3333	278	0	0	105	8		0.569835	FALSE	nan	1.00557e-05	5.7301e-06	0	0
31301_31613_Bsu_+	31301	31613	+	0	25.3333	313	74	4	0	0	0.015		FALSE	nan	0	0	3.25858e-05	4.58606e-06
31312_31563_Bsu_+	31312	31563	+	0	24.6667	252	0	0	112	3		0.015	FALSE	nan	1.07261e-05	2.14879e-06	0	0
31314_31545_Bsu_+	31314	31545	+	0	24.6667	232	30	0	0	0	0.015		FALSE	nan	0	0	1.32105e-05	0
31325_31627_Bsu_+	31325	31627	+	0.0769231	24.6667	303	0	0	113	5		0.330933	FALSE	nan	1.08219e-05	3.58131e-06	0	0
31327_31685_Bsu_+	31327	31685	+	0.0909091	24.6667	359	1	0	0	0			FALSE	nan	0	0	4.40349e-07	0
31327_31514_Bsu_+	31327	31514	+	0	24.6667	188	0	0	46	1		0.015	FALSE	nan	4.40536e-06	7.16262e-07	0	0
31337_31713_Bsu_+	31337	31713	+	0.0887446	24.6667	377	0	0	64	1		0.015	FALSE	nan	6.1292e-06	7.16262e-07	0	0
31344_31683_Bsu_+	31344	31683	+	0.025641	24	340	0	0	49	0		0.015	FALSE	nan	4.69266e-06	0	0	0
31370_31676_Bsu_+	31370	31676	+	0.0639403	22.6667	307	58	0	0	0	0.015		FALSE	nan	0	0	2.55402e-05	0
31414_31793_Bsu_+	31414	31793	+	0.162393	22	380	0	0	99	1		0.015	FALSE	nan	9.4811e-06	7.16262e-07	0	0
31417_31810_Bsu_+	31417	31810	+	0.180832	22	394	53	2	153	6	0.015	0.293297	FALSE	nan	1.46526e-05	4.29757e-06	2.33385e-05	2.29303e-06
31417_31793_Bsu_+	31417	31793	+	0.180832	22	377	1	0	0	0			FALSE	nan	0	0	4.40349e-07	0
31432_31753_Bsu_+	31432	31753	+	0.115019	22	322	5	0	0	0			FALSE	nan	0	0	2.20174e-06	0
31432_32208_Bsu_+	31432	32208	+	0.191673	34	777	0	0	27	2		0.015	FALSE	nan	2.58575e-06	1.43252e-06	0	0
31432_32235_Bsu_+	31432	32235	+	0.191673	34	804	0	0	6	3			FALSE	nan	5.74612e-07	2.14879e-06	0	0
31449_31823_Bsu_+	31449	31823	+	0.177364	22	375	14	2	0	0			FALSE	nan	0	0	6.16488e-06	2.29303e-06
31466_31742_Bsu_+	31466	31742	+	0.170505	22	277	11	0	0	0			FALSE	nan	0	0	4.84384e-06	0
31466_32208_Bsu_+	31466	32208	+	0.184203	34	743	0	0	40	1		0.015	FALSE	nan	3.83075e-06	7.16262e-07	0	0
31467_31737_Bsu_+	31467	31737	+	0.180832	22	271	0	0	10	4			FALSE	nan	9.57687e-07	2.86505e-06	0	0
31471_31835_Bsu_+	31471	31835	+	0.16126	22	365	0	0	3	0			FALSE	nan	2.87306e-07	0	0	0
31495_31844_Bsu_+	31495	31844	+	0.144689	22.6667	350	1	0	0	0			FALSE	nan	0	0	4.40349e-07	0
31500_31856_Bsu_+	31500	31856	+	0.177364	24	357	7	0	0	0			FALSE	nan	0	0	3.08244e-06	0
31505_32262_Bsu_+	31505	32262	+	0.197622	34	758	14	1	0	0			FALSE	nan	0	0	6.16488e-06	1.14651e-06
31505_31650_Bsu_+	31505	31650	+			146	0	0	103	6		0.435675	FALSE	nan	9.86417e-06	4.29757e-06	0	0
31517_31957_Bsu_+	31517	31957	+	0.142857	34	441	0	0	326	14		0.321188	FALSE	nan	3.12206e-05	1.00277e-05	0	0
31521_31606_Bsu_+	31521	31606	+			86	0	0	2	0			FALSE	nan	1.91537e-07	0	0	0
31531_31793_Bsu_+	31531	31793	+	0.0232558	22	263	3	0	0	0			FALSE	nan	0	0	1.32105e-06	0
31531_32032_Bsu_+	31531	32032	+	0.0232558	34	502	6	0	0	0			FALSE	nan	0	0	2.64209e-06	0
31555_31856_Bsu_+	31555	31856	+	0.129721	24	302	3	0	292	7		0.179293	FALSE	nan	2.79645e-05	5.01383e-06	1.32105e-06	0
31555_32200_Bsu_+	31555	32200	+	0.185276	34	646	7	0	35	1		0.015	FALSE	nan	3.3519e-06	7.16262e-07	3.08244e-06	0
31570_31932_Bsu_+	31570	31932	+	0.097561	33.3333	363	20	2	0	0	0.015		FALSE	nan	0	0	8.80698e-06	2.29303e-06
31590_31952_Bsu_+	31590	31952	+	0.0361446	34	363	0	0	407	13		0.23889	FALSE	nan	3.89778e-05	9.31141e-06	0	0
31594_31971_Bsu_+	31594	31971	+	0	34	378	3	0	0	0			FALSE	nan	0	0	1.32105e-06	0
31597_31723_Bsu_+	31597	31723	+			127	21	0	3	0	0.015		FALSE	nan	2.87306e-07	0	9.24732e-06	0
31602_32259_Bsu_+	31602	32259	+	0.127593	34	658	11	2	2	0			FALSE	nan	1.91537e-07	0	4.84384e-06	2.29303e-06
31656_31872_Bsu_+	31656	31872	+	0	25.3333	217	53	0	0	0	0.015		FALSE	nan	0	0	2.33385e-05	0
31660_32208_Bsu_+	31660	32208	+	0.0422535	34	549	0	0	132	6		0.339958	FALSE	nan	1.26415e-05	4.29757e-06	0	0
31663_32269_Bsu_+	31663	32269	+	0.0277778	34	607	0	0	34	5		1.09987	FALSE	nan	3.25613e-06	3.58131e-06	0	0
31672_32208_Bsu_+	31672	32208	+	0.0571429	34	537	12	0	0	0			FALSE	nan	0	0	5.28419e-06	0
31672_32484_Bsu_+	31672	32484	+	0.0571429	34	813	10	1	0	0			FALSE	nan	0	0	4.40349e-06	1.14651e-06
31674_32016_Bsu_+	31674	32016	+	0	34	343	27	6	0	0	0.578589		FALSE	nan	0	0	1.18894e-05	6.87909e-06
31674_32238_Bsu_+	31674	32238	+	0.0588235	34	565	0	0	39	1		0.015	FALSE	nan	3.73498e-06	7.16262e-07	0	0
31684_32153_Bsu_+	31684	32153	+	0.075	34	470	13	0	0	0			FALSE	nan	0	0	5.72453e-06	0
31750_31879_Bsu_+	31750	31879	+			130	12	0	0	0			FALSE	nan	0	0	5.28419e-06	0
31755_32259_Bsu_+	31755	32259	+	0.0555556	34	505	10	1	0	0			FALSE	nan	0	0	4.40349e-06	1.14651e-06
31755_32176_Bsu_+	31755	32176	+	0.0555556	34	422	0	0	189	7		0.277003	FALSE	nan	1.81003e-05	5.01383e-06	0	0
31760_32233_Bsu_+	31760	32233	+	0.0422535	34	474	19	0	78	3		0.015	FALSE	nan	7.46996e-06	2.14879e-06	8.36663e-06	0
31773_31893_Bsu_+	31773	31893	+			121	15	1	0	0			FALSE	nan	0	0	6.60523e-06	1.14651e-06
31780_32252_Bsu_+	31780	32252	+	0.053802	34	473	5	0	0	0			FALSE	nan	0	0	2.20174e-06	0
31845_32215_Bsu_+	31845	32215	+	0.094332	31.3333	371	2	0	0	0			FALSE	nan	0	0	8.80698e-07	0
31847_32262_Bsu_+	31847	32262	+	0.0789474	31.3333	416	3	0	0	0			FALSE	nan	0	0	1.32105e-06	0
31922_32185_Bsu_+	31922	32185	+	0.0571429	27.3333	264	1	0	0	0			FALSE	nan	0	0	4.40349e-07	0
32261_32786_Bsu_+	32261	32786	+	0.0126582	22.6667	526	4	0	0	0			FALSE	nan	0	0	1.7614e-06	0
32271_32606_Bsu_+	32271	32606	+	0	22	336	0	0	35	2		0.015	FALSE	nan	3.3519e-06	1.43252e-06	0	0
32295_32996_Bsu_+	32295	32996	+	0	22.6667	702	8	0	0	0			FALSE	nan	0	0	3.52279e-06	0
32315_32684_Bsu_+	32315	32684	+	0	22.6667	370	9	0	0	0			FALSE	nan	0	0	3.96314e-06	0
32320_32587_Bsu_+	32320	32587	+	0	21.3333	268	10	1	0	0			FALSE	nan	0	0	4.40349e-06	1.14651e-06
32320_32642_Bsu_+	32320	32642	+	0	22.6667	323	26	0	0	0	0.015		FALSE	nan	0	0	1.14491e-05	0
32320_32656_Bsu_+	32320	32656	+	0	22.6667	337	9	0	0	0			FALSE	nan	0	0	3.96314e-06	0
32336_32858_Bsu_+	32336	32858	+	0.0379747	22.6667	523	10	0	0	0			FALSE	nan	0	0	4.40349e-06	0
32349_32663_Bsu_+	32349	32663	+	0	22.6667	315	0	0	171	9		0.393636	FALSE	nan	1.63764e-05	6.44636e-06	0	0
32354_32814_Bsu_+	32354	32814	+	0	22.6667	461	0	0	224	11		0.367277	FALSE	nan	2.14522e-05	7.87888e-06	0	0
32359_32726_Bsu_+	32359	32726	+	0	22.6667	368	2	0	7	0			FALSE	nan	6.70381e-07	0	8.80698e-07	0
32376_32636_Bsu_+	32376	32636	+	0	22.6667	261	77	3	0	0	0.015		FALSE	nan	0	0	3.39069e-05	3.43954e-06
32378_32585_Bsu_+	32378	32585	+	0	21.3333	208	0	0	47	3		0.015	FALSE	nan	4.50113e-06	2.14879e-06	0	0
32386_32753_Bsu_+	32386	32753	+	0.0379747	22.6667	368	0	0	20	0		0.015	FALSE	nan	1.91537e-06	0	0	0
32390_32933_Bsu_+	32390	32933	+	0	22.6667	544	0	0	7	3			FALSE	nan	6.70381e-07	2.14879e-06	0	0
32395_32933_Bsu_+	32395	32933	+	0	22.6667	539	1	2	0	0			FALSE	nan	0	0	4.40349e-07	2.29303e-06
32413_32757_Bsu_+	32413	32757	+	0	22.6667	345	53	4	0	0	0.015		FALSE	nan	0	0	2.33385e-05	4.58606e-06
32418_32823_Bsu_+	32418	32823	+	0.0123457	22.6667	406	1	0	0	0			FALSE	nan	0	0	4.40349e-07	0
32438_32684_Bsu_+	32438	32684	+	0	22.6667	247	1	0	25	1		0.015	FALSE	nan	2.39422e-06	7.16262e-07	4.40349e-07	0
32438_32991_Bsu_+	32438	32991	+	0.025641	22.6667	554	0	0	114	4		0.015	FALSE	nan	1.09176e-05	2.86505e-06	0	0
32451_32821_Bsu_+	32451	32821	+	0	22.6667	371	45	1	0	0	0.015		FALSE	nan	0	0	1.98157e-05	1.14651e-06
32464_32726_Bsu_+	32464	32726	+	0	22	263	34	0	0	0	0.015		FALSE	nan	0	0	1.49719e-05	0
32469_32921_Bsu_+	32469	32921	+	0	21.3333	453	4	0	20	1		0.015	FALSE	nan	1.91537e-06	7.16262e-07	1.7614e-06	0
32482_32984_Bsu_+	32482	32984	+	0.05	21.3333	503	0	0	33	0		0.015	FALSE	nan	3.16037e-06	0	0	0
32483_32816_Bsu_+	32483	32816	+	0.0632911	21.3333	334	21	0	0	0	0.015		FALSE	nan	0	0	9.24732e-06	0
32485_32684_Bsu_+	32485	32684	+	0.0632911	20.6667	200	0	0	63	2		0.015	FALSE	nan	6.03343e-06	1.43252e-06	0	0
32494_32816_Bsu_+	32494	32816	+	0	21.3333	323	0	0	264	10		0.283299	FALSE	nan	2.52829e-05	7.16262e-06	0	0
32503_32705_Bsu_+	32503	32705	+	0	21.3333	203	0	0	75	2		0.015	FALSE	nan	7.18265e-06	1.43252e-06	0	0
32508_33164_Bsu_+	32508	33164	+	0	24.6667	657	1	0	59	2		0.015	FALSE	nan	5.65035e-06	1.43252e-06	4.40349e-07	0
32508_32915_Bsu_+	32508	32915	+	0	21.3333	408	0	0	144	4		0.015	FALSE	nan	1.37907e-05	2.86505e-06	0	0
32512_32890_Bsu_+	32512	32890	+	0	21.3333	379	0	0	173	12		0.51878	FALSE	nan	1.6568e-05	8.59515e-06	0	0
32514_32867_Bsu_+	32514	32867	+	0	21.3333	354	0	0	97	1		0.015	FALSE	nan	9.28956e-06	7.16262e-07	0	0
32521_32821_Bsu_+	32521	32821	+	0.0123457	21.3333	301	4	0	0	0			FALSE	nan	0	0	1.7614e-06	0
32524_33062_Bsu_+	32524	33062	+	0.025	21.3333	539	0	0	94	0		0.015	FALSE	nan	9.00226e-06	0	0	0
32538_32879_Bsu_+	32538	32879	+	0.025641	21.3333	342	0	0	15	2			FALSE	nan	1.43653e-06	1.43252e-06	0	0
32539_32942_Bsu_+	32539	32942	+	0.012987	21.3333	404	0	0	2	0			FALSE	nan	1.91537e-07	0	0	0
32545_32902_Bsu_+	32545	32902	+	0	20.6667	358	13	0	0	0			FALSE	nan	0	0	5.72453e-06	0
32545_33246_Bsu_+	32545	33246	+	0	24.6667	702	2	0	0	0			FALSE	nan	0	0	8.80698e-07	0
32545_32773_Bsu_+	32545	32773	+	0	20.6667	229	1	0	0	0			FALSE	nan	0	0	4.40349e-07	0
32545_32795_Bsu_+	32545	32795	+	0	20.6667	251	0	0	286	6		0.156904	FALSE	nan	2.73898e-05	4.29757e-06	0	0
32550_33025_Bsu_+	32550	33025	+	0	20.6667	476	0	0	2	0			FALSE	nan	1.91537e-07	0	0	0
32559_32872_Bsu_+	32559	32872	+	0	19.3333	314	10	0	132	5		0.283299	FALSE	nan	1.26415e-05	3.58131e-06	4.40349e-06	0
32575_32887_Bsu_+	32575	32887	+	0	20	313	0	0	6	0			FALSE	nan	5.74612e-07	0	0	0
32576_32894_Bsu_+	32576	32894	+	0	20.6667	319	34	2	0	0	0.015		FALSE	nan	0	0	1.49719e-05	2.29303e-06
32576_32915_Bsu_+	32576	32915	+	0	20.6667	340	28	0	8	0	0.015		FALSE	nan	7.66149e-07	0	1.23298e-05	0
32576_33143_Bsu_+	32576	33143	+	0	23.3333	568	3	0	0	0			FALSE	nan	0	0	1.32105e-06	0
32576_32867_Bsu_+	32576	32867	+	0	19.3333	292	0	0	88	2		0.015	FALSE	nan	8.42764e-06	1.43252e-06	0	0
32576_32868_Bsu_+	32576	32868	+	0	19.3333	293	0	0	105	4		0.015	FALSE	nan	1.00557e-05	2.86505e-06	0	0
32594_32989_Bsu_+	32594	32989	+	0	20.6667	396	80	3	61	1	0.015	0.015	FALSE	nan	5.84189e-06	7.16262e-07	3.52279e-05	3.43954e-06
32594_33045_Bsu_+	32594	33045	+	0	20.6667	452	75	3	1	0	0.015		FALSE	nan	9.57687e-08	0	3.30262e-05	3.43954e-06
32597_33309_Bsu_+	32597	33309	+	0	24.6667	713	0	0	29	5		1.2895	FALSE	nan	2.77729e-06	3.58131e-06	0	0
32607_33100_Bsu_+	32607	33100	+	0	21.3333	494	0	0	124	5		0.301576	FALSE	nan	1.18753e-05	3.58131e-06	0	0
32633_33087_Bsu_+	32633	33087	+	0	21.3333	455	0	0	141	2		0.015	FALSE	nan	1.35034e-05	1.43252e-06	0	0
32647_32867_Bsu_+	32647	32867	+	0	19.3333	221	0	0	252	11		0.326468	FALSE	nan	2.41337e-05	7.87888e-06	0	0
32647_33309_Bsu_+	32647	33309	+	0	24.6667	663	0	0	30	2		0.015	FALSE	nan	2.87306e-06	1.43252e-06	0	0
32654_32942_Bsu_+	32654	32942	+	0	20.6667	289	20	0	0	0	0.015		FALSE	nan	0	0	8.80698e-06	0
32669_32921_Bsu_+	32669	32921	+	0	20.6667	253	10	1	37	1		0.015	FALSE	nan	3.54344e-06	7.16262e-07	4.40349e-06	1.14651e-06
32677_33122_Bsu_+	32677	33122	+	0	23.3333	446	0	0	14	2			FALSE	nan	1.34076e-06	1.43252e-06	0	0
32680_32976_Bsu_+	32680	32976	+	0	20.6667	297	6	0	0	0			FALSE	nan	0	0	2.64209e-06	0
32688_32997_Bsu_+	32688	32997	+	0	20.6667	310	0	0	24	3		0.015	FALSE	nan	2.29845e-06	2.14879e-06	0	0
32695_33081_Bsu_+	32695	33081	+	0	21.3333	387	8	0	0	0			FALSE	nan	0	0	3.52279e-06	0
32709_33311_Bsu_+	32709	33311	+	0	24.6667	603	1	0	25	1		0.015	FALSE	nan	2.39422e-06	7.16262e-07	4.40349e-07	0
32748_33116_Bsu_+	32748	33116	+	0	22.6667	369	9	0	0	0			FALSE	nan	0	0	3.96314e-06	0
32748_33100_Bsu_+	32748	33100	+	0	21.3333	353	0	0	142	2		0.015	FALSE	nan	1.35992e-05	1.43252e-06	0	0
32753_33055_Bsu_+	32753	33055	+	0	21.3333	303	0	0	162	9		0.415505	FALSE	nan	1.55145e-05	6.44636e-06	0	0
32754_33095_Bsu_+	32754	33095	+	0	21.3333	342	0	0	26	0		0.015	FALSE	nan	2.48999e-06	0	0	0
32761_33001_Bsu_+	32761	33001	+	0	19.3333	241	1	0	0	0			FALSE	nan	0	0	4.40349e-07	0
32769_33067_Bsu_+	32769	33067	+	0	21.3333	299	0	0	117	4		0.015	FALSE	nan	1.12049e-05	2.86505e-06	0	0
32770_33001_Bsu_+	32770	33001	+	0	19.3333	232	0	0	43	0		0.015	FALSE	nan	4.11805e-06	0	0	0
32807_32991_Bsu_+	32807	32991	+	0	17.3333	185	0	0	91	9		0.73969	FALSE	nan	8.71495e-06	6.44636e-06	0	0
32817_33311_Bsu_+	32817	33311	+	0	24.6667	495	0	0	7	0			FALSE	nan	6.70381e-07	0	0	0
32824_32942_Bsu_+	32824	32942	+			119	9	0	185	11		0.444702	FALSE	nan	1.77172e-05	7.87888e-06	3.96314e-06	0
32858_33168_Bsu_+	32858	33168	+	0	24.6667	311	0	0	14	0			FALSE	nan	1.34076e-06	0	0	0
32868_33233_Bsu_+	32868	33233	+	0	24.6667	366	50	2	0	0	0.015		FALSE	nan	0	0	2.20174e-05	2.29303e-06
32870_33151_Bsu_+	32870	33151	+	0	23.3333	282	13	0	158	4		0.015	FALSE	nan	1.51315e-05	2.86505e-06	5.72453e-06	0
32878_33214_Bsu_+	32878	33214	+	0	24.6667	337	127	3	90	5	0.015	0.415505	FALSE	nan	8.61918e-06	3.58131e-06	5.59243e-05	3.43954e-06
32906_33113_Bsu_+	32906	33113	+	0	22	208	0	0	459	22		0.358475	FALSE	nan	4.39578e-05	1.57578e-05	0	0
32911_33114_Bsu_+	32911	33114	+	0	22	204	21	0	0	0	0.015		FALSE	nan	0	0	9.24732e-06	0
32911_33326_Bsu_+	32911	33326	+	0	24.6667	416	16	0	59	2		0.015	FALSE	nan	5.65035e-06	1.43252e-06	7.04558e-06	0
32911_33336_Bsu_+	32911	33336	+	0	24.6667	426	0	0	33	2		0.015	FALSE	nan	3.16037e-06	1.43252e-06	0	0
32912_33279_Bsu_+	32912	33279	+	0	24.6667	368	0	0	89	2		0.015	FALSE	nan	8.52341e-06	1.43252e-06	0	0
32916_33162_Bsu_+	32916	33162	+	0	24.6667	247	27	0	0	0	0.015		FALSE	nan	0	0	1.18894e-05	0
32922_33035_Bsu_+	32922	33035	+			114	0	0	1	0			FALSE	nan	9.57687e-08	0	0	0
32933_33545_Bsu_+	32933	33545	+	0	24.6667	613	38	0	0	0	0.015		FALSE	nan	0	0	1.67333e-05	0
32943_33309_Bsu_+	32943	33309	+	0	24.6667	367	10	0	0	0			FALSE	nan	0	0	4.40349e-06	0
32950_33345_Bsu_+	32950	33345	+	0	24.6667	396	1	0	0	0			FALSE	nan	0	0	4.40349e-07	0
32950_33408_Bsu_+	32950	33408	+	0	24.6667	459	0	0	84	3		0.015	FALSE	nan	8.04457e-06	2.14879e-06	0	0
32975_33271_Bsu_+	32975	33271	+	0	24.6667	297	0	0	2	0			FALSE	nan	1.91537e-07	0	0	0
32980_33423_Bsu_+	32980	33423	+	0	24.6667	444	0	0	19	1			FALSE	nan	1.8196e-06	7.16262e-07	0	0
32982_33261_Bsu_+	32982	33261	+	0	24.6667	280	21	1	69	1	0.015	0.015	FALSE	nan	6.60804e-06	7.16262e-07	9.24732e-06	1.14651e-06
32982_33387_Bsu_+	32982	33387	+	0	24.6667	406	1	0	0	0			FALSE	nan	0	0	4.40349e-07	0
32982_33412_Bsu_+	32982	33412	+	0	24.6667	431	1	0	0	0			FALSE	nan	0	0	4.40349e-07	0
32987_33532_Bsu_+	32987	33532	+	0.012987	24.6667	546	28	0	0	0	0.015		FALSE	nan	0	0	1.23298e-05	0
32988_33116_Bsu_+	32988	33116	+			129	31	0	0	0	0.015		FALSE	nan	0	0	1.36508e-05	0
32988_33340_Bsu_+	32988	33340	+	0.012987	24.6667	353	0	0	211	5		0.17723	FALSE	nan	2.02072e-05	3.58131e-06	0	0
32990_33423_Bsu_+	32990	33423	+	0	24.6667	434	0	0	64	0		0.015	FALSE	nan	6.1292e-06	0	0	0
32992_33395_Bsu_+	32992	33395	+	0	24.6667	404	7	2	0	0			FALSE	nan	0	0	3.08244e-06	2.29303e-06
33015_33176_Bsu_+	33015	33176	+	0	24.6667	162	24	0	0	0	0.015		FALSE	nan	0	0	1.05684e-05	0
33020_33525_Bsu_+	33020	33525	+	0	24.6667	506	2	0	0	0			FALSE	nan	0	0	8.80698e-07	0
33058_33566_Bsu_+	33058	33566	+	0	23.3333	509	6	0	0	0			FALSE	nan	0	0	2.64209e-06	0
33064_33415_Bsu_+	33064	33415	+	0	23.3333	352	0	0	73	12		1.22944	FALSE	nan	6.99111e-06	8.59515e-06	0	0
33064_33464_Bsu_+	33064	33464	+	0	23.3333	401	0	0	36	0		0.015	FALSE	nan	3.44767e-06	0	0	0
33079_33560_Bsu_+	33079	33560	+	0	23.3333	482	20	1	0	0	0.015		FALSE	nan	0	0	8.80698e-06	1.14651e-06
33091_33410_Bsu_+	33091	33410	+	0	23.3333	320	17	0	0	0			FALSE	nan	0	0	7.48593e-06	0
33091_33452_Bsu_+	33091	33452	+	0	23.3333	362	79	3	0	0	0.015		FALSE	nan	0	0	3.47876e-05	3.43954e-06
33091_33464_Bsu_+	33091	33464	+	0	23.3333	374	96	2	0	0	0.015		FALSE	nan	0	0	4.22735e-05	2.29303e-06
33091_33664_Bsu_+	33091	33664	+	0	23.3333	574	3	0	12	2			FALSE	nan	1.14922e-06	1.43252e-06	1.32105e-06	0
33096_33483_Bsu_+	33096	33483	+	0	23.3333	388	4	0	0	0			FALSE	nan	0	0	1.7614e-06	0
33096_33408_Bsu_+	33096	33408	+	0	23.3333	313	0	0	13	0			FALSE	nan	1.24499e-06	0	0	0
33107_33681_Bsu_+	33107	33681	+	0	23.3333	575	0	0	19	1			FALSE	nan	1.8196e-06	7.16262e-07	0	0
33113_33466_Bsu_+	33113	33466	+	0	23.3333	354	0	0	176	8		0.339958	FALSE	nan	1.68553e-05	5.7301e-06	0	0
33128_33321_Bsu_+	33128	33321	+	0	21.3333	194	62	1	0	0	0.015		FALSE	nan	0	0	2.73016e-05	1.14651e-06
33128_33309_Bsu_+	33128	33309	+	0	21.3333	182	0	0	117	5		0.319619	FALSE	nan	1.12049e-05	3.58131e-06	0	0
33133_33681_Bsu_+	33133	33681	+	0	23.3333	549	30	2	0	0	0.015		FALSE	nan	0	0	1.32105e-05	2.29303e-06
33142_33560_Bsu_+	33142	33560	+	0	23.3333	419	6	0	0	0			FALSE	nan	0	0	2.64209e-06	0
33142_33638_Bsu_+	33142	33638	+	0	23.3333	497	0	0	5	1			FALSE	nan	4.78843e-07	7.16262e-07	0	0
33148_33526_Bsu_+	33148	33526	+	0	23.3333	379	0	0	54	1		0.015	FALSE	nan	5.17151e-06	7.16262e-07	0	0
33161_33591_Bsu_+	33161	33591	+	0	23.3333	431	58	0	0	0	0.015		FALSE	nan	0	0	2.55402e-05	0
33171_33336_Bsu_+	33171	33336	+	0	20	166	3	1	5	0			FALSE	nan	4.78843e-07	0	1.32105e-06	1.14651e-06
33190_33935_Bsu_+	33190	33935	+	0	23.3333	746	4	0	0	0			FALSE	nan	0	0	1.7614e-06	0
33203_33703_Bsu_+	33203	33703	+	0	23.3333	501	0	0	64	1		0.015	FALSE	nan	6.1292e-06	7.16262e-07	0	0
33204_33399_Bsu_+	33204	33399	+	0	23.3333	196	0	0	24	2		0.015	FALSE	nan	2.29845e-06	1.43252e-06	0	0
33224_33660_Bsu_+	33224	33660	+	0	23.3333	437	24	0	155	5	0.015	0.241261	FALSE	nan	1.48441e-05	3.58131e-06	1.05684e-05	0
33224_33709_Bsu_+	33224	33709	+	0	23.3333	486	0	0	6	0			FALSE	nan	5.74612e-07	0	0	0
33231_33735_Bsu_+	33231	33735	+	0	23.3333	505	4	0	0	0			FALSE	nan	0	0	1.7614e-06	0
33232_33480_Bsu_+	33232	33480	+	0	23.3333	249	91	2	0	0	0.015		FALSE	nan	0	0	4.00717e-05	2.29303e-06
33250_33545_Bsu_+	33250	33545	+	0	23.3333	296	123	0	0	0	0.015		FALSE	nan	0	0	5.41629e-05	0
33252_33560_Bsu_+	33252	33560	+	0	23.3333	309	2	0	0	0			FALSE	nan	0	0	8.80698e-07	0
33252_33715_Bsu_+	33252	33715	+	0	23.3333	464	0	0	5	0			FALSE	nan	4.78843e-07	0	0	0
33262_33502_Bsu_+	33262	33502	+	0	23.3333	241	38	1	0	0	0.015		FALSE	nan	0	0	1.67333e-05	1.14651e-06
33270_33750_Bsu_+	33270	33750	+	0	23.3333	481	0	0	116	5		0.322374	FALSE	nan	1.11092e-05	3.58131e-06	0	0
33300_33619_Bsu_+	33300	33619	+	0	21.3333	320	3	0	0	0			FALSE	nan	0	0	1.32105e-06	0
33302_33703_Bsu_+	33302	33703	+	0	21.3333	402	67	3	0	0	0.015		FALSE	nan	0	0	2.95034e-05	3.43954e-06
33310_33742_Bsu_+	33310	33742	+	0	22.6667	433	1	0	0	0			FALSE	nan	0	0	4.40349e-07	0
33310_33735_Bsu_+	33310	33735	+	0	22	426	0	0	82	1		0.015	FALSE	nan	7.85303e-06	7.16262e-07	0	0
33312_33660_Bsu_+	33312	33660	+	0	20.6667	349	2	0	0	0			FALSE	nan	0	0	8.80698e-07	0
33312_33566_Bsu_+	33312	33566	+	0	20.6667	255	0	0	151	2		0.015	FALSE	nan	1.44611e-05	1.43252e-06	0	0
33312_33565_Bsu_+	33312	33565	+	0	20.6667	254	0	0	1	0			FALSE	nan	9.57687e-08	0	0	0
33315_33638_Bsu_+	33315	33638	+	0	20.6667	324	109	2	0	0	0.015		FALSE	nan	0	0	4.7998e-05	2.29303e-06
33315_33740_Bsu_+	33315	33740	+	0	22	426	0	0	41	0		0.015	FALSE	nan	3.92652e-06	0	0	0
33358_33750_Bsu_+	33358	33750	+	0	22.6667	393	38	1	0	0	0.015		FALSE	nan	0	0	1.67333e-05	1.14651e-06
33358_33735_Bsu_+	33358	33735	+	0	22	378	0	0	2	0			FALSE	nan	1.91537e-07	0	0	0
33358_33816_Bsu_+	33358	33816	+	0	22.6667	459	0	0	2	0			FALSE	nan	1.91537e-07	0	0	0
33358_33976_Bsu_+	33358	33976	+	0	22.6667	619	0	0	23	0		0.015	FALSE	nan	2.20268e-06	0	0	0
33366_33864_Bsu_+	33366	33864	+	0	22.6667	499	4	0	0	0			FALSE	nan	0	0	1.7614e-06	0
33386_33664_Bsu_+	33386	33664	+	0	20.6667	279	8	0	0	0			FALSE	nan	0	0	3.52279e-06	0
33400_33611_Bsu_+	33400	33611	+	0	19.3333	212	74	6	0	0	0.211107		FALSE	nan	0	0	3.25858e-05	6.87909e-06
33403_33821_Bsu_+	33403	33821	+	0	22.6667	419	0	0	112	9		0.600998	FALSE	nan	1.07261e-05	6.44636e-06	0	0
33413_33833_Bsu_+	33413	33833	+	0	22.6667	421	5	0	0	0			FALSE	nan	0	0	2.20174e-06	0
33413_33760_Bsu_+	33413	33760	+	0	22.6667	348	1	0	0	0			FALSE	nan	0	0	4.40349e-07	0
33414_33902_Bsu_+	33414	33902	+	0	22.6667	489	6	0	0	0			FALSE	nan	0	0	2.64209e-06	0
33414_33703_Bsu_+	33414	33703	+	0	20.6667	290	0	0	143	1		0.015	FALSE	nan	1.36949e-05	7.16262e-07	0	0
33447_33793_Bsu_+	33447	33793	+	0	22.6667	347	0	0	64	2		0.015	FALSE	nan	6.1292e-06	1.43252e-06	0	0
33448_33825_Bsu_+	33448	33825	+	0	22.6667	378	37	0	83	3	0.015	0.015	FALSE	nan	7.9488e-06	2.14879e-06	1.62929e-05	0
33460_34036_Bsu_+	33460	34036	+	0	22.6667	577	0	0	18	0			FALSE	nan	1.72384e-06	0	0	0
33487_33864_Bsu_+	33487	33864	+	0	22.6667	378	0	0	44	2		0.015	FALSE	nan	4.21382e-06	1.43252e-06	0	0
33503_33852_Bsu_+	33503	33852	+	0	22.6667	350	0	0	163	3		0.015	FALSE	nan	1.56103e-05	2.14879e-06	0	0
33511_33971_Bsu_+	33511	33971	+	0	22.6667	461	0	1	0	0			FALSE	nan	0	0	0	1.14651e-06
33517_33850_Bsu_+	33517	33850	+	0	22.6667	334	81	4	0	0	0.015		FALSE	nan	0	0	3.56683e-05	4.58606e-06
33523_33947_Bsu_+	33523	33947	+	0	22.6667	425	0	0	49	0		0.015	FALSE	nan	4.69266e-06	0	0	0
33531_33947_Bsu_+	33531	33947	+	0	22.6667	417	4	0	0	0			FALSE	nan	0	0	1.7614e-06	0
33531_33846_Bsu_+	33531	33846	+	0	22.6667	316	2	0	0	0			FALSE	nan	0	0	8.80698e-07	0
33546_34030_Bsu_+	33546	34030	+	0	22.6667	485	68	0	0	0	0.015		FALSE	nan	0	0	2.99437e-05	0
33562_33939_Bsu_+	33562	33939	+	0	22.6667	378	9	1	0	0			FALSE	nan	0	0	3.96314e-06	1.14651e-06
33564_34007_Bsu_+	33564	34007	+	0	22.6667	444	33	0	0	0	0.015		FALSE	nan	0	0	1.45315e-05	0
33581_33882_Bsu_+	33581	33882	+	0	22.6667	302	0	0	105	3		0.015	FALSE	nan	1.00557e-05	2.14879e-06	0	0
33582_33939_Bsu_+	33582	33939	+	0	22.6667	358	18	0	0	0			FALSE	nan	0	0	7.92628e-06	0
33582_33795_Bsu_+	33582	33795	+	0	22.6667	214	0	0	55	2		0.015	FALSE	nan	5.26728e-06	1.43252e-06	0	0
33603_34038_Bsu_+	33603	34038	+	0	22.6667	436	59	1	0	0	0.015		FALSE	nan	0	0	2.59806e-05	1.14651e-06
33610_34030_Bsu_+	33610	34030	+	0	22	421	89	3	0	0	0.015		FALSE	nan	0	0	3.9191e-05	3.43954e-06
33610_33848_Bsu_+	33610	33848	+	0	22	239	0	0	52	2		0.015	FALSE	nan	4.97997e-06	1.43252e-06	0	0
33621_33681_Bsu_+	33621	33681	+			61	1	0	0	0			FALSE	nan	0	0	4.40349e-07	0
33656_33931_Bsu_+	33656	33931	+	0	22	276	17	0	387	21		0.405842	FALSE	nan	3.70625e-05	1.50415e-05	7.48593e-06	0
33656_33947_Bsu_+	33656	33947	+	0	22	292	8	0	0	0			FALSE	nan	0	0	3.52279e-06	0
33656_33953_Bsu_+	33656	33953	+	0	22	298	12	1	0	0			FALSE	nan	0	0	5.28419e-06	1.14651e-06
33661_33939_Bsu_+	33661	33939	+	0	22	279	127	0	209	4	0.015	0.015	FALSE	nan	2.00157e-05	2.86505e-06	5.59243e-05	0
33661_34037_Bsu_+	33661	34037	+	0	22	377	7	0	33	2		0.015	FALSE	nan	3.16037e-06	1.43252e-06	3.08244e-06	0
33661_33937_Bsu_+	33661	33937	+	0	22	277	1	0	0	0			FALSE	nan	0	0	4.40349e-07	0
33672_33939_Bsu_+	33672	33939	+	0	22	268	52	2	0	0	0.015		FALSE	nan	0	0	2.28981e-05	2.29303e-06
33672_34036_Bsu_+	33672	34036	+	0	22	365	11	0	0	0			FALSE	nan	0	0	4.84384e-06	0
33677_33939_Bsu_+	33677	33939	+	0	20	263	18	2	0	0			FALSE	nan	0	0	7.92628e-06	2.29303e-06
33677_33941_Bsu_+	33677	33941	+	0	20	265	0	0	10	0			FALSE	nan	9.57687e-07	0	0	0
33694_33939_Bsu_+	33694	33939	+	0	18.6667	246	0	0	25	0		0.015	FALSE	nan	2.39422e-06	0	0	0
33699_34053_Bsu_+	33699	34053	+	0	18.6667	355	45	3	0	0	0.015		FALSE	nan	0	0	1.98157e-05	3.43954e-06
33726_33939_Bsu_+	33726	33939	+	0	18	214	65	1	0	0	0.015		FALSE	nan	0	0	2.86227e-05	1.14651e-06
33741_34061_Bsu_+	33741	34061	+	0	18.6667	321	0	0	267	9		0.252104	FALSE	nan	2.55702e-05	6.44636e-06	0	0
33807_34107_Bsu_+	33807	34107	+	0	18.6667	301	33	0	0	0	0.015		FALSE	nan	0	0	1.45315e-05	0
33832_33939_Bsu_+	33832	33939	+			108	3	0	0	0			FALSE	nan	0	0	1.32105e-06	0
33855_33937_Bsu_+	33855	33937	+			83	1	0	25	1		0.015	FALSE	nan	2.39422e-06	7.16262e-07	4.40349e-07	0
34116_34552_Bsu_+	34116	34552	+	0	25.3333	437	48	1	0	0	0.015		FALSE	nan	0	0	2.11367e-05	1.14651e-06
34116_34328_Bsu_+	34116	34328	+	0	22.6667	213	1	0	0	0			FALSE	nan	0	0	4.40349e-07	0
34126_34536_Bsu_+	34126	34536	+	0	25.3333	411	0	0	18	2			FALSE	nan	1.72384e-06	1.43252e-06	0	0
34126_34433_Bsu_+	34126	34433	+	0	25.3333	308	0	0	3	0			FALSE	nan	2.87306e-07	0	0	0
34153_34536_Bsu_+	34153	34536	+	0	25.3333	384	1	0	0	0			FALSE	nan	0	0	4.40349e-07	0
34158_34703_Bsu_+	34158	34703	+	0	25.3333	546	21	0	0	0	0.015		FALSE	nan	0	0	9.24732e-06	0
34158_34455_Bsu_+	34158	34455	+	0	25.3333	298	0	0	134	2		0.015	FALSE	nan	1.2833e-05	1.43252e-06	0	0
34158_34695_Bsu_+	34158	34695	+	0	25.3333	538	0	0	104	0		0.015	FALSE	nan	9.95994e-06	0	0	0
34196_34398_Bsu_+	34196	34398	+	0	22.6667	203	0	0	77	4		0.015	FALSE	nan	7.37419e-06	2.86505e-06	0	0
34217_34526_Bsu_+	34217	34526	+	0	25.3333	310	63	1	14	0	0.015		FALSE	nan	1.34076e-06	0	2.7742e-05	1.14651e-06
34220_34536_Bsu_+	34220	34536	+	0	25.3333	317	9	0	0	0			FALSE	nan	0	0	3.96314e-06	0
34220_34775_Bsu_+	34220	34775	+	0.0465116	25.3333	556	40	0	0	0	0.015		FALSE	nan	0	0	1.7614e-05	0
34228_34323_Bsu_+	34228	34323	+			96	0	0	5	0			FALSE	nan	4.78843e-07	0	0	0
34233_34756_Bsu_+	34233	34756	+	0	25.3333	524	0	0	1	0			FALSE	nan	9.57687e-08	0	0	0
34236_34692_Bsu_+	34236	34692	+	0	25.3333	457	1	1	0	0			FALSE	nan	0	0	4.40349e-07	1.14651e-06
34287_34608_Bsu_+	34287	34608	+	0	23.3333	322	5	0	0	0			FALSE	nan	0	0	2.20174e-06	0
34291_34552_Bsu_+	34291	34552	+	0	23.3333	262	1	0	0	0			FALSE	nan	0	0	4.40349e-07	0
34299_34796_Bsu_+	34299	34796	+	0	23.3333	498	22	0	0	0	0.015		FALSE	nan	0	0	9.68767e-06	0
34314_34536_Bsu_+	34314	34536	+	0	22.6667	223	0	0	248	7		0.211103	FALSE	nan	2.37506e-05	5.01383e-06	0	0
34321_34871_Bsu_+	34321	34871	+	0.0352941	24	551	0	0	170	2		0.015	FALSE	nan	1.62807e-05	1.43252e-06	0	0
34370_34891_Bsu_+	34370	34891	+	0.0465116	24	522	16	0	47	0		0.015	FALSE	nan	4.50113e-06	0	7.04558e-06	0
34389_34732_Bsu_+	34389	34732	+	0	20.6667	344	0	0	21	0		0.015	FALSE	nan	2.01114e-06	0	0	0
34397_34596_Bsu_+	34397	34596	+	0	19.3333	200	25	0	0	0	0.015		FALSE	nan	0	0	1.10087e-05	0
34424_34772_Bsu_+	34424	34772	+	0	21.3333	349	0	0	4	0			FALSE	nan	3.83075e-07	0	0	0
34446_34578_Bsu_+	34446	34578	+			133	0	0	97	3		0.015	FALSE	nan	9.28956e-06	2.14879e-06	0	0
34449_34739_Bsu_+	34449	34739	+	0	21.3333	291	0	0	2	0			FALSE	nan	1.91537e-07	0	0	0
34454_34821_Bsu_+	34454	34821	+	0	23.3333	368	27	0	0	0	0.015		FALSE	nan	0	0	1.18894e-05	0
34491_34784_Bsu_+	34491	34784	+	0	21.3333	294	0	0	183	5		0.204347	FALSE	nan	1.75257e-05	3.58131e-06	0	0
34507_34750_Bsu_+	34507	34750	+	0	21.3333	244	1	0	0	0			FALSE	nan	0	0	4.40349e-07	0
34527_34896_Bsu_+	34527	34896	+	0	24	370	63	0	0	0	0.015		FALSE	nan	0	0	2.7742e-05	0
34527_34935_Bsu_+	34527	34935	+	0	24	409	6	0	60	3		0.015	FALSE	nan	5.74612e-06	2.14879e-06	2.64209e-06	0
34527_35265_Bsu_+	34527	35265	+	0.104478	28	739	0	0	6	0			FALSE	nan	5.74612e-07	0	0	0
34535_34896_Bsu_+	34535	34896	+	0	24	362	84	4	0	0	0.015		FALSE	nan	0	0	3.69893e-05	4.58606e-06
34543_34796_Bsu_+	34543	34796	+	0	22	254	56	1	0	0	0.015		FALSE	nan	0	0	2.46595e-05	1.14651e-06
34559_34856_Bsu_+	34559	34856	+	0	24	298	1	0	0	0			FALSE	nan	0	0	4.40349e-07	0
34575_34843_Bsu_+	34575	34843	+	0	24	269	0	0	99	2		0.015	FALSE	nan	9.4811e-06	1.43252e-06	0	0
34576_34965_Bsu_+	34576	34965	+	0	24	390	1	0	0	0			FALSE	nan	0	0	4.40349e-07	0
34576_34843_Bsu_+	34576	34843	+	0	24	268	0	0	1	0			FALSE	nan	9.57687e-08	0	0	0
34587_35342_Bsu_+	34587	35342	+	0.0968102	28	756	1	0	0	0			FALSE	nan	0	0	4.40349e-07	0
34593_34935_Bsu_+	34593	34935	+	0	24	343	35	1	55	0	0.015	0.015	FALSE	nan	5.26728e-06	0	1.54122e-05	1.14651e-06
34599_35081_Bsu_+	34599	35081	+	0	24	483	0	0	61	2		0.015	FALSE	nan	5.84189e-06	1.43252e-06	0	0
34604_34856_Bsu_+	34604	34856	+	0	24	253	0	0	26	0		0.015	FALSE	nan	2.48999e-06	0	0	0
34607_35296_Bsu_+	34607	35296	+	0	28	690	0	0	7	0			FALSE	nan	6.70381e-07	0	0	0
34618_34949_Bsu_+	34618	34949	+	0.0227273	24	332	24	0	32	1	0.015	0.015	FALSE	nan	3.0646e-06	7.16262e-07	1.05684e-05	0
34618_35221_Bsu_+	34618	35221	+	0.0815508	28	604	0	0	577	12		0.155544	FALSE	nan	5.52585e-05	8.59515e-06	0	0
34618_34973_Bsu_+	34618	34973	+	0.0227273	24	356	0	0	1	0			FALSE	nan	9.57687e-08	0	0	0
34633_35081_Bsu_+	34633	35081	+	0	24	449	21	0	0	0	0.015		FALSE	nan	0	0	9.24732e-06	0
34638_34930_Bsu_+	34638	34930	+	0	24	293	0	0	127	6		0.353343	FALSE	nan	1.21626e-05	4.29757e-06	0	0
34638_35071_Bsu_+	34638	35071	+	0	24	434	0	0	47	0		0.015	FALSE	nan	4.50113e-06	0	0	0
34658_35034_Bsu_+	34658	35034	+	0	24	377	19	0	0	0			FALSE	nan	0	0	8.36663e-06	0
34658_35047_Bsu_+	34658	35047	+	0	24	390	17	0	0	0			FALSE	nan	0	0	7.48593e-06	0
34658_35081_Bsu_+	34658	35081	+	0	24	424	1	0	0	0			FALSE	nan	0	0	4.40349e-07	0
34658_35087_Bsu_+	34658	35087	+	0	24	430	0	0	98	2		0.015	FALSE	nan	9.38533e-06	1.43252e-06	0	0
34683_35265_Bsu_+	34683	35265	+	0.0724638	28	583	4	0	0	0			FALSE	nan	0	0	1.7614e-06	0
34699_35047_Bsu_+	34699	35047	+	0	24	349	0	0	222	5		0.168448	FALSE	nan	2.12606e-05	3.58131e-06	0	0
34702_35047_Bsu_+	34702	35047	+	0	24	346	0	0	47	0		0.015	FALSE	nan	4.50113e-06	0	0	0
34733_35081_Bsu_+	34733	35081	+	0	23.3333	349	0	0	2	0			FALSE	nan	1.91537e-07	0	0	0
34740_35039_Bsu_+	34740	35039	+	0	23.3333	300	27	1	0	0	0.015		FALSE	nan	0	0	1.18894e-05	1.14651e-06
34740_35081_Bsu_+	34740	35081	+	0	23.3333	342	0	0	18	0			FALSE	nan	1.72384e-06	0	0	0
34747_34989_Bsu_+	34747	34989	+	0	22.6667	243	12	0	0	0			FALSE	nan	0	0	5.28419e-06	0
34785_34949_Bsu_+	34785	34949	+	0	22	165	21	2	0	0	0.015		FALSE	nan	0	0	9.24732e-06	2.29303e-06
34787_35118_Bsu_+	34787	35118	+	0	23.3333	332	39	0	0	0	0.015		FALSE	nan	0	0	1.71736e-05	0
34797_34935_Bsu_+	34797	34935	+			139	87	5	174	7	0.149635	0.300883	FALSE	nan	1.66637e-05	5.01383e-06	3.83103e-05	5.73257e-06
34807_34947_Bsu_+	34807	34947	+			141	0	0	30	0		0.015	FALSE	nan	2.87306e-06	0	0	0
34812_35017_Bsu_+	34812	35017	+	0	22	206	23	0	0	0	0.015		FALSE	nan	0	0	1.0128e-05	0
34847_35068_Bsu_+	34847	35068	+	0	23.3333	222	0	0	37	1		0.015	FALSE	nan	3.54344e-06	7.16262e-07	0	0
34874_35276_Bsu_+	34874	35276	+	0.117647	28	403	17	3	0	0			FALSE	nan	0	0	7.48593e-06	3.43954e-06
34884_35294_Bsu_+	34884	35294	+	0.111425	28	411	50	0	0	0	0.015		FALSE	nan	0	0	2.20174e-05	0
34887_35335_Bsu_+	34887	35335	+	0.0844646	28	449	0	0	5	0			FALSE	nan	4.78843e-07	0	0	0
34911_35124_Bsu_+	34911	35124	+	0	24	214	0	0	11	0			FALSE	nan	1.05346e-06	0	0	0
34916_35342_Bsu_+	34916	35342	+	0.0658008	28	427	0	0	104	6		0.431486	FALSE	nan	9.95994e-06	4.29757e-06	0	0
34936_35342_Bsu_+	34936	35342	+	0.0935095	28	407	56	1	0	0	0.015		FALSE	nan	0	0	2.46595e-05	1.14651e-06
34940_35219_Bsu_+	34940	35219	+	0	28	280	0	0	262	11		0.314007	FALSE	nan	2.50914e-05	7.87888e-06	0	0
35025_35283_Bsu_+	35025	35283	+	0.104478	27.3333	259	6	0	0	0			FALSE	nan	0	0	2.64209e-06	0
35072_35276_Bsu_+	35072	35276	+	0.100943	27.3333	205	1	0	3	0			FALSE	nan	2.87306e-07	0	4.40349e-07	0
35429_35723_Bsu_+	35429	35723	+	0	33.3333	295	3	0	611	28		0.34274	FALSE	nan	5.85147e-05	2.00553e-05	1.32105e-06	0
35429_36022_Bsu_+	35429	36022	+	0.188997	45.3333	594	3	8	12	11			FALSE	nan	1.14922e-06	7.87888e-06	1.32105e-06	9.17211e-06
35583_35759_Bsu_+	35583	35759	+	0.102041	34.6667	177	18	35	4	14			FALSE	nan	3.83075e-07	1.00277e-05	7.92628e-06	4.0128e-05
35583_36109_Bsu_+	35583	36109	+	0.238404	45.3333	527	31	153	29	23	12.8503	5.93169	FALSE	nan	2.77729e-06	1.6474e-05	1.36508e-05	0.000175417
35583_35758_Bsu_+	35583	35758	+	0.102041	34.6667	176	0	0	0	1			FALSE	nan	0	7.16262e-07	0	0
35719_35879_Bsu_+	35719	35879	+	0	36	161	0	0	355	176		3.70794	FALSE	nan	3.39979e-05	0.000126062	0	0
35816_36358_Bsu_+	35816	36358	+	0	45.3333	543	17	5	0	0			FALSE	nan	0	0	7.48593e-06	5.73257e-06
35916_36276_Bsu_+	35916	36276	+	0	36	361	0	0	283	3		0.015	FALSE	sense	2.71025e-05	2.14879e-06	0	0
35926_36252_Bsu_+	35926	36252	+	0	33.3333	327	0	0	58	1		0.015	FALSE	sense	5.55458e-06	7.16262e-07	0	0
35955_36506_Bsu_+	35955	36506	+	0.0344828	31.3333	552	0	0	198	2		0.015	FALSE	nan	1.89622e-05	1.43252e-06	0	0
35969_36420_Bsu_+	35969	36420	+	0.0690293	31.3333	452	0	0	383	13		0.253859	FALSE	sense	3.66794e-05	9.31141e-06	0	0
35970_36420_Bsu_+	35970	36420	+	0.070197	31.3333	451	0	0	1	0			FALSE	sense	9.57687e-08	0	0	0
36047_36483_Bsu_+	36047	36483	+	0	31.3333	437	1	0	8	2			FALSE	nan	7.66149e-07	1.43252e-06	4.40349e-07	0
36159_36574_Bsu_+	36159	36574	+	0.0175439	31.3333	416	34	0	0	0	0.015		FALSE	nan	0	0	1.49719e-05	0
36178_36521_Bsu_+	36178	36521	+	0.0701754	31.3333	344	83	0	51	5	0.015	0.733244	FALSE	nan	4.8842e-06	3.58131e-06	3.6549e-05	0
36279_36711_Bsu_+	36279	36711	+	0	27.3333	433	0	0	3	0			FALSE	nan	2.87306e-07	0	0	0
36325_36637_Bsu_+	36325	36637	+	0	24	313	0	0	9	0			FALSE	nan	8.61918e-07	0	0	0
36346_36731_Bsu_+	36346	36731	+	0	30	386	0	0	161	11		0.510993	FALSE	nan	1.54188e-05	7.87888e-06	0	0
36466_36781_Bsu_+	36466	36781	+	0	32	316	68	1	0	0	0.015		FALSE	nan	0	0	2.99437e-05	1.14651e-06
36485_36873_Bsu_+	36485	36873	+	0	32	389	40	0	0	0	0.015		FALSE	sense	0	0	1.7614e-05	0
36497_36774_Bsu_+	36497	36774	+	0	32	278	0	0	157	2		0.015	FALSE	sense	1.50357e-05	1.43252e-06	0	0
36537_36894_Bsu_+	36537	36894	+	0	32	358	0	0	367	13		0.264927	FALSE	sense	3.51471e-05	9.31141e-06	0	0
36541_36966_Bsu_+	36541	36966	+	0	32	426	51	0	0	0	0.015		FALSE	sense	0	0	2.24578e-05	0
36562_37122_Bsu_+	36562	37122	+	0	32	561	8	0	0	0			FALSE	sense	0	0	3.52279e-06	0
36647_36926_Bsu_+	36647	36926	+	0	28.6667	280	13	0	0	0			FALSE	sense	0	0	5.72453e-06	0
36675_37034_Bsu_+	36675	37034	+	0	28.6667	360	6	0	0	0			FALSE	sense	0	0	2.64209e-06	0
36675_37122_Bsu_+	36675	37122	+	0	28.6667	448	7	0	0	0			FALSE	sense	0	0	3.08244e-06	0
36761_37400_Bsu_+	36761	37400	+	0.0625	27.3333	640	10	0	0	0			FALSE	sense	0	0	4.40349e-06	0
36854_37239_Bsu_+	36854	37239	+	0	26	386	0	0	139	6		0.322838	FALSE	sense	1.33118e-05	4.29757e-06	0	0
36876_37130_Bsu_+	36876	37130	+	0	26	255	34	1	0	0	0.015		FALSE	sense	0	0	1.49719e-05	1.14651e-06
36978_37291_Bsu_+	36978	37291	+	0	26	314	0	0	114	0		0.015	FALSE	sense	1.09176e-05	0	0	0
37012_37198_Bsu_+	37012	37198	+	0	25.3333	187	16	0	0	0			FALSE	sense	0	0	7.04558e-06	0
37015_37503_Bsu_+	37015	37503	+	0.0153846	26.6667	489	118	0	0	0	0.015		FALSE	sense	0	0	5.19612e-05	0
37021_37369_Bsu_+	37021	37369	+	0	26	349	4	0	1686	57		0.252852	FALSE	sense	0.000161466	4.08269e-05	1.7614e-06	0
37173_37478_Bsu_+	37173	37478	+	0.0149254	26.6667	306	39	0	0	0	0.015		FALSE	sense	0	0	1.71736e-05	0
37583_37941_Bsu_+	37583	37941	+	0	34.6667	359	0	0	231	30		0.97131	FALSE	nan	2.21226e-05	2.14879e-05	0	0
37606_37946_Bsu_+	37606	37946	+	0.126496	34.6667	341	14	0	0	0			FALSE	nan	0	0	6.16488e-06	0
37633_38017_Bsu_+	37633	38017	+	0	34.6667	385	0	0	344	16		0.347864	FALSE	nan	3.29444e-05	1.14602e-05	0	0
37652_37923_Bsu_+	37652	37923	+	0.194302	34.6667	272	4	0	0	0			FALSE	nan	0	0	1.7614e-06	0
37679_37924_Bsu_+	37679	37924	+	0.0344828	34.6667	246	30	2	344	14	0.015	0.304381	FALSE	nan	3.29444e-05	1.00277e-05	1.32105e-05	2.29303e-06
37872_38239_Bsu_+	37872	38239	+	0	39.3333	368	7	0	45	0		0.015	FALSE	sense	4.30959e-06	0	3.08244e-06	0
37892_38087_Bsu_+	37892	38087	+	0	38	196	127	14	0	0	0.287017		FALSE	sense	0	0	5.59243e-05	1.60512e-05
37970_38303_Bsu_+	37970	38303	+	0	37.3333	334	12	0	0	0			FALSE	sense	0	0	5.28419e-06	0
38022_38327_Bsu_+	38022	38327	+	0	32	306	2	0	0	0			FALSE	sense	0	0	8.80698e-07	0
38126_38539_Bsu_+	38126	38539	+	0	34	414	0	0	282	17		0.450867	FALSE	sense	2.70068e-05	1.21765e-05	0	0
38199_38522_Bsu_+	38199	38522	+	0	34	324	20	0	0	0	0.015		FALSE	sense	0	0	8.80698e-06	0
38592_38913_Bsu_+	38592	38913	+	0.330435	28	322	0	0	195	4		0.015	FALSE	sense	1.86749e-05	2.86505e-06	0	0
38626_39081_Bsu_+	38626	39081	+	0.147059	31.3333	456	0	0	61	4		0.015	FALSE	sense	5.84189e-06	2.86505e-06	0	0
38628_38893_Bsu_+	38628	38893	+	0.15942	28	266	113	3	0	0	0.015		FALSE	sense	0	0	4.97594e-05	3.43954e-06
38732_39100_Bsu_+	38732	39100	+	0	31.3333	369	30	5	633	22	0.433942	0.259937	FALSE	sense	6.06216e-05	1.57578e-05	1.32105e-05	5.73257e-06
38738_39178_Bsu_+	38738	39178	+	0	31.3333	441	183	0	0	0	0.015		FALSE	nan	0	0	8.05838e-05	0
38778_39173_Bsu_+	38778	39173	+	0	31.3333	396	6	0	0	0			FALSE	nan	0	0	2.64209e-06	0
38946_39136_Bsu_+	38946	39136	+	0	22.6667	191	0	0	232	4		0.015	FALSE	sense	2.22183e-05	2.86505e-06	0	0
38946_39394_Bsu_+	38946	39394	+	0	25.3333	449	0	0	45	0		0.015	FALSE	nan	4.30959e-06	0	0	0
38947_39136_Bsu_+	38947	39136	+	0	22.6667	190	0	0	1	0			FALSE	sense	9.57687e-08	0	0	0
38978_39258_Bsu_+	38978	39258	+	0	25.3333	281	15	0	503	11		0.163559	FALSE	nan	4.81716e-05	7.87888e-06	6.60523e-06	0
38978_39341_Bsu_+	38978	39341	+	0	25.3333	364	23	0	0	0	0.015		FALSE	nan	0	0	1.0128e-05	0
38983_39553_Bsu_+	38983	39553	+	0	33.3333	571	18	0	0	0			FALSE	nan	0	0	7.92628e-06	0
38992_39738_Bsu_+	38992	39738	+	0	36	747	0	0	23	1		0.015	FALSE	nan	2.20268e-06	7.16262e-07	0	0
39038_39512_Bsu_+	39038	39512	+	0	30.6667	475	134	4	0	0	0.015		FALSE	nan	0	0	5.90067e-05	4.58606e-06
39169_39455_Bsu_+	39169	39455	+	0	28	287	0	0	96	2		0.015	FALSE	sense	9.19379e-06	1.43252e-06	0	0
39215_39743_Bsu_+	39215	39743	+	0	36	529	47	2	0	0	0.015		FALSE	sense	0	0	2.06964e-05	2.29303e-06
39356_39900_Bsu_+	39356	39900	+	0	36	545	11	0	0	0			FALSE	nan	0	0	4.84384e-06	0
39423_39737_Bsu_+	39423	39737	+	0	36	315	86	3	0	0	0.015		FALSE	sense	0	0	3.787e-05	3.43954e-06
39467_39799_Bsu_+	39467	39799	+	0	28.6667	333	30	0	0	0	0.015		FALSE	nan	0	0	1.32105e-05	0
39536_39881_Bsu_+	39536	39881	+	0	31.3333	346	379	14	0	0	0.096177		FALSE	nan	0	0	0.000166892	1.60512e-05
39712_39912_Bsu_+	39712	39912	+	0	30.6667	201	54	1	138	2	0.015	0.015	FALSE	nan	1.32161e-05	1.43252e-06	2.37788e-05	1.14651e-06
39987_40248_Bsu_+	39987	40248	+	0	32.6667	262	0	0	22	0		0.015	FALSE	nan	2.10691e-06	0	0	0
39988_40248_Bsu_+	39988	40248	+	0	32.6667	261	0	0	1	0			FALSE	nan	9.57687e-08	0	0	0
40256_40330_Bsu_+	40256	40330	+			75	7	0	0	0			FALSE	sense	0	0	3.08244e-06	0
40510_40681_Bsu_+	40510	40681	+	0	26	172	35	3	0	0	0.015		FALSE	nan	0	0	1.54122e-05	3.43954e-06
40891_41227_Bsu_+	40891	41227	+	0.413453	25.3333	337	8	1	0	0			FALSE	sense	0	0	3.52279e-06	1.14651e-06
40903_41308_Bsu_+	40903	41308	+	0.595624	24.6667	406	9	0	0	0			FALSE	sense	0	0	3.96314e-06	0
40974_41363_Bsu_+	40974	41363	+	0.561729	25.3333	390	33	0	17	0	0.015		FALSE	sense	1.62807e-06	0	1.45315e-05	0
40980_41363_Bsu_+	40980	41363	+	0.554671	25.3333	384	1	0	0	0			FALSE	sense	0	0	4.40349e-07	0
41021_41339_Bsu_+	41021	41339	+	0.510797	24.6667	319	3	0	123	4		0.015	FALSE	sense	1.17795e-05	2.86505e-06	1.32105e-06	0
41110_41405_Bsu_+	41110	41405	+	0.142857	29.3333	296	0	0	207	6		0.216785	FALSE	sense	1.98241e-05	4.29757e-06	0	0
41118_41442_Bsu_+	41118	41442	+	0.0724638	30.6667	325	13	0	0	0			FALSE	sense	0	0	5.72453e-06	0
41186_41541_Bsu_+	41186	41541	+	0.0833333	36.6667	356	20	0	0	0	0.015		FALSE	sense	0	0	8.80698e-06	0
41202_41504_Bsu_+	41202	41504	+	0	36.6667	303	0	0	36	1		0.015	FALSE	sense	3.44767e-06	7.16262e-07	0	0
41239_41621_Bsu_+	41239	41621	+	0.121795	36.6667	383	19	0	0	0			FALSE	sense	0	0	8.36663e-06	0
41378_41620_Bsu_+	41378	41620	+	0.0588235	31.3333	243	38	0	308	11	0.015	0.26711	FALSE	sense	2.94968e-05	7.87888e-06	1.67333e-05	0
42074_42243_Bsu_+	42074	42243	+	0	28.6667	170	60	2	0	0	0.015		FALSE	sense	0	0	2.64209e-05	2.29303e-06
42085_42689_Bsu_+	42085	42689	+	0	34	605	41	1	0	0	0.015		FALSE	nan	0	0	1.80543e-05	1.14651e-06
42089_42267_Bsu_+	42089	42267	+	0	32.6667	179	0	0	217	6		0.206795	FALSE	sense	2.07818e-05	4.29757e-06	0	0
42288_42497_Bsu_+	42288	42497	+	0	21.3333	210	47	0	0	0	0.015		FALSE	nan	0	0	2.06964e-05	0
42441_42773_Bsu_+	42441	42773	+	0	26.6667	333	0	0	154	0		0.015	FALSE	nan	1.47484e-05	0	0	0
42466_42793_Bsu_+	42466	42793	+	0	26.6667	328	31	0	0	0	0.015		FALSE	nan	0	0	1.36508e-05	0
42525_42806_Bsu_+	42525	42806	+	0	22.6667	282	24	1	0	0	0.015		FALSE	sense	0	0	1.05684e-05	1.14651e-06
42591_43024_Bsu_+	42591	43024	+	0	31.3333	434	28	37	0	0	3.44054		FALSE	nan	0	0	1.23298e-05	4.2421e-05
42596_43115_Bsu_+	42596	43115	+	0	33.3333	520	16	10	0	0			FALSE	nan	0	0	7.04558e-06	1.14651e-05
42725_43169_Bsu_+	42725	43169	+	0	33.3333	445	3	0	0	0			FALSE	nan	0	0	1.32105e-06	0
42729_42904_Bsu_+	42729	42904	+	0	31.3333	176	0	0	0	2			FALSE	nan	0	1.43252e-06	0	0
42729_42905_Bsu_+	42729	42905	+	0	31.3333	177	0	0	271	107		2.953	FALSE	nan	2.59533e-05	7.664e-05	0	0
42925_43269_Bsu_+	42925	43269	+	0	32.6667	345	3	0	0	0			FALSE	sense	0	0	1.32105e-06	0
42934_43407_Bsu_+	42934	43407	+	0.157576	32.6667	474	35	0	0	0	0.015		FALSE	sense	0	0	1.54122e-05	0
43508_44012_Bsu_+	43508	44012	+	0	30	505	1	0	0	0			FALSE	nan	0	0	4.40349e-07	0
43528_43732_Bsu_+	43528	43732	+	0.0923181	30	205	71	3	6	0	0.015		FALSE	nan	5.74612e-07	0	3.12648e-05	3.43954e-06
43723_44039_Bsu_+	43723	44039	+	0	24	317	0	0	22	0		0.015	FALSE	nan	2.10691e-06	0	0	0
44190_44560_Bsu_+	44190	44560	+	0	35.3333	371	74	3	0	0	0.015		FALSE	sense	0	0	3.25858e-05	3.43954e-06
44190_44559_Bsu_+	44190	44559	+	0	35.3333	370	1	0	0	0			FALSE	sense	0	0	4.40349e-07	0
44272_44560_Bsu_+	44272	44560	+	0	28	289	0	0	178	5		0.210087	FALSE	sense	1.70468e-05	3.58131e-06	0	0
44319_44592_Bsu_+	44319	44592	+	0	25.3333	274	166	13	0	0	0.2039		FALSE	sense	0	0	7.30979e-05	1.49047e-05
44326_44674_Bsu_+	44326	44674	+	0	25.3333	349	0	0	16	0			FALSE	sense	1.5323e-06	0	0	0
44393_44563_Bsu_+	44393	44563	+	0	23.3333	171	51	0	0	0	0.015		FALSE	sense	0	0	2.24578e-05	0
44480_45059_Bsu_+	44480	45059	+	0.0943396	40.6667	580	0	0	7	7			FALSE	nan	6.70381e-07	5.01383e-06	0	0
44600_45075_Bsu_+	44600	45075	+	0.12	40.6667	476	0	0	22	48		16.318	FALSE	nan	2.10691e-06	3.43806e-05	0	0
44671_45065_Bsu_+	44671	45065	+	0.0740741	40.6667	395	0	0	86	94		8.17481	FALSE	nan	8.23611e-06	6.73286e-05	0	0
44690_45086_Bsu_+	44690	45086	+	0.132075	40.6667	397	0	0	89	162		13.6136	FALSE	nan	8.52341e-06	0.000116034	0	0
45141_45499_Bsu_+	45141	45499	+	1.02036	44.6667	359	0	0	263	160		4.55001	FALSE	nan	2.51872e-05	0.000114602	0	0
45194_45374_Bsu_+	45194	45374	+	0.15	38.6667	181	0	0	466	134		2.15064	FALSE	nan	4.46282e-05	9.59791e-05	0	0
45209_45415_Bsu_+	45209	45415	+	0.239316	40	207	71	9	356	26	0.33004	0.546225	FALSE	nan	3.40936e-05	1.86228e-05	3.12648e-05	1.03186e-05
45209_45710_Bsu_+	45209	45710	+	0.763126	46	502	28	12	0	0	1.11585		FALSE	nan	0	0	1.23298e-05	1.37582e-05
45223_45497_Bsu_+	45223	45497	+	0.649123	44.6667	275	389	18	0	0	0.120477		FALSE	nan	0	0	0.000171296	2.06373e-05
45224_45497_Bsu_+	45224	45497	+	0.734471	44.6667	274	3	0	0	0			FALSE	nan	0	0	1.32105e-06	0
45224_45588_Bsu_+	45224	45588	+	0.734471	46	365	0	0	36	3		0.015	FALSE	nan	3.44767e-06	2.14879e-06	0	0
45253_45520_Bsu_+	45253	45520	+	0.649421	46	268	0	0	217	14		0.482522	FALSE	nan	2.07818e-05	1.00277e-05	0	0
45286_45589_Bsu_+	45286	45589	+	0.527778	46	304	0	0	150	0		0.015	FALSE	nan	1.43653e-05	0	0	0
45326_45711_Bsu_+	45326	45711	+	0.354839	46	386	0	0	174	12		0.515799	FALSE	nan	1.66637e-05	8.59515e-06	0	0
45339_45820_Bsu_+	45339	45820	+	0.313492	46	482	2	0	0	0			FALSE	nan	0	0	8.80698e-07	0
45402_45669_Bsu_+	45402	45669	+	0	44.6667	268	5	0	253	4		0.015	FALSE	nan	2.42295e-05	2.86505e-06	2.20174e-06	0
45418_45716_Bsu_+	45418	45716	+	0	44.6667	299	0	0	379	11		0.217071	FALSE	nan	3.62963e-05	7.87888e-06	0	0
45474_45853_Bsu_+	45474	45853	+	0.079474	36.6667	380	0	0	148	8		0.404275	FALSE	nan	1.41738e-05	5.7301e-06	0	0
45497_45960_Bsu_+	45497	45960	+	0.0526316	33.3333	464	0	0	13	0			FALSE	nan	1.24499e-06	0	0	0
45587_45916_Bsu_+	45587	45916	+	0	26.6667	330	98	0	0	0	0.015		FALSE	nan	0	0	4.31542e-05	0
45783_45848_Bsu_+	45783	45848	+			66	35	5	0	0	0.37195		FALSE	sense	0	0	1.54122e-05	5.73257e-06
46162_46302_Bsu_+	46162	46302	+			141	0	0	242	8		0.247242	FALSE	sense	2.3176e-05	5.7301e-06	0	0
46183_46525_Bsu_+	46183	46525	+	0	35.3333	343	27	1	0	0	0.015		FALSE	sense	0	0	1.18894e-05	1.14651e-06
46192_46496_Bsu_+	46192	46496	+	0	35.3333	305	0	0	15	0			FALSE	sense	1.43653e-06	0	0	0
46638_46817_Bsu_+	46638	46817	+	0	33.3333	180	0	0	8	0			FALSE	sense	7.66149e-07	0	0	0
47133_47678_Bsu_+	47133	47678	+	0	28.6667	546	42	8	113	30	0.495933	1.9856	FALSE	nan	1.08219e-05	2.14879e-05	1.84946e-05	9.17211e-06
47195_47464_Bsu_+	47195	47464	+	0	28.6667	270	60	4	0	0	0.015		FALSE	sense	0	0	2.64209e-05	4.58606e-06
47362_47580_Bsu_+	47362	47580	+	0	28.6667	219	177	3	158	5	0.015	0.23668	FALSE	sense	1.51315e-05	3.58131e-06	7.79417e-05	3.43954e-06
47386_47757_Bsu_+	47386	47757	+	0	32.6667	372	7	0	0	0			FALSE	nan	0	0	3.08244e-06	0
47399_47750_Bsu_+	47399	47750	+	0	32.6667	352	11	0	0	0			FALSE	nan	0	0	4.84384e-06	0
47452_47943_Bsu_+	47452	47943	+	0	33.3333	492	0	0	8	2			FALSE	nan	7.66149e-07	1.43252e-06	0	0
47541_48164_Bsu_+	47541	48164	+	0	33.3333	624	0	0	252	59		1.75106	FALSE	nan	2.41337e-05	4.22595e-05	0	0
47550_47966_Bsu_+	47550	47966	+	0	33.3333	417	158	67	0	0	1.10408		FALSE	nan	0	0	6.95751e-05	7.68165e-05
47578_48076_Bsu_+	47578	48076	+	0	33.3333	499	7	8	262	105		2.99734	FALSE	nan	2.50914e-05	7.52075e-05	3.08244e-06	9.17211e-06
47578_48164_Bsu_+	47578	48164	+	0	33.3333	587	0	0	256	74		2.16192	FALSE	nan	2.45168e-05	5.30034e-05	0	0
47684_48020_Bsu_+	47684	48020	+	0	31.3333	337	88	3	0	0	0.015		FALSE	nan	0	0	3.87507e-05	3.43954e-06
47685_48020_Bsu_+	47685	48020	+	0	31.3333	336	1	0	0	0			FALSE	nan	0	0	4.40349e-07	0
47743_48367_Bsu_+	47743	48367	+	0	31.3333	625	19	0	0	0			FALSE	sense	0	0	8.36663e-06	0
47776_48367_Bsu_+	47776	48367	+	0	31.3333	592	28	3	0	0	0.015		FALSE	sense	0	0	1.23298e-05	3.43954e-06
47869_48186_Bsu_+	47869	48186	+	0	28	318	106	1	24	0	0.015	0.015	FALSE	sense	2.29845e-06	0	4.6677e-05	1.14651e-06
48011_48413_Bsu_+	48011	48413	+	0	26.6667	403	12	0	0	0			FALSE	sense	0	0	5.28419e-06	0
48153_48743_Bsu_+	48153	48743	+	0.2372	38	591	0	0	88	1		0.015	FALSE	nan	8.42764e-06	7.16262e-07	0	0
48158_48518_Bsu_+	48158	48518	+	0.0447761	25.3333	361	23	0	0	0	0.015		FALSE	nan	0	0	1.0128e-05	0
48301_48626_Bsu_+	48301	48626	+	0.190364	38	326	0	0	9	0			FALSE	nan	8.61918e-07	0	0	0
48310_48555_Bsu_+	48310	48555	+	0.030303	32	246	12	0	162	6		0.277003	FALSE	nan	1.55145e-05	4.29757e-06	5.28419e-06	0
48329_48621_Bsu_+	48329	48621	+	0.101139	38	293	0	0	3	0			FALSE	nan	2.87306e-07	0	0	0
48332_48666_Bsu_+	48332	48666	+	0.0689655	38	335	0	0	30	0		0.015	FALSE	nan	2.87306e-06	0	0	0
49025_49367_Bsu_+	49025	49367	+	0	24	343	7	0	57	1		0.015	FALSE	sense	5.45881e-06	7.16262e-07	3.08244e-06	0
49064_49631_Bsu_+	49064	49631	+	0	23.3333	568	0	0	56	3		0.015	FALSE	sense	5.36305e-06	2.14879e-06	0	0
49127_49500_Bsu_+	49127	49500	+	0	22.6667	374	7	0	0	0			FALSE	sense	0	0	3.08244e-06	0
49154_49429_Bsu_+	49154	49429	+	0	22.6667	276	167	9	0	0	0.140316		FALSE	sense	0	0	7.35383e-05	1.03186e-05
49158_49478_Bsu_+	49158	49478	+	0	22.6667	321	12	0	0	0			FALSE	sense	0	0	5.28419e-06	0
49171_49614_Bsu_+	49171	49614	+	0	22.6667	444	116	3	0	0	0.015		FALSE	sense	0	0	5.10805e-05	3.43954e-06
49175_49665_Bsu_+	49175	49665	+	0	22.6667	491	8	0	0	0			FALSE	sense	0	0	3.52279e-06	0
49281_49675_Bsu_+	49281	49675	+	0	21.3333	395	18	0	0	0			FALSE	sense	0	0	7.92628e-06	0
49308_49623_Bsu_+	49308	49623	+	0	20.6667	316	167	5	0	0	0.0779536		FALSE	sense	0	0	7.35383e-05	5.73257e-06
49308_49622_Bsu_+	49308	49622	+	0	20.6667	315	0	1	0	0			FALSE	sense	0	0	0	1.14651e-06
49325_49686_Bsu_+	49325	49686	+	0	22	362	5	0	0	0			FALSE	sense	0	0	2.20174e-06	0
49343_49949_Bsu_+	49343	49949	+	0.0434963	25.3333	607	0	0	4	2			FALSE	nan	3.83075e-07	1.43252e-06	0	0
49366_49680_Bsu_+	49366	49680	+	0	21.3333	315	0	0	190	7		0.275545	FALSE	sense	1.8196e-05	5.01383e-06	0	0
49366_49679_Bsu_+	49366	49679	+	0	20.6667	314	0	0	1	0			FALSE	sense	9.57687e-08	0	0	0
49385_49665_Bsu_+	49385	49665	+	0	20	281	0	0	86	4		0.015	FALSE	sense	8.23611e-06	2.86505e-06	0	0
49445_49716_Bsu_+	49445	49716	+	0	24	272	0	0	445	21		0.352946	FALSE	sense	4.26171e-05	1.50415e-05	0	0
49446_49716_Bsu_+	49446	49716	+	0	24	271	0	0	1	0			FALSE	sense	9.57687e-08	0	0	0
49483_50038_Bsu_+	49483	50038	+	0.0149254	36.6667	556	1	0	0	0			FALSE	nan	0	0	4.40349e-07	0
49570_49949_Bsu_+	49570	49949	+	0	25.3333	380	0	0	438	7		0.119529	FALSE	nan	4.19467e-05	5.01383e-06	0	0
49601_50304_Bsu_+	49601	50304	+	0.0422701	42	704	41	62	0	0	3.93723		FALSE	nan	0	0	1.80543e-05	7.10839e-05
49637_49819_Bsu_+	49637	49819	+	0.0294118	24	183	0	0	426	20		0.351131	FALSE	sense	4.07975e-05	1.43252e-05	0	0
49656_49939_Bsu_+	49656	49939	+	0.0571429	25.3333	284	0	0	36	0		0.015	FALSE	sense	3.44767e-06	0	0	0
49664_49825_Bsu_+	49664	49825	+	0.0277778	23.3333	162	3	0	0	0			FALSE	sense	0	0	1.32105e-06	0
49703_49995_Bsu_+	49703	49995	+	0	32.6667	293	9	19	0	0			FALSE	nan	0	0	3.96314e-06	2.17838e-05
49703_50275_Bsu_+	49703	50275	+	0	42	573	0	0	23	17		5.52802	FALSE	nan	2.20268e-06	1.21765e-05	0	0
49816_50399_Bsu_+	49816	50399	+	0	42	584	37	119	0	0	8.3739		FALSE	nan	0	0	1.62929e-05	0.000136435
49862_50171_Bsu_+	49862	50171	+	0	42	310	0	0	185	364		14.7156	FALSE	nan	1.77172e-05	0.000260719	0	0
49871_50227_Bsu_+	49871	50227	+	0	42	357	8	8	0	0			FALSE	nan	0	0	3.52279e-06	9.17211e-06
49872_50119_Bsu_+	49872	50119	+	0	42	248	0	0	17	60			FALSE	nan	1.62807e-06	4.29757e-05	0	0
49873_50119_Bsu_+	49873	50119	+	0	42	247	0	0	0	1			FALSE	nan	0	7.16262e-07	0	0
49894_50454_Bsu_+	49894	50454	+	0.0140845	42	561	4	36	0	0			FALSE	nan	0	0	1.7614e-06	4.12745e-05
49908_50605_Bsu_+	49908	50605	+	0.0422535	42	698	35	71	0	0	5.28169		FALSE	nan	0	0	1.54122e-05	8.14025e-05
49940_50481_Bsu_+	49940	50481	+	0	39.3333	542	36	86	185	216	6.21983	8.73234	FALSE	nan	1.77172e-05	0.000154713	1.58526e-05	9.86002e-05
49940_50480_Bsu_+	49940	50480	+	0	39.3333	541	0	1	0	1			FALSE	nan	0	7.16262e-07	0	1.14651e-06
49941_50469_Bsu_+	49941	50469	+	0	39.3333	529	32	28	0	0	2.27819		FALSE	nan	0	0	1.40912e-05	3.21024e-05
49948_50268_Bsu_+	49948	50268	+	0	38.6667	321	12	27	0	0			FALSE	nan	0	0	5.28419e-06	3.09559e-05
49949_50268_Bsu_+	49949	50268	+	0	38.6667	320	0	1	0	0			FALSE	nan	0	0	0	1.14651e-06
49955_50222_Bsu_+	49955	50222	+	0	38	268	10	31	0	0			FALSE	nan	0	0	4.40349e-06	3.55419e-05
50085_50485_Bsu_+	50085	50485	+	0	26	401	0	0	54	0		0.015	FALSE	nan	5.17151e-06	0	0	0
50115_50399_Bsu_+	50115	50399	+	0	26	285	0	0	1	0			FALSE	sense	9.57687e-08	0	0	0
50162_50619_Bsu_+	50162	50619	+	0	26	458	30	0	0	0	0.015		FALSE	sense	0	0	1.32105e-05	0
50299_50659_Bsu_+	50299	50659	+	0	25.3333	361	0	0	451	17		0.281917	FALSE	nan	4.31917e-05	1.21765e-05	0	0
50299_50664_Bsu_+	50299	50664	+	0	25.3333	366	0	0	12	3			FALSE	nan	1.14922e-06	2.14879e-06	0	0
50306_50661_Bsu_+	50306	50661	+	0	25.3333	356	0	0	45	3		0.015	FALSE	nan	4.30959e-06	2.14879e-06	0	0
50413_51010_Bsu_+	50413	51010	+	0	29.3333	598	0	0	149	2		0.015	FALSE	nan	1.42695e-05	1.43252e-06	0	0
50457_50799_Bsu_+	50457	50799	+	0	28.6667	343	132	5	482	13	0.0986231	0.201718	FALSE	nan	4.61605e-05	9.31141e-06	5.8126e-05	5.73257e-06
50459_50915_Bsu_+	50459	50915	+	0	28.6667	457	0	0	31	2		0.015	FALSE	nan	2.96883e-06	1.43252e-06	0	0
50675_50979_Bsu_+	50675	50979	+	0	27.3333	305	43	2	0	0	0.015		FALSE	sense	0	0	1.8935e-05	2.29303e-06
50678_51093_Bsu_+	50678	51093	+	0.0508475	31.3333	416	24	0	0	0	0.015		FALSE	sense	0	0	1.05684e-05	0
50679_51010_Bsu_+	50679	51010	+	0	29.3333	332	35	0	3	1	0.015		FALSE	sense	2.87306e-07	7.16262e-07	1.54122e-05	0
50959_51290_Bsu_+	50959	51290	+	0.0133333	28.6667	332	4	0	287	10		0.260595	FALSE	sense	2.74856e-05	7.16262e-06	1.7614e-06	0
51033_51135_Bsu_+	51033	51135	+			103	1	0	0	0			FALSE	sense	0	0	4.40349e-07	0
51330_51546_Bsu_+	51330	51546	+	0	26.6667	217	0	0	107	135		9.43623	FALSE	nan	1.02472e-05	9.66954e-05	0	0
51358_51672_Bsu_+	51358	51672	+	0.0153846	30	315	0	0	296	320		8.0855	FALSE	nan	2.83475e-05	0.000229204	0	0
51359_51672_Bsu_+	51359	51672	+	0.0153846	30	314	0	0	2	0			FALSE	nan	1.91537e-07	0	0	0
51539_51974_Bsu_+	51539	51974	+	0	31.3333	436	200	8	571	5	0.104146	0.0654911	FALSE	nan	5.46839e-05	3.58131e-06	8.80698e-05	9.17211e-06
51540_51974_Bsu_+	51540	51974	+	0	31.3333	435	1	0	0	0			FALSE	nan	0	0	4.40349e-07	0
51635_51920_Bsu_+	51635	51920	+	0	31.3333	286	9	0	0	0			FALSE	nan	0	0	3.96314e-06	0
51657_51805_Bsu_+	51657	51805	+			149	0	0	256	8		0.233721	FALSE	nan	2.45168e-05	5.7301e-06	0	0
51794_52089_Bsu_+	51794	52089	+	0	24.6667	296	112	1	0	0	0.015		FALSE	sense	0	0	4.93191e-05	1.14651e-06
51904_52240_Bsu_+	51904	52240	+	0	30.6667	337	0	0	253	15		0.443424	FALSE	sense	2.42295e-05	1.07439e-05	0	0
51945_52260_Bsu_+	51945	52260	+	0	30.6667	316	71	0	0	0	0.015		FALSE	sense	0	0	3.12648e-05	0
52172_52682_Bsu_+	52172	52682	+	0.149784	34.6667	511	8	31	0	0			FALSE	nan	0	0	3.52279e-06	3.55419e-05
52230_52773_Bsu_+	52230	52773	+	0.105402	40	544	3	0	0	0			FALSE	nan	0	0	1.32105e-06	0
52290_52771_Bsu_+	52290	52771	+	0	40	482	3	0	161	2		0.015	FALSE	nan	1.54188e-05	1.43252e-06	1.32105e-06	0
52379_52927_Bsu_+	52379	52927	+	0	40	549	49	3	0	0	0.015		FALSE	nan	0	0	2.15771e-05	3.43954e-06
52398_53036_Bsu_+	52398	53036	+	0	40	639	3	0	0	0			FALSE	nan	0	0	1.32105e-06	0
52411_52687_Bsu_+	52411	52687	+	0	34.6667	277	0	0	69	76		8.23783	FALSE	nan	6.60804e-06	5.44359e-05	0	0
52466_52707_Bsu_+	52466	52707	+	0	36	242	0	0	18	0			FALSE	nan	1.72384e-06	0	0	0
52518_52979_Bsu_+	52518	52979	+	0	40	462	18	0	0	0			FALSE	nan	0	0	7.92628e-06	0
52542_52780_Bsu_+	52542	52780	+	0	40	239	121	4	0	0	0.015		FALSE	nan	0	0	5.32822e-05	4.58606e-06
52568_52890_Bsu_+	52568	52890	+	0	40	323	0	0	24	0		0.015	FALSE	nan	2.29845e-06	0	0	0
52644_52984_Bsu_+	52644	52984	+	0	36	341	55	2	4	0	0.015		FALSE	nan	3.83075e-07	0	2.42192e-05	2.29303e-06
52678_53193_Bsu_+	52678	53193	+	0.03859	40.6667	516	0	5	0	0			FALSE	nan	0	0	0	5.73257e-06
52737_53379_Bsu_+	52737	53379	+	0.0384615	40.6667	643	1	1	0	0			FALSE	nan	0	0	4.40349e-07	1.14651e-06
52752_53239_Bsu_+	52752	53239	+	0	40.6667	488	16	14	0	0			FALSE	nan	0	0	7.04558e-06	1.60512e-05
52937_53208_Bsu_+	52937	53208	+	0.0384615	40.6667	272	11	43	162	241		11.1263	FALSE	nan	1.55145e-05	0.000172619	4.84384e-06	4.93001e-05
52938_53208_Bsu_+	52938	53208	+	0.0188679	40.6667	271	0	0	0	1			FALSE	nan	0	7.16262e-07	0	0
52949_53223_Bsu_+	52949	53223	+	0.0357143	40.6667	275	265	700	0	0	6.87757		FALSE	nan	0	0	0.000116692	0.00080256
52950_53223_Bsu_+	52950	53223	+	0.0545455	40.6667	274	2	2	0	0			FALSE	nan	0	0	8.80698e-07	2.29303e-06
53040_53475_Bsu_+	53040	53475	+	0	37.3333	436	0	0	62	87		10.4948	FALSE	nan	5.93766e-06	6.23148e-05	0	0
53122_53467_Bsu_+	53122	53467	+	0	30.6667	346	0	0	272	344		9.45884	FALSE	nan	2.60491e-05	0.000246394	0	0
53158_53727_Bsu_+	53158	53727	+	0	37.3333	570	40	32	0	0	2.08292		FALSE	nan	0	0	1.7614e-05	3.66885e-05
53229_53594_Bsu_+	53229	53594	+	0	37.3333	366	24	35	0	0	3.79699		FALSE	nan	0	0	1.05684e-05	4.0128e-05
53307_53569_Bsu_+	53307	53569	+	0	37.3333	263	1	0	0	0			FALSE	nan	0	0	4.40349e-07	0
53335_53648_Bsu_+	53335	53648	+	0	37.3333	314	0	0	503	157		2.33443	FALSE	nan	4.81716e-05	0.000112453	0	0
53441_53597_Bsu_+	53441	53597	+	0	29.3333	157	52	3	264	4	0.015	0.015	FALSE	nan	2.52829e-05	2.86505e-06	2.28981e-05	3.43954e-06
53505_54086_Bsu_+	53505	54086	+	0	27.3333	582	66	5	0	0	0.197246		FALSE	nan	0	0	2.9063e-05	5.73257e-06
53585_53869_Bsu_+	53585	53869	+	0	26	285	67	1	0	0	0.015		FALSE	sense	0	0	2.95034e-05	1.14651e-06
53648_54014_Bsu_+	53648	54014	+	0	26	367	41	0	0	0	0.015		FALSE	sense	0	0	1.80543e-05	0
53710_54086_Bsu_+	53710	54086	+	0	27.3333	377	0	0	176	8		0.339958	FALSE	sense	1.68553e-05	5.7301e-06	0	0
53724_54288_Bsu_+	53724	54288	+	0	27.3333	565	1	0	0	0			FALSE	sense	0	0	4.40349e-07	0
53736_54086_Bsu_+	53736	54086	+	0	27.3333	351	0	0	97	5		0.38552	FALSE	sense	9.28956e-06	3.58131e-06	0	0
53825_54288_Bsu_+	53825	54288	+	0	27.3333	464	8	0	0	0			FALSE	sense	0	0	3.52279e-06	0
53995_54284_Bsu_+	53995	54284	+	0	26.6667	290	0	0	17	0			FALSE	sense	1.62807e-06	0	0	0
54044_54405_Bsu_+	54044	54405	+	0	28.6667	362	0	0	18	0			FALSE	nan	1.72384e-06	0	0	0
54054_54326_Bsu_+	54054	54326	+	0	26.6667	273	0	0	62	0		0.015	FALSE	sense	5.93766e-06	0	0	0
54077_54407_Bsu_+	54077	54407	+	0	28.6667	331	5	0	104	1		0.015	FALSE	nan	9.95994e-06	7.16262e-07	2.20174e-06	0
54126_54388_Bsu_+	54126	54388	+	0	26.6667	263	2	0	0	0			FALSE	nan	0	0	8.80698e-07	0
54565_55035_Bsu_+	54565	55035	+	0.0588235	30.6667	471	4	0	0	0			FALSE	sense	0	0	1.7614e-06	0
54609_55099_Bsu_+	54609	55099	+	0.105797	30.6667	491	0	0	213	8		0.280905	FALSE	sense	2.03987e-05	5.7301e-06	0	0
54741_55050_Bsu_+	54741	55050	+	0.0992063	30	310	7	0	304	14		0.344432	FALSE	sense	2.91137e-05	1.00277e-05	3.08244e-06	0
54779_55158_Bsu_+	54779	55158	+	0.047619	29.3333	380	36	0	115	8	0.015	0.520284	FALSE	sense	1.10134e-05	5.7301e-06	1.58526e-05	0
54932_55443_Bsu_+	54932	55443	+	0.328227	33.3333	512	5	0	0	0			FALSE	nan	0	0	2.20174e-06	0
55068_55388_Bsu_+	55068	55388	+	0.130847	33.3333	321	0	0	5	0			FALSE	nan	4.78843e-07	0	0	0
55083_55436_Bsu_+	55083	55436	+	0.28194	33.3333	354	53	2	0	0	0.015		FALSE	nan	0	0	2.33385e-05	2.29303e-06
55193_55629_Bsu_+	55193	55629	+	0.27046	28.6667	437	48	3	0	0	0.015		FALSE	nan	0	0	2.11367e-05	3.43954e-06
55238_55464_Bsu_+	55238	55464	+	0.12334	26	227	41	1	0	0	0.015		FALSE	nan	0	0	1.80543e-05	1.14651e-06
55751_56100_Bsu_+	55751	56100	+	0	30.6667	350	12	1	0	0			FALSE	nan	0	0	5.28419e-06	1.14651e-06
55826_56014_Bsu_+	55826	56014	+	0	30	189	19	3	0	0			FALSE	nan	0	0	8.36663e-06	3.43954e-06
55863_56198_Bsu_+	55863	56198	+	0	30.6667	336	6	0	0	0			FALSE	nan	0	0	2.64209e-06	0
55902_56290_Bsu_+	55902	56290	+	0	30.6667	389	27	89	760	1284	8.5824	12.6357	FALSE	nan	7.27842e-05	0.000919681	1.18894e-05	0.00010204
55902_56286_Bsu_+	55902	56286	+	0	30.6667	385	0	0	0	1			FALSE	nan	0	7.16262e-07	0	0
55902_56289_Bsu_+	55902	56289	+	0	30.6667	388	0	0	0	2			FALSE	nan	0	1.43252e-06	0	0
56109_56333_Bsu_+	56109	56333	+	0.0181818	36.6667	225	6	0	0	0			FALSE	nan	0	0	2.64209e-06	0
56798_57199_Bsu_+	56798	57199	+	0	31.3333	402	10	0	0	0			FALSE	sense	0	0	4.40349e-06	0
56826_57099_Bsu_+	56826	57099	+	0	31.3333	274	2	0	338	7		0.154892	FALSE	sense	3.23698e-05	5.01383e-06	8.80698e-07	0
56826_57161_Bsu_+	56826	57161	+	0	31.3333	336	3	0	0	0			FALSE	sense	0	0	1.32105e-06	0
56867_57179_Bsu_+	56867	57179	+	0	30.6667	313	10	0	0	0			FALSE	sense	0	0	4.40349e-06	0
56926_57509_Bsu_+	56926	57509	+	0	30	584	0	0	87	0		0.015	FALSE	sense	8.33187e-06	0	0	0
56954_57436_Bsu_+	56954	57436	+	0	30	483	37	2	0	0	0.015		FALSE	sense	0	0	1.62929e-05	2.29303e-06
56955_57199_Bsu_+	56955	57199	+	0	30	245	183	5	0	0	0.071138		FALSE	sense	0	0	8.05838e-05	5.73257e-06
57049_57140_Bsu_+	57049	57140	+			92	4	0	8	0			FALSE	sense	7.66149e-07	0	1.7614e-06	0
57267_57744_Bsu_+	57267	57744	+	0	29.3333	478	5	0	0	0			FALSE	nan	0	0	2.20174e-06	0
57437_58056_Bsu_+	57437	58056	+	0	32.6667	620	2	0	0	0			FALSE	nan	0	0	8.80698e-07	0
57537_57941_Bsu_+	57537	57941	+	0	32.6667	405	0	0	31	4		0.015	FALSE	nan	2.96883e-06	2.86505e-06	0	0
57552_57872_Bsu_+	57552	57872	+	0	32.6667	321	39	2	0	0	0.015		FALSE	nan	0	0	1.71736e-05	2.29303e-06
57562_57926_Bsu_+	57562	57926	+	0	32.6667	365	0	0	291	12		0.308416	FALSE	nan	2.78687e-05	8.59515e-06	0	0
57637_57941_Bsu_+	57637	57941	+	0	32.6667	305	3	0	0	0			FALSE	nan	0	0	1.32105e-06	0
57653_57970_Bsu_+	57653	57970	+	0	32.6667	318	29	0	0	0	0.015		FALSE	nan	0	0	1.27701e-05	0
57745_58030_Bsu_+	57745	58030	+	0	31.3333	286	0	0	11	0			FALSE	sense	1.05346e-06	0	0	0
57822_58305_Bsu_+	57822	58305	+	0.211931	32	484	0	0	445	14		0.235297	FALSE	sense	4.26171e-05	1.00277e-05	0	0
57833_58202_Bsu_+	57833	58202	+	0.160922	32	370	1	0	0	0			FALSE	sense	0	0	4.40349e-07	0
57855_58258_Bsu_+	57855	58258	+	0.192067	32	404	3	0	145	1		0.015	FALSE	sense	1.38865e-05	7.16262e-07	1.32105e-06	0
57956_58202_Bsu_+	57956	58202	+	0.15063	28.6667	247	0	0	4	0			FALSE	sense	3.83075e-07	0	0	0
58069_58507_Bsu_+	58069	58507	+	0.0692542	32	439	0	0	451	13		0.215583	FALSE	sense	4.31917e-05	9.31141e-06	0	0
58084_58378_Bsu_+	58084	58378	+	0	32	295	1	0	0	0			FALSE	sense	0	0	4.40349e-07	0
58106_58373_Bsu_+	58106	58373	+	0.0422535	32	268	101	5	0	0	0.128894		FALSE	sense	0	0	4.44752e-05	5.73257e-06
58119_58518_Bsu_+	58119	58518	+	0.0136986	32	400	34	0	0	0	0.015		FALSE	sense	0	0	1.49719e-05	0
58138_58544_Bsu_+	58138	58544	+	0	30	407	7	0	75	4		0.015	FALSE	sense	7.18265e-06	2.86505e-06	3.08244e-06	0
58332_58521_Bsu_+	58332	58521	+	0	27.3333	190	0	0	214	6		0.209694	FALSE	sense	2.04945e-05	4.29757e-06	0	0
58711_59083_Bsu_+	58711	59083	+	0	30	373	1	0	0	0			FALSE	nan	0	0	4.40349e-07	0
58743_59067_Bsu_+	58743	59067	+	0	26.6667	325	1	0	0	0			FALSE	nan	0	0	4.40349e-07	0
58760_59001_Bsu_+	58760	59001	+	0	26.6667	242	0	0	109	4		0.015	FALSE	nan	1.04388e-05	2.86505e-06	0	0
58869_59180_Bsu_+	58869	59180	+	0	25.3333	312	2	0	0	0			FALSE	sense	0	0	8.80698e-07	0
58880_59306_Bsu_+	58880	59306	+	0	28	427	0	0	55	1		0.015	FALSE	sense	5.26728e-06	7.16262e-07	0	0
58904_59333_Bsu_+	58904	59333	+	0	28	430	0	0	3	0			FALSE	sense	2.87306e-07	0	0	0
58929_59161_Bsu_+	58929	59161	+	0	24.6667	233	36	0	0	0	0.015		FALSE	sense	0	0	1.58526e-05	0
58931_59186_Bsu_+	58931	59186	+	0	25.3333	256	8	0	0	0			FALSE	sense	0	0	3.52279e-06	0
59074_59508_Bsu_+	59074	59508	+	0.0285714	28	435	8	4	219	233		7.9572	FALSE	nan	2.09733e-05	0.000166889	3.52279e-06	4.58606e-06
59083_59415_Bsu_+	59083	59415	+	0	28	333	20	0	0	0	0.015		FALSE	nan	0	0	8.80698e-06	0
59164_59402_Bsu_+	59164	59402	+	0	28	239	0	0	178	18		0.756312	FALSE	nan	1.70468e-05	1.28927e-05	0	0
59224_59565_Bsu_+	59224	59565	+	0	26.6667	342	11	19	4	4			FALSE	nan	3.83075e-07	2.86505e-06	4.84384e-06	2.17838e-05
59268_59694_Bsu_+	59268	59694	+	0	28	427	4	11	2	0			FALSE	nan	1.91537e-07	0	1.7614e-06	1.26117e-05
59311_59537_Bsu_+	59311	59537	+	0	26.6667	227	59	104	75	52	4.58948	5.1855	FALSE	nan	7.18265e-06	3.72456e-05	2.59806e-05	0.000119237
59311_59536_Bsu_+	59311	59536	+	0	26.6667	226	0	1	0	0			FALSE	nan	0	0	0	1.14651e-06
59327_59745_Bsu_+	59327	59745	+	0	31.3333	419	105	141	0	0	3.49633		FALSE	nan	0	0	4.62366e-05	0.000161659
59354_59732_Bsu_+	59354	59732	+	0	31.3333	379	0	0	1	0			FALSE	nan	9.57687e-08	0	0	0
59372_59699_Bsu_+	59372	59699	+	0	28.6667	328	3	8	0	0			FALSE	nan	0	0	1.32105e-06	9.17211e-06
59398_59684_Bsu_+	59398	59684	+	0	27.3333	287	0	0	40	23		4.30047	FALSE	nan	3.83075e-06	1.6474e-05	0	0
59538_59863_Bsu_+	59538	59863	+	0	33.3333	326	15	0	457	3		0.015	FALSE	sense	4.37663e-05	2.14879e-06	6.60523e-06	0
59938_60193_Bsu_+	59938	60193	+	0	32.6667	256	0	0	38	2		0.015	FALSE	nan	3.63921e-06	1.43252e-06	0	0
59963_60147_Bsu_+	59963	60147	+	0	31.3333	185	26	2	228	8	0.015	0.262424	FALSE	nan	2.18353e-05	5.7301e-06	1.14491e-05	2.29303e-06
60061_60365_Bsu_+	60061	60365	+	0	32.6667	305	0	0	126	4		0.015	FALSE	nan	1.20669e-05	2.86505e-06	0	0
60369_60763_Bsu_+	60369	60763	+	0.542418	34	395	26	0	0	0	0.015		FALSE	nan	0	0	1.14491e-05	0
60378_60878_Bsu_+	60378	60878	+	0.575206	34	501	12	0	0	0			FALSE	nan	0	0	5.28419e-06	0
60411_60496_Bsu_+	60411	60496	+			86	0	0	151	14		0.693425	FALSE	nan	1.44611e-05	1.00277e-05	0	0
60437_60918_Bsu_+	60437	60918	+	0.494589	34	482	0	0	140	3		0.015	FALSE	sense	1.34076e-05	2.14879e-06	0	0
60487_60860_Bsu_+	60487	60860	+	0.465178	34	374	0	0	33	0		0.015	FALSE	sense	3.16037e-06	0	0	0
60499_60809_Bsu_+	60499	60809	+	0.547335	34	311	0	0	24	0		0.015	FALSE	sense	2.29845e-06	0	0	0
60663_60829_Bsu_+	60663	60829	+	0	25.3333	167	30	0	0	0	0.015		FALSE	sense	0	0	1.32105e-05	0
60696_61174_Bsu_+	60696	61174	+	0	30	479	67	0	167	2	0.015	0.015	FALSE	sense	1.59934e-05	1.43252e-06	2.95034e-05	0
60698_61174_Bsu_+	60698	61174	+	0	30	477	1	0	0	0			FALSE	sense	0	0	4.40349e-07	0
60753_61065_Bsu_+	60753	61065	+	0	30	313	1	0	0	0			FALSE	sense	0	0	4.40349e-07	0
60772_61087_Bsu_+	60772	61087	+	0	30	316	52	1	0	0	0.015		FALSE	sense	0	0	2.28981e-05	1.14651e-06
60910_61370_Bsu_+	60910	61370	+	0.0357143	31.3333	461	1	0	0	0			FALSE	sense	0	0	4.40349e-07	0
60932_61353_Bsu_+	60932	61353	+	0.0188679	30	422	9	0	0	0			FALSE	sense	0	0	3.96314e-06	0
60945_61353_Bsu_+	60945	61353	+	0.107143	30	409	0	0	184	3		0.015	FALSE	sense	1.76214e-05	2.14879e-06	0	0
60947_61518_Bsu_+	60947	61518	+	0.0909091	31.3333	572	20	0	417	9	0.015	0.161419	FALSE	sense	3.99355e-05	6.44636e-06	8.80698e-06	0
60952_61078_Bsu_+	60952	61078	+			127	0	0	25	0		0.015	FALSE	sense	2.39422e-06	0	0	0
61033_61543_Bsu_+	61033	61543	+	0.037037	31.3333	511	0	0	178	5		0.210087	FALSE	sense	1.70468e-05	3.58131e-06	0	0
61078_61421_Bsu_+	61078	61421	+	0	31.3333	344	0	0	3	0			FALSE	sense	2.87306e-07	0	0	0
61088_61265_Bsu_+	61088	61265	+	0	20.6667	178	0	0	50	0		0.015	FALSE	sense	4.78843e-06	0	0	0
61154_61296_Bsu_+	61154	61296	+			143	0	0	41	0		0.015	FALSE	sense	3.92652e-06	0	0	0
61155_61296_Bsu_+	61155	61296	+			142	0	0	1	0			FALSE	sense	9.57687e-08	0	0	0
61256_61773_Bsu_+	61256	61773	+	0.103161	31.3333	518	27	0	0	0	0.015		FALSE	sense	0	0	1.18894e-05	0
61307_61550_Bsu_+	61307	61550	+	0	30.6667	244	0	0	83	4		0.015	FALSE	sense	7.9488e-06	2.86505e-06	0	0
61407_61778_Bsu_+	61407	61778	+	0.0882353	30.6667	372	0	0	23	3		0.015	FALSE	sense	2.20268e-06	2.14879e-06	0	0
61410_61768_Bsu_+	61410	61768	+	0.0910203	30.6667	359	9	3	0	0			FALSE	sense	0	0	3.96314e-06	3.43954e-06
61506_61783_Bsu_+	61506	61783	+	0.0149254	29.3333	278	78	2	0	0	0.015		FALSE	sense	0	0	3.43472e-05	2.29303e-06
62113_62396_Bsu_+	62113	62396	+	0	28.6667	284	30	1	0	0	0.015		FALSE	sense	0	0	1.32105e-05	1.14651e-06
62213_62566_Bsu_+	62213	62566	+	0.0263158	25.3333	354	7	0	0	0			FALSE	sense	0	0	3.08244e-06	0
62259_62458_Bsu_+	62259	62458	+	0	22.6667	200	4	0	215	3		0.015	FALSE	sense	2.05903e-05	2.14879e-06	1.7614e-06	0
62312_62611_Bsu_+	62312	62611	+	0.0412412	23.3333	300	13	0	0	0			FALSE	sense	0	0	5.72453e-06	0
62398_62681_Bsu_+	62398	62681	+	0.112464	23.3333	284	187	4	0	0	0.015		FALSE	sense	0	0	8.23452e-05	4.58606e-06
62489_63051_Bsu_+	62489	63051	+	0.0136986	28	563	4	0	0	0			FALSE	sense	0	0	1.7614e-06	0
62492_62710_Bsu_+	62492	62710	+	0	21.3333	219	0	0	4	0			FALSE	sense	3.83075e-07	0	0	0
62701_63066_Bsu_+	62701	63066	+	0.0588235	28	366	0	0	235	14		0.445563	FALSE	sense	2.25056e-05	1.00277e-05	0	0
63221_63579_Bsu_+	63221	63579	+	0	28.6667	359	3	0	0	0			FALSE	sense	0	0	1.32105e-06	0
63225_63674_Bsu_+	63225	63674	+	0	28.6667	450	6	0	0	0			FALSE	sense	0	0	2.64209e-06	0
63311_63889_Bsu_+	63311	63889	+	0	26.6667	579	11	0	0	0			FALSE	sense	0	0	4.84384e-06	0
63369_63912_Bsu_+	63369	63912	+	0	26.6667	544	0	0	119	1		0.015	FALSE	sense	1.13965e-05	7.16262e-07	0	0
63419_63990_Bsu_+	63419	63990	+	0	26.6667	572	12	0	0	0			FALSE	nan	0	0	5.28419e-06	0
63452_64073_Bsu_+	63452	64073	+	0	32	622	83	1	0	0	0.015		FALSE	nan	0	0	3.6549e-05	1.14651e-06
63570_63902_Bsu_+	63570	63902	+	0	26.6667	333	0	0	35	3		0.015	FALSE	sense	3.3519e-06	2.14879e-06	0	0
63599_63931_Bsu_+	63599	63931	+	0	26.6667	333	126	10	380	3	0.206639	0.015	FALSE	sense	3.63921e-05	2.14879e-06	5.54839e-05	1.14651e-05
63602_63956_Bsu_+	63602	63956	+	0	26.6667	355	39	0	0	0	0.015		FALSE	sense	0	0	1.71736e-05	0
63725_64072_Bsu_+	63725	64072	+	0	32	348	18	7	0	0			FALSE	nan	0	0	7.92628e-06	8.0256e-06
63725_64098_Bsu_+	63725	64098	+	0	32	374	10	2	0	0			FALSE	nan	0	0	4.40349e-06	2.29303e-06
63748_64072_Bsu_+	63748	64072	+	0	32	325	124	0	0	0	0.015		FALSE	nan	0	0	5.46033e-05	0
63785_64072_Bsu_+	63785	64072	+	0	32	288	0	0	8	0			FALSE	nan	7.66149e-07	0	0	0
63903_64485_Bsu_+	63903	64485	+	0	32	583	0	0	693	16		0.172677	FALSE	nan	6.63677e-05	1.14602e-05	0	0
64108_64435_Bsu_+	64108	64435	+	0	31.3333	328	423	8	0	0	0.0492416		FALSE	sense	0	0	0.000186268	9.17211e-06
64108_64434_Bsu_+	64108	64434	+	0	31.3333	327	1	0	0	0			FALSE	sense	0	0	4.40349e-07	0
64177_64383_Bsu_+	64177	64383	+	0	31.3333	207	141	1	0	0	0.015		FALSE	sense	0	0	6.20892e-05	1.14651e-06
64270_64977_Bsu_+	64270	64977	+	0	34.6667	708	0	0	66	136		15.4114	FALSE	nan	6.32073e-06	9.74116e-05	0	0
64490_65146_Bsu_+	64490	65146	+	0.0697154	41.3333	657	0	0	0	1			FALSE	nan	0	7.16262e-07	0	0
64490_65147_Bsu_+	64490	65147	+	0.0697154	41.3333	658	0	0	58	106		13.6687	FALSE	nan	5.55458e-06	7.59238e-05	0	0
64549_64977_Bsu_+	64549	64977	+	0	34.6667	429	72	160	0	0	5.78589		FALSE	nan	0	0	3.17051e-05	0.000183442
64549_64976_Bsu_+	64549	64976	+	0	34.6667	428	0	1	0	0			FALSE	nan	0	0	0	1.14651e-06
64626_64917_Bsu_+	64626	64917	+	0	34.6667	292	39	62	0	0	4.13914		FALSE	nan	0	0	1.71736e-05	7.10839e-05
64629_65015_Bsu_+	64629	65015	+	0	36.6667	387	106	196	0	0	4.8143		FALSE	nan	0	0	4.6677e-05	0.000224717
64630_65015_Bsu_+	64630	65015	+	0	36.6667	386	0	2	0	0			FALSE	nan	0	0	0	2.29303e-06
64635_65004_Bsu_+	64635	65004	+	0	36.6667	370	0	0	143	103		5.38703	FALSE	nan	1.36949e-05	7.3775e-05	0	0
64735_65002_Bsu_+	64735	65002	+	0	36.6667	268	0	0	367	6		0.122274	FALSE	nan	3.51471e-05	4.29757e-06	0	0
64736_65002_Bsu_+	64736	65002	+	0	36.6667	267	0	0	1	0			FALSE	nan	9.57687e-08	0	0	0
64769_65090_Bsu_+	64769	65090	+	0.0679724	36.6667	322	121	8	0	0	0.172142		FALSE	nan	0	0	5.32822e-05	9.17211e-06
64769_65430_Bsu_+	64769	65430	+	0.129197	46	662	11	0	28	0		0.015	FALSE	nan	2.68152e-06	0	4.84384e-06	0
64773_65135_Bsu_+	64773	65135	+	0.151473	41.3333	363	0	0	383	5		0.0976382	FALSE	nan	3.66794e-05	3.58131e-06	0	0
64780_65147_Bsu_+	64780	65147	+	0.0680483	41.3333	368	5	1	709	23		0.242622	FALSE	nan	6.79e-05	1.6474e-05	2.20174e-06	1.14651e-06
64781_65147_Bsu_+	64781	65147	+	0.0680483	41.3333	367	0	0	1	0			FALSE	nan	9.57687e-08	0	0	0
64842_65429_Bsu_+	64842	65429	+	0.0439762	46	588	32	2	103	4	0.015	0.015	FALSE	sense	9.86417e-06	2.86505e-06	1.40912e-05	2.29303e-06
64842_65147_Bsu_+	64842	65147	+	0.0169492	41.3333	306	0	0	257	3		0.015	FALSE	sense	2.46125e-05	2.14879e-06	0	0
64878_65504_Bsu_+	64878	65504	+	0.0347409	46	627	24	0	0	0	0.015		FALSE	sense	0	0	1.05684e-05	0
64907_65542_Bsu_+	64907	65542	+	0.116907	46	636	28	0	0	0	0.015		FALSE	sense	0	0	1.23298e-05	0
64924_65519_Bsu_+	64924	65519	+	0.139078	46	596	4	0	0	0			FALSE	sense	0	0	1.7614e-06	0
64960_65553_Bsu_+	64960	65553	+	0.0747856	46	594	240	7	0	0	0.0759398		FALSE	sense	0	0	0.000105684	8.0256e-06
64968_65477_Bsu_+	64968	65477	+	0.04	46	510	0	0	49	2		0.015	FALSE	sense	4.69266e-06	1.43252e-06	0	0
64969_65310_Bsu_+	64969	65310	+	0.0612245	46	342	0	0	20	0		0.015	FALSE	sense	1.91537e-06	0	0	0
65143_65420_Bsu_+	65143	65420	+	0.0133333	33.3333	278	30	0	66	2	0.015	0.015	FALSE	sense	6.32073e-06	1.43252e-06	1.32105e-05	0
65183_65407_Bsu_+	65183	65407	+	0	33.3333	225	9	0	370	18		0.363847	FALSE	sense	3.54344e-05	1.28927e-05	3.96314e-06	0
65209_65819_Bsu_+	65209	65819	+	0.0153846	35.3333	611	89	2	0	0	0.015		FALSE	sense	0	0	3.9191e-05	2.29303e-06
65230_65653_Bsu_+	65230	65653	+	0	34.6667	424	19	0	0	0			FALSE	sense	0	0	8.36663e-06	0
65248_65546_Bsu_+	65248	65546	+	0	34.6667	299	107	3	281	1	0.015	0.015	FALSE	sense	2.6911e-05	7.16262e-07	4.71173e-05	3.43954e-06
65268_65731_Bsu_+	65268	65731	+	0	35.3333	464	0	0	1	0			FALSE	sense	9.57687e-08	0	0	0
65273_65691_Bsu_+	65273	65691	+	0	35.3333	419	2	0	0	0			FALSE	sense	0	0	8.80698e-07	0
65301_65598_Bsu_+	65301	65598	+	0	34.6667	298	8	0	0	0			FALSE	sense	0	0	3.52279e-06	0
65320_65738_Bsu_+	65320	65738	+	0	35.3333	419	0	0	25	1		0.015	FALSE	sense	2.39422e-06	7.16262e-07	0	0
65361_65795_Bsu_+	65361	65795	+	0	35.3333	435	62	5	416	11	0.209972	0.197764	FALSE	sense	3.98398e-05	7.87888e-06	2.73016e-05	5.73257e-06
65421_65699_Bsu_+	65421	65699	+	0	35.3333	279	0	0	542	2		0.015	FALSE	sense	5.19066e-05	1.43252e-06	0	0
65456_65908_Bsu_+	65456	65908	+	0	35.3333	453	0	0	16	1			FALSE	sense	1.5323e-06	7.16262e-07	0	0
65554_65812_Bsu_+	65554	65812	+	0	33.3333	259	69	0	0	0	0.015		FALSE	sense	0	0	3.03841e-05	0
65605_65859_Bsu_+	65605	65859	+	0	29.3333	255	0	0	227	4		0.015	FALSE	sense	2.17395e-05	2.86505e-06	0	0
65668_66116_Bsu_+	65668	66116	+	0.0153846	33.3333	449	19	1	0	0			FALSE	sense	0	0	8.36663e-06	1.14651e-06
65754_66085_Bsu_+	65754	66085	+	0	33.3333	332	0	0	171	0		0.015	FALSE	sense	1.63764e-05	0	0	0
66186_66498_Bsu_+	66186	66498	+	0	37.3333	313	21	4	0	0	0.015		FALSE	nan	0	0	9.24732e-06	4.58606e-06
66216_66604_Bsu_+	66216	66604	+	0	34	389	0	2	0	0			FALSE	nan	0	0	0	2.29303e-06
66397_66789_Bsu_+	66397	66789	+	0	28	393	3	0	0	0			FALSE	nan	0	0	1.32105e-06	0
66476_66873_Bsu_+	66476	66873	+	0	28	398	14	1	0	0			FALSE	sense	0	0	6.16488e-06	1.14651e-06
66497_66915_Bsu_+	66497	66915	+	0	31.3333	419	7	0	0	0			FALSE	sense	0	0	3.08244e-06	0
66623_66935_Bsu_+	66623	66935	+	0	31.3333	313	9	0	0	0			FALSE	sense	0	0	3.96314e-06	0
66625_67003_Bsu_+	66625	67003	+	0	31.3333	379	45	2	0	0	0.015		FALSE	sense	0	0	1.98157e-05	2.29303e-06
66668_66878_Bsu_+	66668	66878	+	0	26.6667	211	0	0	18	0			FALSE	sense	1.72384e-06	0	0	0
66737_67043_Bsu_+	66737	67043	+	0	31.3333	307	0	0	328	6		0.136813	FALSE	sense	3.14121e-05	4.29757e-06	0	0
66864_67253_Bsu_+	66864	67253	+	0	27.3333	390	9	0	0	0			FALSE	sense	0	0	3.96314e-06	0
66940_67255_Bsu_+	66940	67255	+	0	27.3333	316	0	0	232	13		0.419087	FALSE	sense	2.22183e-05	9.31141e-06	0	0
67189_67498_Bsu_+	67189	67498	+	0	30.6667	310	19	0	0	0			FALSE	sense	0	0	8.36663e-06	0
67251_67423_Bsu_+	67251	67423	+	0	30.6667	173	16	0	0	0			FALSE	sense	0	0	7.04558e-06	0
67384_67574_Bsu_+	67384	67574	+	0	24	191	59	2	0	0	0.015		FALSE	sense	0	0	2.59806e-05	2.29303e-06
67384_67817_Bsu_+	67384	67817	+	0	30	434	1	0	0	0			FALSE	sense	0	0	4.40349e-07	0
67384_67882_Bsu_+	67384	67882	+	0	30	499	3	0	0	0			FALSE	nan	0	0	1.32105e-06	0
68064_68422_Bsu_+	68064	68422	+	0	30	359	0	0	144	7		0.363567	FALSE	nan	1.37907e-05	5.01383e-06	0	0
68159_68596_Bsu_+	68159	68596	+	0	32	438	35	0	0	0	0.015		FALSE	nan	0	0	1.54122e-05	0
68209_68611_Bsu_+	68209	68611	+	0	32	403	4	0	0	0			FALSE	nan	0	0	1.7614e-06	0
68531_68945_Bsu_+	68531	68945	+	0.111149	41.3333	415	44	2	225	8	0.015	0.265923	FALSE	sense	2.1548e-05	5.7301e-06	1.93753e-05	2.29303e-06
68531_68886_Bsu_+	68531	68886	+	0.0545455	41.3333	356	0	0	364	15		0.308204	FALSE	sense	3.48598e-05	1.07439e-05	0	0
68552_69025_Bsu_+	68552	69025	+	0.141757	41.3333	474	15	0	0	0			FALSE	sense	0	0	6.60523e-06	0
68582_68868_Bsu_+	68582	68868	+	0	41.3333	287	2	0	0	0			FALSE	sense	0	0	8.80698e-07	0
68675_68972_Bsu_+	68675	68972	+	0.16431	39.3333	298	3	0	0	0			FALSE	sense	0	0	1.32105e-06	0
68760_69277_Bsu_+	68760	69277	+	0.106062	39.3333	518	0	0	28	0		0.015	FALSE	nan	2.68152e-06	0	0	0
68793_69336_Bsu_+	68793	69336	+	0.0695807	39.3333	544	0	0	83	4		0.015	FALSE	nan	7.9488e-06	2.86505e-06	0	0
68859_69272_Bsu_+	68859	69272	+	0.0181818	39.3333	414	0	0	27	0		0.015	FALSE	nan	2.58575e-06	0	0	0
68935_69253_Bsu_+	68935	69253	+	0	39.3333	319	9	0	0	0			FALSE	nan	0	0	3.96314e-06	0
68935_69277_Bsu_+	68935	69277	+	0	39.3333	343	6	0	0	0			FALSE	nan	0	0	2.64209e-06	0
68935_69279_Bsu_+	68935	69279	+	0	39.3333	345	0	0	14	0			FALSE	nan	1.34076e-06	0	0	0
68944_69366_Bsu_+	68944	69366	+	0	38	423	12	1	0	0			FALSE	nan	0	0	5.28419e-06	1.14651e-06
68963_69336_Bsu_+	68963	69336	+	0	34	374	7	0	0	0			FALSE	nan	0	0	3.08244e-06	0
68963_69474_Bsu_+	68963	69474	+	0	34	512	0	0	274	3		0.015	FALSE	nan	2.62406e-05	2.14879e-06	0	0
69073_69293_Bsu_+	69073	69293	+	0	21.3333	221	5	0	251	3		0.015	FALSE	nan	2.40379e-05	2.14879e-06	2.20174e-06	0
69112_69339_Bsu_+	69112	69339	+	0	20.6667	228	0	0	20	0		0.015	FALSE	nan	1.91537e-06	0	0	0
69145_69471_Bsu_+	69145	69471	+	0	23.3333	327	125	6	0	0	0.124975		FALSE	nan	0	0	5.50436e-05	6.87909e-06
69145_69709_Bsu_+	69145	69709	+	0	36.6667	565	22	0	217	2	0.015	0.015	FALSE	nan	2.07818e-05	1.43252e-06	9.68767e-06	0
69263_69611_Bsu_+	69263	69611	+	0	30.6667	349	0	0	121	1		0.015	FALSE	nan	1.1588e-05	7.16262e-07	0	0
69263_69925_Bsu_+	69263	69925	+	0	36.6667	663	0	0	184	9		0.365825	FALSE	nan	1.76214e-05	6.44636e-06	0	0
69275_69611_Bsu_+	69275	69611	+	0	30.6667	337	114	4	370	5	0.015	0.101069	FALSE	nan	3.54344e-05	3.58131e-06	5.01998e-05	4.58606e-06
69275_69610_Bsu_+	69275	69610	+	0	30.6667	336	1	0	0	0			FALSE	nan	0	0	4.40349e-07	0
69281_69714_Bsu_+	69281	69714	+	0	36.6667	434	34	2	116	4	0.015	0.015	FALSE	nan	1.11092e-05	2.86505e-06	1.49719e-05	2.29303e-06
69296_69709_Bsu_+	69296	69709	+	0	36.6667	414	0	0	224	8		0.26711	FALSE	nan	2.14522e-05	5.7301e-06	0	0
69327_69715_Bsu_+	69327	69715	+	0	36.6667	389	12	0	0	0			FALSE	nan	0	0	5.28419e-06	0
69370_69611_Bsu_+	69370	69611	+	0	30.6667	242	0	0	474	17		0.268237	FALSE	nan	4.53944e-05	1.21765e-05	0	0
69370_69610_Bsu_+	69370	69610	+	0	30.6667	241	0	0	1	0			FALSE	nan	9.57687e-08	0	0	0
69867_70076_Bsu_+	69867	70076	+	0	27.3333	210	0	0	389	401		7.7098	FALSE	nan	3.7254e-05	0.000287221	0	0
69902_69982_Bsu_+	69902	69982	+			81	34	3	0	0	0.015		FALSE	sense	0	0	1.49719e-05	3.43954e-06
69924_70220_Bsu_+	69924	70220	+	0.106383	36.6667	297	0	0	40	2		0.015	FALSE	nan	3.83075e-06	1.43252e-06	0	0
69968_70519_Bsu_+	69968	70519	+	0.5651	38.6667	552	0	0	1	0			FALSE	nan	9.57687e-08	0	0	0
70176_70529_Bsu_+	70176	70529	+	0.375942	38.6667	354	87	171	0	0	5.11752		FALSE	nan	0	0	3.83103e-05	0.000196054
70184_70559_Bsu_+	70184	70559	+	0.506452	38.6667	376	0	0	29	82		21.1478	FALSE	nan	2.77729e-06	5.87335e-05	0	0
70186_70559_Bsu_+	70186	70559	+	0.501718	38.6667	374	0	0	0	1			FALSE	nan	0	7.16262e-07	0	0
70211_70574_Bsu_+	70211	70574	+	0.353	38.6667	364	0	0	77	211		20.4946	FALSE	nan	7.37419e-06	0.000151131	0	0
70218_70529_Bsu_+	70218	70529	+	0.463059	38.6667	312	3	38	0	0			FALSE	nan	0	0	1.32105e-06	4.35675e-05
70219_70529_Bsu_+	70219	70529	+	0.450272	38.6667	311	0	1	0	0			FALSE	nan	0	0	0	1.14651e-06
70707_71035_Bsu_+	70707	71035	+	0.178651	35.3333	329	28	0	0	0	0.015		FALSE	sense	0	0	1.23298e-05	0
70708_71035_Bsu_+	70708	71035	+	0.150914	35.3333	328	1	0	0	0			FALSE	sense	0	0	4.40349e-07	0
70714_71025_Bsu_+	70714	71025	+	0.121592	35.3333	312	0	0	89	0		0.015	FALSE	sense	8.52341e-06	0	0	0
70800_71464_Bsu_+	70800	71464	+	0.133041	39.3333	665	41	1	0	0	0.015		FALSE	sense	0	0	1.80543e-05	1.14651e-06
70804_71181_Bsu_+	70804	71181	+	0.134675	39.3333	378	0	0	42	0		0.015	FALSE	sense	4.02228e-06	0	0	0
70810_71111_Bsu_+	70810	71111	+	0.161889	36.6667	302	3	0	0	0			FALSE	sense	0	0	1.32105e-06	0
70927_71316_Bsu_+	70927	71316	+	0.0545455	39.3333	390	139	41	0	0	0.767983		FALSE	sense	0	0	6.12085e-05	4.70071e-05
71039_71261_Bsu_+	71039	71261	+	0	36.6667	223	65	2	0	0	0.015		FALSE	sense	0	0	2.86227e-05	2.29303e-06
71056_71644_Bsu_+	71056	71644	+	0.0452284	38.6667	589	2	0	4	0			FALSE	sense	3.83075e-07	0	8.80698e-07	0
71416_71605_Bsu_+	71416	71605	+	0	28.6667	190	0	0	272	2		0.015	FALSE	sense	2.60491e-05	1.43252e-06	0	0
71497_71612_Bsu_+	71497	71612	+			116	16	0	13	0			FALSE	sense	1.24499e-06	0	7.04558e-06	0
71818_72314_Bsu_+	71818	72314	+	0.0322581	30	497	11	1	13	0			FALSE	sense	1.24499e-06	0	4.84384e-06	1.14651e-06
71833_72467_Bsu_+	71833	72467	+	0.103714	30	635	1	0	0	0			FALSE	sense	0	0	4.40349e-07	0
71868_72456_Bsu_+	71868	72456	+	0.0616698	30	589	0	0	160	7		0.32721	FALSE	sense	1.5323e-05	5.01383e-06	0	0
71878_72285_Bsu_+	71878	72285	+	0	30	408	0	0	31	0		0.015	FALSE	sense	2.96883e-06	0	0	0
72072_72368_Bsu_+	72072	72368	+	0.0294118	30	297	26	0	0	0	0.015		FALSE	sense	0	0	1.14491e-05	0
72242_72435_Bsu_+	72242	72435	+	0	20.6667	194	55	1	0	0	0.015		FALSE	sense	0	0	2.42192e-05	1.14651e-06
72530_72910_Bsu_+	72530	72910	+	0.03125	30	381	6	0	0	0			FALSE	sense	0	0	2.64209e-06	0
72556_73063_Bsu_+	72556	73063	+	0.0934496	30	508	0	0	24	0		0.015	FALSE	nan	2.29845e-06	0	0	0
72582_72872_Bsu_+	72582	72872	+	0	30	291	0	0	618	18		0.217837	FALSE	sense	5.9185e-05	1.28927e-05	0	0
72582_73116_Bsu_+	72582	73116	+	0.159373	30	535	0	0	72	0		0.015	FALSE	nan	6.89534e-06	0	0	0
72583_72872_Bsu_+	72583	72872	+	0	30	290	0	0	1	0			FALSE	sense	9.57687e-08	0	0	0
72698_73160_Bsu_+	72698	73160	+	0.26124	30	463	0	0	48	0		0.015	FALSE	nan	4.5969e-06	0	0	0
72716_73106_Bsu_+	72716	73106	+	0.0466965	30	391	0	0	168	7		0.311629	FALSE	nan	1.60891e-05	5.01383e-06	0	0
72788_73207_Bsu_+	72788	73207	+	0.257106	30	420	0	0	4	0			FALSE	nan	3.83075e-07	0	0	0
72789_73167_Bsu_+	72789	73167	+	0.291403	30	379	0	0	7	0			FALSE	nan	6.70381e-07	0	0	0
72848_73338_Bsu_+	72848	73338	+	0.26124	30	491	24	6	0	0	0.650913		FALSE	nan	0	0	1.05684e-05	6.87909e-06
72951_73390_Bsu_+	72951	73390	+	0.118644	29.3333	440	13	0	0	0			FALSE	nan	0	0	5.72453e-06	0
72972_73227_Bsu_+	72972	73227	+	0.0714286	29.3333	256	14	0	0	0			FALSE	nan	0	0	6.16488e-06	0
72977_73325_Bsu_+	72977	73325	+	0.0545455	29.3333	349	0	0	44	0		0.015	FALSE	nan	4.21382e-06	0	0	0
73054_73235_Bsu_+	73054	73235	+	0	26.6667	182	14	1	0	0			FALSE	nan	0	0	6.16488e-06	1.14651e-06
73713_74101_Bsu_+	73713	74101	+	0	34	389	31	0	0	0	0.015		FALSE	nan	0	0	1.36508e-05	0
73852_74425_Bsu_+	73852	74425	+	0	35.3333	574	17	3	158	15		0.71004	FALSE	sense	1.51315e-05	1.07439e-05	7.48593e-06	3.43954e-06
73861_74180_Bsu_+	73861	74180	+	0	35.3333	320	0	0	341	14		0.307059	FALSE	sense	3.26571e-05	1.00277e-05	0	0
73896_74188_Bsu_+	73896	74188	+	0	35.3333	293	7	0	0	0			FALSE	sense	0	0	3.08244e-06	0
73897_74328_Bsu_+	73897	74328	+	0	35.3333	432	3	0	0	0			FALSE	sense	0	0	1.32105e-06	0
74127_74520_Bsu_+	74127	74520	+	0	28.6667	394	9	0	0	0			FALSE	sense	0	0	3.96314e-06	0
74296_74493_Bsu_+	74296	74493	+	0	22.6667	198	0	0	48	0		0.015	FALSE	sense	4.5969e-06	0	0	0
74301_74379_Bsu_+	74301	74379	+			79	0	0	3	0			FALSE	sense	2.87306e-07	0	0	0
74346_74676_Bsu_+	74346	74676	+	0.0645161	25.3333	331	0	0	68	1		0.015	FALSE	sense	6.51227e-06	7.16262e-07	0	0
74404_74766_Bsu_+	74404	74766	+	0.210236	25.3333	363	0	0	193	2		0.015	FALSE	sense	1.84834e-05	1.43252e-06	0	0
74406_74998_Bsu_+	74406	74998	+	0.259766	41.3333	593	18	0	62	2		0.015	FALSE	nan	5.93766e-06	1.43252e-06	7.92628e-06	0
74437_74771_Bsu_+	74437	74771	+	0.220782	21.3333	335	47	0	0	0	0.015		FALSE	sense	0	0	2.06964e-05	0
74442_74877_Bsu_+	74442	74877	+	0.286864	36	436	0	0	37	0		0.015	FALSE	nan	3.54344e-06	0	0	0
74489_74925_Bsu_+	74489	74925	+	0.226157	41.3333	437	4	2	0	0			FALSE	nan	0	0	1.7614e-06	2.29303e-06
74491_74832_Bsu_+	74491	74832	+	0.265258	28	342	58	0	31	1	0.015	0.015	FALSE	nan	2.96883e-06	7.16262e-07	2.55402e-05	0
74497_74787_Bsu_+	74497	74787	+	0.150476	18.6667	291	0	0	296	5		0.126336	FALSE	sense	2.83475e-05	3.58131e-06	0	0
74499_74787_Bsu_+	74499	74787	+	0.122078	18.6667	289	0	0	1	0			FALSE	sense	9.57687e-08	0	0	0
74587_74966_Bsu_+	74587	74966	+	0.168254	41.3333	380	4	0	0	0			FALSE	nan	0	0	1.7614e-06	0
74650_75046_Bsu_+	74650	75046	+	0.0555556	41.3333	397	16	0	0	0			FALSE	nan	0	0	7.04558e-06	0
74713_75015_Bsu_+	74713	75015	+	0.0333333	41.3333	303	0	0	139	3		0.015	FALSE	nan	1.33118e-05	2.14879e-06	0	0
74763_75025_Bsu_+	74763	75025	+	0	41.3333	263	0	0	2	0			FALSE	nan	1.91537e-07	0	0	0
75150_75581_Bsu_+	75150	75581	+	0.0434783	26	432	50	0	0	0	0.015		FALSE	sense	0	0	2.20174e-05	0
75188_75484_Bsu_+	75188	75484	+	0	26	297	132	1	0	0	0.015		FALSE	sense	0	0	5.8126e-05	1.14651e-06
75233_75453_Bsu_+	75233	75453	+	0	26	221	5	0	0	0			FALSE	sense	0	0	2.20174e-06	0
75245_75571_Bsu_+	75245	75571	+	0.0140845	26	327	0	0	163	0		0.015	FALSE	sense	1.56103e-05	0	0	0
75347_75794_Bsu_+	75347	75794	+	0.08305	30	448	74	4	0	0	0.015		FALSE	sense	0	0	3.25858e-05	4.58606e-06
75347_75878_Bsu_+	75347	75878	+	0.598202	32.6667	532	0	0	262	4		0.015	FALSE	sense	2.50914e-05	2.86505e-06	0	0
75348_75878_Bsu_+	75348	75878	+	0.634584	32.6667	531	0	0	2	0			FALSE	sense	1.91537e-07	0	0	0
75476_75708_Bsu_+	75476	75708	+	0	24.6667	233	0	0	14	0			FALSE	sense	1.34076e-06	0	0	0
75509_75759_Bsu_+	75509	75759	+	0.132075	26.6667	251	14	0	0	0			FALSE	sense	0	0	6.16488e-06	0
75532_75913_Bsu_+	75532	75913	+	0.536739	32.6667	382	16	0	0	0			FALSE	sense	0	0	7.04558e-06	0
75532_76016_Bsu_+	75532	76016	+	0.536739	32.6667	485	0	0	237	12		0.378688	FALSE	sense	2.26972e-05	8.59515e-06	0	0
75572_76312_Bsu_+	75572	76312	+	0.582127	32.6667	741	3	0	0	0			FALSE	sense	0	0	1.32105e-06	0
75615_75929_Bsu_+	75615	75929	+	0.654479	32.6667	315	0	0	212	3		0.015	FALSE	sense	2.0303e-05	2.14879e-06	0	0
75615_75928_Bsu_+	75615	75928	+	0.654479	32.6667	314	0	0	1	0			FALSE	sense	9.57687e-08	0	0	0
75666_75987_Bsu_+	75666	75987	+	0.456233	32.6667	322	0	0	304	12		0.295227	FALSE	sense	2.91137e-05	8.59515e-06	0	0
75731_76055_Bsu_+	75731	76055	+	0	32	325	0	0	162	1		0.015	FALSE	sense	1.55145e-05	7.16262e-07	0	0
75794_76312_Bsu_+	75794	76312	+	0	29.3333	519	0	0	12	0			FALSE	sense	1.14922e-06	0	0	0
75904_76472_Bsu_+	75904	76472	+	0	28	569	6	0	0	0			FALSE	nan	0	0	2.64209e-06	0
76007_76474_Bsu_+	76007	76474	+	0	28	468	6	0	0	0			FALSE	nan	0	0	2.64209e-06	0
76296_76484_Bsu_+	76296	76484	+	0	22.6667	189	0	0	337	11		0.244124	FALSE	nan	3.2274e-05	7.87888e-06	0	0
76302_76813_Bsu_+	76302	76813	+	0	34.6667	512	8	0	0	0			FALSE	nan	0	0	3.52279e-06	0
76374_76971_Bsu_+	76374	76971	+	0	36	598	5	0	0	0			FALSE	nan	0	0	2.20174e-06	0
76616_76867_Bsu_+	76616	76867	+	0	30.6667	252	2	0	0	0			FALSE	sense	0	0	8.80698e-07	0
76686_77198_Bsu_+	76686	77198	+	0	42	513	102	4	0	0	0.015		FALSE	nan	0	0	4.49156e-05	4.58606e-06
76686_77197_Bsu_+	76686	77197	+	0	42	512	1	0	0	0			FALSE	nan	0	0	4.40349e-07	0
76812_77150_Bsu_+	76812	77150	+	0	42	339	0	0	258	4		0.015	FALSE	nan	2.47083e-05	2.86505e-06	0	0
76856_77258_Bsu_+	76856	77258	+	0	42	403	21	0	0	0	0.015		FALSE	nan	0	0	9.24732e-06	0
76907_77227_Bsu_+	76907	77227	+	0	42	321	0	0	128	0		0.015	FALSE	nan	1.22584e-05	0	0	0
77328_77597_Bsu_+	77328	77597	+	0	28	270	97	4	0	0	0.015		FALSE	sense	0	0	4.27138e-05	4.58606e-06
77332_77632_Bsu_+	77332	77632	+	0	28	301	91	4	422	13	0.015	0.230398	FALSE	sense	4.04144e-05	9.31141e-06	4.00717e-05	4.58606e-06
77432_77637_Bsu_+	77432	77637	+	0	23.3333	206	28	0	0	0	0.015		FALSE	sense	0	0	1.23298e-05	0
77561_77934_Bsu_+	77561	77934	+	0	32.6667	374	0	0	802	34		0.317068	FALSE	sense	7.68065e-05	2.43529e-05	0	0
77823_78425_Bsu_+	77823	78425	+	0.0544292	29.3333	603	0	0	33	1		0.015	FALSE	sense	3.16037e-06	7.16262e-07	0	0
77836_78180_Bsu_+	77836	78180	+	0.0393249	26	345	0	0	338	12		0.26553	FALSE	sense	3.23698e-05	8.59515e-06	0	0
77890_78394_Bsu_+	77890	78394	+	0	27.3333	505	4	0	0	0			FALSE	sense	0	0	1.7614e-06	0
77890_78365_Bsu_+	77890	78365	+	0	26.6667	476	0	0	252	4		0.015	FALSE	sense	2.41337e-05	2.86505e-06	0	0
77895_78697_Bsu_+	77895	78697	+	0.0290099	29.3333	803	28	0	0	0	0.015		FALSE	sense	0	0	1.23298e-05	0
77961_78572_Bsu_+	77961	78572	+	0	29.3333	612	14	0	0	0			FALSE	sense	0	0	6.16488e-06	0
77992_78239_Bsu_+	77992	78239	+	0	22	248	64	2	31	0	0.015	0.015	FALSE	sense	2.96883e-06	0	2.81823e-05	2.29303e-06
78061_78237_Bsu_+	78061	78237	+	0	20.6667	177	0	0	161	2		0.015	FALSE	sense	1.54188e-05	1.43252e-06	0	0
78098_78409_Bsu_+	78098	78409	+	0	28	312	0	0	419	3		0.015	FALSE	sense	4.01271e-05	2.14879e-06	0	0
78116_78169_Bsu_+	78116	78169	+			54	7	0	75	4		0.015	FALSE	sense	7.18265e-06	2.86505e-06	3.08244e-06	0
78198_78572_Bsu_+	78198	78572	+	0	29.3333	375	0	0	114	0		0.015	FALSE	sense	1.09176e-05	0	0	0
78208_78655_Bsu_+	78208	78655	+	0	29.3333	448	119	2	0	0	0.015		FALSE	sense	0	0	5.24015e-05	2.29303e-06
78230_78620_Bsu_+	78230	78620	+	0	29.3333	391	0	0	146	6		0.30736	FALSE	sense	1.39822e-05	4.29757e-06	0	0
78237_78548_Bsu_+	78237	78548	+	0	29.3333	312	8	1	0	0			FALSE	sense	0	0	3.52279e-06	1.14651e-06
78265_78591_Bsu_+	78265	78591	+	0	29.3333	327	0	0	3	0			FALSE	sense	2.87306e-07	0	0	0
78563_78841_Bsu_+	78563	78841	+	0.0333333	26	279	0	0	12	1			FALSE	sense	1.14922e-06	7.16262e-07	0	0
78796_79339_Bsu_+	78796	79339	+	0	38	544	82	78	0	0	2.47664		FALSE	nan	0	0	3.61086e-05	8.94281e-05
78873_79142_Bsu_+	78873	79142	+	0	38	270	0	0	3	0			FALSE	nan	2.87306e-07	0	0	0
78891_79334_Bsu_+	78891	79334	+	0	38	444	0	0	388	9		0.173484	FALSE	nan	3.71582e-05	6.44636e-06	0	0
78892_79334_Bsu_+	78892	79334	+	0	38	443	0	0	0	1			FALSE	nan	0	7.16262e-07	0	0
78945_79257_Bsu_+	78945	79257	+	0	34.6667	313	1	0	0	0			FALSE	nan	0	0	4.40349e-07	0
78969_79365_Bsu_+	78969	79365	+	0	36	397	0	0	191	6		0.234945	FALSE	nan	1.82918e-05	4.29757e-06	0	0
79089_79504_Bsu_+	79089	79504	+	0	36	416	5	0	0	0			FALSE	nan	0	0	2.20174e-06	0
79117_79531_Bsu_+	79117	79531	+	0	36	415	0	0	82	3		0.015	FALSE	sense	7.85303e-06	2.14879e-06	0	0
79117_79530_Bsu_+	79117	79530	+	0	36	414	0	0	1	0			FALSE	sense	9.57687e-08	0	0	0
79315_79494_Bsu_+	79315	79494	+	0	28.6667	180	8	0	59	2		0.015	FALSE	sense	5.65035e-06	1.43252e-06	3.52279e-06	0
79615_79981_Bsu_+	79615	79981	+	0	30	367	107	3	0	0	0.015		FALSE	nan	0	0	4.71173e-05	3.43954e-06
79616_79981_Bsu_+	79616	79981	+	0	30	366	1	0	0	0			FALSE	nan	0	0	4.40349e-07	0
79641_79978_Bsu_+	79641	79978	+	0	30	338	96	1	0	0	0.015		FALSE	nan	0	0	4.22735e-05	1.14651e-06
80191_80533_Bsu_+	80191	80533	+	0	33.3333	343	0	0	8	0			FALSE	sense	7.66149e-07	0	0	0
80266_80657_Bsu_+	80266	80657	+	0.0153846	32.6667	392	22	4	0	0	0.015		FALSE	sense	0	0	9.68767e-06	4.58606e-06
80582_80760_Bsu_+	80582	80760	+	0	23.3333	179	0	0	205	7		0.255383	FALSE	nan	1.96326e-05	5.01383e-06	0	0
80615_80986_Bsu_+	80615	80986	+	0	30.6667	372	14	20	0	0			FALSE	nan	0	0	6.16488e-06	2.29303e-05
80667_80859_Bsu_+	80667	80859	+	0	29.3333	193	50	6	0	0	0.312438		FALSE	nan	0	0	2.20174e-05	6.87909e-06
80820_81164_Bsu_+	80820	81164	+	0	28.6667	345	37	2	0	0	0.015		FALSE	sense	0	0	1.62929e-05	2.29303e-06
81379_81693_Bsu_+	81379	81693	+	0	22.6667	315	0	0	374	9		0.179978	FALSE	sense	3.58175e-05	6.44636e-06	0	0
81381_82077_Bsu_+	81381	82077	+	0	31.3333	697	0	0	24	1		0.015	FALSE	nan	2.29845e-06	7.16262e-07	0	0
81564_81798_Bsu_+	81564	81798	+	0	29.3333	235	3	0	0	0			FALSE	nan	0	0	1.32105e-06	0
81721_82041_Bsu_+	81721	82041	+	0	27.3333	321	211	9	0	0	0.111056		FALSE	nan	0	0	9.29136e-05	1.03186e-05
81722_82041_Bsu_+	81722	82041	+	0	27.3333	320	2	0	0	0			FALSE	nan	0	0	8.80698e-07	0
81772_82128_Bsu_+	81772	82128	+	0	27.3333	357	8	0	0	0			FALSE	sense	0	0	3.52279e-06	0
81834_82220_Bsu_+	81834	82220	+	0	28	387	0	0	8	0			FALSE	sense	7.66149e-07	0	0	0
81842_82186_Bsu_+	81842	82186	+	0	28	345	0	0	147	3		0.015	FALSE	sense	1.4078e-05	2.14879e-06	0	0
81907_82104_Bsu_+	81907	82104	+	0	25.3333	198	0	0	109	8		0.548924	FALSE	sense	1.04388e-05	5.7301e-06	0	0
82155_82416_Bsu_+	82155	82416	+	0.0140845	24.6667	262	0	0	3	0			FALSE	sense	2.87306e-07	0	0	0
82284_82690_Bsu_+	82284	82690	+	0.0140845	25.3333	407	0	0	387	6		0.115955	FALSE	sense	3.70625e-05	4.29757e-06	0	0
82284_82689_Bsu_+	82284	82689	+	0.0140845	25.3333	406	0	0	1	0			FALSE	sense	9.57687e-08	0	0	0
82342_82670_Bsu_+	82342	82670	+	0.0281914	25.3333	329	0	0	328	20		0.456042	FALSE	sense	3.14121e-05	1.43252e-05	0	0
82374_82996_Bsu_+	82374	82996	+	0.53378	33.3333	623	257	721	0	0	7.3044		FALSE	nan	0	0	0.00011317	0.000826637
82454_82952_Bsu_+	82454	82952	+	0.250707	33.3333	499	102	367	2	1	9.36803		FALSE	nan	1.91537e-07	7.16262e-07	4.49156e-05	0.000420771
82529_82997_Bsu_+	82529	82997	+	0.509571	33.3333	469	18	95	0	0			FALSE	nan	0	0	7.92628e-06	0.000108919
82564_82963_Bsu_+	82564	82963	+	0.53329	33.3333	400	118	405	0	0	8.93626		FALSE	nan	0	0	5.19612e-05	0.000464338
82659_83037_Bsu_+	82659	83037	+	0.318399	33.3333	379	85	327	0	0	10.0164		FALSE	nan	0	0	3.74296e-05	0.00037491
82659_83036_Bsu_+	82659	83036	+	0.318399	33.3333	378	0	1	0	0			FALSE	nan	0	0	0	1.14651e-06
82676_82918_Bsu_+	82676	82918	+	0.142857	33.3333	243	366	1022	0	0	7.2703		FALSE	nan	0	0	0.000161168	0.00117174
82678_82918_Bsu_+	82678	82918	+	0.111111	33.3333	241	0	1	0	0			FALSE	nan	0	0	0	1.14651e-06
82681_82997_Bsu_+	82681	82997	+	0.294807	32.6667	317	0	0	87	138		11.8634	FALSE	nan	8.33187e-06	9.88442e-05	0	0
82681_83021_Bsu_+	82681	83021	+	0.294807	32.6667	341	0	0	384	539		10.498	FALSE	nan	3.67752e-05	0.000386065	0	0
82748_83011_Bsu_+	82748	83011	+	0.236001	25.3333	264	39	0	0	0	0.015		FALSE	nan	0	0	1.71736e-05	0
82987_83456_Bsu_+	82987	83456	+	0.015873	38.6667	470	0	0	79	3		0.015	FALSE	sense	7.56573e-06	2.14879e-06	0	0
82988_83289_Bsu_+	82988	83289	+	0.015873	36.6667	302	15	0	0	0			FALSE	sense	0	0	6.60523e-06	0
82988_83548_Bsu_+	82988	83548	+	0.015873	38.6667	561	14	0	0	0			FALSE	sense	0	0	6.16488e-06	0
83002_83311_Bsu_+	83002	83311	+	0	36.6667	310	0	0	291	17		0.436923	FALSE	sense	2.78687e-05	1.21765e-05	0	0
83057_83330_Bsu_+	83057	83330	+	0	38.6667	274	0	0	84	0		0.015	FALSE	sense	8.04457e-06	0	0	0
83061_83542_Bsu_+	83061	83542	+	0	38.6667	482	6	0	0	0			FALSE	sense	0	0	2.64209e-06	0
83072_83383_Bsu_+	83072	83383	+	0	38.6667	312	0	0	61	2		0.015	FALSE	sense	5.84189e-06	1.43252e-06	0	0
83072_83673_Bsu_+	83072	83673	+	0.430734	38.6667	602	0	0	4	0			FALSE	sense	3.83075e-07	0	0	0
83185_83484_Bsu_+	83185	83484	+	0	38	300	0	0	258	11		0.318876	FALSE	sense	2.47083e-05	7.87888e-06	0	0
83219_83525_Bsu_+	83219	83525	+	0	36	307	63	5	0	0	0.206639		FALSE	sense	0	0	2.7742e-05	5.73257e-06
83280_83879_Bsu_+	83280	83879	+	0.437823	30.6667	600	8	0	0	0			FALSE	sense	0	0	3.52279e-06	0
83314_83697_Bsu_+	83314	83697	+	0.37931	30.6667	384	31	2	0	0	0.015		FALSE	sense	0	0	1.36508e-05	2.29303e-06
83365_83608_Bsu_+	83365	83608	+	0.0144928	26.6667	244	9	0	530	22		0.310453	FALSE	sense	5.07574e-05	1.57578e-05	3.96314e-06	0
83370_83775_Bsu_+	83370	83775	+	0.510076	30.6667	406	58	0	0	0	0.015		FALSE	sense	0	0	2.55402e-05	0
83420_83853_Bsu_+	83420	83853	+	0.510076	30.6667	434	0	0	158	4		0.015	FALSE	sense	1.51315e-05	2.86505e-06	0	0
83420_83802_Bsu_+	83420	83802	+	0.510076	30.6667	383	0	0	10	0			FALSE	sense	9.57687e-07	0	0	0
83656_84090_Bsu_+	83656	84090	+	0	31.3333	435	0	0	142	3		0.015	FALSE	sense	1.35992e-05	2.14879e-06	0	0
83656_84062_Bsu_+	83656	84062	+	0	31.3333	407	0	0	1	0			FALSE	sense	9.57687e-08	0	0	0
83658_84192_Bsu_+	83658	84192	+	0	31.3333	535	2	0	0	0			FALSE	sense	0	0	8.80698e-07	0
83798_84169_Bsu_+	83798	84169	+	0	31.3333	372	23	0	0	0	0.015		FALSE	sense	0	0	1.0128e-05	0
83828_84164_Bsu_+	83828	84164	+	0	31.3333	337	0	0	333	4		0.015	FALSE	sense	3.1891e-05	2.86505e-06	0	0
84581_84832_Bsu_+	84581	84832	+	0.071274	23.3333	252	6	0	463	16		0.258457	FALSE	sense	4.43409e-05	1.14602e-05	2.64209e-06	0
85006_85460_Bsu_+	85006	85460	+	0	30.6667	455	0	0	77	3		0.015	FALSE	sense	7.37419e-06	2.14879e-06	0	0
85032_85400_Bsu_+	85032	85400	+	0.0169492	28.6667	369	52	4	0	0	0.015		FALSE	sense	0	0	2.28981e-05	4.58606e-06
85111_85537_Bsu_+	85111	85537	+	0	30.6667	427	8	0	0	0			FALSE	sense	0	0	3.52279e-06	0
85118_85483_Bsu_+	85118	85483	+	0	30.6667	366	0	0	835	29		0.259753	FALSE	sense	7.99668e-05	2.07716e-05	0	0
85118_85482_Bsu_+	85118	85482	+	0	30.6667	365	0	0	2	0			FALSE	sense	1.91537e-07	0	0	0
85203_85612_Bsu_+	85203	85612	+	0	30.6667	410	16	0	0	0			FALSE	sense	0	0	7.04558e-06	0
85354_85596_Bsu_+	85354	85596	+	0	30	243	34	0	0	0	0.015		FALSE	sense	0	0	1.49719e-05	0
85451_86163_Bsu_+	85451	86163	+	0.0819672	28	713	1	0	58	1		0.015	FALSE	nan	5.55458e-06	7.16262e-07	4.40349e-07	0
85545_85743_Bsu_+	85545	85743	+	0	22.6667	199	0	0	207	6		0.216785	FALSE	nan	1.98241e-05	4.29757e-06	0	0
85545_85801_Bsu_+	85545	85801	+	0.047619	22.6667	257	0	0	9	0			FALSE	nan	8.61918e-07	0	0	0
85640_85909_Bsu_+	85640	85909	+	0.0761905	20.6667	270	2	0	0	0			FALSE	nan	0	0	8.80698e-07	0
85677_85866_Bsu_+	85677	85866	+	0	20.6667	190	27	1	0	0	0.015		FALSE	nan	0	0	1.18894e-05	1.14651e-06
86098_86450_Bsu_+	86098	86450	+	0.015873	30	353	0	0	741	16		0.161492	FALSE	sense	7.09646e-05	1.14602e-05	0	0
86156_86529_Bsu_+	86156	86529	+	0	30	374	0	0	13	1			FALSE	sense	1.24499e-06	7.16262e-07	0	0
86411_87074_Bsu_+	86411	87074	+	0	28	664	0	0	22	0		0.015	FALSE	nan	2.10691e-06	0	0	0
86427_86869_Bsu_+	86427	86869	+	0	26	443	81	2	0	0	0.015		FALSE	nan	0	0	3.56683e-05	2.29303e-06
86495_86862_Bsu_+	86495	86862	+	0	26	368	35	0	0	0	0.015		FALSE	nan	0	0	1.54122e-05	0
86515_86754_Bsu_+	86515	86754	+	0	26	240	0	0	88	1		0.015	FALSE	nan	8.42764e-06	7.16262e-07	0	0
86515_86753_Bsu_+	86515	86753	+	0	26	239	0	0	1	0			FALSE	nan	9.57687e-08	0	0	0
86516_86754_Bsu_+	86516	86754	+	0	26	239	0	0	1	0			FALSE	nan	9.57687e-08	0	0	0
86561_86867_Bsu_+	86561	86867	+	0	25.3333	307	7	0	0	0			FALSE	nan	0	0	3.08244e-06	0
86566_86877_Bsu_+	86566	86877	+	0	25.3333	312	0	0	92	2		0.015	FALSE	nan	8.81072e-06	1.43252e-06	0	0
86571_86772_Bsu_+	86571	86772	+	0	24.6667	202	0	0	109	2		0.015	FALSE	nan	1.04388e-05	1.43252e-06	0	0
86613_87156_Bsu_+	86613	87156	+	0	28.6667	544	0	0	13	2			FALSE	nan	1.24499e-06	1.43252e-06	0	0
86624_86995_Bsu_+	86624	86995	+	0.0322581	26	372	11	0	0	0			FALSE	nan	0	0	4.84384e-06	0
86625_86982_Bsu_+	86625	86982	+	0.0163934	26	358	0	0	593	24		0.302695	FALSE	nan	5.67908e-05	1.71903e-05	0	0
86704_87204_Bsu_+	86704	87204	+	0	29.3333	501	13	0	0	0			FALSE	nan	0	0	5.72453e-06	0
86816_87057_Bsu_+	86816	87057	+	0.0333333	26	242	68	0	0	0	0.015		FALSE	nan	0	0	2.99437e-05	0
86863_87156_Bsu_+	86863	87156	+	0	28.6667	294	0	0	9	0			FALSE	nan	8.61918e-07	0	0	0
86950_87271_Bsu_+	86950	87271	+	0	29.3333	322	0	0	421	20		0.355301	FALSE	sense	4.03186e-05	1.43252e-05	0	0
87072_87271_Bsu_+	87072	87271	+	0	27.3333	200	0	0	250	2		0.015	FALSE	sense	2.39422e-05	1.43252e-06	0	0
87232_87877_Bsu_+	87232	87877	+	0	28.6667	646	12	0	0	0			FALSE	nan	0	0	5.28419e-06	0
87274_87554_Bsu_+	87274	87554	+	0	26	281	31	0	0	0	0.015		FALSE	nan	0	0	1.36508e-05	0
87299_87689_Bsu_+	87299	87689	+	0	28.6667	391	80	5	0	0	0.162728		FALSE	nan	0	0	3.52279e-05	5.73257e-06
87380_87786_Bsu_+	87380	87786	+	0	28.6667	407	0	0	238	6		0.188548	FALSE	nan	2.27929e-05	4.29757e-06	0	0
87609_88024_Bsu_+	87609	88024	+	0	28.6667	416	48	0	0	0	0.015		FALSE	nan	0	0	2.11367e-05	0
87667_87968_Bsu_+	87667	87968	+	0	28.6667	302	0	0	220	2		0.015	FALSE	sense	2.10691e-05	1.43252e-06	0	0
87738_88135_Bsu_+	87738	88135	+	0	28.6667	398	97	3	0	0	0.015		FALSE	sense	0	0	4.27138e-05	3.43954e-06
88183_88580_Bsu_+	88183	88580	+	0	24.6667	398	65	13	0	0	0.52073		FALSE	sense	0	0	2.86227e-05	1.49047e-05
88243_88673_Bsu_+	88243	88673	+	0	30	431	0	0	345	8		0.173428	FALSE	nan	3.30402e-05	5.7301e-06	0	0
88268_88707_Bsu_+	88268	88707	+	0	34.6667	440	4	0	0	0			FALSE	nan	0	0	1.7614e-06	0
88287_88818_Bsu_+	88287	88818	+	0	36	532	0	0	3	0			FALSE	nan	2.87306e-07	0	0	0
88288_88638_Bsu_+	88288	88638	+	0	24.6667	351	0	0	513	20		0.291582	FALSE	nan	4.91293e-05	1.43252e-05	0	0
88504_88764_Bsu_+	88504	88764	+	0	36	261	1	0	0	0			FALSE	nan	0	0	4.40349e-07	0
88641_88926_Bsu_+	88641	88926	+	0.0163934	30.6667	286	111	2	0	0	0.015		FALSE	nan	0	0	4.88787e-05	2.29303e-06
88709_89139_Bsu_+	88709	89139	+	0.0625	26	431	0	0	102	0		0.015	FALSE	nan	9.7684e-06	0	0	0
88740_89035_Bsu_+	88740	89035	+	0	23.3333	296	27	0	0	0	0.015		FALSE	sense	0	0	1.18894e-05	0
88841_89345_Bsu_+	88841	89345	+	0.356071	30	505	0	0	442	17		0.287657	FALSE	sense	4.23298e-05	1.21765e-05	0	0
88841_89343_Bsu_+	88841	89343	+	0.356071	30	503	0	0	1	0			FALSE	sense	9.57687e-08	0	0	0
89024_89207_Bsu_+	89024	89207	+	0.030303	30	184	23	0	59	1	0.015	0.015	FALSE	sense	5.65035e-06	7.16262e-07	1.0128e-05	0
89285_89530_Bsu_+	89285	89530	+	0.268657	30	246	115	6	0	0	0.135843		FALSE	sense	0	0	5.06401e-05	6.87909e-06
89512_89943_Bsu_+	89512	89943	+	0.0868035	27.3333	432	0	0	39	1		0.015	FALSE	sense	3.73498e-06	7.16262e-07	0	0
89523_89811_Bsu_+	89523	89811	+	0.0491803	25.3333	289	8	0	0	0			FALSE	sense	0	0	3.52279e-06	0
89591_90110_Bsu_+	89591	90110	+	0.229779	30.6667	520	0	0	228	3		0.015	FALSE	sense	2.18353e-05	2.14879e-06	0	0
89802_90249_Bsu_+	89802	90249	+	0.239151	30.6667	448	10	0	0	0			FALSE	nan	0	0	4.40349e-06	0
89858_90151_Bsu_+	89858	90151	+	0.0724638	30.6667	294	64	0	0	0	0.015		FALSE	sense	0	0	2.81823e-05	0
89958_90408_Bsu_+	89958	90408	+	0.291069	34	451	0	0	53	0		0.015	FALSE	nan	5.07574e-06	0	0	0
89997_90417_Bsu_+	89997	90417	+	0.18626	34	421	108	0	0	0	0.015		FALSE	nan	0	0	4.75577e-05	0
89997_90416_Bsu_+	89997	90416	+	0.18626	34	420	1	0	0	0			FALSE	nan	0	0	4.40349e-07	0
90130_90554_Bsu_+	90130	90554	+	0.107092	34	425	6	0	0	0			FALSE	nan	0	0	2.64209e-06	0
90157_90555_Bsu_+	90157	90555	+	0.263212	34	399	0	0	346	6		0.129695	FALSE	nan	3.3136e-05	4.29757e-06	0	0
90158_90555_Bsu_+	90158	90555	+	0.336524	34	398	0	0	1	0			FALSE	nan	9.57687e-08	0	0	0
90309_90523_Bsu_+	90309	90523	+	0.0454545	28.6667	215	1	0	0	0			FALSE	nan	0	0	4.40349e-07	0
90324_90672_Bsu_+	90324	90672	+	0	28.6667	349	0	0	22	6		2.03975	FALSE	nan	2.10691e-06	4.29757e-06	0	0
90416_90688_Bsu_+	90416	90688	+	0	26.6667	273	24	0	0	0	0.015		FALSE	nan	0	0	1.05684e-05	0
90442_90791_Bsu_+	90442	90791	+	0	26.6667	350	4	0	0	0			FALSE	nan	0	0	1.7614e-06	0
90472_90824_Bsu_+	90472	90824	+	0	26.6667	353	18	0	0	0			FALSE	nan	0	0	7.92628e-06	0
90502_90790_Bsu_+	90502	90790	+	0	23.3333	289	0	0	0	1			FALSE	nan	0	7.16262e-07	0	0
90509_90652_Bsu_+	90509	90652	+			144	0	0	161	4		0.015	FALSE	nan	1.54188e-05	2.86505e-06	0	0
90538_90688_Bsu_+	90538	90688	+	0	20.6667	151	0	0	51	1		0.015	FALSE	nan	4.8842e-06	7.16262e-07	0	0
90550_90934_Bsu_+	90550	90934	+	0	23.3333	385	84	1	0	0	0.015		FALSE	nan	0	0	3.69893e-05	1.14651e-06
90566_90863_Bsu_+	90566	90863	+	0	23.3333	298	9	1	0	0			FALSE	nan	0	0	3.96314e-06	1.14651e-06
90589_90948_Bsu_+	90589	90948	+	0	23.3333	360	65	4	0	0	0.015		FALSE	nan	0	0	2.86227e-05	4.58606e-06
90646_90995_Bsu_+	90646	90995	+	0	23.3333	350	0	0	2	0			FALSE	nan	1.91537e-07	0	0	0
90651_90983_Bsu_+	90651	90983	+	0	23.3333	333	5	2	73	7		0.717173	FALSE	nan	6.99111e-06	5.01383e-06	2.20174e-06	2.29303e-06
90656_91037_Bsu_+	90656	91037	+	0	23.3333	382	0	0	182	5		0.205469	FALSE	nan	1.74299e-05	3.58131e-06	0	0
90656_91079_Bsu_+	90656	91079	+	0	23.3333	424	0	0	3	0			FALSE	nan	2.87306e-07	0	0	0
90673_90989_Bsu_+	90673	90989	+	0	22	317	0	0	209	5		0.178925	FALSE	nan	2.00157e-05	3.58131e-06	0	0
90716_91001_Bsu_+	90716	91001	+	0	20.6667	286	8	1	0	0			FALSE	nan	0	0	3.52279e-06	1.14651e-06
90731_91346_Bsu_+	90731	91346	+	0	23.3333	616	1	1	0	0			FALSE	nan	0	0	4.40349e-07	1.14651e-06
90736_90909_Bsu_+	90736	90909	+	0	17.3333	174	1	0	0	0			FALSE	nan	0	0	4.40349e-07	0
90745_91032_Bsu_+	90745	91032	+	0	21.3333	288	0	0	1	0			FALSE	nan	9.57687e-08	0	0	0
90766_91147_Bsu_+	90766	91147	+	0	23.3333	382	3	0	0	0			FALSE	nan	0	0	1.32105e-06	0
90780_91014_Bsu_+	90780	91014	+	0	19.3333	235	1	0	0	0			FALSE	nan	0	0	4.40349e-07	0
90843_91155_Bsu_+	90843	91155	+	0	23.3333	313	10	0	0	0			FALSE	nan	0	0	4.40349e-06	0
90855_91168_Bsu_+	90855	91168	+	0	23.3333	314	20	1	0	0	0.015		FALSE	nan	0	0	8.80698e-06	1.14651e-06
90855_91167_Bsu_+	90855	91167	+	0	23.3333	313	1	0	0	0			FALSE	nan	0	0	4.40349e-07	0
90868_91241_Bsu_+	90868	91241	+	0	23.3333	374	6	0	0	0			FALSE	nan	0	0	2.64209e-06	0
90872_91176_Bsu_+	90872	91176	+	0	23.3333	305	39	1	0	0	0.015		FALSE	nan	0	0	1.71736e-05	1.14651e-06
90872_91418_Bsu_+	90872	91418	+	0	23.3333	547	0	0	107	5		0.34949	FALSE	nan	1.02472e-05	3.58131e-06	0	0
90873_91419_Bsu_+	90873	91419	+	0	23.3333	547	127	3	0	0	0.015		FALSE	nan	0	0	5.59243e-05	3.43954e-06
90873_91578_Bsu_+	90873	91578	+	0	23.3333	706	0	0	6	0			FALSE	nan	5.74612e-07	0	0	0
90880_91168_Bsu_+	90880	91168	+	0	23.3333	289	0	0	103	3		0.015	FALSE	nan	9.86417e-06	2.14879e-06	0	0
90895_91249_Bsu_+	90895	91249	+	0	23.3333	355	2	0	0	0			FALSE	nan	0	0	8.80698e-07	0
90907_91224_Bsu_+	90907	91224	+	0	23.3333	318	0	0	8	1			FALSE	nan	7.66149e-07	7.16262e-07	0	0
90933_91270_Bsu_+	90933	91270	+	0	23.3333	338	0	0	217	8		0.275727	FALSE	nan	2.07818e-05	5.7301e-06	0	0
90979_91461_Bsu_+	90979	91461	+	0	22.6667	483	29	0	0	0	0.015		FALSE	nan	0	0	1.27701e-05	0
91000_91336_Bsu_+	91000	91336	+	0	22	337	7	0	0	0			FALSE	nan	0	0	3.08244e-06	0
91000_91414_Bsu_+	91000	91414	+	0	22	415	0	0	117	5		0.319619	FALSE	nan	1.12049e-05	3.58131e-06	0	0
91006_91374_Bsu_+	91006	91374	+	0	22	369	34	0	0	0	0.015		FALSE	nan	0	0	1.49719e-05	0
91006_91366_Bsu_+	91006	91366	+	0	22	361	0	0	51	2		0.015	FALSE	nan	4.8842e-06	1.43252e-06	0	0
91007_91336_Bsu_+	91007	91336	+	0	22	330	0	0	189	3		0.015	FALSE	nan	1.81003e-05	2.14879e-06	0	0
91018_91292_Bsu_+	91018	91292	+	0	22	275	0	0	13	0			FALSE	nan	1.24499e-06	0	0	0
91053_91418_Bsu_+	91053	91418	+	0	22	366	25	1	0	0	0.015		FALSE	nan	0	0	1.10087e-05	1.14651e-06
91076_91432_Bsu_+	91076	91432	+	0	22.6667	357	40	3	0	0	0.015		FALSE	nan	0	0	1.7614e-05	3.43954e-06
91085_91600_Bsu_+	91085	91600	+	0	22.6667	516	13	0	0	0			FALSE	nan	0	0	5.72453e-06	0
91095_91375_Bsu_+	91095	91375	+	0	22	281	6	0	0	0			FALSE	nan	0	0	2.64209e-06	0
91095_91437_Bsu_+	91095	91437	+	0	22.6667	343	6	2	0	0			FALSE	nan	0	0	2.64209e-06	2.29303e-06
91105_91405_Bsu_+	91105	91405	+	0	20.6667	301	61	2	23	0	0.015	0.015	FALSE	nan	2.20268e-06	0	2.68613e-05	2.29303e-06
91109_91346_Bsu_+	91109	91346	+	0	20	238	1	0	0	0			FALSE	nan	0	0	4.40349e-07	0
91117_91610_Bsu_+	91117	91610	+	0	22.6667	494	0	0	4	0			FALSE	nan	3.83075e-07	0	0	0
91133_91423_Bsu_+	91133	91423	+	0	22	291	5	0	0	0			FALSE	nan	0	0	2.20174e-06	0
91138_91432_Bsu_+	91138	91432	+	0	22.6667	295	33	0	0	0	0.015		FALSE	nan	0	0	1.45315e-05	0
91162_91437_Bsu_+	91162	91437	+	0	22.6667	276	0	0	34	0		0.015	FALSE	nan	3.25613e-06	0	0	0
91164_91400_Bsu_+	91164	91400	+	0	20.6667	237	12	0	0	0			FALSE	nan	0	0	5.28419e-06	0
91198_91419_Bsu_+	91198	91419	+	0	22	222	40	2	0	0	0.015		FALSE	nan	0	0	1.7614e-05	2.29303e-06
91201_91658_Bsu_+	91201	91658	+	0	26	458	16	0	0	0			FALSE	nan	0	0	7.04558e-06	0
91201_91494_Bsu_+	91201	91494	+	0	22.6667	294	0	0	3	0			FALSE	nan	2.87306e-07	0	0	0
91203_91381_Bsu_+	91203	91381	+	0	19.3333	179	41	1	0	0	0.015		FALSE	nan	0	0	1.80543e-05	1.14651e-06
91203_91644_Bsu_+	91203	91644	+	0	26	442	0	0	86	4		0.015	FALSE	nan	8.23611e-06	2.86505e-06	0	0
91211_91683_Bsu_+	91211	91683	+	0	26.6667	473	0	0	4	0			FALSE	nan	3.83075e-07	0	0	0
91220_91610_Bsu_+	91220	91610	+	0	22.6667	391	1	0	0	0			FALSE	nan	0	0	4.40349e-07	0
91225_91633_Bsu_+	91225	91633	+	0	25.3333	409	55	2	0	0	0.015		FALSE	nan	0	0	2.42192e-05	2.29303e-06
91230_91688_Bsu_+	91230	91688	+	0	26.6667	459	11	1	0	0			FALSE	nan	0	0	4.84384e-06	1.14651e-06
91235_91381_Bsu_+	91235	91381	+			147	0	0	174	8		0.343866	FALSE	nan	1.66637e-05	5.7301e-06	0	0
91240_91639_Bsu_+	91240	91639	+	0	26	400	1	0	43	2		0.015	FALSE	nan	4.11805e-06	1.43252e-06	4.40349e-07	0
91242_91610_Bsu_+	91242	91610	+	0	22.6667	369	0	0	213	6		0.210678	FALSE	nan	2.03987e-05	4.29757e-06	0	0
91245_91639_Bsu_+	91245	91639	+	0	26	395	20	0	35	4	0.015	0.015	FALSE	nan	3.3519e-06	2.86505e-06	8.80698e-06	0
91247_91603_Bsu_+	91247	91603	+	0	22.6667	357	11	0	0	0			FALSE	nan	0	0	4.84384e-06	0
91248_91581_Bsu_+	91248	91581	+	0	22.6667	334	11	0	0	0			FALSE	nan	0	0	4.84384e-06	0
91259_91683_Bsu_+	91259	91683	+	0	26.6667	425	3	0	0	0			FALSE	nan	0	0	1.32105e-06	0
91259_91592_Bsu_+	91259	91592	+	0	22.6667	334	0	0	2	0			FALSE	nan	1.91537e-07	0	0	0
91278_91787_Bsu_+	91278	91787	+	0	26.6667	510	0	0	12	1			FALSE	nan	1.14922e-06	7.16262e-07	0	0
91295_91772_Bsu_+	91295	91772	+	0	26.6667	478	6	0	0	0			FALSE	nan	0	0	2.64209e-06	0
91317_92031_Bsu_+	91317	92031	+	0.108434	26.6667	715	5	0	0	0			FALSE	nan	0	0	2.20174e-06	0
91322_91419_Bsu_+	91322	91419	+			98	0	0	23	1		0.015	FALSE	nan	2.20268e-06	7.16262e-07	0	0
91327_91697_Bsu_+	91327	91697	+	0	26.6667	371	39	5	0	0	0.333801		FALSE	nan	0	0	1.71736e-05	5.73257e-06
91337_91658_Bsu_+	91337	91658	+	0	26	322	0	0	1	0			FALSE	nan	9.57687e-08	0	0	0
91357_91792_Bsu_+	91357	91792	+	0	26.6667	436	1	0	0	0			FALSE	nan	0	0	4.40349e-07	0
91365_91821_Bsu_+	91365	91821	+	0	26.6667	457	1	0	15	1			FALSE	nan	1.43653e-06	7.16262e-07	4.40349e-07	0
91396_91566_Bsu_+	91396	91566	+	0	19.3333	171	20	2	0	0	0.015		FALSE	nan	0	0	8.80698e-06	2.29303e-06
91423_91771_Bsu_+	91423	91771	+	0	26.6667	349	0	0	2	0			FALSE	nan	1.91537e-07	0	0	0
91425_91956_Bsu_+	91425	91956	+	0.0512821	26.6667	532	0	0	27	0		0.015	FALSE	nan	2.58575e-06	0	0	0
91442_91774_Bsu_+	91442	91774	+	0	26.6667	333	0	0	54	1		0.015	FALSE	nan	5.17151e-06	7.16262e-07	0	0
91452_91697_Bsu_+	91452	91697	+	0	26.6667	246	0	0	49	3		0.015	FALSE	nan	4.69266e-06	2.14879e-06	0	0
91482_91771_Bsu_+	91482	91771	+	0	26.6667	290	31	0	0	0	0.015		FALSE	nan	0	0	1.36508e-05	0
91485_91821_Bsu_+	91485	91821	+	0	26.6667	337	31	0	0	0	0.015		FALSE	nan	0	0	1.36508e-05	0
91485_91942_Bsu_+	91485	91942	+	0.0909091	26.6667	458	4	0	0	0			FALSE	nan	0	0	1.7614e-06	0
91488_91826_Bsu_+	91488	91826	+	0.0123457	26.6667	339	0	0	24	3		0.015	FALSE	nan	2.29845e-06	2.14879e-06	0	0
91497_91940_Bsu_+	91497	91940	+	0.0632911	26.6667	444	2	0	0	0			FALSE	nan	0	0	8.80698e-07	0
91502_91787_Bsu_+	91502	91787	+	0	26.6667	286	96	4	0	0	0.015		FALSE	nan	0	0	4.22735e-05	4.58606e-06
91525_91922_Bsu_+	91525	91922	+	0.0512821	26.6667	398	1	0	0	0			FALSE	nan	0	0	4.40349e-07	0
91545_91942_Bsu_+	91545	91942	+	0.0769231	25.3333	398	78	0	0	0	0.015		FALSE	nan	0	0	3.43472e-05	0
91550_91943_Bsu_+	91550	91943	+	0.0379747	25.3333	394	2	0	0	0			FALSE	nan	0	0	8.80698e-07	0
91550_91922_Bsu_+	91550	91922	+	0.0379747	25.3333	373	0	0	92	2		0.015	FALSE	nan	8.81072e-06	1.43252e-06	0	0
91555_91922_Bsu_+	91555	91922	+	0.0126582	25.3333	368	12	0	0	0			FALSE	nan	0	0	5.28419e-06	0
91557_91834_Bsu_+	91557	91834	+	0	25.3333	278	0	0	93	7		0.562942	FALSE	nan	8.90649e-06	5.01383e-06	0	0
91558_91870_Bsu_+	91558	91870	+	0	25.3333	313	72	5	0	0	0.180809		FALSE	nan	0	0	3.17051e-05	5.73257e-06
91569_91820_Bsu_+	91569	91820	+	0	24.6667	252	0	0	92	3		0.015	FALSE	nan	8.81072e-06	2.14879e-06	0	0
91571_91802_Bsu_+	91571	91802	+	0	24.6667	232	31	0	0	0	0.015		FALSE	nan	0	0	1.36508e-05	0
91582_91884_Bsu_+	91582	91884	+	0.0769231	24.6667	303	0	0	103	7		0.508287	FALSE	nan	9.86417e-06	5.01383e-06	0	0
91584_91942_Bsu_+	91584	91942	+	0.0909091	24.6667	359	1	0	0	0			FALSE	nan	0	0	4.40349e-07	0
91584_91771_Bsu_+	91584	91771	+	0	24.6667	188	0	0	52	1		0.015	FALSE	nan	4.97997e-06	7.16262e-07	0	0
91594_91970_Bsu_+	91594	91970	+	0.0887446	24.6667	377	0	0	64	2		0.015	FALSE	nan	6.1292e-06	1.43252e-06	0	0
91601_91940_Bsu_+	91601	91940	+	0.025641	24	340	0	0	53	0		0.015	FALSE	nan	5.07574e-06	0	0	0
91627_91933_Bsu_+	91627	91933	+	0.0639403	22.6667	307	52	0	0	0	0.015		FALSE	nan	0	0	2.28981e-05	0
91671_92050_Bsu_+	91671	92050	+	0.162393	22	380	0	0	97	2		0.015	FALSE	nan	9.28956e-06	1.43252e-06	0	0
91674_92067_Bsu_+	91674	92067	+	0.180832	22	394	51	2	138	6	0.015	0.325178	FALSE	nan	1.32161e-05	4.29757e-06	2.24578e-05	2.29303e-06
91674_92050_Bsu_+	91674	92050	+	0.180832	22	377	2	0	0	0			FALSE	nan	0	0	8.80698e-07	0
91689_92010_Bsu_+	91689	92010	+	0.115019	22	322	5	0	0	0			FALSE	nan	0	0	2.20174e-06	0
91689_92285_Bsu_+	91689	92285	+	0.115019	35.3333	597	0	0	32	2		0.015	FALSE	nan	3.0646e-06	1.43252e-06	0	0
91689_92312_Bsu_+	91689	92312	+	0.115019	35.3333	624	0	0	9	2			FALSE	nan	8.61918e-07	1.43252e-06	0	0
91706_92080_Bsu_+	91706	92080	+	0.177364	22	375	12	2	0	0			FALSE	nan	0	0	5.28419e-06	2.29303e-06
91723_91999_Bsu_+	91723	91999	+	0.170505	22	277	10	0	0	0			FALSE	nan	0	0	4.40349e-06	0
91723_92285_Bsu_+	91723	92285	+	0.227109	35.3333	563	0	0	46	3		0.015	FALSE	nan	4.40536e-06	2.14879e-06	0	0
91724_91994_Bsu_+	91724	91994	+	0.180832	22	271	0	0	15	3			FALSE	nan	1.43653e-06	2.14879e-06	0	0
91728_92092_Bsu_+	91728	92092	+	0.16126	22	365	0	0	5	0			FALSE	nan	4.78843e-07	0	0	0
91757_92113_Bsu_+	91757	92113	+	0.177364	24	357	7	0	0	0			FALSE	nan	0	0	3.08244e-06	0
91762_92339_Bsu_+	91762	92339	+	0.161674	35.3333	578	11	1	0	0			FALSE	nan	0	0	4.84384e-06	1.14651e-06
91762_91907_Bsu_+	91762	91907	+			146	0	0	107	5		0.34949	FALSE	nan	1.02472e-05	3.58131e-06	0	0
91763_92207_Bsu_+	91763	92207	+	0.144035	33.3333	445	3	0	0	0			FALSE	nan	0	0	1.32105e-06	0
91778_91863_Bsu_+	91778	91863	+			86	0	0	6	0			FALSE	nan	5.74612e-07	0	0	0
91788_92050_Bsu_+	91788	92050	+	0.0232558	22	263	3	0	0	0			FALSE	nan	0	0	1.32105e-06	0
91812_92113_Bsu_+	91812	92113	+	0.129721	24	302	3	0	299	7		0.175096	FALSE	nan	2.86348e-05	5.01383e-06	1.32105e-06	0
91812_92277_Bsu_+	91812	92277	+	0.149329	35.3333	466	6	0	38	3		0.015	FALSE	nan	3.63921e-06	2.14879e-06	2.64209e-06	0
91854_91980_Bsu_+	91854	91980	+			127	24	1	1	0	0.015		FALSE	nan	9.57687e-08	0	1.05684e-05	1.14651e-06
91859_92336_Bsu_+	91859	92336	+	0.0661195	35.3333	478	10	2	4	0			FALSE	nan	3.83075e-07	0	4.40349e-06	2.29303e-06
91889_92202_Bsu_+	91889	92202	+	0	33.3333	314	0	0	123	10		0.608056	FALSE	nan	1.17795e-05	7.16262e-06	0	0
91898_92178_Bsu_+	91898	92178	+	0	32	281	16	1	0	0			FALSE	nan	0	0	7.04558e-06	1.14651e-06
91913_92129_Bsu_+	91913	92129	+	0	25.3333	217	51	0	0	0	0.015		FALSE	nan	0	0	2.24578e-05	0
91917_92168_Bsu_+	91917	92168	+	0	30.6667	252	0	0	52	1		0.015	FALSE	nan	4.97997e-06	7.16262e-07	0	0
91917_92285_Bsu_+	91917	92285	+	0.0526316	35.3333	369	0	0	125	7		0.418829	FALSE	nan	1.19711e-05	5.01383e-06	0	0
91920_92346_Bsu_+	91920	92346	+	0.0545455	35.3333	427	0	0	30	4		0.015	FALSE	nan	2.87306e-06	2.86505e-06	0	0
91929_92285_Bsu_+	91929	92285	+	0.0384615	35.3333	357	11	0	0	0			FALSE	nan	0	0	4.84384e-06	0
91929_92561_Bsu_+	91929	92561	+	0.0384615	35.3333	633	9	1	0	0			FALSE	nan	0	0	3.96314e-06	1.14651e-06
91931_92315_Bsu_+	91931	92315	+	0.0196078	35.3333	385	0	0	31	1		0.015	FALSE	nan	2.96883e-06	7.16262e-07	0	0
92007_92136_Bsu_+	92007	92136	+			130	11	0	0	0			FALSE	nan	0	0	4.84384e-06	0
92012_92336_Bsu_+	92012	92336	+	0.0196078	35.3333	325	11	1	0	0			FALSE	nan	0	0	4.84384e-06	1.14651e-06
92017_92310_Bsu_+	92017	92310	+	0.0526316	35.3333	294	23	0	85	3	0.015	0.015	FALSE	nan	8.14034e-06	2.14879e-06	1.0128e-05	0
92030_92150_Bsu_+	92030	92150	+			121	14	1	0	0			FALSE	nan	0	0	6.16488e-06	1.14651e-06
92037_92329_Bsu_+	92037	92329	+	0	35.3333	293	4	0	0	0			FALSE	nan	0	0	1.7614e-06	0
92102_92292_Bsu_+	92102	92292	+	0.0204082	35.3333	191	2	0	0	0			FALSE	nan	0	0	8.80698e-07	0
92104_92339_Bsu_+	92104	92339	+	0.04	35.3333	236	1	0	0	0			FALSE	nan	0	0	4.40349e-07	0
92338_92863_Bsu_+	92338	92863	+	0.0126582	22.6667	526	4	0	0	0			FALSE	nan	0	0	1.7614e-06	0
92348_92683_Bsu_+	92348	92683	+	0	22	336	0	0	33	2		0.015	FALSE	nan	3.16037e-06	1.43252e-06	0	0
92372_93073_Bsu_+	92372	93073	+	0	22.6667	702	7	0	0	0			FALSE	nan	0	0	3.08244e-06	0
92389_92453_Bsu_+	92389	92453	+			65	1	0	0	0			FALSE	nan	0	0	4.40349e-07	0
92392_92761_Bsu_+	92392	92761	+	0	22.6667	370	9	0	0	0			FALSE	nan	0	0	3.96314e-06	0
92397_92664_Bsu_+	92397	92664	+	0	21.3333	268	8	2	0	0			FALSE	nan	0	0	3.52279e-06	2.29303e-06
92397_92719_Bsu_+	92397	92719	+	0	22.6667	323	31	0	0	0	0.015		FALSE	nan	0	0	1.36508e-05	0
92397_92733_Bsu_+	92397	92733	+	0	22.6667	337	8	0	0	0			FALSE	nan	0	0	3.52279e-06	0
92413_92935_Bsu_+	92413	92935	+	0.0379747	22.6667	523	8	0	0	0			FALSE	nan	0	0	3.52279e-06	0
92426_92740_Bsu_+	92426	92740	+	0	22.6667	315	0	0	164	9		0.410438	FALSE	nan	1.57061e-05	6.44636e-06	0	0
92431_92891_Bsu_+	92431	92891	+	0	22.6667	461	0	0	234	10		0.319619	FALSE	nan	2.24099e-05	7.16262e-06	0	0
92436_92803_Bsu_+	92436	92803	+	0	22.6667	368	2	0	6	0			FALSE	nan	5.74612e-07	0	8.80698e-07	0
92453_92713_Bsu_+	92453	92713	+	0	22.6667	261	73	3	0	0	0.015		FALSE	nan	0	0	3.21455e-05	3.43954e-06
92455_92662_Bsu_+	92455	92662	+	0	21.3333	208	0	0	49	2		0.015	FALSE	nan	4.69266e-06	1.43252e-06	0	0
92463_92830_Bsu_+	92463	92830	+	0.0379747	22.6667	368	0	0	26	0		0.015	FALSE	nan	2.48999e-06	0	0	0
92467_93010_Bsu_+	92467	93010	+	0	22.6667	544	0	0	6	1			FALSE	nan	5.74612e-07	7.16262e-07	0	0
92472_93010_Bsu_+	92472	93010	+	0	22.6667	539	3	2	0	0			FALSE	nan	0	0	1.32105e-06	2.29303e-06
92490_92834_Bsu_+	92490	92834	+	0	22.6667	345	53	4	0	0	0.015		FALSE	nan	0	0	2.33385e-05	4.58606e-06
92515_92761_Bsu_+	92515	92761	+	0	22.6667	247	1	0	26	1		0.015	FALSE	nan	2.48999e-06	7.16262e-07	4.40349e-07	0
92515_93068_Bsu_+	92515	93068	+	0.025641	22.6667	554	0	0	100	4		0.015	FALSE	nan	9.57687e-06	2.86505e-06	0	0
92528_92898_Bsu_+	92528	92898	+	0	22.6667	371	48	1	0	0	0.015		FALSE	nan	0	0	2.11367e-05	1.14651e-06
92541_92803_Bsu_+	92541	92803	+	0	22	263	37	0	0	0	0.015		FALSE	nan	0	0	1.62929e-05	0
[truncated: 104,540 more rows]
