# Supplementary material for: Purine bias in bacterial genes is driven by runaway transcription
Source: Nat Microbiol. 2026 Jun 15;11(7):2065–75. doi: 10.1038/s41564-026-02389-1 (PMC13323073; doi:10.1038/s41564-026-02389-1)
Supplement: Supplementary file 8 — Statistical source data. [file 41564_2026_2389_MOESM8_ESM.xlsx]

## Sheet: Fig. 1b
fragment_id	fragment_start	fragment_end	fragment_strand	log10_read_count_-BCM_pre	log10_read_count_-BCM_post
260_63_Bsu_-	260	63	-	-5.22119	-5.66252
324_112_Bsu_-	324	112	-	-5.59089	-5.60321
429_225_Bsu_-	429	225	-	-4.69952	-5.25827
497_251_Bsu_-	497	251	-	-5.07286	-5.82815
609_345_Bsu_-	609	345	-	-5.16042	-5.91358
635_387_Bsu_-	635	387	-	-5.43119	-6.23391
852_665_Bsu_-	852	665	-	-5.3788	-6.16136
1114_789_Bsu_-	1114	789	-	-5.20934	-5.81291
1114_813_Bsu_-	1114	813	-	-5.04912	-5.719
1114_836_Bsu_-	1114	836	-	-5.28586	-6.12918
1187_884_Bsu_-	1187	884	-	-5.21438	-4.15047
1222_993_Bsu_-	1222	993	-	-5.21607	-6.09921
1233_932_Bsu_-	1233	932	-	-5.46595	-6.19612
1233_994_Bsu_-	1233	994	-	-5.46294	-6.23391
1233_1004_Bsu_-	1233	1004	-	-5.68981	-6.23391
1370_1031_Bsu_-	1370	1031	-	-5.66527	-6.12918
1449_1103_Bsu_-	1449	1103	-	-5.21948	-5.99655
1449_1199_Bsu_-	1449	1199	-	-4.96821	-6.12918
1475_1105_Bsu_-	1475	1105	-	-5.32112	-5.86033
1785_1440_Bsu_-	1785	1440	-	-5.15302	-5.11095
1805_1474_Bsu_-	1805	1474	-	-5.32112	-4.56265
1872_1582_Bsu_-	1872	1582	-	-4.83262	-5.74383
2041_1748_Bsu_-	2041	1748	-	-5.35949	-5.82815
2124_1910_Bsu_-	2124	1910	-	-5.06441	-6.07118
2134_1924_Bsu_-	2134	1924	-	-5.11377	-6.04486
2160_1901_Bsu_-	2160	1901	-	-5.29593	-6.04486
2330_1978_Bsu_-	2330	1978	-	-4.98284	-6.12918
2332_2159_Bsu_-	2332	2159	-	-5.14719	-5.93288
2396_2102_Bsu_-	2396	2102	-	-5.21948	-6.23391
2479_2218_Bsu_-	2479	2218	-	-5.37146	-6.19612
2702_2486_Bsu_-	2702	2486	-	-5.32112	-6.19612
2785_2538_Bsu_-	2785	2538	-	-4.83052	-5.57633
2789_2599_Bsu_-	2789	2599	-	-5.14864	-5.99655
2792_2486_Bsu_-	2792	2486	-	-5.26448	-6.19612
2920_2751_Bsu_-	2920	2751	-	-5.39132	-6.19612
3321_3110_Bsu_-	3321	3110	-	-5.08024	-5.73124
3370_2995_Bsu_-	3370	2995	-	-5.81813	-5.78394
3424_3145_Bsu_-	3424	3145	-	-5.65118	-4.88437
3635_3312_Bsu_-	3635	3312	-	-5.49077	-5.97427
3635_3392_Bsu_-	3635	3392	-	-5.399	-6.04486
3672_3312_Bsu_-	3672	3312	-	-5.36424	-4.52557
3730_3392_Bsu_-	3730	3392	-	-5.03998	-5.52712
3804_3450_Bsu_-	3804	3450	-	-5.30625	-5.39449
3891_3626_Bsu_-	3891	3626	-	-5.2939	-6.12918
3965_3638_Bsu_-	3965	3638	-	-5.4148	-6.09921
3974_3750_Bsu_-	3974	3750	-	-5.16947	-5.95308
3983_3794_Bsu_-	3983	3794	-	-5.19134	-6.02003
4285_4032_Bsu_-	4285	4032	-	-5.34785	-5.97427
4394_4060_Bsu_-	4394	4060	-	-5.21438	-6.12918
4397_4222_Bsu_-	4397	4222	-	-4.45847	-5.31152
4416_4032_Bsu_-	4416	4032	-	-5.23338	-5.97427
4452_4127_Bsu_-	4452	4127	-	-5.78546	-6.23391
4544_4222_Bsu_-	4544	4222	-	-5.26829	-6.16136
4591_4342_Bsu_-	4591	4342	-	-5.63309	-6.23391
4616_4448_Bsu_-	4616	4448	-	-5.45996	-6.19612
4656_4383_Bsu_-	4656	4383	-	-5.14001	-5.86033
4696_4383_Bsu_-	4696	4383	-	-5.90831	-5.07118
4705_4383_Bsu_-	4705	4383	-	-5.50704	-5.95308
4741_4546_Bsu_-	4741	4546	-	-5.35247	-6.09921
4746_4496_Bsu_-	4746	4496	-	-5.03103	-5.719
4750_4421_Bsu_-	4750	4421	-	-5.3788	-5.91358
4917_4548_Bsu_-	4917	4548	-	-5.0526	-5.41198
5092_4884_Bsu_-	5092	4884	-	-5.47202	-6.09921
5221_4975_Bsu_-	5221	4975	-	-5.33428	-6.12918
5231_4902_Bsu_-	5231	4902	-	-5.1501	-5.93288
5231_5012_Bsu_-	5231	5012	-	-4.83262	-5.65205
5458_5212_Bsu_-	5458	5212	-	-5.13155	-5.97427
5497_5222_Bsu_-	5497	5222	-	-4.9025	-5.60321
5551_5212_Bsu_-	5551	5212	-	-5.45113	-6.23391
5551_5227_Bsu_-	5551	5227	-	-5.34101	-6.23391
5840_5430_Bsu_-	5840	5430	-	-5.85346	-5.08497
5943_5624_Bsu_-	5943	5624	-	-5.47202	-6.07118
5963_5693_Bsu_-	5963	5693	-	-5.07654	-5.78394
6010_5644_Bsu_-	6010	5644	-	-5.1501	-6.16136
6010_5846_Bsu_-	6010	5846	-	-5.04567	-6.04486
6119_5819_Bsu_-	6119	5819	-	-5.28387	-6.16136
6316_6057_Bsu_-	6316	6057	-	-5.15449	-6.23391
6399_6057_Bsu_-	6399	6057	-	-5.33428	-6.02003
6536_6219_Bsu_-	6536	6219	-	-5.08273	-5.91358
6623_6277_Bsu_-	6623	6277	-	-5.23692	-5.89509
6623_6347_Bsu_-	6623	6347	-	-5.1058	-5.95308
6690_6453_Bsu_-	6690	6453	-	-5.18815	-5.93288
6728_6402_Bsu_-	6728	6402	-	-5.17561	-6.09921
6728_6520_Bsu_-	6728	6520	-	-5.01259	-5.93288
6763_6390_Bsu_-	6763	6390	-	-5.28189	-6.09921
6871_6618_Bsu_-	6871	6618	-	-5.67983	-4.93685
7114_6777_Bsu_-	7114	6777	-	-5.72669	-4.6289
7149_6882_Bsu_-	7149	6882	-	-5.23515	-6.02003
7166_6859_Bsu_-	7166	6859	-	-5.07901	-5.81291
7282_7000_Bsu_-	7282	7000	-	-5.31896	-6.23391
7304_7057_Bsu_-	7304	7057	-	-5.38627	-6.16136
7418_7086_Bsu_-	7418	7086	-	-5.47509	-6.23391
7469_7230_Bsu_-	7469	7230	-	-5.07164	-5.68424
7483_7162_Bsu_-	7483	7162	-	-5.39132	-6.16136
7619_7333_Bsu_-	7619	7333	-	-5.05965	-5.99655
7640_7434_Bsu_-	7640	7434	-	-5.14719	-6.16136
7868_7663_Bsu_-	7868	7663	-	-4.94945	-5.97427
7873_7535_Bsu_-	7873	7535	-	-5.4042	-6.16136
7885_7671_Bsu_-	7885	7671	-	-4.89922	-5.68424
8041_7714_Bsu_-	8041	7714	-	-5.09156	-5.64184
8096_7785_Bsu_-	8096	7785	-	-5.14719	-5.86033
8163_7854_Bsu_-	8163	7854	-	-5.38627	-6.23391
8179_7906_Bsu_-	8179	7906	-	-5.4148	-6.12918
8599_8374_Bsu_-	8599	8374	-	-5.15744	-5.93288
8609_8328_Bsu_-	8609	8328	-	-5.43962	-5.99655
8649_8375_Bsu_-	8649	8375	-	-5.1978	-5.77015
8674_8451_Bsu_-	8674	8451	-	-5.33428	-5.99655
8728_8459_Bsu_-	8728	8459	-	-5.19943	-5.81291
8742_8352_Bsu_-	8742	8352	-	-5.33428	-5.95308
8801_8598_Bsu_-	8801	8598	-	-5.05028	-5.77015
8856_8591_Bsu_-	8856	8591	-	-5.38376	-6.23391
8954_8688_Bsu_-	8954	8688	-	-5.75508	-6.16136
8997_8776_Bsu_-	8997	8776	-	-4.83403	-5.63185
9134_8869_Bsu_-	9134	8869	-	-5.63754	-6.09921
9148_8828_Bsu_-	9148	8828	-	-5.62868	-5.719
9190_8823_Bsu_-	9190	8823	-	-5.68981	-6.16136
9291_9068_Bsu_-	9291	9068	-	-4.91759	-5.97427
9384_9125_Bsu_-	9384	9125	-	-5.46595	-6.02003
9478_9116_Bsu_-	9478	9116	-	-5.84616	-4.93685
9510_9257_Bsu_-	9510	9257	-	-5.82497	-4.67981
9522_9257_Bsu_-	9522	9257	-	-5.89192	-4.88085
9576_9181_Bsu_-	9576	9181	-	-5.69489	-4.52712
9636_9306_Bsu_-	9636	9306	-	-4.83614	-4.10769
9723_9379_Bsu_-	9723	9379	-	-5.14431	-5.81291
9727_9392_Bsu_-	9727	9392	-	-5.26829	-6.07118
9736_9526_Bsu_-	9736	9526	-	-5.49077	-5.13229
9770_9503_Bsu_-	9770	9503	-	-5.47818	-5.57633
9787_9495_Bsu_-	9787	9495	-	-5.09668	-5.51943
9866_9560_Bsu_-	9866	9560	-	-5.02225	-4.35727
10580_10250_Bsu_-	10580	10250	-	-5.17561	-4.19939
11490_11261_Bsu_-	11490	11261	-	-5.26829	-6.02003
11549_11388_Bsu_-	11549	11388	-	-5.27406	-6.04486
11691_11470_Bsu_-	11691	11470	-	-5.14144	-5.89509
11722_11488_Bsu_-	11722	11488	-	-4.82566	-5.66252
11724_11493_Bsu_-	11724	11493	-	-5.50704	-6.19612
11741_11542_Bsu_-	11741	11542	-	-5.457	-5.97427
11857_11538_Bsu_-	11857	11538	-	-5.90004	-5.99655
11865_11495_Bsu_-	11865	11495	-	-5.43962	-5.95308
14818_14563_Bsu_-	14818	14563	-	-5.89192	-6.23391
14944_14571_Bsu_-	14944	14571	-	-5.47509	-4.43835
14944_14811_Bsu_-	14944	14811	-	-5.83898	-6.02003
14954_14648_Bsu_-	14954	14648	-	-5.52394	-4.49212
14980_14649_Bsu_-	14980	14649	-	-5.17561	-4.10976
15089_14743_Bsu_-	15089	14743	-	-5.80477	-4.83282
15207_14935_Bsu_-	15207	14935	-	-5.06441	-5.93288
15497_15305_Bsu_-	15497	15305	-	-5.23871	-6.02003
15679_15501_Bsu_-	15679	15501	-	-5.11243	-3.99132
15763_15417_Bsu_-	15763	15417	-	-5.24591	-6.23391
15781_15496_Bsu_-	15781	15496	-	-5.11781	-5.97427
15791_15501_Bsu_-	15791	15501	-	-4.91589	-5.87736
16008_15809_Bsu_-	16008	15809	-	-5.50374	-6.12918
16016_15706_Bsu_-	16016	15706	-	-5.67983	-5.62209
16039_15802_Bsu_-	16039	15802	-	-5.26829	-5.67324
16071_15715_Bsu_-	16071	15715	-	-5.60728	-5.32591
16111_15802_Bsu_-	16111	15802	-	-5.73782	-5.84394
16116_15754_Bsu_-	16116	15754	-	-5.45996	-5.19612
16158_16009_Bsu_-	16158	16009	-	-5.4148	-5.91358
16170_15856_Bsu_-	16170	15856	-	-5.13435	-5.5593
16314_16000_Bsu_-	16314	16000	-	-4.85864	-5.60321
16401_16062_Bsu_-	16401	16062	-	-5.38127	-5.44923
16414_16195_Bsu_-	16414	16195	-	-5.16191	-6.07118
16431_16062_Bsu_-	16431	16062	-	-5.26258	-5.81291
16477_16224_Bsu_-	16477	16224	-	-5.06681	-5.81291
16524_16176_Bsu_-	16524	16176	-	-5.35015	-6.12918
16604_16333_Bsu_-	16604	16333	-	-5.54877	-6.23391
16606_16353_Bsu_-	16606	16353	-	-5.15302	-5.99655
16615_16326_Bsu_-	16615	16326	-	-5.73782	-6.23391
16639_16417_Bsu_-	16639	16417	-	-4.89922	-5.99655
16778_16422_Bsu_-	16778	16422	-	-5.49721	-6.12918
16804_16513_Bsu_-	16804	16513	-	-5.14575	-6.04486
16895_16611_Bsu_-	16895	16611	-	-5.2405	-6.07118
17002_16684_Bsu_-	17002	16684	-	-5.21269	-6.07118
17041_16840_Bsu_-	17041	16840	-	-5.08524	-6.09921
17074_16884_Bsu_-	17074	16884	-	-5.00418	-5.7071
17080_16769_Bsu_-	17080	16769	-	-5.36663	-6.02003
17182_16933_Bsu_-	17182	16933	-	-4.7598	-5.24592
17247_17026_Bsu_-	17247	17026	-	-4.94762	-5.66252
17254_17000_Bsu_-	17254	17000	-	-5.20934	-5.47596
17295_17075_Bsu_-	17295	17075	-	-5.54513	-5.69552
17356_16987_Bsu_-	17356	16987	-	-5.67983	-5.2753
17464_17181_Bsu_-	17464	17181	-	-5.09797	-5.69552
17479_17089_Bsu_-	17479	17089	-	-5.24956	-5.60321
17581_17366_Bsu_-	17581	17366	-	-5.56361	-5.2184
17586_17338_Bsu_-	17586	17338	-	-5.13435	-5.12609
17746_17526_Bsu_-	17746	17526	-	-5.4148	-6.12918
17814_17566_Bsu_-	17814	17566	-	-4.92102	-5.73124
17814_17634_Bsu_-	17814	17634	-	-4.91251	-5.5593
17815_17555_Bsu_-	17815	17555	-	-5.12189	-6.12918
17822_17533_Bsu_-	17822	17533	-	-5.63754	-6.16136
17885_17495_Bsu_-	17885	17495	-	-5.62431	-5.84394
18035_17711_Bsu_-	18035	17711	-	-5.10976	-6.12918
18037_17819_Bsu_-	18037	17819	-	-4.94853	-5.84394
18136_17817_Bsu_-	18136	17817	-	-5.44822	-6.07118
18136_17913_Bsu_-	18136	17913	-	-5.02334	-5.79818
18175_17880_Bsu_-	18175	17880	-	-5.06083	-5.62209
18260_17899_Bsu_-	18260	17899	-	-5.53795	-5.67324
18372_18011_Bsu_-	18372	18011	-	-5.77921	-5.63185
18402_18091_Bsu_-	18402	18091	-	-5.32985	-5.87736
18412_18068_Bsu_-	18412	18068	-	-5.32112	-5.84394
18412_18183_Bsu_-	18412	18183	-	-5.0366	-5.93288
18416_18146_Bsu_-	18416	18146	-	-5.30417	-6.16136
18539_18279_Bsu_-	18539	18279	-	-5.21438	-5.97427
18544_18178_Bsu_-	18544	18178	-	-5.18974	-5.51943
18625_18336_Bsu_-	18625	18336	-	-5.02662	-6.04486
18626_18232_Bsu_-	18626	18232	-	-5.4813	-6.16136
18688_18345_Bsu_-	18688	18345	-	-5.03214	-5.66252
18694_18403_Bsu_-	18694	18403	-	-5.34328	-5.21085
18697_18403_Bsu_-	18697	18403	-	-5.12738	-5.08497
18715_18290_Bsu_-	18715	18290	-	-5.0656	-4.57807
18742_18482_Bsu_-	18742	18482	-	-5.58292	-5.7071
18746_18378_Bsu_-	18746	18378	-	-5.2441	-5.19612
18754_18538_Bsu_-	18754	18538	-	-4.97889	-5.91358
18890_18530_Bsu_-	18890	18530	-	-5.46595	-5.51188
18897_18718_Bsu_-	18897	18718	-	-5.60312	-6.12918
18979_18793_Bsu_-	18979	18793	-	-5.26638	-6.16136
19202_18989_Bsu_-	19202	18989	-	-4.72779	-5.32106
19346_19011_Bsu_-	19346	19011	-	-4.95407	-4.72508
19353_19109_Bsu_-	19353	19109	-	-5.05965	-5.75679
19354_19039_Bsu_-	19354	19039	-	-5.63754	-5.30218
19361_19074_Bsu_-	19361	19074	-	-5.20271	-5.66252
19369_19032_Bsu_-	19369	19032	-	-5.60312	-5.28853
19386_19126_Bsu_-	19386	19126	-	-4.98582	-5.73124
19483_19252_Bsu_-	19483	19252	-	-5.11377	-5.74383
19523_19123_Bsu_-	19523	19123	-	-5.35714	-5.69552
19532_19222_Bsu_-	19532	19222	-	-5.4042	-5.99655
19537_19344_Bsu_-	19537	19344	-	-4.96061	-5.84394
19541_19321_Bsu_-	19541	19321	-	-5.32546	-6.09921
19956_19604_Bsu_-	19956	19604	-	-5.46595	-6.23391
20070_19680_Bsu_-	20070	19680	-	-5.70523	-6.09921
20179_19869_Bsu_-	20179	19869	-	-5.23162	-5.82815
20362_20111_Bsu_-	20362	20111	-	-5.34101	-6.19612
20429_20147_Bsu_-	20429	20147	-	-4.92361	-5.74383
20460_20103_Bsu_-	20460	20103	-	-5.17561	-5.95308
20460_20107_Bsu_-	20460	20107	-	-5.39386	-6.07118
20535_20213_Bsu_-	20535	20213	-	-5.26638	-5.86033
20590_20253_Bsu_-	20590	20253	-	-5.29798	-5.35623
20700_20368_Bsu_-	20700	20368	-	-5.31896	-4.4698
20700_20553_Bsu_-	20700	20553	-	-5.27601	-5.49715
20718_20420_Bsu_-	20718	20420	-	-5.32985	-4.94085
20792_20486_Bsu_-	20792	20486	-	-5.42841	-4.55514
20802_20428_Bsu_-	20802	20428	-	-5.68479	-4.63383
20802_20476_Bsu_-	20802	20476	-	-5.47202	-4.46106
20802_20553_Bsu_-	20802	20553	-	-5.57509	-4.94692
20802_20600_Bsu_-	20802	20600	-	-5.65118	-6.19612
20901_20617_Bsu_-	20901	20617	-	-5.27601	-5.86033
21021_20691_Bsu_-	21021	20691	-	-5.4042	-5.30682
21250_21002_Bsu_-	21250	21002	-	-5.67983	-5.31152
21270_21060_Bsu_-	21270	21060	-	-5.19295	-6.07118
21366_21060_Bsu_-	21366	21060	-	-5.13016	-5.81291
21404_21035_Bsu_-	21404	21035	-	-4.8161	-5.07118
21417_21213_Bsu_-	21417	21213	-	-5.38376	-5.82815
21442_21182_Bsu_-	21442	21182	-	-5.36186	-6.19612
21455_21167_Bsu_-	21455	21167	-	-4.78295	-5.32591
21831_21446_Bsu_-	21831	21446	-	-5.29187	-5.97427
21831_21474_Bsu_-	21831	21474	-	-5.59493	-6.12918
21854_21586_Bsu_-	21854	21586	-	-5.34785	-6.23391
21968_21652_Bsu_-	21968	21652	-	-5.04453	-5.719
22024_21727_Bsu_-	22024	21727	-	-5.46294	-6.19612
22039_21802_Bsu_-	22039	21802	-	-5.00106	-5.75679
22084_21845_Bsu_-	22084	21845	-	-5.45405	-5.99655
22149_21798_Bsu_-	22149	21798	-	-5.20271	-5.91358
22279_22023_Bsu_-	22279	22023	-	-5.04567	-4.10475
22283_22003_Bsu_-	22283	22003	-	-5.61148	-4.42588
22297_22011_Bsu_-	22297	22011	-	-5.56361	-5.81291
22302_21954_Bsu_-	22302	21954	-	-5.13717	-5.38881
22309_22126_Bsu_-	22309	22126	-	-4.9644	-5.49715
22315_22010_Bsu_-	22315	22010	-	-4.9625	-5.27098
22319_21944_Bsu_-	22319	21944	-	-5.11109	-5.75679
22449_22035_Bsu_-	22449	22035	-	-5.69489	-5.719
22621_22379_Bsu_-	22621	22379	-	-5.80477	-4.7178
22621_22415_Bsu_-	22621	22415	-	-5.27796	-4.30776
22630_22317_Bsu_-	22630	22317	-	-5.8114	-4.95102
22649_22295_Bsu_-	22649	22295	-	-5.82497	-4.66464
22652_22417_Bsu_-	22652	22417	-	-5.33428	-4.36255
22730_22384_Bsu_-	22730	22384	-	-5.49077	-4.41437
22744_22345_Bsu_-	22744	22345	-	-5.63309	-4.47459
22818_22520_Bsu_-	22818	22520	-	-5.08149	-6.09921
22903_22634_Bsu_-	22903	22634	-	-5.32985	-6.23391
22975_22681_Bsu_-	22975	22681	-	-5.27796	-6.19612
22990_22716_Bsu_-	22990	22716	-	-4.95686	-5.81291
23006_22788_Bsu_-	23006	22788	-	-5.06441	-5.87736
23195_22932_Bsu_-	23195	22932	-	-5.2441	-6.19612
23233_22866_Bsu_-	23233	22866	-	-5.43398	-6.16136
23365_23102_Bsu_-	23365	23102	-	-5.34101	-6.23391
23368_23014_Bsu_-	23368	23014	-	-5.10976	-6.04486
23469_23100_Bsu_-	23469	23100	-	-5.2607	-6.19612
23478_23238_Bsu_-	23478	23238	-	-5.44822	-6.07118
23513_23244_Bsu_-	23513	23244	-	-4.98582	-5.82815
23625_23345_Bsu_-	23625	23345	-	-5.35949	-6.09921
23627_23399_Bsu_-	23627	23399	-	-5.25324	-5.93288
23636_23359_Bsu_-	23636	23359	-	-5.07531	-6.19612
23662_23354_Bsu_-	23662	23354	-	-5.31896	-6.19612
23771_23519_Bsu_-	23771	23519	-	-5.17099	-6.12918
24022_23812_Bsu_-	24022	23812	-	-5.49721	-4.50445
24030_23812_Bsu_-	24030	23812	-	-5.08273	-4.1482
24128_23836_Bsu_-	24128	23836	-	-5.33876	-4.38377
24145_23812_Bsu_-	24145	23812	-	-5.54513	-4.55021
24175_23931_Bsu_-	24175	23931	-	-5.32985	-6.16136
24175_23947_Bsu_-	24175	23947	-	-5.20934	-6.16136
24178_23890_Bsu_-	24178	23890	-	-5.23338	-5.95308
24490_24166_Bsu_-	24490	24166	-	-5.3788	-6.07118
24499_24179_Bsu_-	24499	24179	-	-5.38627	-6.16136
24601_24395_Bsu_-	24601	24395	-	-5.18815	-6.02003
24609_24304_Bsu_-	24609	24304	-	-5.32985	-6.19612
24624_24314_Bsu_-	24624	24314	-	-5.44247	-6.04486
24649_24387_Bsu_-	24649	24387	-	-5.32546	-6.07118
24683_24407_Bsu_-	24683	24407	-	-5.31682	-5.95308
24787_24519_Bsu_-	24787	24519	-	-5.50704	-6.02003
25050_24686_Bsu_-	25050	24686	-	-5.457	-6.09921
25111_24850_Bsu_-	25111	24850	-	-5.14001	-5.84394
25196_24934_Bsu_-	25196	24934	-	-5.21607	-6.07118
25285_25000_Bsu_-	25285	25000	-	-5.21607	-5.79818
25330_25105_Bsu_-	25330	25105	-	-5.28785	-5.91358
25407_25091_Bsu_-	25407	25091	-	-5.28387	-6.09921
25513_25293_Bsu_-	25513	25293	-	-5.00003	-5.81291
25721_25385_Bsu_-	25721	25385	-	-5.33876	-5.97427
25870_25508_Bsu_-	25870	25508	-	-4.95037	-5.91358
25912_25615_Bsu_-	25912	25615	-	-5.30003	-5.62209
25994_25695_Bsu_-	25994	25695	-	-5.49077	-4.70476
26009_25694_Bsu_-	26009	25694	-	-4.97498	-4.17459
26046_25695_Bsu_-	26046	25695	-	-5.62868	-5.1715
26060_25788_Bsu_-	26060	25788	-	-5.08024	-4.28541
26060_25801_Bsu_-	26060	25801	-	-5.50704	-4.77976
26086_25766_Bsu_-	26086	25766	-	-5.65118	-4.59679
26128_25835_Bsu_-	26128	25835	-	-5.89192	-5.31626
26195_26000_Bsu_-	26195	26000	-	-5.32985	-6.04486
26341_26108_Bsu_-	26341	26108	-	-5.66527	-6.04486
26378_25998_Bsu_-	26378	25998	-	-5.50374	-4.59226
26378_26094_Bsu_-	26378	26094	-	-5.03103	-4.6289
26378_26104_Bsu_-	26378	26104	-	-5.43398	-4.86368
26472_26266_Bsu_-	26472	26266	-	-5.28986	-4.82352
26483_26177_Bsu_-	26483	26177	-	-5.27213	-4.25994
26510_26233_Bsu_-	26510	26233	-	-4.74579	-4.01547
26516_26177_Bsu_-	26516	26177	-	-5.26448	-4.37823
26611_26327_Bsu_-	26611	26327	-	-5.83192	-4.95516
26614_26332_Bsu_-	26614	26332	-	-5.00418	-4.29941
26627_26271_Bsu_-	26627	26271	-	-5.43962	-4.48221
26778_26501_Bsu_-	26778	26501	-	-5.16947	-5.86033
26781_26539_Bsu_-	26781	26539	-	-5.03436	-5.56773
26808_26589_Bsu_-	26808	26589	-	-5.2514	-4.47048
26835_26618_Bsu_-	26835	26618	-	-5.53089	-5.52712
26840_26563_Bsu_-	26840	26563	-	-5.72669	-4.94085
26881_26526_Bsu_-	26881	26526	-	-5.57899	-4.74767
26881_26557_Bsu_-	26881	26557	-	-5.34785	-4.55267
26883_26603_Bsu_-	26883	26603	-	-5.20934	-4.45906
26883_26639_Bsu_-	26883	26639	-	-5.34328	-4.7142
26968_26742_Bsu_-	26968	26742	-	-5.67492	-6.23391
27005_26767_Bsu_-	27005	26767	-	-5.22986	-5.99655
27186_26902_Bsu_-	27186	26902	-	-5.28189	-6.12918
27284_27004_Bsu_-	27284	27004	-	-5.23515	-5.87736
27534_27257_Bsu_-	27534	27257	-	-4.89192	-5.67324
27560_27230_Bsu_-	27560	27230	-	-5.36904	-6.23391
27560_27280_Bsu_-	27560	27280	-	-5.25324	-5.82815
27593_27280_Bsu_-	27593	27280	-	-5.32765	-5.89509
27646_27360_Bsu_-	27646	27360	-	-5.57123	-5.93288
27655_27271_Bsu_-	27655	27271	-	-5.55985	-6.19612
27714_27486_Bsu_-	27714	27486	-	-4.96345	-5.79818
27716_27320_Bsu_-	27716	27320	-	-5.29798	-5.99655
27720_27450_Bsu_-	27720	27450	-	-5.15597	-5.95308
27760_27441_Bsu_-	27760	27441	-	-5.22291	-5.62209
27819_27462_Bsu_-	27819	27462	-	-5.34785	-6.19612
27847_27472_Bsu_-	27847	27472	-	-5.35949	-6.19612
27893_27663_Bsu_-	27893	27663	-	-5.22464	-5.89509
27983_27786_Bsu_-	27983	27786	-	-5.22119	-6.09921
28074_27790_Bsu_-	28074	27790	-	-5.2939	-6.12918
28086_27786_Bsu_-	28086	27786	-	-5.37389	-6.09921
28120_27916_Bsu_-	28120	27916	-	-4.94488	-5.77015
28172_27974_Bsu_-	28172	27974	-	-5.0656	-5.60321
28379_28193_Bsu_-	28379	28193	-	-4.974	-5.5593
28418_28199_Bsu_-	28418	28199	-	-5.39643	-4.53258
28457_28199_Bsu_-	28457	28199	-	-4.83827	-3.94327
28528_28261_Bsu_-	28528	28261	-	-5.23515	-4.13574
28528_28277_Bsu_-	28528	28277	-	-5.45996	-4.46306
28535_28209_Bsu_-	28535	28209	-	-5.43398	-4.28943
28609_28404_Bsu_-	28609	28404	-	-5.03998	-4.6583
28628_28437_Bsu_-	28628	28437	-	-5.13717	-5.32591
28669_28362_Bsu_-	28669	28362	-	-5.53795	-4.50593
28695_28518_Bsu_-	28695	28518	-	-5.37146	-4.59226
28774_28420_Bsu_-	28774	28420	-	-5.83898	-4.67108
28834_28506_Bsu_-	28834	28506	-	-5.7105	-4.78394
28855_28659_Bsu_-	28855	28659	-	-4.92796	-6.07118
28895_28536_Bsu_-	28895	28536	-	-5.23515	-4.29576
28931_28633_Bsu_-	28931	28633	-	-5.47818	-5.87736
28993_28731_Bsu_-	28993	28731	-	-5.54877	-5.36149
29076_28888_Bsu_-	29076	28888	-	-4.80807	-5.48291
29082_28765_Bsu_-	29082	28765	-	-5.4148	-5.18894
29135_28846_Bsu_-	29135	28846	-	-4.90498	-5.62209
29167_28967_Bsu_-	29167	28967	-	-5.07654	-5.87736
29184_28826_Bsu_-	29184	28826	-	-5.24591	-5.45576
29184_28831_Bsu_-	29184	28831	-	-5.32765	-5.40024
29184_29048_Bsu_-	29184	29048	-	-5.38627	-6.12918
29337_28965_Bsu_-	29337	28965	-	-5.11109	-5.12302
29337_29071_Bsu_-	29337	29071	-	-5.43398	-5.67324
29340_29127_Bsu_-	29340	29127	-	-5.14864	-5.65205
29351_29059_Bsu_-	29351	29059	-	-5.38376	-5.86033
29366_29127_Bsu_-	29366	29127	-	-5.18656	-5.62209
29387_29059_Bsu_-	29387	29059	-	-5.27213	-5.78394
29393_29148_Bsu_-	29393	29148	-	-5.04225	-5.91358
29410_29119_Bsu_-	29410	29119	-	-5.02443	-5.66252
29415_29111_Bsu_-	29415	29111	-	-5.32328	-5.87736
29439_29103_Bsu_-	29439	29103	-	-5.34101	-6.19612
29486_29175_Bsu_-	29486	29175	-	-5.24956	-5.86033
29572_29328_Bsu_-	29572	29328	-	-5.4042	-5.69552
29578_29372_Bsu_-	29578	29372	-	-5.32985	-5.13543
29595_29416_Bsu_-	29595	29416	-	-5.00522	-5.11694
29622_29328_Bsu_-	29622	29328	-	-5.79824	-5.86033
29743_29465_Bsu_-	29743	29465	-	-5.16042	-5.87736
29842_29613_Bsu_-	29842	29613	-	-5.2551	-5.12918
29856_29623_Bsu_-	29856	29623	-	-5.4148	-5.93288
29866_29592_Bsu_-	29866	29592	-	-5.39643	-5.81291
29899_29613_Bsu_-	29899	29613	-	-5.36186	-5.32591
29938_29607_Bsu_-	29938	29607	-	-5.17406	-4.56265
29966_29593_Bsu_-	29966	29593	-	-5.43679	-4.62597
29981_29699_Bsu_-	29981	29699	-	-4.92188	-5.68424
30087_29739_Bsu_-	30087	29739	-	-5.2441	-4.30963
30180_29810_Bsu_-	30180	29810	-	-5.32765	-5.15803
30197_29832_Bsu_-	30197	29832	-	-5.59901	-5.41797
30226_29898_Bsu_-	30226	29898	-	-5.29798	-6.19612
30257_29995_Bsu_-	30257	29995	-	-5.62868	-5.75679
30322_29957_Bsu_-	30322	29957	-	-5.21948	-5.99655
30334_30039_Bsu_-	30334	30039	-	-5.21607	-5.78394
30375_30081_Bsu_-	30375	30081	-	-5.08398	-5.00346
30399_30068_Bsu_-	30399	30068	-	-5.67492	-5.61255
30400_30137_Bsu_-	30400	30137	-	-4.67884	-5.1854
30407_30078_Bsu_-	30407	30078	-	-5.01472	-5.04231
30409_30068_Bsu_-	30409	30068	-	-5.00942	-4.99884
30419_30127_Bsu_-	30419	30127	-	-5.56741	-5.06579
30421_30083_Bsu_-	30421	30083	-	-5.01686	-4.99427
30491_30253_Bsu_-	30491	30253	-	-5.2405	-5.79818
30515_30253_Bsu_-	30515	30253	-	-5.53795	-6.16136
31958_31729_Bsu_-	31958	31729	-	-5.22637	-6.07118
32017_31856_Bsu_-	32017	31856	-	-5.22291	-5.89509
32159_31938_Bsu_-	32159	31938	-	-5.06441	-6.16136
32190_31956_Bsu_-	32190	31956	-	-4.79053	-5.719
32192_31961_Bsu_-	32192	31961	-	-5.53441	-6.09921
32209_32010_Bsu_-	32209	32010	-	-5.4813	-5.95308
32263_31949_Bsu_-	32263	31949	-	-5.7105	-6.23391
32333_31963_Bsu_-	32333	31963	-	-5.35015	-6.04486
35138_34748_Bsu_-	35138	34748	-	-5.14287	-5.24592
35218_34941_Bsu_-	35218	34941	-	-5.46294	-6.16136
35258_34964_Bsu_-	35258	34964	-	-5.52051	-6.04486
35405_35088_Bsu_-	35405	35088	-	-5.58689	-5.13229
35432_35133_Bsu_-	35432	35133	-	-5.88395	-6.12918
35439_35123_Bsu_-	35439	35123	-	-5.43962	-5.47596
35515_35240_Bsu_-	35515	35240	-	-5.36663	-5.79818
35550_35268_Bsu_-	35550	35268	-	-5.67983	-5.11997
35593_35354_Bsu_-	35593	35354	-	-5.47818	-4.48082
35664_35293_Bsu_-	35664	35293	-	-5.50704	-4.78394
35707_35423_Bsu_-	35707	35423	-	-5.61571	-4.7661
35707_35430_Bsu_-	35707	35430	-	-5.45113	-4.55349
35816_35611_Bsu_-	35816	35611	-	-4.90747	-5.89509
35978_35672_Bsu_-	35978	35672	-	-5.66052	-4.7661
36063_35852_Bsu_-	36063	35852	-	-5.48759	-6.07118
36105_35876_Bsu_-	36105	35876	-	-4.94853	-5.67324
36189_36049_Bsu_-	36189	36049	-	-5.17871	-6.04486
36230_35956_Bsu_-	36230	35956	-	-5.40683	-5.99655
36277_36010_Bsu_-	36277	36010	-	-5.457	-5.87736
36295_35980_Bsu_-	36295	35980	-	-5.16643	-5.63185
36322_35980_Bsu_-	36322	35980	-	-4.8498	-5.23391
36356_36070_Bsu_-	36356	36070	-	-4.8028	-5.47596
36463_36167_Bsu_-	36463	36167	-	-4.91082	-5.0794
36476_36254_Bsu_-	36476	36254	-	-5.35949	-5.95308
36549_36379_Bsu_-	36549	36379	-	-4.86314	-4.33082
36680_36390_Bsu_-	36680	36390	-	-5.53441	-4.43646
36685_36291_Bsu_-	36685	36291	-	-5.47509	-4.49643
36685_36361_Bsu_-	36685	36361	-	-5.37389	-4.15836
36685_36473_Bsu_-	36685	36473	-	-5.32328	-4.25744
36818_36555_Bsu_-	36818	36555	-	-5.05729	-5.68424
36874_36544_Bsu_-	36874	36544	-	-4.78046	-5.24592
36920_36676_Bsu_-	36920	36676	-	-5.35949	-6.12918
36922_36676_Bsu_-	36922	36676	-	-5.56741	-6.23391
36976_36729_Bsu_-	36976	36729	-	-4.85126	-5.59406
36991_36610_Bsu_-	36991	36610	-	-4.89353	-5.25411
37018_36729_Bsu_-	37018	36729	-	-5.49721	-6.12918
37104_36913_Bsu_-	37104	36913	-	-5.28189	-6.09921
37125_36825_Bsu_-	37125	36825	-	-5.81813	-6.02003
37184_36979_Bsu_-	37184	36979	-	-5.35247	-6.16136
37264_36948_Bsu_-	37264	36948	-	-5.50374	-6.23391
37314_37133_Bsu_-	37314	37133	-	-5.52394	-6.12918
37370_37029_Bsu_-	37370	37029	-	-5.10844	-5.79818
37526_37216_Bsu_-	37526	37216	-	-5.22986	-5.81291
37538_37173_Bsu_-	37538	37173	-	-5.28387	-5.99655
37544_37325_Bsu_-	37544	37325	-	-5.17253	-6.23391
37580_37330_Bsu_-	37580	37330	-	-5.2441	-4.58158
37582_37340_Bsu_-	37582	37340	-	-5.22986	-4.36521
37626_37360_Bsu_-	37626	37360	-	-5.65118	-5.24188
37681_37355_Bsu_-	37681	37355	-	-5.21438	-4.21085
37687_37371_Bsu_-	37687	37371	-	-5.1501	-4.11304
37687_37456_Bsu_-	37687	37456	-	-5.42019	-4.98305
37738_37428_Bsu_-	37738	37428	-	-5.47509	-4.44025
37738_37517_Bsu_-	37738	37517	-	-4.67983	-3.97842
37847_37576_Bsu_-	37847	37576	-	-5.16341	-5.73124
37877_37573_Bsu_-	37877	37573	-	-5.29798	-5.63185
37878_37519_Bsu_-	37878	37519	-	-5.70523	-5.64184
37892_37607_Bsu_-	37892	37607	-	-5.58292	-6.07118
37894_37729_Bsu_-	37894	37729	-	-5.19456	-6.04486
37942_37678_Bsu_-	37942	37678	-	-5.15156	-6.04486
37947_37678_Bsu_-	37947	37678	-	-5.03548	-6.04486
38007_37678_Bsu_-	38007	37678	-	-5.31682	-6.04486
38033_37734_Bsu_-	38033	37734	-	-5.23692	-5.97427
38124_37895_Bsu_-	38124	37895	-	-5.04797	-5.91358
38147_37864_Bsu_-	38147	37864	-	-5.16341	-6.07118
38165_37873_Bsu_-	38165	37873	-	-5.25696	-6.04486
38204_37895_Bsu_-	38204	37895	-	-5.55985	-6.19612
38485_38127_Bsu_-	38485	38127	-	-5.2405	-6.12918
38545_38200_Bsu_-	38545	38200	-	-5.37146	-5.99655
38612_38334_Bsu_-	38612	38334	-	-5.40947	-6.23391
38615_38349_Bsu_-	38615	38349	-	-5.16341	-6.02003
38661_38453_Bsu_-	38661	38453	-	-5.28986	-5.81291
38829_38453_Bsu_-	38829	38453	-	-5.16341	-6.23391
38837_38514_Bsu_-	38837	38514	-	-5.126	-6.09921
38840_38534_Bsu_-	38840	38534	-	-5.37634	-5.99655
38914_38665_Bsu_-	38914	38665	-	-5.30625	-6.07118
38914_38720_Bsu_-	38914	38720	-	-4.76338	-5.67324
39195_38910_Bsu_-	39195	38910	-	-5.39386	-5.17839
39196_38890_Bsu_-	39196	38890	-	-5.47509	-4.75417
39222_38984_Bsu_-	39222	38984	-	-5.74925	-5.55103
39222_39012_Bsu_-	39222	39012	-	-5.17253	-4.93685
39266_38890_Bsu_-	39266	38890	-	-5.56361	-4.51791
39282_38905_Bsu_-	39282	38905	-	-5.70523	-4.81441
39426_39061_Bsu_-	39426	39061	-	-5.58689	-5.03475
39426_39140_Bsu_-	39426	39140	-	-5.60728	-6.07118
39546_39267_Bsu_-	39546	39267	-	-5.14431	-6.04486
39546_39344_Bsu_-	39546	39344	-	-5.26448	-5.86033
39556_39213_Bsu_-	39556	39213	-	-5.04797	-5.719
39671_39424_Bsu_-	39671	39424	-	-4.99186	-5.7071
39869_39537_Bsu_-	39869	39537	-	-5.59901	-5.77015
39879_39659_Bsu_-	39879	39659	-	-4.94853	-5.74383
39935_39582_Bsu_-	39935	39582	-	-5.55613	-5.24188
40113_39850_Bsu_-	40113	39850	-	-5.20436	-5.59406
40128_39852_Bsu_-	40128	39852	-	-5.19456	-5.77015
40172_39941_Bsu_-	40172	39941	-	-5.0366	-5.74383
40277_40047_Bsu_-	40277	40047	-	-5.31682	-5.7071
40370_40102_Bsu_-	40370	40102	-	-5.43119	-5.91358
40518_40284_Bsu_-	40518	40284	-	-5.2514	-6.12918
40556_40257_Bsu_-	40556	40257	-	-5.10317	-5.87736
40566_40227_Bsu_-	40566	40227	-	-5.22119	-6.19612
40652_40356_Bsu_-	40652	40356	-	-5.61999	-6.16136
40677_40361_Bsu_-	40677	40361	-	-5.57123	-5.56773
40697_40466_Bsu_-	40697	40466	-	-4.54117	-5.11394
40740_40429_Bsu_-	40740	40429	-	-5.62868	-6.09921
40834_40666_Bsu_-	40834	40666	-	-5.15302	-5.69552
40844_40610_Bsu_-	40844	40610	-	-5.33206	-6.16136
40891_40649_Bsu_-	40891	40649	-	-5.36904	-5.81291
40903_40660_Bsu_-	40903	40660	-	-4.9663	-5.28853
40915_40533_Bsu_-	40915	40533	-	-4.92883	-3.90646
40925_40695_Bsu_-	40925	40695	-	-5.05144	-5.29758
40979_40641_Bsu_-	40979	40641	-	-5.30834	-5.36149
40989_40719_Bsu_-	40989	40719	-	-5.58689	-5.77015
40992_40729_Bsu_-	40992	40729	-	-5.46898	-6.04486
41031_40827_Bsu_-	41031	40827	-	-4.79053	-5.56773
41121_40828_Bsu_-	41121	40828	-	-5.12877	-5.86033
41212_40981_Bsu_-	41212	40981	-	-5.11243	-5.95308
41225_41094_Bsu_-	41225	41094	-	-5.03548	-6.04486
41297_40992_Bsu_-	41297	40992	-	-5.27406	-6.16136
41346_41022_Bsu_-	41346	41022	-	-5.73222	-6.16136
41351_41070_Bsu_-	41351	41070	-	-5.60312	-6.02003
41443_41146_Bsu_-	41443	41146	-	-5.33206	-5.91358
41460_41302_Bsu_-	41460	41302	-	-5.34785	-6.19612
41623_41331_Bsu_-	41623	41331	-	-5.18183	-5.89509
41771_41496_Bsu_-	41771	41496	-	-5.21101	-6.04486
41794_41509_Bsu_-	41794	41509	-	-5.2405	-5.91358
41859_41625_Bsu_-	41859	41625	-	-5.7105	-5.46912
42101_41872_Bsu_-	42101	41872	-	-5.33428	-6.19612
42155_41796_Bsu_-	42155	41796	-	-4.90998	-5.42405
42157_41820_Bsu_-	42157	41820	-	-5.30625	-5.69552
42215_42004_Bsu_-	42215	42004	-	-4.53974	-5.16809
42265_42075_Bsu_-	42265	42075	-	-4.90333	-5.51943
42266_41974_Bsu_-	42266	41974	-	-5.66052	-5.95308
42298_42100_Bsu_-	42298	42100	-	-5.41749	-5.43021
42325_42075_Bsu_-	42325	42075	-	-5.19456	-4.57982
42330_42098_Bsu_-	42330	42098	-	-4.75041	-4.62597
42397_42206_Bsu_-	42397	42206	-	-5.11377	-5.82815
42488_42156_Bsu_-	42488	42156	-	-5.73222	-6.19612
42555_42366_Bsu_-	42555	42366	-	-5.16947	-5.54291
42594_42267_Bsu_-	42594	42267	-	-5.45405	-4.47942
42594_42275_Bsu_-	42594	42275	-	-5.35015	-4.24027
42594_42401_Bsu_-	42594	42401	-	-5.03103	-5.29303
42605_42267_Bsu_-	42605	42267	-	-5.29798	-4.37933
42658_42310_Bsu_-	42658	42310	-	-5.74925	-4.53573
42690_42425_Bsu_-	42690	42425	-	-5.38627	-5.13543
42718_42444_Bsu_-	42718	42444	-	-5.31682	-5.97427
42730_42442_Bsu_-	42730	42442	-	-5.62431	-5.17839
42769_42483_Bsu_-	42769	42483	-	-5.43679	-5.14497
42910_42651_Bsu_-	42910	42651	-	-5.4813	-5.719
42951_42710_Bsu_-	42951	42710	-	-5.16042	-4.9212
42968_42649_Bsu_-	42968	42649	-	-5.42019	-4.50964
42976_42742_Bsu_-	42976	42742	-	-5.19456	-4.47185
42983_42649_Bsu_-	42983	42649	-	-5.51372	-4.38544
43023_42742_Bsu_-	43023	42742	-	-5.49398	-4.53573
43078_42798_Bsu_-	43078	42798	-	-5.22986	-4.56944
43116_42898_Bsu_-	43116	42898	-	-5.02552	-5.87736
43127_42907_Bsu_-	43127	42907	-	-4.97014	-5.86033
43175_42858_Bsu_-	43175	42858	-	-4.98483	-5.2753
43364_43126_Bsu_-	43364	43126	-	-4.96155	-5.78394
43419_43160_Bsu_-	43419	43160	-	-5.20271	-6.02003
43431_43159_Bsu_-	43431	43159	-	-5.34101	-6.09921
43433_43107_Bsu_-	43433	43107	-	-5.55613	-5.95308
43561_43225_Bsu_-	43561	43225	-	-5.28586	-5.5593
43698_43359_Bsu_-	43698	43359	-	-5.70523	-5.84394
43711_43491_Bsu_-	43711	43491	-	-4.99388	-5.37221
43733_43465_Bsu_-	43733	43465	-	-5.2405	-5.89509
43782_43465_Bsu_-	43782	43465	-	-5.1834	-5.97427
43820_43594_Bsu_-	43820	43594	-	-5.07164	-5.67324
43926_43664_Bsu_-	43926	43664	-	-5.4016	-5.86033
43926_43677_Bsu_-	43926	43677	-	-4.85346	-5.16136
43987_43664_Bsu_-	43987	43664	-	-5.60728	-5.18894
44091_43724_Bsu_-	44091	43724	-	-5.19295	-4.15145
44103_43797_Bsu_-	44103	43797	-	-5.90004	-5.11997
44205_43880_Bsu_-	44205	43880	-	-5.32765	-4.55349
44259_43928_Bsu_-	44259	43928	-	-5.34328	-6.23391
44259_44008_Bsu_-	44259	44008	-	-5.24774	-6.04486
44277_43978_Bsu_-	44277	43978	-	-5.14001	-5.81291
44277_44031_Bsu_-	44277	44031	-	-5.52051	-5.84394
44301_43904_Bsu_-	44301	43904	-	-5.87612	-5.82815
44320_44004_Bsu_-	44320	44004	-	-5.89192	-6.23391
44336_44137_Bsu_-	44336	44137	-	-5.34785	-6.09921
44537_44320_Bsu_-	44537	44320	-	-4.88712	-5.719
44573_44300_Bsu_-	44573	44300	-	-5.71583	-6.16136
44651_44454_Bsu_-	44651	44454	-	-5.52051	-4.69667
44779_44555_Bsu_-	44779	44555	-	-5.20934	-5.25827
44781_44503_Bsu_-	44781	44503	-	-5.55243	-5.29303
44889_44636_Bsu_-	44889	44636	-	-5.90004	-4.92312
44942_44755_Bsu_-	44942	44755	-	-5.04567	-3.99747
45090_44786_Bsu_-	45090	44786	-	-5.7918	-4.83282
45121_44779_Bsu_-	45121	44779	-	-5.48759	-4.49355
45432_45215_Bsu_-	45432	45215	-	-5.19295	-6.04486
45533_45268_Bsu_-	45533	45268	-	-5.32112	-6.19612
45594_45345_Bsu_-	45594	45345	-	-4.99388	-6.04486
45774_45551_Bsu_-	45774	45551	-	-5.46898	-6.23391
45834_45587_Bsu_-	45834	45587	-	-5.28189	-6.12918
45847_45512_Bsu_-	45847	45512	-	-5.2939	-5.99655
45874_45563_Bsu_-	45874	45563	-	-5.32328	-6.07118
45993_45708_Bsu_-	45993	45708	-	-5.20436	-5.78394
46194_45944_Bsu_-	46194	45944	-	-5.11781	-5.53494
46260_45913_Bsu_-	46260	45913	-	-5.31045	-5.86033
46293_46077_Bsu_-	46293	46077	-	-5.02552	-5.75679
46343_46004_Bsu_-	46343	46004	-	-5.57123	-6.12918
46495_46245_Bsu_-	46495	46245	-	-4.6475	-5.50445
46646_46385_Bsu_-	46646	46385	-	-5.18183	-6.07118
46715_46483_Bsu_-	46715	46483	-	-5.2607	-6.02003
46794_46533_Bsu_-	46794	46533	-	-5.76099	-6.16136
46824_46616_Bsu_-	46824	46616	-	-5.21777	-6.16136
46862_46603_Bsu_-	46862	46603	-	-4.81745	-5.74383
46968_46677_Bsu_-	46968	46677	-	-5.57509	-5.40024
47034_46882_Bsu_-	47034	46882	-	-5.47202	-6.07118
47151_46937_Bsu_-	47151	46937	-	-4.92796	-5.93288
47186_46922_Bsu_-	47186	46922	-	-5.30003	-5.95308
47398_47106_Bsu_-	47398	47106	-	-5.52394	-5.58511
47398_47184_Bsu_-	47398	47184	-	-5.21948	-5.68424
47408_47096_Bsu_-	47408	47096	-	-5.08149	-5.66252
47565_47277_Bsu_-	47565	47277	-	-5.0954	-5.77015
47651_47245_Bsu_-	47651	47245	-	-5.65118	-5.97427
47748_47405_Bsu_-	47748	47405	-	-4.67786	-5.50445
47758_47541_Bsu_-	47758	47541	-	-4.98483	-5.79818
47773_47438_Bsu_-	47773	47438	-	-5.39386	-6.09921
47838_47561_Bsu_-	47838	47561	-	-5.4813	-6.07118
47928_47670_Bsu_-	47928	47670	-	-5.67007	-4.81441
47930_47609_Bsu_-	47930	47609	-	-4.7169	-3.72606
47994_47703_Bsu_-	47994	47703	-	-5.60312	-4.58867
47999_47727_Bsu_-	47999	47727	-	-5.67492	-4.93685
47999_47739_Bsu_-	47999	47739	-	-5.16341	-4.95724
48088_47851_Bsu_-	48088	47851	-	-4.77798	-5.29303
48163_47851_Bsu_-	48163	47851	-	-4.86238	-3.9168
48173_47829_Bsu_-	48173	47829	-	-5.66527	-4.719
48173_47914_Bsu_-	48173	47914	-	-5.22291	-4.80255
48175_47866_Bsu_-	48175	47866	-	-5.47202	-4.90609
48348_48057_Bsu_-	48348	48057	-	-5.13859	-5.03227
48373_48178_Bsu_-	48373	48178	-	-5.29798	-5.78394
48378_48085_Bsu_-	48378	48085	-	-5.49077	-5.37768
48440_48225_Bsu_-	48440	48225	-	-5.55243	-6.16136
48571_48309_Bsu_-	48571	48309	-	-5.26829	-6.07118
48606_48352_Bsu_-	48606	48352	-	-5.2939	-4.67651
48618_48311_Bsu_-	48618	48311	-	-5.09029	-6.12918
48637_48328_Bsu_-	48637	48328	-	-5.11646	-5.97427
48804_48596_Bsu_-	48804	48596	-	-5.33651	-5.01763
48885_48555_Bsu_-	48885	48555	-	-5.48759	-5.12918
48889_48671_Bsu_-	48889	48671	-	-5.27992	-6.09921
48957_48647_Bsu_-	48957	48647	-	-5.03103	-4.84555
48957_48676_Bsu_-	48957	48676	-	-5.27796	-5.87736
48973_48594_Bsu_-	48973	48594	-	-5.5171	-4.90424
48993_48663_Bsu_-	48993	48663	-	-5.51037	-6.16136
48995_48668_Bsu_-	48995	48668	-	-5.27213	-5.91358
49074_48725_Bsu_-	49074	48725	-	-5.50704	-5.86033
49074_48793_Bsu_-	49074	48793	-	-5.24774	-5.36682
49074_48812_Bsu_-	49074	48812	-	-4.74407	-4.93685
49089_48770_Bsu_-	49089	48770	-	-4.60979	-4.00346
49132_48812_Bsu_-	49132	48812	-	-5.61999	-4.72753
49195_48964_Bsu_-	49195	48964	-	-5.32765	-5.69552
49286_48986_Bsu_-	49286	48986	-	-5.09797	-4.69552
49291_48986_Bsu_-	49291	48986	-	-5.83192	-5.43021
49313_48976_Bsu_-	49313	48976	-	-5.399	-4.6116
49335_48986_Bsu_-	49335	48986	-	-5.24956	-4.90056
49355_48998_Bsu_-	49355	48998	-	-5.34328	-4.62113
49501_49153_Bsu_-	49501	49153	-	-5.46294	-5.22609
49503_49220_Bsu_-	49503	49220	-	-5.26448	-4.65621
49508_49242_Bsu_-	49508	49242	-	-5.70003	-5.25
49512_49306_Bsu_-	49512	49306	-	-5.04225	-5.93288
49539_49186_Bsu_-	49539	49186	-	-5.19943	-4.34334
49717_49309_Bsu_-	49717	49309	-	-5.07164	-4.10769
49765_49445_Bsu_-	49765	49445	-	-5.69489	-6.12918
49826_49679_Bsu_-	49826	49679	-	-4.77183	-5.69552
49851_49602_Bsu_-	49851	49602	-	-5.44822	-6.12918
49857_49597_Bsu_-	49857	49597	-	-4.97207	-5.87736
49951_49709_Bsu_-	49951	49709	-	-5.48443	-6.23391
49956_49716_Bsu_-	49956	49716	-	-5.22464	-6.23391
49963_49672_Bsu_-	49963	49672	-	-4.80019	-5.68424
50045_49776_Bsu_-	50045	49776	-	-5.1501	-5.66252
50114_49942_Bsu_-	50114	49942	-	-4.97889	-5.97427
50129_49941_Bsu_-	50129	49941	-	-5.32985	-6.12918
50168_49863_Bsu_-	50168	49863	-	-5.43398	-6.12918
50316_50117_Bsu_-	50316	50117	-	-5.13435	-6.02003
50354_50101_Bsu_-	50354	50101	-	-5.19456	-6.09921
50393_50077_Bsu_-	50393	50077	-	-5.35949	-6.04486
50393_50137_Bsu_-	50393	50137	-	-5.43962	-6.02003
50467_50091_Bsu_-	50467	50091	-	-5.4148	-5.7071
50625_50384_Bsu_-	50625	50384	-	-5.27796	-5.99655
50651_50383_Bsu_-	50651	50383	-	-5.11377	-5.32591
50662_50359_Bsu_-	50662	50359	-	-5.53795	-5.75679
50667_50422_Bsu_-	50667	50422	-	-4.72944	-5.44923
50672_50446_Bsu_-	50672	50446	-	-5.43398	-6.23391
50727_50477_Bsu_-	50727	50477	-	-5.28189	-6.09921
50833_50609_Bsu_-	50833	50609	-	-5.48759	-6.07118
50878_50619_Bsu_-	50878	50619	-	-5.29187	-5.7071
50916_50648_Bsu_-	50916	50648	-	-5.36904	-5.82815
51029_50663_Bsu_-	51029	50663	-	-5.4042	-5.77015
51143_50819_Bsu_-	51143	50819	-	-5.06801	-5.719
51415_51209_Bsu_-	51415	51209	-	-5.09156	-6.04486
51450_51109_Bsu_-	51450	51109	-	-5.17871	-6.19612
51455_51139_Bsu_-	51455	51139	-	-5.21607	-6.16136
51477_51233_Bsu_-	51477	51233	-	-4.85126	-5.719
51477_51331_Bsu_-	51477	51331	-	-5.42841	-6.23391
51720_51464_Bsu_-	51720	51464	-	-5.37146	-6.12918
51866_51567_Bsu_-	51866	51567	-	-5.61571	-5.56773
51890_51675_Bsu_-	51890	51675	-	-5.52051	-5.68424
51908_51685_Bsu_-	51908	51685	-	-4.69387	-4.90239
51943_51663_Bsu_-	51943	51663	-	-5.23338	-5.04999
52176_51916_Bsu_-	52176	51916	-	-5.36904	-6.19612
52189_51828_Bsu_-	52189	51828	-	-5.57509	-6.19612
52295_52026_Bsu_-	52295	52026	-	-5.02443	-5.87736
52580_52280_Bsu_-	52580	52280	-	-5.13295	-4.31152
52601_52221_Bsu_-	52601	52221	-	-5.48759	-4.51263
52606_52281_Bsu_-	52606	52281	-	-5.34556	-4.62017
52614_52334_Bsu_-	52614	52334	-	-5.53089	-5.93288
52643_52465_Bsu_-	52643	52465	-	-5.37634	-5.95308
52683_52400_Bsu_-	52683	52400	-	-4.84761	-4.59406
52739_52509_Bsu_-	52739	52509	-	-5.4016	-6.23391
52757_52564_Bsu_-	52757	52564	-	-5.18027	-5.00579
52781_52564_Bsu_-	52781	52564	-	-5.21438	-4.70243
52790_52535_Bsu_-	52790	52535	-	-5.47818	-5.20712
52792_52467_Bsu_-	52792	52467	-	-5.86088	-4.86537
52939_52566_Bsu_-	52939	52566	-	-5.38376	-4.35466
52949_52735_Bsu_-	52949	52735	-	-5.33876	-5.87736
53016_52785_Bsu_-	53016	52785	-	-5.13435	-6.07118
53306_52948_Bsu_-	53306	52948	-	-5.399	-5.97427
53313_52940_Bsu_-	53313	52940	-	-5.15893	-5.91358
53328_53133_Bsu_-	53328	53133	-	-5.67492	-6.19612
53354_53113_Bsu_-	53354	53113	-	-5.22464	-5.39449
53378_53128_Bsu_-	53378	53128	-	-5.47509	-6.12918
53379_53133_Bsu_-	53379	53133	-	-5.69489	-5.95308
53384_53121_Bsu_-	53384	53121	-	-5.03885	-5.18188
53396_53194_Bsu_-	53396	53194	-	-5.10976	-5.719
53422_53063_Bsu_-	53422	53063	-	-5.13435	-5.13858
53553_53258_Bsu_-	53553	53258	-	-5.27213	-5.87736
53572_53258_Bsu_-	53572	53258	-	-5.2551	-5.81291
53649_53446_Bsu_-	53649	53446	-	-5.05965	-5.77015
53753_53381_Bsu_-	53753	53381	-	-5.47818	-4.53811
53753_53431_Bsu_-	53753	53431	-	-5.46595	-5.28853
53753_53446_Bsu_-	53753	53446	-	-5.17099	-5.34589
53774_53446_Bsu_-	53774	53446	-	-5.66052	-6.07118
53777_53446_Bsu_-	53777	53446	-	-5.50704	-5.79818
53858_53540_Bsu_-	53858	53540	-	-5.23692	-5.719
53877_53621_Bsu_-	53877	53621	-	-5.51372	-5.50445
53877_53744_Bsu_-	53877	53744	-	-5.04225	-5.74383
53908_53586_Bsu_-	53908	53586	-	-5.57899	-5.42405
53995_53634_Bsu_-	53995	53634	-	-5.87612	-4.79243
54046_53711_Bsu_-	54046	53711	-	-5.26638	-4.67651
54061_53715_Bsu_-	54061	53715	-	-5.64659	-4.90609
54099_53824_Bsu_-	54099	53824	-	-5.56361	-6.09921
54109_53748_Bsu_-	54109	53748	-	-5.50374	-5.50445
54109_53787_Bsu_-	54109	53787	-	-5.51037	-6.09921
54138_53816_Bsu_-	54138	53816	-	-5.50046	-5.95308
54251_53854_Bsu_-	54251	53854	-	-5.26258	-6.16136
54280_54078_Bsu_-	54280	54078	-	-5.40683	-6.23391
54308_53989_Bsu_-	54308	53989	-	-5.50046	-6.23391
54326_54052_Bsu_-	54326	54052	-	-5.2514	-6.04486
54339_54078_Bsu_-	54339	54078	-	-5.51372	-6.23391
54545_54271_Bsu_-	54545	54271	-	-4.94127	-3.99769
54545_54286_Bsu_-	54545	54286	-	-5.15156	-5.79818
54553_54318_Bsu_-	54553	54318	-	-5.31896	-6.04486
54598_54318_Bsu_-	54598	54318	-	-5.09029	-5.93288
54635_54318_Bsu_-	54635	54318	-	-5.63309	-6.02003
54706_54399_Bsu_-	54706	54399	-	-5.76099	-6.23391
54706_54505_Bsu_-	54706	54505	-	-4.81881	-5.97427
54751_54455_Bsu_-	54751	54455	-	-5.18027	-5.99655
54823_54626_Bsu_-	54823	54626	-	-5.23162	-6.02003
54849_54533_Bsu_-	54849	54533	-	-5.2939	-6.07118
54915_54599_Bsu_-	54915	54599	-	-5.36186	-6.02003
54940_54616_Bsu_-	54940	54616	-	-5.12325	-5.87736
54952_54697_Bsu_-	54952	54697	-	-5.13155	-6.12918
55003_54741_Bsu_-	55003	54741	-	-5.24591	-5.95308
55051_54725_Bsu_-	55051	54725	-	-5.47202	-6.23391
55112_54892_Bsu_-	55112	54892	-	-5.29187	-6.12918
55189_54892_Bsu_-	55189	54892	-	-5.12052	-5.91358
55229_54905_Bsu_-	55229	54905	-	-5.35247	-5.99655
55266_55032_Bsu_-	55266	55032	-	-5.48759	-6.09921
55325_55072_Bsu_-	55325	55072	-	-5.18815	-5.48291
55350_55072_Bsu_-	55350	55072	-	-5.16492	-5.74383
55394_55052_Bsu_-	55394	55052	-	-5.16492	-5.64184
55394_55080_Bsu_-	55394	55080	-	-5.82497	-6.23391
55403_55084_Bsu_-	55403	55084	-	-5.8114	-6.02003
55403_55185_Bsu_-	55403	55185	-	-4.92361	-5.73124
55552_55205_Bsu_-	55552	55205	-	-5.52394	-6.12918
55584_55333_Bsu_-	55584	55333	-	-5.47818	-5.17839
55644_55316_Bsu_-	55644	55316	-	-5.55613	-5.06579
55672_55447_Bsu_-	55672	55447	-	-5.37389	-5.48291
55682_55403_Bsu_-	55682	55403	-	-5.02009	-4.82199
55761_55370_Bsu_-	55761	55370	-	-5.49077	-5.52712
55761_55436_Bsu_-	55761	55436	-	-5.35247	-5.56773
55844_55594_Bsu_-	55844	55594	-	-5.16643	-6.07118
55867_55622_Bsu_-	55867	55622	-	-4.80675	-5.61255
55940_55629_Bsu_-	55940	55629	-	-5.20601	-5.74383
56050_55744_Bsu_-	56050	55744	-	-5.0954	-5.67324
56077_55879_Bsu_-	56077	55879	-	-5.08024	-6.07118
56187_55918_Bsu_-	56187	55918	-	-5.42566	-6.16136
56254_55951_Bsu_-	56254	55951	-	-4.80477	-5.54291
56317_56009_Bsu_-	56317	56009	-	-5.20601	-6.16136
56420_56068_Bsu_-	56420	56068	-	-5.35015	-4.29303
56432_56183_Bsu_-	56432	56183	-	-5.78546	-5.24188
56447_56181_Bsu_-	56447	56181	-	-5.37146	-4.47527
56453_56181_Bsu_-	56453	56181	-	-5.91674	-5.03227
56458_56241_Bsu_-	56458	56241	-	-5.57123	-4.7661
56469_56178_Bsu_-	56469	56178	-	-5.49721	-4.4739
56487_56183_Bsu_-	56487	56183	-	-5.52051	-4.56181
56519_56255_Bsu_-	56519	56255	-	-5.28586	-4.35885
56588_56303_Bsu_-	56588	56303	-	-5.28189	-5.01763
56605_56273_Bsu_-	56605	56273	-	-5.68479	-4.69324
56652_56444_Bsu_-	56652	56444	-	-5.49398	-6.23391
56667_56444_Bsu_-	56667	56444	-	-5.32985	-6.09921
56675_56451_Bsu_-	56675	56451	-	-5.16643	-5.7071
56680_56325_Bsu_-	56680	56325	-	-5.05611	-4.37988
56767_56386_Bsu_-	56767	56386	-	-5.38627	-5.75679
56779_56529_Bsu_-	56779	56529	-	-5.32765	-5.86033
56825_56459_Bsu_-	56825	56459	-	-5.78546	-5.82815
56852_56584_Bsu_-	56852	56584	-	-5.36663	-6.04486
56911_56666_Bsu_-	56911	56666	-	-5.38627	-5.73124
56989_56755_Bsu_-	56989	56755	-	-5.30417	-6.04486
57044_56855_Bsu_-	57044	56855	-	-5.09283	-5.99655
57074_56819_Bsu_-	57074	56819	-	-5.14287	-5.97427
57100_56865_Bsu_-	57100	56865	-	-5.09283	-6.16136
57143_56865_Bsu_-	57143	56865	-	-5.20767	-6.07118
57213_56816_Bsu_-	57213	56816	-	-5.38376	-6.04486
57252_57030_Bsu_-	57252	57030	-	-5.04339	-6.16136
57318_56992_Bsu_-	57318	56992	-	-5.30834	-6.12918
57353_57030_Bsu_-	57353	57030	-	-5.38878	-6.23391
57383_57002_Bsu_-	57383	57002	-	-5.54877	-6.23391
57447_57067_Bsu_-	57447	57067	-	-5.20271	-5.37768
57547_57220_Bsu_-	57547	57220	-	-5.4148	-5.87736
57689_57438_Bsu_-	57689	57438	-	-5.62868	-5.99655
57833_57583_Bsu_-	57833	57583	-	-5.08524	-5.59406
57889_57642_Bsu_-	57889	57642	-	-5.16643	-4.88614
57942_57747_Bsu_-	57942	57747	-	-5.18498	-5.82815
57944_57823_Bsu_-	57944	57823	-	-4.81274	-5.81291
57984_57736_Bsu_-	57984	57736	-	-5.34101	-5.47596
58057_57717_Bsu_-	58057	57717	-	-5.04567	-5.15145
58078_57797_Bsu_-	58078	57797	-	-5.03548	-5.86033
58276_57975_Bsu_-	58276	57975	-	-5.38878	-5.99655
58286_58032_Bsu_-	58286	58032	-	-5.70003	-5.99655
58294_57980_Bsu_-	58294	57980	-	-5.43962	-5.69552
58375_58194_Bsu_-	58375	58194	-	-5.84616	-6.23391
58389_58077_Bsu_-	58389	58077	-	-5.7435	-5.95308
58431_58253_Bsu_-	58431	58253	-	-5.23692	-5.99655
58495_58256_Bsu_-	58495	58256	-	-5.10976	-5.84394
58498_58126_Bsu_-	58498	58126	-	-5.44534	-5.46239
58508_58209_Bsu_-	58508	58209	-	-5.26829	-5.89509
58514_58194_Bsu_-	58514	58194	-	-5.35714	-5.59406
58524_58262_Bsu_-	58524	58262	-	-4.83685	-5.55103
58551_58277_Bsu_-	58551	58277	-	-4.99592	-5.63185
58586_58191_Bsu_-	58586	58191	-	-5.48759	-5.95308
58586_58277_Bsu_-	58586	58277	-	-5.11109	-5.89509
58645_58392_Bsu_-	58645	58392	-	-5.24774	-5.86033
58645_58443_Bsu_-	58645	58443	-	-4.66005	-5.61255
58688_58439_Bsu_-	58688	58439	-	-4.94945	-5.77015
58721_58496_Bsu_-	58721	58496	-	-5.29593	-6.12918
58748_58400_Bsu_-	58748	58400	-	-5.26638	-6.09921
58919_58734_Bsu_-	58919	58734	-	-5.33428	-6.09921
58973_58718_Bsu_-	58973	58718	-	-5.22119	-5.93288
59068_58739_Bsu_-	59068	58739	-	-5.21269	-5.48291
59123_58761_Bsu_-	59123	58761	-	-5.49721	-5.48291
59136_58930_Bsu_-	59136	58930	-	-5.69489	-6.12918
59233_58997_Bsu_-	59233	58997	-	-5.1834	-6.07118
59240_58847_Bsu_-	59240	58847	-	-5.54153	-5.89509
59272_58959_Bsu_-	59272	58959	-	-5.53089	-4.43083
59382_59177_Bsu_-	59382	59177	-	-5.58689	-6.23391
59403_59200_Bsu_-	59403	59200	-	-5.45113	-6.07118
59461_59231_Bsu_-	59461	59231	-	-5.63754	-6.02003
59505_59306_Bsu_-	59505	59306	-	-5.38627	-5.97427
59515_59263_Bsu_-	59515	59263	-	-5.1978	-6.04486
59548_59225_Bsu_-	59548	59225	-	-5.33651	-5.99655
59586_59315_Bsu_-	59586	59315	-	-5.34556	-5.86033
59699_59399_Bsu_-	59699	59399	-	-5.59493	-5.84394
59733_59431_Bsu_-	59733	59431	-	-5.0526	-4.41497
59740_59475_Bsu_-	59740	59475	-	-4.96061	-4.36043
59794_59502_Bsu_-	59794	59502	-	-5.67492	-6.09921
59849_59601_Bsu_-	59849	59601	-	-5.25324	-5.62209
59864_59557_Bsu_-	59864	59557	-	-5.35714	-5.65205
59950_59557_Bsu_-	59950	59557	-	-5.61571	-5.41797
60026_59734_Bsu_-	60026	59734	-	-5.31468	-5.84394
60073_59737_Bsu_-	60073	59737	-	-4.98984	-5.56773
60093_59876_Bsu_-	60093	59876	-	-4.9025	-5.60321
60094_59872_Bsu_-	60094	59872	-	-5.57899	-6.23391
60096_59698_Bsu_-	60096	59698	-	-5.31896	-5.69552
60135_59912_Bsu_-	60135	59912	-	-4.94853	-5.69552
60223_60004_Bsu_-	60223	60004	-	-5.48443	-6.09921
60280_59862_Bsu_-	60280	59862	-	-5.68479	-5.41797
60309_60085_Bsu_-	60309	60085	-	-5.2551	-5.99655
60309_60138_Bsu_-	60309	60138	-	-5.20767	-5.93288
60311_59912_Bsu_-	60311	59912	-	-5.7105	-4.60044
60311_59966_Bsu_-	60311	59966	-	-5.14001	-4.57374
60341_60007_Bsu_-	60341	60007	-	-5.52394	-6.04486
60356_60185_Bsu_-	60356	60185	-	-5.33651	-6.04486
60386_60064_Bsu_-	60386	60064	-	-5.12877	-5.97427
60489_60192_Bsu_-	60489	60192	-	-5.79824	-5.51188
60655_60338_Bsu_-	60655	60338	-	-5.0656	-5.93288
60655_60409_Bsu_-	60655	60409	-	-4.89434	-5.67324
60678_60432_Bsu_-	60678	60432	-	-4.9711	-6.04486
60725_60419_Bsu_-	60725	60419	-	-5.16492	-6.23391
60920_60599_Bsu_-	60920	60599	-	-5.38878	-6.19612
61056_60754_Bsu_-	61056	60754	-	-5.44534	-6.23391
61088_60737_Bsu_-	61088	60737	-	-5.22464	-5.93288
61088_60911_Bsu_-	61088	60911	-	-5.0366	-5.87736
61175_60905_Bsu_-	61175	60905	-	-5.38127	-5.99655
61175_60921_Bsu_-	61175	60921	-	-4.97207	-5.58511
61276_61079_Bsu_-	61276	61079	-	-5.14001	-5.95308
61334_61094_Bsu_-	61334	61094	-	-5.17561	-6.12918
61344_61132_Bsu_-	61344	61132	-	-5.59493	-6.16136
61422_61079_Bsu_-	61422	61079	-	-5.13435	-5.65205
61422_61095_Bsu_-	61422	61095	-	-4.66814	-5.06848
61516_61227_Bsu_-	61516	61227	-	-5.44247	-6.07118
61516_61240_Bsu_-	61516	61240	-	-5.19295	-5.67324
61521_61236_Bsu_-	61521	61236	-	-5.12052	-5.91358
61543_61290_Bsu_-	61543	61290	-	-5.68981	-5.79818
61629_61413_Bsu_-	61629	61413	-	-5.52051	-6.09921
61630_61248_Bsu_-	61630	61248	-	-5.7918	-5.69552
61666_61367_Bsu_-	61666	61367	-	-5.77305	-6.23391
61723_61454_Bsu_-	61723	61454	-	-5.31468	-6.16136
62026_61814_Bsu_-	62026	61814	-	-5.31896	-5.95308
62062_61840_Bsu_-	62062	61840	-	-5.00003	-5.63185
62074_61779_Bsu_-	62074	61779	-	-4.90333	-5.62209
62081_61801_Bsu_-	62081	61801	-	-5.12052	-5.97427
62133_61940_Bsu_-	62133	61940	-	-5.13016	-5.93288
62197_61893_Bsu_-	62197	61893	-	-5.66052	-5.28408
62239_61895_Bsu_-	62239	61895	-	-5.11781	-4.60599
62246_62016_Bsu_-	62246	62016	-	-5.14719	-5.5593
62253_61947_Bsu_-	62253	61947	-	-4.98383	-4.60599
62300_62060_Bsu_-	62300	62060	-	-4.58728	-5.13229
62418_62075_Bsu_-	62418	62075	-	-5.68981	-5.38321
62418_62090_Bsu_-	62418	62090	-	-5.37146	-5.63185
62459_62189_Bsu_-	62459	62189	-	-5.65583	-6.02003
62464_62063_Bsu_-	62464	62063	-	-5.91674	-6.04486
62616_62394_Bsu_-	62616	62394	-	-5.09411	-5.82815
62664_62343_Bsu_-	62664	62343	-	-5.15893	-5.59406
62665_62455_Bsu_-	62665	62455	-	-5.34556	-6.09921
62703_62423_Bsu_-	62703	62423	-	-5.73782	-6.12918
62745_62485_Bsu_-	62745	62485	-	-5.16492	-5.74383
62801_62450_Bsu_-	62801	62450	-	-5.66527	-6.23391
62801_62529_Bsu_-	62801	62529	-	-5.17561	-5.50445
62813_62514_Bsu_-	62813	62514	-	-4.94671	-5.61255
62813_62520_Bsu_-	62813	62520	-	-5.32546	-5.63185
62878_62655_Bsu_-	62878	62655	-	-4.86692	-5.84394
63064_62792_Bsu_-	63064	62792	-	-5.79824	-6.12918
63067_62756_Bsu_-	63067	62756	-	-5.50046	-6.16136
63067_62854_Bsu_-	63067	62854	-	-5.30003	-5.79818
63078_62793_Bsu_-	63078	62793	-	-5.54877	-5.64184
63083_62792_Bsu_-	63083	62792	-	-5.2441	-5.81291
63127_62833_Bsu_-	63127	62833	-	-5.30625	-5.43021
63132_62782_Bsu_-	63132	62782	-	-5.39643	-6.04486
63146_62872_Bsu_-	63146	62872	-	-5.61999	-5.63185
63419_63277_Bsu_-	63419	63277	-	-5.19618	-6.04486
63440_63118_Bsu_-	63440	63118	-	-5.33428	-6.16136
63452_63200_Bsu_-	63452	63200	-	-5.19295	-6.07118
63452_63226_Bsu_-	63452	63226	-	-5.17561	-6.19612
63462_63118_Bsu_-	63462	63118	-	-5.36663	-5.95308
63492_63310_Bsu_-	63492	63310	-	-5.49398	-6.02003
63572_63372_Bsu_-	63572	63372	-	-5.27796	-4.89149
63612_63385_Bsu_-	63612	63385	-	-4.90333	-4.34691
63643_63310_Bsu_-	63643	63310	-	-5.34328	-5.02979
63664_63337_Bsu_-	63664	63337	-	-5.41749	-4.80401
63664_63391_Bsu_-	63664	63391	-	-5.45996	-5.08497
63713_63453_Bsu_-	63713	63453	-	-4.9193	-4.86537
63725_63361_Bsu_-	63725	63361	-	-5.77305	-4.8344
63735_63453_Bsu_-	63735	63453	-	-5.27796	-5.48291
63814_63443_Bsu_-	63814	63443	-	-5.8114	-5.78394
63817_63564_Bsu_-	63817	63564	-	-5.84616	-6.16136
63866_63564_Bsu_-	63866	63564	-	-5.41749	-5.29758
63877_63564_Bsu_-	63877	63564	-	-5.65583	-5.89509
63890_63661_Bsu_-	63890	63661	-	-4.72724	-5.41198
63908_63702_Bsu_-	63908	63702	-	-5.48443	-6.16136
63913_63633_Bsu_-	63913	63633	-	-5.53795	-5.68424
63993_63697_Bsu_-	63993	63697	-	-4.7817	-5.37221
64076_63867_Bsu_-	64076	63867	-	-4.9663	-5.87736
64124_63860_Bsu_-	64124	63860	-	-5.4016	-6.16136
64246_63904_Bsu_-	64246	63904	-	-5.30625	-5.52712
64287_63923_Bsu_-	64287	63923	-	-5.36663	-6.23391
64303_64065_Bsu_-	64303	64065	-	-5.22811	-5.97427
64347_64064_Bsu_-	64347	64064	-	-4.9711	-5.79818
64431_64098_Bsu_-	64431	64098	-	-5.10057	-5.74383
64502_64184_Bsu_-	64502	64184	-	-5.38127	-6.16136
64502_64261_Bsu_-	64502	64261	-	-5.11646	-5.87736
64508_64294_Bsu_-	64508	64294	-	-5.05494	-5.81291
64529_64197_Bsu_-	64529	64197	-	-5.35015	-6.16136
64534_64242_Bsu_-	64534	64242	-	-5.12052	-6.07118
64544_64271_Bsu_-	64544	64271	-	-5.46294	-6.04486
64578_64318_Bsu_-	64578	64318	-	-4.98582	-5.54291
64679_64409_Bsu_-	64679	64409	-	-5.31256	-5.97427
64679_64454_Bsu_-	64679	64454	-	-4.90333	-5.47596
64729_64394_Bsu_-	64729	64394	-	-5.74925	-6.07118
64785_64472_Bsu_-	64785	64472	-	-4.88395	-5.7071
64793_64432_Bsu_-	64793	64432	-	-5.63309	-5.86033
64833_64622_Bsu_-	64833	64622	-	-5.4016	-5.75679
64842_64540_Bsu_-	64842	64540	-	-4.87846	-5.4428
64978_64751_Bsu_-	64978	64751	-	-5.44247	-6.12918
65101_64789_Bsu_-	65101	64789	-	-5.21777	-6.16136
65118_64910_Bsu_-	65118	64910	-	-5.34556	-6.16136
65307_65012_Bsu_-	65307	65012	-	-5.11781	-5.95308
65470_65249_Bsu_-	65470	65249	-	-4.56437	-5.2667
65547_65139_Bsu_-	65547	65139	-	-5.50374	-6.16136
65587_65310_Bsu_-	65587	65310	-	-5.43119	-6.09921
65660_65397_Bsu_-	65660	65397	-	-4.99287	-5.09921
65678_65362_Bsu_-	65678	65362	-	-5.34785	-4.53811
65694_65397_Bsu_-	65694	65397	-	-5.70003	-5.37768
65829_65432_Bsu_-	65829	65432	-	-5.91674	-5.75679
65909_65513_Bsu_-	65909	65513	-	-5.51372	-5.27098
65919_65799_Bsu_-	65919	65799	-	-5.27406	-6.04486
66057_65737_Bsu_-	66057	65737	-	-5.45996	-5.93288
66154_65851_Bsu_-	66154	65851	-	-5.08775	-5.62209
66154_65900_Bsu_-	66154	65900	-	-4.84689	-5.57633
66191_65856_Bsu_-	66191	65856	-	-5.33876	-5.84394
66226_65841_Bsu_-	66226	65841	-	-5.71583	-6.16136
66353_65965_Bsu_-	66353	65965	-	-5.72669	-5.5593
66363_66030_Bsu_-	66363	66030	-	-5.46898	-6.04486
66397_66182_Bsu_-	66397	66182	-	-5.17561	-5.48997
66453_66145_Bsu_-	66453	66145	-	-5.39132	-4.3264
66474_66179_Bsu_-	66474	66179	-	-5.57899	-4.46239
66512_66217_Bsu_-	66512	66217	-	-5.4042	-4.43457
66658_66346_Bsu_-	66658	66346	-	-5.03214	-4.08441
66668_66344_Bsu_-	66668	66344	-	-5.38878	-4.49499
66839_66631_Bsu_-	66839	66631	-	-5.12189	-5.61255
66843_66490_Bsu_-	66843	66490	-	-5.31045	-5.04231
66869_66574_Bsu_-	66869	66574	-	-5.46595	-5.59406
67014_66782_Bsu_-	67014	66782	-	-5.38376	-6.16136
67031_66702_Bsu_-	67031	66702	-	-4.92274	-5.39449
67129_66777_Bsu_-	67129	66777	-	-5.44247	-6.23391
67149_66865_Bsu_-	67149	66865	-	-5.05377	-5.86033
67189_66923_Bsu_-	67189	66923	-	-5.21777	-5.95308
67320_66949_Bsu_-	67320	66949	-	-5.17871	-5.61255
67363_67055_Bsu_-	67363	67055	-	-5.54153	-5.91358
67485_67239_Bsu_-	67485	67239	-	-5.24774	-6.16136
67485_67377_Bsu_-	67485	67377	-	-4.70523	-5.58511
67570_67393_Bsu_-	67570	67393	-	-5.30834	-6.09921
67591_67377_Bsu_-	67591	67377	-	-4.72504	-5.59406
67631_67377_Bsu_-	67631	67377	-	-5.16191	-4.48997
67694_67437_Bsu_-	67694	67437	-	-5.48759	-6.09921
67739_67476_Bsu_-	67739	67476	-	-5.33428	-6.12918
67739_67551_Bsu_-	67739	67551	-	-5.13155	-5.95308
67876_67534_Bsu_-	67876	67534	-	-5.20271	-4.14852
67930_67608_Bsu_-	67930	67608	-	-5.31468	-4.46912
67945_67568_Bsu_-	67945	67568	-	-5.66527	-4.68872
67993_67625_Bsu_-	67993	67625	-	-5.91674	-5.04486
68069_67758_Bsu_-	68069	67758	-	-5.63309	-4.87563
68092_67708_Bsu_-	68092	67708	-	-5.457	-4.28675
68129_67836_Bsu_-	68129	67836	-	-5.33206	-5.02245
68163_67901_Bsu_-	68163	67901	-	-5.45113	-5.82815
68184_68048_Bsu_-	68184	68048	-	-5.36186	-6.23391
68199_67867_Bsu_-	68199	67867	-	-5.45113	-5.52712
68219_67830_Bsu_-	68219	67830	-	-5.38376	-4.58246
68224_67902_Bsu_-	68224	67902	-	-4.94853	-4.67108
68262_67921_Bsu_-	68262	67921	-	-5.63309	-5.40024
68310_68098_Bsu_-	68310	68098	-	-5.17715	-5.81291
68327_67984_Bsu_-	68327	67984	-	-5.85346	-5.33578
68356_68053_Bsu_-	68356	68053	-	-5.26638	-4.44343
68364_68197_Bsu_-	68364	68197	-	-5.5274	-6.16136
68412_68182_Bsu_-	68412	68182	-	-5.20107	-5.77015
68423_68308_Bsu_-	68423	68308	-	-5.36904	-6.12918
68467_68160_Bsu_-	68467	68160	-	-5.04225	-4.28143
68541_68170_Bsu_-	68541	68170	-	-5.48443	-4.63781
68562_68403_Bsu_-	68562	68403	-	-5.21777	-5.43021
68752_68532_Bsu_-	68752	68532	-	-5.44534	-6.07118
68769_68458_Bsu_-	68769	68458	-	-5.2423	-4.83282
68889_68743_Bsu_-	68889	68743	-	-5.14431	-5.89509
69160_68950_Bsu_-	69160	68950	-	-5.43119	-6.16136
69205_68944_Bsu_-	69205	68944	-	-4.92708	-5.74383
69205_68964_Bsu_-	69205	68964	-	-5.02772	-5.97427
69347_69114_Bsu_-	69347	69114	-	-5.62431	-5.91358
69353_69146_Bsu_-	69353	69146	-	-5.15302	-5.93288
69511_69209_Bsu_-	69511	69209	-	-5.32765	-4.55349
69612_69328_Bsu_-	69612	69328	-	-5.2405	-4.37768
69677_69486_Bsu_-	69677	69486	-	-4.83403	-3.80696
69716_69473_Bsu_-	69716	69473	-	-5.74925	-5.36682
69738_69525_Bsu_-	69738	69525	-	-5.8114	-6.16136
69770_69477_Bsu_-	69770	69477	-	-5.12738	-4.33479
69770_69496_Bsu_-	69770	69496	-	-5.46595	-4.95516
69860_69630_Bsu_-	69860	69630	-	-5.5171	-5.99655
69958_69647_Bsu_-	69958	69647	-	-5.2514	-5.89509
69978_69695_Bsu_-	69978	69695	-	-5.23162	-6.09921
69983_69700_Bsu_-	69983	69700	-	-5.66052	-6.12918
70006_69700_Bsu_-	70006	69700	-	-5.73782	-4.73
70054_69772_Bsu_-	70054	69772	-	-5.67007	-6.04486
70055_69692_Bsu_-	70055	69692	-	-5.49077	-6.07118
70091_69851_Bsu_-	70091	69851	-	-5.14287	-6.09921
70140_69868_Bsu_-	70140	69868	-	-5.24956	-4.64692
70152_69795_Bsu_-	70152	69795	-	-5.08902	-4.19216
70181_69791_Bsu_-	70181	69791	-	-5.19943	-4.39278
70207_69964_Bsu_-	70207	69964	-	-5.46595	-4.70593
70221_69868_Bsu_-	70221	69868	-	-5.36424	-4.53811
70221_69996_Bsu_-	70221	69996	-	-5.28387	-4.42282
70316_70106_Bsu_-	70316	70106	-	-5.1834	-4.13417
70560_70238_Bsu_-	70560	70238	-	-5.86088	-5.57633
70586_70235_Bsu_-	70586	70235	-	-5.76099	-5.54291
70737_70492_Bsu_-	70737	70492	-	-5.27992	-5.93288
70760_70475_Bsu_-	70760	70475	-	-5.49077	-5.40024
70798_70416_Bsu_-	70798	70416	-	-5.57509	-5.11694
70825_70550_Bsu_-	70825	70550	-	-4.89434	-5.40024
71032_70824_Bsu_-	71032	70824	-	-5.06441	-5.99655
71041_70840_Bsu_-	71041	70840	-	-5.30209	-6.19612
71184_70994_Bsu_-	71184	70994	-	-5.15893	-6.02003
71431_71211_Bsu_-	71431	71211	-	-5.3788	-6.04486
71464_71259_Bsu_-	71464	71259	-	-5.2607	-6.09921
71634_71432_Bsu_-	71634	71432	-	-5.32112	-6.23391
71658_71277_Bsu_-	71658	71277	-	-5.2939	-6.09921
71713_71491_Bsu_-	71713	71491	-	-5.34328	-6.09921
71769_71552_Bsu_-	71769	71552	-	-5.28189	-5.91358
71900_71636_Bsu_-	71900	71636	-	-5.44822	-6.19612
71911_71558_Bsu_-	71911	71558	-	-5.51372	-5.64184
72006_71758_Bsu_-	72006	71758	-	-4.85864	-5.25411
72053_71760_Bsu_-	72053	71760	-	-5.41212	-5.19252
72081_71725_Bsu_-	72081	71725	-	-5.77305	-6.07118
72444_72118_Bsu_-	72444	72118	-	-4.91759	-5.56773
72586_72375_Bsu_-	72586	72375	-	-5.56361	-6.19612
72633_72385_Bsu_-	72633	72385	-	-5.19618	-6.02003
72763_72529_Bsu_-	72763	72529	-	-5.28189	-6.16136
72803_72531_Bsu_-	72803	72531	-	-5.49721	-6.12918
72835_72531_Bsu_-	72835	72531	-	-5.28986	-5.18894
72864_72531_Bsu_-	72864	72531	-	-5.75508	-5.44923
72968_72716_Bsu_-	72968	72716	-	-5.23871	-5.77015
72982_72580_Bsu_-	72982	72580	-	-5.29187	-4.69438
73098_72973_Bsu_-	73098	72973	-	-4.6549	-5.5593
73151_72790_Bsu_-	73151	72790	-	-5.47818	-6.16136
73175_72894_Bsu_-	73175	72894	-	-5.42019	-6.12918
73307_72969_Bsu_-	73307	72969	-	-5.90831	-6.16136
73321_72950_Bsu_-	73321	72950	-	-4.74065	-4.91169
73339_73102_Bsu_-	73339	73102	-	-5.21438	-5.79818
73446_73212_Bsu_-	73446	73212	-	-5.03103	-5.38881
73473_73199_Bsu_-	73473	73199	-	-5.24956	-4.85042
73502_73164_Bsu_-	73502	73164	-	-5.47202	-4.45248
73516_73152_Bsu_-	73516	73152	-	-5.4042	-4.37167
73577_73338_Bsu_-	73577	73338	-	-5.15302	-5.95308
73673_73373_Bsu_-	73673	73373	-	-5.45405	-6.12918
73710_73375_Bsu_-	73710	73375	-	-5.15156	-4.07173
73772_73530_Bsu_-	73772	73530	-	-5.34101	-6.02003
73895_73627_Bsu_-	73895	73627	-	-5.10057	-5.87736
73897_73674_Bsu_-	73897	73674	-	-5.03548	-5.87736
73933_73559_Bsu_-	73933	73559	-	-5.68981	-6.19612
74000_73697_Bsu_-	74000	73697	-	-5.21777	-5.78394
74008_73804_Bsu_-	74008	73804	-	-5.13435	-5.719
74013_73697_Bsu_-	74013	73697	-	-5.53441	-5.93288
74138_73907_Bsu_-	74138	73907	-	-5.46294	-6.16136
74216_73907_Bsu_-	74216	73907	-	-5.27213	-6.23391
74311_74015_Bsu_-	74311	74015	-	-5.49398	-6.19612
74405_74128_Bsu_-	74405	74128	-	-5.88395	-5.26247
74416_74129_Bsu_-	74416	74129	-	-5.74925	-5.03726
74421_74078_Bsu_-	74421	74078	-	-5.65118	-4.86033
74435_74123_Bsu_-	74435	74123	-	-5.72669	-5.41198
74532_74275_Bsu_-	74532	74275	-	-5.73782	-5.84394
74574_74370_Bsu_-	74574	74370	-	-5.48443	-6.23391
74608_74339_Bsu_-	74608	74339	-	-5.84616	-6.02003
74666_74307_Bsu_-	74666	74307	-	-5.64659	-4.94287
74907_74719_Bsu_-	74907	74719	-	-4.88316	-5.28408
74926_74638_Bsu_-	74926	74638	-	-4.68131	-4.28408
74999_74714_Bsu_-	74999	74714	-	-5.63309	-5.51943
75046_74719_Bsu_-	75046	74719	-	-5.79824	-5.73124
75046_74828_Bsu_-	75046	74828	-	-5.02443	-5.59406
75055_74847_Bsu_-	75055	74847	-	-5.37634	-5.86033
75124_74836_Bsu_-	75124	74836	-	-5.61148	-5.86033
75126_74758_Bsu_-	75126	74758	-	-5.26829	-4.82506
75126_74843_Bsu_-	75126	74843	-	-5.32112	-5.32591
75139_74764_Bsu_-	75139	74764	-	-5.80477	-5.15473
75155_74741_Bsu_-	75155	74741	-	-5.91674	-4.95724
75186_74798_Bsu_-	75186	74798	-	-5.59901	-5.52712
75200_74829_Bsu_-	75200	74829	-	-5.67007	-5.66252
75220_74855_Bsu_-	75220	74855	-	-5.38376	-5.5593
75317_75029_Bsu_-	75317	75029	-	-5.12189	-5.89509
75351_75191_Bsu_-	75351	75191	-	-4.8769	-5.79818
75356_74990_Bsu_-	75356	74990	-	-5.41749	-5.99655
75430_75191_Bsu_-	75430	75191	-	-5.61571	-6.02003
75496_75130_Bsu_-	75496	75130	-	-5.42019	-6.16136
75496_75201_Bsu_-	75496	75201	-	-4.99084	-5.54291
75496_75285_Bsu_-	75496	75285	-	-5.70003	-6.09921
75509_75201_Bsu_-	75509	75201	-	-5.49398	-5.89509
75523_75241_Bsu_-	75523	75241	-	-5.10187	-5.68424
75524_75146_Bsu_-	75524	75146	-	-5.14287	-5.75679
75600_75256_Bsu_-	75600	75256	-	-5.22464	-5.20342
75610_75342_Bsu_-	75610	75342	-	-5.15893	-5.86033
75610_75420_Bsu_-	75610	75420	-	-5.30625	-6.09921
75653_75369_Bsu_-	75653	75369	-	-5.16795	-5.99655
75671_75421_Bsu_-	75671	75421	-	-5.45113	-5.87736
75683_75384_Bsu_-	75683	75384	-	-5.55243	-5.99655
75741_75498_Bsu_-	75741	75498	-	-5.1501	-6.04486
75743_75438_Bsu_-	75743	75438	-	-5.21101	-5.91358
75760_75438_Bsu_-	75760	75438	-	-4.97693	-5.73124
75770_75515_Bsu_-	75770	75515	-	-5.37634	-4.48291
75919_75574_Bsu_-	75919	75574	-	-5.24774	-5.97427
76176_75948_Bsu_-	76176	75948	-	-5.27213	-5.89509
76214_75981_Bsu_-	76214	75981	-	-5.08902	-5.91358
76306_75948_Bsu_-	76306	75948	-	-5.40947	-6.23391
76372_76077_Bsu_-	76372	76077	-	-5.50046	-6.19612
76428_76136_Bsu_-	76428	76136	-	-5.1834	-5.69552
76475_76180_Bsu_-	76475	76180	-	-5.74925	-5.89509
76483_76146_Bsu_-	76483	76146	-	-5.82497	-5.20712
76508_76204_Bsu_-	76508	76204	-	-4.91082	-4.33929
76521_76302_Bsu_-	76521	76302	-	-5.30625	-6.04486
76567_76323_Bsu_-	76567	76323	-	-5.25696	-5.719
76579_76204_Bsu_-	76579	76204	-	-5.80477	-6.07118
76615_76363_Bsu_-	76615	76363	-	-5.06681	-6.04486
76653_76363_Bsu_-	76653	76363	-	-5.50704	-5.87736
76655_76444_Bsu_-	76655	76444	-	-5.37146	-6.12918
76695_76409_Bsu_-	76695	76409	-	-5.24956	-6.19612
76826_76529_Bsu_-	76826	76529	-	-5.50704	-6.07118
76853_76524_Bsu_-	76853	76524	-	-5.45996	-6.19612
76962_76662_Bsu_-	76962	76662	-	-5.13016	-5.86033
76974_76725_Bsu_-	76974	76725	-	-5.01901	-5.77015
76976_76669_Bsu_-	76976	76669	-	-5.28986	-6.04486
76983_76646_Bsu_-	76983	76646	-	-5.86088	-5.87736
76991_76662_Bsu_-	76991	76662	-	-5.5274	-5.78394
77045_76662_Bsu_-	77045	76662	-	-5.42292	-4.78115
77095_76731_Bsu_-	77095	76731	-	-5.85346	-5.97427
77121_76857_Bsu_-	77121	76857	-	-5.67492	-6.09921
77147_76769_Bsu_-	77147	76769	-	-5.68479	-6.04486
77152_76851_Bsu_-	77152	76851	-	-5.86088	-6.19612
77178_76844_Bsu_-	77178	76844	-	-5.28189	-5.58511
77185_76817_Bsu_-	77185	76817	-	-5.73222	-6.04486
77191_76849_Bsu_-	77191	76849	-	-5.68479	-5.53494
77282_77032_Bsu_-	77282	77032	-	-5.14575	-5.84394
77283_76940_Bsu_-	77283	76940	-	-5.68981	-4.64589
77317_77143_Bsu_-	77317	77143	-	-5.72669	-6.07118
77357_77138_Bsu_-	77357	77138	-	-4.9193	-5.62209
77372_77169_Bsu_-	77372	77169	-	-5.36904	-6.12918
77384_77136_Bsu_-	77384	77136	-	-5.39132	-6.02003
77427_77086_Bsu_-	77427	77086	-	-5.31045	-5.89509
77450_77091_Bsu_-	77450	77091	-	-5.57509	-5.77015
77501_77280_Bsu_-	77501	77280	-	-5.57123	-4.93884
77564_77231_Bsu_-	77564	77231	-	-5.50704	-4.93091
77628_77358_Bsu_-	77628	77358	-	-5.33651	-5.97427
77628_77401_Bsu_-	77628	77401	-	-5.01365	-5.63185
77633_77319_Bsu_-	77633	77319	-	-5.47818	-5.91358
77690_77401_Bsu_-	77690	77401	-	-5.35949	-5.91358
77737_77531_Bsu_-	77737	77531	-	-5.10976	-5.97427
77745_77430_Bsu_-	77745	77430	-	-5.13295	-5.89509
77866_77560_Bsu_-	77866	77560	-	-5.457	-6.12918
77897_77644_Bsu_-	77897	77644	-	-5.4016	-5.77015
77905_77663_Bsu_-	77905	77663	-	-5.15893	-6.16136
77979_77629_Bsu_-	77979	77629	-	-5.23692	-6.12918
77981_77691_Bsu_-	77981	77691	-	-5.19295	-6.23391
78170_77972_Bsu_-	78170	77972	-	-5.02117	-5.68424
78269_78030_Bsu_-	78269	78030	-	-5.54513	-6.12918
78440_78237_Bsu_-	78440	78237	-	-5.34101	-6.16136
78442_78202_Bsu_-	78442	78202	-	-5.23515	-6.19612
78448_78172_Bsu_-	78448	78172	-	-5.31896	-6.07118
78470_78256_Bsu_-	78470	78256	-	-5.34556	-5.91358
78573_78294_Bsu_-	78573	78294	-	-5.35015	-6.23391
78604_78256_Bsu_-	78604	78256	-	-5.12877	-5.86033
78621_78249_Bsu_-	78621	78249	-	-5.38878	-6.23391
78682_78266_Bsu_-	78682	78266	-	-5.28586	-6.09921
78698_78456_Bsu_-	78698	78456	-	-5.01365	-5.84394
78789_78506_Bsu_-	78789	78506	-	-4.92621	-5.75679
78803_78456_Bsu_-	78803	78456	-	-5.04797	-5.77015
78853_78564_Bsu_-	78853	78564	-	-4.95873	-5.64184
78893_78564_Bsu_-	78893	78564	-	-5.38127	-6.07118
79034_78796_Bsu_-	79034	78796	-	-5.61999	-4.98084
79041_78756_Bsu_-	79041	78756	-	-5.39132	-5.87736
79046_78671_Bsu_-	79046	78671	-	-5.46294	-5.65205
79093_78964_Bsu_-	79093	78964	-	-5.2441	-6.07118
79127_78868_Bsu_-	79127	78868	-	-5.2702	-4.80696
79127_78882_Bsu_-	79127	78882	-	-5.61999	-5.09346
79258_79032_Bsu_-	79258	79032	-	-4.87535	-4.06392
79429_79124_Bsu_-	79429	79124	-	-5.41212	-5.62209
79581_79357_Bsu_-	79581	79357	-	-5.29798	-5.97427
79784_79499_Bsu_-	79784	79499	-	-5.57509	-5.89509
79812_79494_Bsu_-	79812	79494	-	-5.57509	-6.12918
79897_79648_Bsu_-	79897	79648	-	-5.23515	-5.78394
79913_79642_Bsu_-	79913	79642	-	-5.49077	-5.56773
79959_79642_Bsu_-	79959	79642	-	-5.7105	-4.85206
79980_79683_Bsu_-	79980	79683	-	-5.51372	-4.51113
80009_79689_Bsu_-	80009	79689	-	-5.38376	-4.26416
80191_79941_Bsu_-	80191	79941	-	-5.1501	-5.50445
80208_79904_Bsu_-	80208	79904	-	-5.90831	-4.93884
80250_79914_Bsu_-	80250	79914	-	-5.56361	-5.25
80290_79951_Bsu_-	80290	79951	-	-5.07777	-4.87218
80329_79972_Bsu_-	80329	79972	-	-5.22119	-4.7142
80344_80030_Bsu_-	80344	80030	-	-5.3548	-4.45248
80353_80037_Bsu_-	80353	80037	-	-5.65583	-4.89873
80361_80187_Bsu_-	80361	80187	-	-5.15597	-5.53494
80381_79984_Bsu_-	80381	79984	-	-5.32328	-4.73623
80384_80019_Bsu_-	80384	80019	-	-5.46595	-4.60599
80467_80205_Bsu_-	80467	80205	-	-5.34328	-5.34589
80502_80202_Bsu_-	80502	80202	-	-5.82497	-6.19612
80587_80173_Bsu_-	80587	80173	-	-5.48759	-5.89509
80655_80403_Bsu_-	80655	80403	-	-5.36904	-5.91358
80667_80316_Bsu_-	80667	80316	-	-5.43962	-6.19612
80758_80459_Bsu_-	80758	80459	-	-5.61571	-6.09921
80808_80526_Bsu_-	80808	80526	-	-5.12877	-5.75679
80821_80531_Bsu_-	80821	80531	-	-5.11646	-5.719
80837_80560_Bsu_-	80837	80560	-	-5.31468	-5.99655
80863_80530_Bsu_-	80863	80530	-	-4.8654	-4.93091
80875_80562_Bsu_-	80875	80562	-	-5.36424	-5.719
80875_80564_Bsu_-	80875	80564	-	-5.24956	-5.52712
80897_80570_Bsu_-	80897	80570	-	-5.52394	-6.23391
80957_80607_Bsu_-	80957	80607	-	-5.66527	-4.84394
80966_80589_Bsu_-	80966	80589	-	-5.13717	-5.18894
80985_80752_Bsu_-	80985	80752	-	-5.01793	-5.78394
80991_80722_Bsu_-	80991	80722	-	-5.87612	-6.19612
80996_80668_Bsu_-	80996	80668	-	-5.42019	-4.992
81127_80936_Bsu_-	81127	80936	-	-5.21101	-6.07118
81129_80866_Bsu_-	81129	80866	-	-5.54513	-6.23391
81172_80916_Bsu_-	81172	80916	-	-5.32112	-5.1854
81179_80936_Bsu_-	81179	80936	-	-5.33876	-5.77015
81191_80851_Bsu_-	81191	80851	-	-5.81813	-5.86033
81194_81026_Bsu_-	81194	81026	-	-5.12052	-5.82815
81213_80854_Bsu_-	81213	80854	-	-5.42566	-5.35102
81270_80937_Bsu_-	81270	80937	-	-5.44534	-4.92312
81333_81101_Bsu_-	81333	81101	-	-4.92447	-5.68424
81478_81185_Bsu_-	81478	81185	-	-5.89192	-6.12918
81488_81179_Bsu_-	81488	81179	-	-5.17561	-4.60136
81508_81120_Bsu_-	81508	81120	-	-5.48443	-4.58334
81508_81246_Bsu_-	81508	81246	-	-5.58689	-5.62209
81559_81216_Bsu_-	81559	81216	-	-5.12877	-4.96567
81574_81318_Bsu_-	81574	81318	-	-5.66527	-5.87736
81585_81172_Bsu_-	81585	81172	-	-5.63309	-5.4428
81585_81388_Bsu_-	81585	81388	-	-5.32546	-5.99655
81608_81405_Bsu_-	81608	81405	-	-5.11377	-5.61255
81617_81266_Bsu_-	81617	81266	-	-5.77305	-5.04231
81650_81297_Bsu_-	81650	81297	-	-5.91674	-5.08218
81651_81327_Bsu_-	81651	81327	-	-5.84616	-4.98084
81734_81451_Bsu_-	81734	81451	-	-5.62431	-4.96995
81739_81372_Bsu_-	81739	81372	-	-5.59089	-4.51715
81739_81380_Bsu_-	81739	81380	-	-5.73222	-4.791
81797_81608_Bsu_-	81797	81608	-	-5.29593	-4.67651
81810_81499_Bsu_-	81810	81499	-	-5.56741	-4.5405
81895_81657_Bsu_-	81895	81657	-	-5.32985	-4.7688
81907_81680_Bsu_-	81907	81680	-	-5.57509	-5.25411
81925_81735_Bsu_-	81925	81735	-	-5.72122	-6.12918
81925_81749_Bsu_-	81925	81749	-	-5.05729	-4.23907
81971_81741_Bsu_-	81971	81741	-	-4.80411	-5.4428
81998_81729_Bsu_-	81998	81729	-	-4.89353	-5.53494
82103_81888_Bsu_-	82103	81888	-	-5.15449	-6.12918
82209_81898_Bsu_-	82209	81898	-	-5.26258	-6.23391
82222_81900_Bsu_-	82222	81900	-	-5.32112	-6.09921
82352_82102_Bsu_-	82352	82102	-	-5.58689	-6.23391
82402_82097_Bsu_-	82402	82097	-	-5.45113	-6.16136
82514_82300_Bsu_-	82514	82300	-	-5.26638	-5.97427
82538_82349_Bsu_-	82538	82349	-	-5.43119	-6.04486
82660_82319_Bsu_-	82660	82319	-	-5.7435	-6.16136
82686_82449_Bsu_-	82686	82449	-	-5.56741	-6.12918
82754_82474_Bsu_-	82754	82474	-	-5.66527	-5.87736
82755_82444_Bsu_-	82755	82444	-	-5.41212	-4.927
82795_82677_Bsu_-	82795	82677	-	-5.70003	-5.11095
82854_82682_Bsu_-	82854	82682	-	-5.11109	-4.53415
82922_82760_Bsu_-	82922	82760	-	-5.39643	-6.12918
82964_82680_Bsu_-	82964	82680	-	-5.44247	-4.81591
83069_82754_Bsu_-	83069	82754	-	-5.50704	-6.04486
83082_82748_Bsu_-	83082	82748	-	-5.52051	-5.84394
83082_82773_Bsu_-	83082	82773	-	-5.37634	-5.68424
83083_82857_Bsu_-	83083	82857	-	-5.41212	-6.23391
83282_83048_Bsu_-	83282	83048	-	-4.59049	-5.46239
83300_82992_Bsu_-	83300	82992	-	-4.7694	-5.73124
83474_83243_Bsu_-	83474	83243	-	-5.31045	-5.79818
83486_83111_Bsu_-	83486	83111	-	-5.69489	-4.86876
83500_83154_Bsu_-	83500	83154	-	-5.44822	-5.74383
83603_83281_Bsu_-	83603	83281	-	-5.22986	-5.91358
83674_83448_Bsu_-	83674	83448	-	-4.85641	-5.7071
83700_83479_Bsu_-	83700	83479	-	-5.17561	-6.16136
83817_83544_Bsu_-	83817	83544	-	-5.02772	-5.84394
83856_83657_Bsu_-	83856	83657	-	-5.20767	-5.719
84063_83657_Bsu_-	84063	83657	-	-5.25696	-4.42282
84063_83696_Bsu_-	84063	83696	-	-5.78546	-5.43021
84142_83837_Bsu_-	84142	83837	-	-5.14575	-5.32106
84155_83901_Bsu_-	84155	83901	-	-5.57509	-5.37221
84165_83903_Bsu_-	84165	83903	-	-5.7105	-6.19612
84170_83794_Bsu_-	84170	83794	-	-5.66527	-5.1715
84349_84161_Bsu_-	84349	84161	-	-4.6023	-4.76476
84447_84077_Bsu_-	84447	84077	-	-5.50704	-5.41198
84457_84236_Bsu_-	84457	84236	-	-5.67492	-6.19612
84462_84102_Bsu_-	84462	84102	-	-5.63754	-4.80992
84462_84161_Bsu_-	84462	84161	-	-5.29798	-4.37713
84462_84179_Bsu_-	84462	84179	-	-5.59089	-4.93884
84547_84156_Bsu_-	84547	84156	-	-5.89192	-6.16136
84652_84448_Bsu_-	84652	84448	-	-5.16341	-6.19612
84723_84340_Bsu_-	84723	84340	-	-5.45113	-5.93288
84775_84550_Bsu_-	84775	84550	-	-5.13576	-5.89509
84781_84485_Bsu_-	84781	84485	-	-5.22464	-5.97427
84905_84708_Bsu_-	84905	84708	-	-5.09668	-4.3031
85047_84708_Bsu_-	85047	84708	-	-5.34101	-4.79243
85116_84837_Bsu_-	85116	84837	-	-5.23871	-5.97427
85170_84876_Bsu_-	85170	84876	-	-5.12463	-6.04486
85206_84896_Bsu_-	85206	84896	-	-5.37389	-5.89509
85213_84960_Bsu_-	85213	84960	-	-5.65118	-5.97427
85401_85075_Bsu_-	85401	85075	-	-5.72669	-6.07118
85419_85007_Bsu_-	85419	85007	-	-5.66527	-4.63882
85419_85129_Bsu_-	85419	85129	-	-5.35714	-4.52867
85473_85085_Bsu_-	85473	85085	-	-5.72669	-5.10504
85532_85278_Bsu_-	85532	85278	-	-5.26258	-4.63383
85597_85402_Bsu_-	85597	85402	-	-5.20436	-5.719
85687_85392_Bsu_-	85687	85392	-	-5.02117	-5.57633
85739_85418_Bsu_-	85739	85418	-	-5.53441	-5.99655
85744_85412_Bsu_-	85744	85412	-	-5.36186	-5.97427
85754_85410_Bsu_-	85754	85410	-	-5.36904	-5.93288
85881_85557_Bsu_-	85881	85557	-	-5.32985	-5.64184
85886_85477_Bsu_-	85886	85477	-	-5.91674	-6.09921
85893_85574_Bsu_-	85893	85574	-	-5.76698	-6.12918
85919_85521_Bsu_-	85919	85521	-	-5.30417	-5.51188
86000_85740_Bsu_-	86000	85740	-	-5.52394	-6.19612
86000_85764_Bsu_-	86000	85764	-	-5.11243	-5.65205
86066_85793_Bsu_-	86066	85793	-	-5.76698	-5.30218
86079_85733_Bsu_-	86079	85733	-	-5.64659	-5.75679
86171_85775_Bsu_-	86171	85775	-	-5.4148	-5.50445
86193_85775_Bsu_-	86193	85775	-	-5.59493	-5.67324
86248_86033_Bsu_-	86248	86033	-	-5.19134	-6.09921
86284_85991_Bsu_-	86284	85991	-	-4.94398	-5.69552
86571_86275_Bsu_-	86571	86275	-	-5.23338	-6.09921
86576_86270_Bsu_-	86576	86270	-	-5.76099	-6.23391
86576_86318_Bsu_-	86576	86318	-	-5.45405	-6.07118
86586_86265_Bsu_-	86586	86265	-	-5.43679	-6.23391
86599_86378_Bsu_-	86599	86378	-	-5.54513	-6.12918
86698_86459_Bsu_-	86698	86459	-	-4.82222	-4.73623
86732_86378_Bsu_-	86732	86378	-	-5.72122	-5.74383
86748_86459_Bsu_-	86748	86459	-	-5.1834	-4.69781
86753_86351_Bsu_-	86753	86351	-	-5.33876	-4.38938
86763_86567_Bsu_-	86763	86567	-	-4.87073	-4.44407
86769_86562_Bsu_-	86769	86562	-	-5.06681	-5.04999
87001_86744_Bsu_-	87001	86744	-	-5.27406	-6.16136
87061_86735_Bsu_-	87061	86735	-	-5.46294	-5.23788
87082_86723_Bsu_-	87082	86723	-	-5.73782	-5.89509
87157_86859_Bsu_-	87157	86859	-	-5.44822	-6.23391
87166_86962_Bsu_-	87166	86962	-	-4.78799	-5.46912
87309_86958_Bsu_-	87309	86958	-	-5.22119	-5.52712
87400_87150_Bsu_-	87400	87150	-	-4.85641	-5.23788
87461_87233_Bsu_-	87461	87233	-	-5.53441	-6.23391
87495_87256_Bsu_-	87495	87256	-	-5.51037	-5.86033
87541_87319_Bsu_-	87541	87319	-	-5.14431	-5.86033
87635_87391_Bsu_-	87635	87391	-	-5.42566	-5.7071
87640_87391_Bsu_-	87640	87391	-	-5.30834	-5.74383
87659_87268_Bsu_-	87659	87268	-	-5.44534	-5.09061
87787_87412_Bsu_-	87787	87412	-	-5.39643	-4.70593
87810_87573_Bsu_-	87810	87573	-	-5.12738	-4.96355
87927_87711_Bsu_-	87927	87711	-	-4.37781	-5.15145
87937_87719_Bsu_-	87937	87719	-	-5.29798	-5.97427
87942_87636_Bsu_-	87942	87636	-	-4.94671	-4.84555
87959_87615_Bsu_-	87959	87615	-	-5.10187	-5.24188
88020_87694_Bsu_-	88020	87694	-	-5.61999	-6.23391
88050_87669_Bsu_-	88050	87669	-	-5.23692	-5.7071
88074_87721_Bsu_-	88074	87721	-	-5.29593	-5.50445
88117_87764_Bsu_-	88117	87764	-	-5.63754	-5.48997
88139_87778_Bsu_-	88139	87778	-	-5.25324	-4.3464
88254_88016_Bsu_-	88254	88016	-	-5.13717	-5.68424
88292_88065_Bsu_-	88292	88065	-	-5.29187	-5.68424
88293_88016_Bsu_-	88293	88016	-	-5.79824	-5.82815
88293_88033_Bsu_-	88293	88033	-	-5.16191	-5.74383
88298_87989_Bsu_-	88298	87989	-	-5.76698	-4.96781
88332_88109_Bsu_-	88332	88109	-	-4.47294	-5.09921
88503_88264_Bsu_-	88503	88264	-	-5.16795	-6.12918
88516_88288_Bsu_-	88516	88288	-	-5.30834	-5.99655
88562_88359_Bsu_-	88562	88359	-	-5.07531	-5.93288
88571_88323_Bsu_-	88571	88323	-	-5.11109	-5.93288
88639_88385_Bsu_-	88639	88385	-	-5.47509	-5.79818
88651_88338_Bsu_-	88651	88338	-	-5.42566	-6.16136
88724_88450_Bsu_-	88724	88450	-	-5.83192	-5.99655
88927_88642_Bsu_-	88927	88642	-	-5.32112	-5.89509
88934_88665_Bsu_-	88934	88665	-	-5.42566	-6.23391
88977_88708_Bsu_-	88977	88708	-	-5.63754	-5.78394
88993_88630_Bsu_-	88993	88630	-	-5.63309	-6.12918
89134_88931_Bsu_-	89134	88931	-	-5.0526	-6.02003
89198_88887_Bsu_-	89198	88887	-	-5.27213	-6.09921
89208_88875_Bsu_-	89208	88875	-	-5.457	-6.19612
89235_88968_Bsu_-	89235	88968	-	-5.0954	-5.81291
89284_89015_Bsu_-	89284	89015	-	-5.25324	-6.23391
89401_89015_Bsu_-	89401	89015	-	-5.61148	-6.04486
89441_89221_Bsu_-	89441	89221	-	-4.999	-5.82815
89571_89345_Bsu_-	89571	89345	-	-5.38627	-6.23391
89628_89323_Bsu_-	89628	89323	-	-5.12052	-6.02003
89755_89479_Bsu_-	89755	89479	-	-5.26448	-5.97427
89797_89524_Bsu_-	89797	89524	-	-5.2607	-5.38881
89812_89512_Bsu_-	89812	89512	-	-5.41212	-5.66252
89812_89549_Bsu_-	89812	89549	-	-4.52119	-4.45973
89819_89602_Bsu_-	89819	89602	-	-5.61999	-6.16136
90005_89711_Bsu_-	90005	89711	-	-5.65583	-6.23391
90050_89795_Bsu_-	90050	89795	-	-5.18974	-5.97427
90180_89892_Bsu_-	90180	89892	-	-5.17561	-6.16136
90200_89959_Bsu_-	90200	89959	-	-5.457	-6.07118
90319_90038_Bsu_-	90319	90038	-	-5.27992	-4.27879
90334_90014_Bsu_-	90334	90014	-	-5.49077	-4.43961
90352_89970_Bsu_-	90352	89970	-	-5.18656	-4.29987
90399_90083_Bsu_-	90399	90083	-	-5.85346	-4.66464
90449_90132_Bsu_-	90449	90132	-	-5.23338	-4.97645
90472_90171_Bsu_-	90472	90171	-	-5.30003	-5.99655
90518_90257_Bsu_-	90518	90257	-	-5.21777	-6.09921
90519_90300_Bsu_-	90519	90300	-	-5.46898	-5.84394
90524_90241_Bsu_-	90524	90241	-	-5.29593	-6.19612
90556_90327_Bsu_-	90556	90327	-	-4.76099	-5.01763
90572_90317_Bsu_-	90572	90317	-	-5.44822	-5.86033
90610_90343_Bsu_-	90610	90343	-	-5.72669	-5.86033
90653_90322_Bsu_-	90653	90322	-	-5.70003	-5.87736
90676_90300_Bsu_-	90676	90300	-	-5.18027	-5.67324
90726_90322_Bsu_-	90726	90322	-	-5.56741	-5.87736
90792_90426_Bsu_-	90792	90426	-	-5.68479	-6.09921
91305_90975_Bsu_-	91305	90975	-	-5.17561	-4.18681
95388_95165_Bsu_-	95388	95165	-	-5.90004	-5.97427
95567_95458_Bsu_-	95567	95458	-	-5.47818	-5.62209
95570_95334_Bsu_-	95570	95334	-	-5.2702	-4.78817
95689_95448_Bsu_-	95689	95448	-	-5.83192	-5.05259
95796_95484_Bsu_-	95796	95484	-	-5.4016	-4.52634
95801_95484_Bsu_-	95801	95484	-	-5.46898	-4.62113
95808_95437_Bsu_-	95808	95437	-	-5.37146	-4.51488
95982_95719_Bsu_-	95982	95719	-	-5.27601	-6.07118
96044_95686_Bsu_-	96044	95686	-	-5.37634	-6.19612
96083_95786_Bsu_-	96083	95786	-	-5.05144	-5.93288
96267_95993_Bsu_-	96267	95993	-	-5.37634	-6.23391
96278_95951_Bsu_-	96278	95951	-	-5.55243	-5.5593
96338_96012_Bsu_-	96338	96012	-	-5.38627	-4.93486
96347_95240_Bsu_-	96347	95240	-	-5.54877	-5.35623
96347_96001_Bsu_-	96347	96001	-	-5.45113	-5.09633
96375_95296_Bsu_-	96375	95296	-	-5.64659	-5.37768
96377_95264_Bsu_-	96377	95264	-	-5.7435	-5.50445
96380_96009_Bsu_-	96380	96009	-	-5.77305	-5.43021
96391_96091_Bsu_-	96391	96091	-	-5.90831	-5.23391
96412_96091_Bsu_-	96412	96091	-	-5.56361	-5.30682
96412_96175_Bsu_-	96412	96175	-	-5.61148	-5.29758
96426_96074_Bsu_-	96426	96074	-	-5.49398	-5.12302
96428_96091_Bsu_-	96428	96091	-	-5.86844	-5.48291
96428_96203_Bsu_-	96428	96203	-	-5.09797	-4.75548
96447_95973_Bsu_-	96447	95973	-	-5.43119	-6.07118
96447_96091_Bsu_-	96447	96091	-	-5.61999	-5.22609
96447_96185_Bsu_-	96447	96185	-	-5.14864	-4.66785
96455_96149_Bsu_-	96455	96149	-	-5.68981	-5.22223
96456_95268_Bsu_-	96456	95268	-	-5.42841	-5.07391
96474_96153_Bsu_-	96474	96153	-	-5.76099	-5.38881
96474_96206_Bsu_-	96474	96206	-	-5.4148	-4.99655
96492_96148_Bsu_-	96492	96148	-	-5.66527	-5.29758
96512_96105_Bsu_-	96512	96105	-	-5.18656	-4.7953
96512_96138_Bsu_-	96512	96138	-	-5.61571	-5.20342
96518_96187_Bsu_-	96518	96187	-	-5.80477	-5.33082
98393_98058_Bsu_-	98393	98058	-	-5.38878	-5.7071
101219_100964_Bsu_-	101219	100964	-	-5.83898	-6.23391
101224_101006_Bsu_-	101224	101006	-	-5.4813	-6.09921
101286_100977_Bsu_-	101286	100977	-	-5.69489	-4.42588
101297_101049_Bsu_-	101297	101049	-	-4.84834	-3.81924
101337_101113_Bsu_-	101337	101113	-	-4.98682	-4.0086
101421_101143_Bsu_-	101421	101143	-	-5.34556	-4.18752
101431_101103_Bsu_-	101431	101103	-	-5.82497	-4.96355
101461_101212_Bsu_-	101461	101212	-	-5.457	-4.29895
101625_101452_Bsu_-	101625	101452	-	-5.11109	-6.12918
101661_101437_Bsu_-	101661	101437	-	-5.46294	-4.83755
101881_101526_Bsu_-	101881	101526	-	-5.54513	-5.719
101938_101635_Bsu_-	101938	101635	-	-5.61999	-6.23391
101979_101767_Bsu_-	101979	101767	-	-5.30209	-4.90056
102013_101798_Bsu_-	102013	101798	-	-5.55985	-5.97427
102018_101725_Bsu_-	102018	101725	-	-5.90831	-4.89149
102057_101808_Bsu_-	102057	101808	-	-5.2514	-5.29303
102115_101741_Bsu_-	102115	101741	-	-5.41212	-4.37658
102166_101803_Bsu_-	102166	101803	-	-5.61999	-5.54291
102262_101957_Bsu_-	102262	101957	-	-5.52394	-6.09921
102294_101977_Bsu_-	102294	101977	-	-5.59493	-5.78394
102386_102074_Bsu_-	102386	102074	-	-5.54153	-6.12918
102488_102272_Bsu_-	102488	102272	-	-5.15449	-5.56773
102527_102239_Bsu_-	102527	102239	-	-5.31045	-6.02003
102562_102348_Bsu_-	102562	102348	-	-5.10187	-5.78394
102570_102252_Bsu_-	102570	102252	-	-5.69489	-6.02003
102601_102239_Bsu_-	102601	102239	-	-5.44822	-6.19612
102617_102293_Bsu_-	102617	102293	-	-5.39386	-6.04486
102735_102473_Bsu_-	102735	102473	-	-5.23692	-6.16136
102836_102598_Bsu_-	102836	102598	-	-5.19456	-6.19612
102850_102497_Bsu_-	102850	102497	-	-5.90004	-6.12918
102858_102567_Bsu_-	102858	102567	-	-5.30003	-6.19612
102974_102726_Bsu_-	102974	102726	-	-5.43962	-6.04486
103002_102716_Bsu_-	103002	102716	-	-5.23515	-5.51943
103027_102710_Bsu_-	103027	102710	-	-4.99695	-5.38881
103050_102726_Bsu_-	103050	102726	-	-5.23871	-6.07118
103118_102757_Bsu_-	103118	102757	-	-5.30834	-5.54291
103189_102841_Bsu_-	103189	102841	-	-5.57899	-5.51188
103196_102827_Bsu_-	103196	102827	-	-5.33651	-5.0552
103310_102993_Bsu_-	103310	102993	-	-5.40683	-5.33082
103311_103132_Bsu_-	103311	103132	-	-5.20934	-5.99655
103384_103041_Bsu_-	103384	103041	-	-5.73222	-6.09921
103384_103121_Bsu_-	103384	103121	-	-5.00836	-5.74383
103573_103299_Bsu_-	103573	103299	-	-5.62868	-4.88791
103594_103303_Bsu_-	103594	103303	-	-4.91504	-3.93765
103648_103301_Bsu_-	103648	103301	-	-5.8114	-4.78115
103658_103381_Bsu_-	103658	103381	-	-5.07654	-4.59679
103704_103381_Bsu_-	103704	103381	-	-5.54153	-4.51263
103736_103464_Bsu_-	103736	103464	-	-5.41749	-5.66252
103770_103555_Bsu_-	103770	103555	-	-5.16643	-5.62209
103775_103381_Bsu_-	103775	103381	-	-5.76099	-4.90795
103777_103394_Bsu_-	103777	103394	-	-5.11781	-4.29712
103822_103655_Bsu_-	103822	103655	-	-5.31256	-5.73124
103856_103512_Bsu_-	103856	103512	-	-5.32985	-5.51188
103880_103585_Bsu_-	103880	103585	-	-5.16492	-5.46239
103927_103615_Bsu_-	103927	103615	-	-5.53089	-4.56434
103931_103623_Bsu_-	103931	103623	-	-5.72122	-4.69667
103933_103625_Bsu_-	103933	103625	-	-5.80477	-4.95724
103947_103613_Bsu_-	103947	103613	-	-5.3788	-4.68091
103947_103644_Bsu_-	103947	103644	-	-5.35949	-4.84394
103952_103625_Bsu_-	103952	103625	-	-5.65118	-5.78394
104017_103685_Bsu_-	104017	103685	-	-5.17406	-5.15473
104040_103695_Bsu_-	104040	103695	-	-5.39386	-5.68424
104047_103728_Bsu_-	104047	103728	-	-4.96345	-5.18894
104113_103777_Bsu_-	104113	103777	-	-5.33651	-5.86033
104134_103805_Bsu_-	104134	103805	-	-5.61148	-5.84394
104183_103878_Bsu_-	104183	103878	-	-4.95967	-5.66252
104237_103954_Bsu_-	104237	103954	-	-5.17253	-5.69552
104239_103924_Bsu_-	104239	103924	-	-5.33876	-5.97427
104329_104070_Bsu_-	104329	104070	-	-5.73782	-6.19612
104346_104075_Bsu_-	104346	104075	-	-5.67983	-6.09921
104420_104050_Bsu_-	104420	104050	-	-5.7435	-4.79963
104427_104174_Bsu_-	104427	104174	-	-5.57509	-6.07118
104529_104179_Bsu_-	104529	104179	-	-5.7435	-5.77015
104578_104437_Bsu_-	104578	104437	-	-5.54513	-6.23391
104603_104414_Bsu_-	104603	104414	-	-5.4016	-6.09921
104651_104437_Bsu_-	104651	104437	-	-5.28189	-6.02003
104815_104501_Bsu_-	104815	104501	-	-5.16492	-6.04486
104824_104496_Bsu_-	104824	104496	-	-5.05846	-5.97427
104994_104715_Bsu_-	104994	104715	-	-5.5171	-6.16136
104999_104742_Bsu_-	104999	104742	-	-5.48759	-5.51188
105015_104686_Bsu_-	105015	104686	-	-4.95221	-4.5405
105034_104665_Bsu_-	105034	104665	-	-5.18498	-4.87563
105227_104958_Bsu_-	105227	104958	-	-5.32328	-5.99655
105232_104902_Bsu_-	105232	104902	-	-5.54877	-6.07118
105330_105120_Bsu_-	105330	105120	-	-5.40947	-6.19612
105407_105164_Bsu_-	105407	105164	-	-4.7817	-5.58511
105424_105087_Bsu_-	105424	105087	-	-5.33651	-5.93288
105497_105208_Bsu_-	105497	105208	-	-4.84256	-5.64184
105502_105208_Bsu_-	105502	105208	-	-4.93412	-5.91358
105532_105154_Bsu_-	105532	105154	-	-5.39386	-6.12918
105532_105288_Bsu_-	105532	105288	-	-5.34556	-6.19612
105668_105354_Bsu_-	105668	105354	-	-5.22986	-5.99655
105757_105440_Bsu_-	105757	105440	-	-5.23692	-5.73124
105921_105659_Bsu_-	105921	105659	-	-4.81949	-5.68424
105952_105669_Bsu_-	105952	105669	-	-5.62431	-5.26247
106032_105682_Bsu_-	106032	105682	-	-5.59089	-4.94287
106040_105742_Bsu_-	106040	105742	-	-5.7105	-5.60321
106042_105659_Bsu_-	106042	105659	-	-5.59089	-4.61539
106048_105783_Bsu_-	106048	105783	-	-5.7105	-4.71064
106101_105871_Bsu_-	106101	105871	-	-5.18183	-5.95308
106174_106039_Bsu_-	106174	106039	-	-5.11511	-5.69552
106233_106039_Bsu_-	106233	106039	-	-5.68479	-5.99655
106251_105911_Bsu_-	106251	105911	-	-5.40947	-4.45708
106261_106031_Bsu_-	106261	106031	-	-5.22119	-5.95308
106358_106039_Bsu_-	106358	106039	-	-5.78546	-5.74383
106369_106029_Bsu_-	106369	106029	-	-5.58689	-6.23391
106394_106023_Bsu_-	106394	106023	-	-5.89192	-6.23391
106431_106135_Bsu_-	106431	106135	-	-5.13576	-5.93288
106473_106187_Bsu_-	106473	106187	-	-4.84184	-3.72544
106519_106242_Bsu_-	106519	106242	-	-5.39132	-6.07118
106732_106360_Bsu_-	106732	106360	-	-5.2514	-6.02003
106883_106664_Bsu_-	106883	106664	-	-5.2939	-6.07118
106888_106556_Bsu_-	106888	106556	-	-4.88316	-5.75679
106984_106628_Bsu_-	106984	106628	-	-5.70523	-5.10504
106991_106761_Bsu_-	106991	106761	-	-5.11916	-5.87736
107000_106674_Bsu_-	107000	106674	-	-5.4016	-5.32106
107012_106760_Bsu_-	107012	106760	-	-5.36424	-5.89509
107095_106794_Bsu_-	107095	106794	-	-4.97987	-5.69552
107163_106788_Bsu_-	107163	106788	-	-5.12463	-5.48997
107229_107073_Bsu_-	107229	107073	-	-5.16042	-6.07118
107234_107090_Bsu_-	107234	107090	-	-4.935	-5.73124
107377_106994_Bsu_-	107377	106994	-	-5.63309	-6.09921
107392_107027_Bsu_-	107392	107027	-	-5.35949	-6.02003
107405_107086_Bsu_-	107405	107086	-	-5.41212	-5.719
107476_107106_Bsu_-	107476	107106	-	-5.87612	-5.97427
107526_107237_Bsu_-	107526	107237	-	-5.399	-4.95724
107550_107180_Bsu_-	107550	107180	-	-5.82497	-5.84394
107562_107294_Bsu_-	107562	107294	-	-5.90831	-5.97427
107634_107368_Bsu_-	107634	107368	-	-5.40947	-4.78535
107725_107507_Bsu_-	107725	107507	-	-4.90004	-5.38321
107750_107553_Bsu_-	107750	107553	-	-5.45405	-5.97427
107882_107653_Bsu_-	107882	107653	-	-5.03436	-5.87736
107952_107750_Bsu_-	107952	107750	-	-5.16947	-6.07118
108136_107805_Bsu_-	108136	107805	-	-5.16492	-5.40024
108196_108008_Bsu_-	108196	108008	-	-4.76819	-5.28408
108205_108001_Bsu_-	108205	108001	-	-4.63309	-5.03475
108301_108071_Bsu_-	108301	108071	-	-4.93059	-4.40432
108315_108066_Bsu_-	108315	108066	-	-5.13155	-4.75026
108320_108071_Bsu_-	108320	108071	-	-5.26448	-5.27098
108352_108028_Bsu_-	108352	108028	-	-5.42019	-4.99655
108372_108006_Bsu_-	108372	108006	-	-5.67983	-5.01763
108413_108154_Bsu_-	108413	108154	-	-4.93147	-5.7071
108414_108065_Bsu_-	108414	108065	-	-5.67492	-5.89509
108460_108206_Bsu_-	108460	108206	-	-5.4813	-6.09921
108466_108256_Bsu_-	108466	108256	-	-5.30417	-6.07118
108505_108175_Bsu_-	108505	108175	-	-5.45996	-5.95308
108522_108162_Bsu_-	108522	108162	-	-5.29187	-4.68313
108543_108316_Bsu_-	108543	108316	-	-5.1501	-5.34081
108698_108427_Bsu_-	108698	108427	-	-5.28785	-4.33929
108756_108457_Bsu_-	108756	108457	-	-5.24591	-4.17184
108771_108577_Bsu_-	108771	108577	-	-5.50046	-5.61255
108827_108526_Bsu_-	108827	108526	-	-5.36424	-4.36096
108846_108628_Bsu_-	108846	108628	-	-5.02443	-5.68424
108866_108584_Bsu_-	108866	108584	-	-5.07777	-4.86876
108920_108582_Bsu_-	108920	108582	-	-5.47818	-4.33529
108936_108587_Bsu_-	108936	108587	-	-5.02992	-3.94489
108997_108707_Bsu_-	108997	108707	-	-5.18027	-5.45576
109004_108790_Bsu_-	109004	108790	-	-5.2607	-5.95308
109122_108876_Bsu_-	109122	108876	-	-5.30625	-6.16136
109187_108862_Bsu_-	109187	108862	-	-5.39643	-6.16136
109197_108841_Bsu_-	109197	108841	-	-5.49398	-5.81291
109308_109085_Bsu_-	109308	109085	-	-4.79954	-4.42039
109344_109056_Bsu_-	109344	109056	-	-5.7435	-4.85866
109344_109142_Bsu_-	109344	109142	-	-5.18183	-4.84394
109511_109207_Bsu_-	109511	109207	-	-5.42292	-4.48082
109541_109245_Bsu_-	109541	109245	-	-5.29187	-5.23788
109560_109183_Bsu_-	109560	109183	-	-5.68981	-4.60044
109683_109335_Bsu_-	109683	109335	-	-5.87612	-4.7036
109698_109320_Bsu_-	109698	109320	-	-5.54877	-4.57374
109708_109364_Bsu_-	109708	109364	-	-5.13016	-4.24551
109780_109452_Bsu_-	109780	109452	-	-5.74925	-4.67761
109802_109440_Bsu_-	109802	109440	-	-5.66527	-4.56859
109805_109500_Bsu_-	109805	109500	-	-5.53795	-4.41858
109842_109630_Bsu_-	109842	109630	-	-4.98284	-4.55103
109873_109517_Bsu_-	109873	109517	-	-5.13435	-4.06099
109904_109502_Bsu_-	109904	109502	-	-5.09029	-3.98416
109955_109620_Bsu_-	109955	109620	-	-5.91674	-5.04999
110021_109769_Bsu_-	110021	109769	-	-4.955	-4.61634
110036_109793_Bsu_-	110036	109793	-	-5.14575	-4.88085
110044_109701_Bsu_-	110044	109701	-	-5.86088	-4.66571
110044_109796_Bsu_-	110044	109796	-	-5.18498	-5.1854
110054_109699_Bsu_-	110054	109699	-	-5.4148	-4.25619
110056_109756_Bsu_-	110056	109756	-	-5.07531	-3.97427
110056_109771_Bsu_-	110056	109771	-	-5.07043	-4.0875
110058_109784_Bsu_-	110058	109784	-	-5.19618	-4.0674
110101_109747_Bsu_-	110101	109747	-	-5.35015	-4.27661
110141_109833_Bsu_-	110141	109833	-	-5.18183	-4.421
110168_109778_Bsu_-	110168	109778	-	-5.49721	-4.64794
110183_109941_Bsu_-	110183	109941	-	-5.5274	-6.12918
110202_109847_Bsu_-	110202	109847	-	-5.60312	-5.95308
110331_109946_Bsu_-	110331	109946	-	-5.31256	-5.89509
110393_110142_Bsu_-	110393	110142	-	-5.42841	-6.12918
110440_110234_Bsu_-	110440	110234	-	-5.16643	-5.89509
110486_110092_Bsu_-	110486	110092	-	-5.65118	-5.99655
110535_110226_Bsu_-	110535	110226	-	-5.75508	-6.12918
110606_110365_Bsu_-	110606	110365	-	-5.32985	-6.23391
110674_110374_Bsu_-	110674	110374	-	-4.95686	-5.49715
110807_110526_Bsu_-	110807	110526	-	-5.64204	-6.09921
110853_110615_Bsu_-	110853	110615	-	-5.59089	-6.12918
110940_110602_Bsu_-	110940	110602	-	-5.16341	-5.21461
110940_110647_Bsu_-	110940	110647	-	-5.34101	-5.719
110942_110626_Bsu_-	110942	110626	-	-5.33428	-5.44923
110981_110770_Bsu_-	110981	110770	-	-5.2939	-6.09921
111012_110750_Bsu_-	111012	110750	-	-5.02662	-5.30218
111023_110745_Bsu_-	111023	110745	-	-5.50046	-6.19612
111073_110839_Bsu_-	111073	110839	-	-4.88712	-4.71064
111078_110803_Bsu_-	111078	110803	-	-5.54877	-5.09921
111118_110788_Bsu_-	111118	110788	-	-5.22464	-4.5746
111133_110845_Bsu_-	111133	110845	-	-5.44534	-4.83597
111169_110931_Bsu_-	111169	110931	-	-5.34556	-6.02003
111296_111069_Bsu_-	111296	111069	-	-5.64204	-6.12918
111297_111001_Bsu_-	111297	111001	-	-5.76099	-4.85535
111327_110972_Bsu_-	111327	110972	-	-5.77921	-4.74001
111458_111178_Bsu_-	111458	111178	-	-5.33206	-4.43332
111479_111178_Bsu_-	111479	111178	-	-5.91674	-4.86537
111479_111212_Bsu_-	111479	111212	-	-5.0656	-4.47048
111479_111246_Bsu_-	111479	111246	-	-5.64659	-5.23391
111552_111287_Bsu_-	111552	111287	-	-4.98483	-3.90813
111561_111240_Bsu_-	111561	111240	-	-5.38878	-5.40607
111729_111402_Bsu_-	111729	111402	-	-5.76099	-6.19612
111768_111455_Bsu_-	111768	111455	-	-5.22119	-5.99655
111848_111655_Bsu_-	111848	111655	-	-5.10187	-5.97427
111853_111500_Bsu_-	111853	111500	-	-5.21948	-5.7071
111977_111755_Bsu_-	111977	111755	-	-5.44822	-6.12918
112009_111750_Bsu_-	112009	111750	-	-5.35247	-5.91358
112067_111690_Bsu_-	112067	111690	-	-5.36424	-5.35102
112145_111822_Bsu_-	112145	111822	-	-5.29187	-6.16136
112194_111925_Bsu_-	112194	111925	-	-5.38127	-5.99655
112208_111905_Bsu_-	112208	111905	-	-5.30209	-6.12918
112256_112044_Bsu_-	112256	112044	-	-4.96821	-5.60321
112283_111973_Bsu_-	112283	111973	-	-5.70523	-6.09921
112314_112061_Bsu_-	112314	112061	-	-5.41749	-6.19612
112429_112127_Bsu_-	112429	112127	-	-5.03773	-5.65205
112515_112199_Bsu_-	112515	112199	-	-5.51372	-6.09921
112522_112271_Bsu_-	112522	112271	-	-5.63754	-6.09921
112709_112342_Bsu_-	112709	112342	-	-5.32765	-5.32591
112724_112461_Bsu_-	112724	112461	-	-5.69489	-5.81291
112823_112585_Bsu_-	112823	112585	-	-5.4016	-5.86033
112835_112460_Bsu_-	112835	112460	-	-5.86844	-4.80992
112835_112530_Bsu_-	112835	112530	-	-5.19618	-4.25536
112835_112561_Bsu_-	112835	112561	-	-5.85346	-5.00579
112897_112601_Bsu_-	112897	112601	-	-5.91674	-5.65205
112907_112561_Bsu_-	112907	112561	-	-5.7435	-5.74383
112912_112757_Bsu_-	112912	112757	-	-5.457	-5.79818
112930_112561_Bsu_-	112930	112561	-	-5.68981	-5.12918
112973_112700_Bsu_-	112973	112700	-	-5.06681	-5.99655
113042_112700_Bsu_-	113042	112700	-	-5.86088	-5.91358
113352_113048_Bsu_-	113352	113048	-	-5.14001	-5.64184
113384_113062_Bsu_-	113384	113062	-	-5.46898	-6.04486
113384_113110_Bsu_-	113384	113110	-	-5.23871	-6.04486
113442_113110_Bsu_-	113442	113110	-	-5.399	-5.97427
113473_113247_Bsu_-	113473	113247	-	-5.4813	-6.12918
113480_113245_Bsu_-	113480	113245	-	-5.11511	-5.81291
113536_113206_Bsu_-	113536	113206	-	-5.3788	-4.56944
113555_113203_Bsu_-	113555	113203	-	-5.2607	-6.07118
113562_113224_Bsu_-	113562	113224	-	-5.15744	-5.95308
113609_113375_Bsu_-	113609	113375	-	-4.76578	-5.08778
113617_113291_Bsu_-	113617	113291	-	-5.43398	-6.09921
113624_113290_Bsu_-	113624	113290	-	-5.20934	-5.63185
113647_113432_Bsu_-	113647	113432	-	-5.14719	-6.12918
113666_113405_Bsu_-	113666	113405	-	-5.53795	-6.07118
113666_113432_Bsu_-	113666	113432	-	-5.10976	-5.7071
113882_113617_Bsu_-	113882	113617	-	-5.66052	-6.19612
113949_113657_Bsu_-	113949	113657	-	-4.97889	-5.61255
113954_113641_Bsu_-	113954	113641	-	-5.60728	-5.86033
114089_113878_Bsu_-	114089	113878	-	-5.05846	-5.86033
114181_113845_Bsu_-	114181	113845	-	-5.91674	-5.57633
114195_113894_Bsu_-	114195	113894	-	-4.60147	-5.03227
114214_113860_Bsu_-	114214	113860	-	-5.4016	-5.11095
114287_113968_Bsu_-	114287	113968	-	-5.89192	-6.16136
114422_114226_Bsu_-	114422	114226	-	-5.28785	-6.04486
114864_114604_Bsu_-	114864	114604	-	-5.31468	-6.02003
114906_114614_Bsu_-	114906	114614	-	-5.06441	-5.91358
114916_114552_Bsu_-	114916	114552	-	-5.14001	-5.74383
114916_114669_Bsu_-	114916	114669	-	-4.9025	-5.68424
114916_114707_Bsu_-	114916	114707	-	-4.76517	-5.4428
115030_114762_Bsu_-	115030	114762	-	-5.68479	-6.23391
115079_114767_Bsu_-	115079	114767	-	-5.50046	-6.09921
115083_114753_Bsu_-	115083	114753	-	-5.50374	-6.16136
115138_114784_Bsu_-	115138	114784	-	-5.25882	-5.84394
115162_114856_Bsu_-	115162	114856	-	-5.08398	-5.7071
115226_114907_Bsu_-	115226	114907	-	-5.41749	-5.95308
115344_115034_Bsu_-	115344	115034	-	-5.05846	-4.8739
115355_115153_Bsu_-	115355	115153	-	-5.65118	-5.86033
115426_115111_Bsu_-	115426	115111	-	-5.88395	-5.97427
115431_115158_Bsu_-	115431	115158	-	-5.36663	-5.719
115535_115164_Bsu_-	115535	115164	-	-5.20934	-4.57633
115677_115340_Bsu_-	115677	115340	-	-5.83192	-5.69552
115801_115469_Bsu_-	115801	115469	-	-5.84616	-5.57633
115801_115556_Bsu_-	115801	115556	-	-5.01153	-5.57633
115811_115507_Bsu_-	115811	115507	-	-5.73782	-6.02003
115838_115469_Bsu_-	115838	115469	-	-5.58689	-4.87736
115870_115579_Bsu_-	115870	115579	-	-5.25696	-5.81291
115899_115618_Bsu_-	115899	115618	-	-5.5274	-6.19612
115980_115751_Bsu_-	115980	115751	-	-5.59493	-6.23391
116056_115758_Bsu_-	116056	115758	-	-5.30003	-6.09921
116156_115968_Bsu_-	116156	115968	-	-5.06202	-5.37768
116230_115958_Bsu_-	116230	115958	-	-5.11781	-5.14177
116236_115944_Bsu_-	116236	115944	-	-5.2441	-5.48291
116271_115963_Bsu_-	116271	115963	-	-5.60312	-5.46239
116306_116022_Bsu_-	116306	116022	-	-5.35247	-5.73124
116347_116022_Bsu_-	116347	116022	-	-5.14719	-5.34589
116347_116028_Bsu_-	116347	116028	-	-5.19295	-5.13229
116349_116026_Bsu_-	116349	116026	-	-5.24591	-5.09633
116394_116142_Bsu_-	116394	116142	-	-5.2441	-5.93288
116437_116222_Bsu_-	116437	116222	-	-5.37389	-6.04486
116527_116214_Bsu_-	116527	116214	-	-5.89192	-5.93288
116535_116192_Bsu_-	116535	116192	-	-5.41212	-4.73124
116566_116328_Bsu_-	116566	116328	-	-5.16191	-5.7071
116613_116291_Bsu_-	116613	116291	-	-5.60312	-4.83914
116686_116415_Bsu_-	116686	116415	-	-5.72122	-4.60413
116693_116487_Bsu_-	116693	116487	-	-5.64659	-4.88261
116703_116355_Bsu_-	116703	116355	-	-5.21777	-4.19757
116762_116443_Bsu_-	116762	116443	-	-5.32765	-4.25411
116762_116470_Bsu_-	116762	116470	-	-5.04111	-4.06099
116785_116531_Bsu_-	116785	116531	-	-5.70523	-4.40257
116811_116552_Bsu_-	116811	116552	-	-5.74925	-4.94897
116821_116468_Bsu_-	116821	116468	-	-5.399	-4.38377
116821_116562_Bsu_-	116821	116562	-	-5.28586	-4.41557
116838_116552_Bsu_-	116838	116552	-	-5.62868	-4.64386
116853_116562_Bsu_-	116853	116562	-	-5.40683	-4.34436
116881_116513_Bsu_-	116881	116513	-	-5.73782	-4.80401
116884_116592_Bsu_-	116884	116592	-	-5.82497	-5.30682
116886_116603_Bsu_-	116886	116603	-	-5.35714	-5.13543
117004_116694_Bsu_-	117004	116694	-	-5.38127	-6.09921
117098_116729_Bsu_-	117098	116729	-	-5.22637	-5.86033
117117_116844_Bsu_-	117117	116844	-	-5.61999	-5.91358
117137_116818_Bsu_-	117137	116818	-	-5.5171	-5.95308
117457_117218_Bsu_-	117457	117218	-	-4.87226	-5.19976
117462_117194_Bsu_-	117462	117194	-	-5.70003	-5.24188
117481_117247_Bsu_-	117481	117247	-	-5.457	-5.86033
117524_117284_Bsu_-	117524	117284	-	-5.457	-5.91358
117596_117280_Bsu_-	117596	117280	-	-5.32985	-5.84394
117597_117315_Bsu_-	117597	117315	-	-5.17406	-5.43021
117705_117373_Bsu_-	117705	117373	-	-5.51372	-4.82815
117715_117439_Bsu_-	117715	117439	-	-5.61999	-5.61255
117792_117517_Bsu_-	117792	117517	-	-5.7435	-5.46912
117838_117610_Bsu_-	117838	117610	-	-5.28586	-5.93288
117887_117541_Bsu_-	117887	117541	-	-5.06441	-4.75811
117896_117698_Bsu_-	117896	117698	-	-5.05611	-5.55103
118028_117901_Bsu_-	118028	117901	-	-5.32546	-5.91358
118096_117868_Bsu_-	118096	117868	-	-5.2514	-5.38321
118110_117878_Bsu_-	118110	117878	-	-4.91251	-5.24592
118214_117934_Bsu_-	118214	117934	-	-5.08273	-5.79818
118228_117941_Bsu_-	118228	117941	-	-5.41749	-6.23391
118239_117878_Bsu_-	118239	117878	-	-5.82497	-5.60321
118259_117878_Bsu_-	118259	117878	-	-5.69489	-5.23788
118276_117941_Bsu_-	118276	117941	-	-5.55985	-6.04486
118276_117951_Bsu_-	118276	117951	-	-5.42292	-5.59406
118276_117953_Bsu_-	118276	117953	-	-5.17871	-5.43646
118315_117941_Bsu_-	118315	117941	-	-5.57509	-6.04486
118315_118077_Bsu_-	118315	118077	-	-5.20601	-6.19612
118334_117977_Bsu_-	118334	117977	-	-5.42019	-6.02003
118419_118234_Bsu_-	118419	118234	-	-5.16492	-6.02003
118426_118193_Bsu_-	118426	118193	-	-5.32985	-6.19612
118477_118224_Bsu_-	118477	118224	-	-5.15449	-4.44343
118484_118275_Bsu_-	118484	118275	-	-5.46294	-4.68535
118495_118299_Bsu_-	118495	118299	-	-5.53441	-4.67324
118535_118298_Bsu_-	118535	118298	-	-5.15744	-4.22803
118550_118161_Bsu_-	118550	118161	-	-5.66052	-4.76476
118556_118229_Bsu_-	118556	118229	-	-5.60728	-4.46845
118556_118303_Bsu_-	118556	118303	-	-4.45581	-3.45973
118562_118267_Bsu_-	118562	118267	-	-5.12463	-4.11214
118583_118306_Bsu_-	118583	118306	-	-5.30003	-4.25702
118709_118475_Bsu_-	118709	118475	-	-5.20107	-5.91358
118730_118547_Bsu_-	118730	118547	-	-4.71529	-5.52712
118750_118547_Bsu_-	118750	118547	-	-5.01259	-5.93288
118750_118571_Bsu_-	118750	118571	-	-5.12738	-5.99655
118845_118641_Bsu_-	118845	118641	-	-5.14575	-6.23391
119000_118670_Bsu_-	119000	118670	-	-5.25696	-5.79818
119159_118811_Bsu_-	119159	118811	-	-5.12325	-5.30218
119169_118886_Bsu_-	119169	118886	-	-4.95314	-5.23788
119169_118887_Bsu_-	119169	118887	-	-5.51372	-5.77015
119170_118811_Bsu_-	119170	118811	-	-5.25882	-5.50445
119177_118869_Bsu_-	119177	118869	-	-5.30625	-5.48291
119188_118861_Bsu_-	119188	118861	-	-4.91251	-4.89149
119225_118989_Bsu_-	119225	118989	-	-5.20436	-5.75679
119238_118972_Bsu_-	119238	118972	-	-5.69489	-6.02003
119251_118896_Bsu_-	119251	118896	-	-5.39386	-5.19252
119259_118972_Bsu_-	119259	118972	-	-5.55613	-5.74383
119464_119234_Bsu_-	119464	119234	-	-5.19134	-6.04486
119509_119179_Bsu_-	119509	119179	-	-5.52394	-6.23391
119536_119160_Bsu_-	119536	119160	-	-4.88159	-5.81291
119695_119359_Bsu_-	119695	119359	-	-5.17871	-5.93288
119729_119473_Bsu_-	119729	119473	-	-5.11243	-6.19612
119813_119533_Bsu_-	119813	119533	-	-4.96821	-5.719
119838_119514_Bsu_-	119838	119514	-	-5.39132	-6.19612
119939_119622_Bsu_-	119939	119622	-	-5.78546	-5.14497
119950_119779_Bsu_-	119950	119779	-	-5.07654	-4.14304
119957_119622_Bsu_-	119957	119622	-	-5.13155	-4.37823
119959_119591_Bsu_-	119959	119591	-	-5.90831	-5.05259
120032_119778_Bsu_-	120032	119778	-	-5.30417	-4.38043
120056_119719_Bsu_-	120056	119719	-	-5.81813	-4.79386
120126_119752_Bsu_-	120126	119752	-	-5.53089	-4.56265
120164_119968_Bsu_-	120164	119968	-	-4.77061	-5.51943
120273_119917_Bsu_-	120273	119917	-	-5.34785	-6.16136
120462_120164_Bsu_-	120462	120164	-	-5.70003	-6.07118
120710_120467_Bsu_-	120710	120467	-	-5.19134	-5.86033
120726_120506_Bsu_-	120726	120506	-	-5.12052	-5.87736
120803_120454_Bsu_-	120803	120454	-	-5.70523	-5.79818
120883_120506_Bsu_-	120883	120506	-	-5.77921	-5.40607
120903_120760_Bsu_-	120903	120760	-	-5.50046	-6.23391
120906_120525_Bsu_-	120906	120525	-	-5.59089	-4.95933
121045_120757_Bsu_-	121045	120757	-	-5.11243	-5.81291
121241_120874_Bsu_-	121241	120874	-	-5.24774	-6.09921
121357_121094_Bsu_-	121357	121094	-	-5.15597	-5.59406
121388_121079_Bsu_-	121388	121079	-	-5.54877	-5.64184
121512_121369_Bsu_-	121512	121369	-	-5.35247	-6.02003
121535_121394_Bsu_-	121535	121394	-	-5.14431	-4.03902
121553_121249_Bsu_-	121553	121249	-	-5.36663	-6.07118
121580_121257_Bsu_-	121580	121257	-	-5.126	-6.04486
121591_121244_Bsu_-	121591	121244	-	-5.56741	-6.07118
121685_121542_Bsu_-	121685	121542	-	-5.17715	-5.91358
121727_121350_Bsu_-	121727	121350	-	-5.34785	-4.84717
121740_121427_Bsu_-	121740	121427	-	-5.32765	-4.5807
121750_121467_Bsu_-	121750	121467	-	-5.5171	-4.81291
121769_121467_Bsu_-	121769	121467	-	-5.50704	-4.52557
121812_121599_Bsu_-	121812	121599	-	-5.70003	-4.68202
121927_121641_Bsu_-	121927	121641	-	-5.2939	-4.89149
121927_121765_Bsu_-	121927	121765	-	-5.31896	-6.07118
121952_121578_Bsu_-	121952	121578	-	-5.76099	-4.99884
122050_121741_Bsu_-	122050	121741	-	-5.06321	-5.7071
122088_121712_Bsu_-	122088	121712	-	-5.65583	-4.63087
122115_121758_Bsu_-	122115	121758	-	-5.53089	-4.75286
122322_121985_Bsu_-	122322	121985	-	-5.51037	-6.09921
122342_122047_Bsu_-	122342	122047	-	-5.43119	-6.07118
122352_122049_Bsu_-	122352	122049	-	-5.23871	-5.81291
122470_122348_Bsu_-	122470	122348	-	-5.457	-5.97427
122591_122358_Bsu_-	122591	122358	-	-5.17561	-6.19612
122767_122545_Bsu_-	122767	122545	-	-5.19134	-6.04486
122872_122602_Bsu_-	122872	122602	-	-5.27406	-5.99655
123161_122816_Bsu_-	123161	122816	-	-5.44247	-6.12918
123201_122843_Bsu_-	123201	122843	-	-5.70003	-6.19612
123253_123001_Bsu_-	123253	123001	-	-4.73055	-5.53494
123277_122946_Bsu_-	123277	122946	-	-5.07286	-5.79818
123443_123094_Bsu_-	123443	123094	-	-4.89515	-5.7071
123455_123195_Bsu_-	123455	123195	-	-5.08524	-5.95308
123518_123209_Bsu_-	123518	123209	-	-5.45113	-6.19612
123563_123243_Bsu_-	123563	123243	-	-4.90664	-5.84394
123726_123381_Bsu_-	123726	123381	-	-5.2702	-5.99655
123865_123614_Bsu_-	123865	123614	-	-5.35949	-5.87736
123919_123646_Bsu_-	123919	123646	-	-5.10317	-5.81291
123926_123602_Bsu_-	123926	123602	-	-5.37389	-6.16136
124082_123680_Bsu_-	124082	123680	-	-5.49398	-6.07118
124182_123780_Bsu_-	124182	123780	-	-4.88002	-5.66252
124212_123925_Bsu_-	124212	123925	-	-5.42292	-6.23391
124237_124007_Bsu_-	124237	124007	-	-5.40683	-5.99655
124266_123862_Bsu_-	124266	123862	-	-5.58689	-5.87736
[truncated: 103,580 more rows]

## Sheet: Fig. 1d
fragment_id	fragment_start	fragment_end	fragment_strand	log10_enrichment_-BCM	log10_enrichment_+BCM	pseudocount_-BCM	pseudocount_+BCM	intrinsic_terminator_overlap	cssS_AS_fragment
205_32_Bsu_-	205	32	-	-1.34047	-1.09268	TRUE	TRUE	FALSE	FALSE
260_63_Bsu_-	260	63	-	-0.441328	0.176962	FALSE	FALSE	FALSE	FALSE
324_112_Bsu_-	324	112	-	-0.0123176	0.529707	FALSE	FALSE	FALSE	FALSE
429_225_Bsu_-	429	225	-	-0.558754	-0.509466	FALSE	FALSE	FALSE	FALSE
497_251_Bsu_-	497	251	-	-0.755284	-0.55407	FALSE	FALSE	FALSE	FALSE
609_345_Bsu_-	609	345	-	-1.36288	-0.509581	TRUE	FALSE	FALSE	FALSE
630_419_Bsu_-	630	419	-	-1.37146	-1.06772	TRUE	TRUE	FALSE	FALSE
635_387_Bsu_-	635	387	-	-1.42838	-1.08459	TRUE	TRUE	FALSE	FALSE
642_441_Bsu_-	642	441	-	-1.45637	-1.09327	TRUE	TRUE	FALSE	FALSE
674_433_Bsu_-	674	433	-	-1.39673	-1.11145	TRUE	TRUE	FALSE	FALSE
682_318_Bsu_-	682	318	-	-1.43672	-1.07812	TRUE	TRUE	FALSE	FALSE
810_500_Bsu_-	810	500	-	-1.41078	-1.10936	TRUE	TRUE	FALSE	FALSE
852_665_Bsu_-	852	665	-	-1.4585	-1.04123	TRUE	TRUE	FALSE	FALSE
872_557_Bsu_-	872	557	-	-1.36255	-0.425919	TRUE	FALSE	FALSE	FALSE
926_800_Bsu_-	926	800	-	-1.44832	-1.03045	TRUE	TRUE	FALSE	FALSE
1048_673_Bsu_-	1048	673	-	-1.37573	-1.11748	TRUE	TRUE	FALSE	FALSE
1085_815_Bsu_-	1085	815	-	-1.44343	-1.05624	TRUE	TRUE	FALSE	FALSE
1105_843_Bsu_-	1105	843	-	-1.38394	-1.09567	TRUE	TRUE	FALSE	FALSE
1114_777_Bsu_-	1114	777	-	-1.33401	-1.08979	TRUE	TRUE	FALSE	FALSE
1114_789_Bsu_-	1114	789	-	-0.603567	-0.446954	FALSE	FALSE	FALSE	FALSE
1114_813_Bsu_-	1114	813	-	-0.669877	-0.434917	FALSE	FALSE	FALSE	FALSE
1114_836_Bsu_-	1114	836	-	-1.43997	-0.468762	TRUE	FALSE	FALSE	FALSE
1187_884_Bsu_-	1187	884	-	1.06391	1.24984	FALSE	FALSE	FALSE	FALSE
1222_993_Bsu_-	1222	993	-	-1.35674	-0.510055	TRUE	FALSE	FALSE	FALSE
1233_932_Bsu_-	1233	932	-	-1.41008	-1.03616	TRUE	TRUE	FALSE	FALSE
1233_994_Bsu_-	1233	994	-	-1.33102	-1.16434	TRUE	TRUE	FALSE	FALSE
1370_1031_Bsu_-	1370	1031	-	-1.43983	-1.16193	TRUE	TRUE	FALSE	FALSE
1449_1103_Bsu_-	1449	1103	-	-1.41164	-0.534105	TRUE	FALSE	FALSE	FALSE
1449_1199_Bsu_-	1449	1199	-	-1.35997	-0.550858	TRUE	FALSE	FALSE	FALSE
1475_1105_Bsu_-	1475	1105	-	-0.539214	-0.533825	FALSE	FALSE	FALSE	FALSE
1665_1405_Bsu_-	1665	1405	-	-1.35028	-1.17197	TRUE	TRUE	FALSE	FALSE
1749_1528_Bsu_-	1749	1528	-	-1.39207	-0.119347	TRUE	FALSE	FALSE	FALSE
1785_1440_Bsu_-	1785	1440	-	0.0420694	-0.421295	FALSE	FALSE	FALSE	FALSE
1805_1474_Bsu_-	1805	1474	-	0.758462	-0.239104	FALSE	FALSE	FALSE	FALSE
1813_1491_Bsu_-	1813	1491	-	-1.42002	-1.05011	TRUE	TRUE	FALSE	FALSE
1872_1582_Bsu_-	1872	1582	-	-0.911203	-0.550703	FALSE	FALSE	FALSE	FALSE
1977_1656_Bsu_-	1977	1656	-	-1.4222	-1.05828	TRUE	TRUE	FALSE	FALSE
2041_1748_Bsu_-	2041	1748	-	-0.468652	-1.0445	FALSE	TRUE	FALSE	FALSE
2075_1810_Bsu_-	2075	1810	-	-1.47077	-1.02821	TRUE	TRUE	FALSE	FALSE
2099_1876_Bsu_-	2099	1876	-	-1.38553	-1.05513	TRUE	TRUE	FALSE	FALSE
2124_1910_Bsu_-	2124	1910	-	-1.3957	-0.61212	TRUE	FALSE	FALSE	FALSE
2134_1924_Bsu_-	2134	1924	-	-1.34841	-0.573738	TRUE	FALSE	FALSE	FALSE
2160_1901_Bsu_-	2160	1901	-	-1.43249	-0.308903	TRUE	FALSE	FALSE	FALSE
2330_1978_Bsu_-	2330	1978	-	-1.41573	-0.592335	TRUE	FALSE	FALSE	FALSE
2331_2033_Bsu_-	2331	2033	-	-1.33728	-1.10578	TRUE	TRUE	FALSE	FALSE
2332_2159_Bsu_-	2332	2159	-	-1.46465	-1.05792	TRUE	TRUE	FALSE	FALSE
2350_2066_Bsu_-	2350	2066	-	-1.44232	-1.15726	TRUE	TRUE	FALSE	FALSE
2396_2102_Bsu_-	2396	2102	-	-1.37893	-1.07901	TRUE	TRUE	FALSE	FALSE
2479_2218_Bsu_-	2479	2218	-	-1.43502	-1.1535	TRUE	TRUE	FALSE	FALSE
2539_2299_Bsu_-	2539	2299	-	-1.36086	-1.0333	TRUE	TRUE	FALSE	FALSE
2688_2397_Bsu_-	2688	2397	-	-1.34444	-1.09672	TRUE	TRUE	FALSE	FALSE
2693_2386_Bsu_-	2693	2386	-	-1.36208	-1.1128	TRUE	TRUE	FALSE	FALSE
2702_2413_Bsu_-	2702	2413	-	-1.40184	-1.13532	TRUE	TRUE	FALSE	FALSE
2702_2486_Bsu_-	2702	2486	-	-1.45251	-0.47095	TRUE	FALSE	FALSE	FALSE
2716_2480_Bsu_-	2716	2480	-	-1.41092	-1.05886	TRUE	TRUE	FALSE	FALSE
2777_2486_Bsu_-	2777	2486	-	-1.41277	-1.10658	TRUE	TRUE	FALSE	FALSE
2785_2538_Bsu_-	2785	2538	-	-0.745812	-0.550112	FALSE	FALSE	FALSE	FALSE
2789_2599_Bsu_-	2789	2599	-	-1.45128	-1.08973	TRUE	TRUE	FALSE	FALSE
2792_2486_Bsu_-	2792	2486	-	-1.39912	-1.17218	TRUE	TRUE	FALSE	FALSE
2920_2751_Bsu_-	2920	2751	-	-1.43584	-1.08235	TRUE	TRUE	FALSE	FALSE
2968_2757_Bsu_-	2968	2757	-	-1.43526	-1.08319	TRUE	TRUE	FALSE	FALSE
3064_2785_Bsu_-	3064	2785	-	-1.34952	-1.08246	TRUE	TRUE	FALSE	FALSE
3195_2911_Bsu_-	3195	2911	-	-1.32693	-1.03344	TRUE	TRUE	FALSE	FALSE
3310_3075_Bsu_-	3310	3075	-	-1.33857	-1.07273	TRUE	TRUE	FALSE	FALSE
3321_3110_Bsu_-	3321	3110	-	-0.650992	-0.570471	FALSE	FALSE	FALSE	FALSE
3370_2995_Bsu_-	3370	2995	-	0.03419	-1.12107	FALSE	TRUE	FALSE	FALSE
3424_3145_Bsu_-	3424	3145	-	0.766816	-1.10945	FALSE	TRUE	FALSE	FALSE
3578_3237_Bsu_-	3578	3237	-	-1.37394	-1.07036	TRUE	TRUE	FALSE	FALSE
3635_3312_Bsu_-	3635	3312	-	-1.39621	-1.16597	TRUE	TRUE	FALSE	FALSE
3635_3392_Bsu_-	3635	3392	-	-1.4158	-1.07498	TRUE	TRUE	FALSE	FALSE
3672_3312_Bsu_-	3672	3312	-	0.838673	-0.140826	FALSE	FALSE	FALSE	FALSE
3730_3392_Bsu_-	3730	3392	-	-0.487135	-0.417928	FALSE	FALSE	FALSE	FALSE
3804_3450_Bsu_-	3804	3450	-	-0.0882415	-0.387965	FALSE	FALSE	FALSE	FALSE
3891_3626_Bsu_-	3891	3626	-	-1.39297	-0.328792	TRUE	FALSE	FALSE	FALSE
3965_3638_Bsu_-	3965	3638	-	-1.33953	-1.0744	TRUE	TRUE	FALSE	FALSE
3974_3750_Bsu_-	3974	3750	-	-1.39187	-0.654971	TRUE	FALSE	FALSE	FALSE
3983_3794_Bsu_-	3983	3794	-	-1.41302	-1.14344	TRUE	TRUE	FALSE	FALSE
4074_3859_Bsu_-	4074	3859	-	-1.42007	-0.19251	TRUE	FALSE	FALSE	FALSE
4231_3967_Bsu_-	4231	3967	-	-1.43865	-1.15566	TRUE	TRUE	FALSE	FALSE
4285_4032_Bsu_-	4285	4032	-	-1.38317	-1.12769	TRUE	TRUE	FALSE	FALSE
4365_4068_Bsu_-	4365	4068	-	-1.44183	-1.12044	TRUE	TRUE	FALSE	FALSE
4394_4060_Bsu_-	4394	4060	-	-1.39819	-0.473714	TRUE	FALSE	FALSE	FALSE
4397_4222_Bsu_-	4397	4222	-	-0.853042	-0.680421	FALSE	FALSE	FALSE	FALSE
4416_4032_Bsu_-	4416	4032	-	-1.43289	-0.41332	TRUE	FALSE	FALSE	FALSE
4452_4127_Bsu_-	4452	4127	-	-1.41978	-1.08947	TRUE	TRUE	FALSE	FALSE
4491_4118_Bsu_-	4491	4118	-	-1.37525	-1.10921	TRUE	TRUE	FALSE	FALSE
4544_4222_Bsu_-	4544	4222	-	-1.44223	-0.39325	TRUE	FALSE	FALSE	FALSE
4585_4269_Bsu_-	4585	4269	-	-1.44708	-1.02674	TRUE	TRUE	FALSE	FALSE
4591_4342_Bsu_-	4591	4342	-	-1.3554	-1.15969	TRUE	TRUE	FALSE	FALSE
4616_4448_Bsu_-	4616	4448	-	-1.33129	-1.14367	TRUE	TRUE	FALSE	FALSE
4656_4383_Bsu_-	4656	4383	-	-0.720318	-1.1508	FALSE	TRUE	FALSE	FALSE
4705_4383_Bsu_-	4705	4383	-	-1.32856	-1.07703	TRUE	TRUE	FALSE	FALSE
4741_4546_Bsu_-	4741	4546	-	-1.40669	-1.13701	TRUE	TRUE	FALSE	FALSE
4746_4400_Bsu_-	4746	4400	-	-1.33018	-1.10505	TRUE	TRUE	FALSE	FALSE
4746_4496_Bsu_-	4746	4496	-	-0.687975	-0.569342	FALSE	FALSE	FALSE	FALSE
4750_4421_Bsu_-	4750	4421	-	-1.38931	-1.13834	TRUE	TRUE	FALSE	FALSE
4750_4496_Bsu_-	4750	4496	-	-1.38051	-1.15115	TRUE	TRUE	FALSE	FALSE
4917_4548_Bsu_-	4917	4548	-	-0.359378	-0.324793	FALSE	FALSE	FALSE	FALSE
5092_4884_Bsu_-	5092	4884	-	-1.35528	-1.15844	TRUE	TRUE	FALSE	FALSE
5221_4975_Bsu_-	5221	4975	-	-1.45829	-1.07655	TRUE	TRUE	FALSE	FALSE
5231_4902_Bsu_-	5231	4902	-	-1.36792	-0.494021	TRUE	FALSE	FALSE	FALSE
5231_4983_Bsu_-	5231	4983	-	-1.46373	-1.15427	TRUE	TRUE	FALSE	FALSE
5231_5012_Bsu_-	5231	5012	-	-0.819433	-0.553387	FALSE	FALSE	FALSE	FALSE
5311_5102_Bsu_-	5311	5102	-	-1.45415	-1.14551	TRUE	TRUE	FALSE	FALSE
5417_5044_Bsu_-	5417	5044	-	-1.32858	-1.11969	TRUE	TRUE	FALSE	FALSE
5424_5083_Bsu_-	5424	5083	-	-1.35187	-1.05185	TRUE	TRUE	FALSE	FALSE
5458_5212_Bsu_-	5458	5212	-	-1.38257	-0.678151	TRUE	FALSE	FALSE	FALSE
5458_5222_Bsu_-	5458	5222	-	-1.36323	-1.16043	TRUE	TRUE	FALSE	FALSE
5479_5212_Bsu_-	5479	5212	-	-1.40323	-1.04931	TRUE	TRUE	FALSE	FALSE
5497_5222_Bsu_-	5497	5222	-	-0.700704	-0.60998	FALSE	FALSE	FALSE	FALSE
5551_5212_Bsu_-	5551	5212	-	-1.44053	-1.16059	TRUE	TRUE	FALSE	FALSE
5551_5227_Bsu_-	5551	5227	-	-1.38951	-0.452372	TRUE	FALSE	FALSE	FALSE
5574_5252_Bsu_-	5574	5252	-	-1.36803	-1.02853	TRUE	TRUE	FALSE	FALSE
5727_5559_Bsu_-	5727	5559	-	-1.43479	-1.1047	TRUE	TRUE	FALSE	FALSE
5840_5430_Bsu_-	5840	5430	-	0.768488	-1.02849	FALSE	TRUE	FALSE	FALSE
5943_5624_Bsu_-	5943	5624	-	-1.37818	-1.08427	TRUE	TRUE	FALSE	FALSE
5963_5693_Bsu_-	5963	5693	-	-0.707405	-0.491165	FALSE	FALSE	FALSE	FALSE
6010_5644_Bsu_-	6010	5644	-	-1.40374	-0.481017	TRUE	FALSE	FALSE	FALSE
6010_5846_Bsu_-	6010	5846	-	-1.41731	-0.67343	TRUE	FALSE	FALSE	FALSE
6119_5819_Bsu_-	6119	5819	-	-1.34809	-1.06411	TRUE	TRUE	FALSE	FALSE
6294_5924_Bsu_-	6294	5924	-	-1.40158	-1.16912	TRUE	TRUE	FALSE	FALSE
6316_6057_Bsu_-	6316	6057	-	-1.35044	-1.13258	TRUE	TRUE	FALSE	FALSE
6349_6057_Bsu_-	6349	6057	-	-1.43043	-1.15697	TRUE	TRUE	FALSE	FALSE
6399_6057_Bsu_-	6399	6057	-	-1.47139	-0.267017	TRUE	FALSE	FALSE	FALSE
6462_6135_Bsu_-	6462	6135	-	-1.44024	-1.13058	TRUE	TRUE	FALSE	FALSE
6536_6219_Bsu_-	6536	6219	-	-1.35808	-0.559317	TRUE	FALSE	FALSE	FALSE
6623_6277_Bsu_-	6623	6277	-	-1.35776	-0.614577	TRUE	FALSE	FALSE	FALSE
6623_6347_Bsu_-	6623	6347	-	-1.33775	-0.658506	TRUE	FALSE	FALSE	FALSE
6690_6453_Bsu_-	6690	6453	-	-1.3712	-1.15719	TRUE	TRUE	FALSE	FALSE
6728_6402_Bsu_-	6728	6402	-	-1.41829	-0.570768	TRUE	FALSE	FALSE	FALSE
6728_6520_Bsu_-	6728	6520	-	-1.37025	-0.518987	TRUE	FALSE	FALSE	FALSE
6763_6390_Bsu_-	6763	6390	-	-1.41586	-0.433756	TRUE	FALSE	FALSE	FALSE
6871_6618_Bsu_-	6871	6618	-	0.742982	0.766736	FALSE	FALSE	FALSE	FALSE
7114_6777_Bsu_-	7114	6777	-	1.09778	1.34856	FALSE	FALSE	FALSE	FALSE
7124_6859_Bsu_-	7124	6859	-	-1.41779	-1.1273	TRUE	TRUE	FALSE	FALSE
7149_6882_Bsu_-	7149	6882	-	-1.45903	-0.597794	TRUE	FALSE	FALSE	FALSE
7166_6859_Bsu_-	7166	6859	-	-0.733901	-0.486044	FALSE	FALSE	FALSE	FALSE
7282_7000_Bsu_-	7282	7000	-	-1.36227	-1.11286	TRUE	TRUE	FALSE	FALSE
7304_7057_Bsu_-	7304	7057	-	-1.46569	-0.531933	TRUE	FALSE	FALSE	FALSE
7418_7086_Bsu_-	7418	7086	-	-1.44178	-1.16538	TRUE	TRUE	FALSE	FALSE
7443_7172_Bsu_-	7443	7172	-	-1.36621	-1.07113	TRUE	TRUE	FALSE	FALSE
7469_7230_Bsu_-	7469	7230	-	-0.612595	-0.613399	FALSE	FALSE	FALSE	FALSE
7471_7251_Bsu_-	7471	7251	-	-1.40076	-1.09001	TRUE	TRUE	FALSE	FALSE
7483_7157_Bsu_-	7483	7157	-	-1.37221	-1.13519	TRUE	TRUE	FALSE	FALSE
7483_7162_Bsu_-	7483	7162	-	-1.42079	-0.354756	TRUE	FALSE	FALSE	FALSE
7491_7205_Bsu_-	7491	7205	-	-1.32917	-1.09651	TRUE	TRUE	FALSE	FALSE
7508_7238_Bsu_-	7508	7238	-	-1.42086	-1.16091	TRUE	TRUE	FALSE	FALSE
7528_7238_Bsu_-	7528	7238	-	-1.40841	-1.08861	TRUE	TRUE	FALSE	FALSE
7529_7205_Bsu_-	7529	7205	-	-1.34003	-1.03561	TRUE	TRUE	FALSE	FALSE
7619_7333_Bsu_-	7619	7333	-	-1.46988	-0.492866	TRUE	FALSE	FALSE	FALSE
7640_7434_Bsu_-	7640	7434	-	-1.34292	-1.12721	TRUE	TRUE	FALSE	FALSE
7673_7441_Bsu_-	7673	7441	-	-1.40996	-1.07489	TRUE	TRUE	FALSE	FALSE
7711_7423_Bsu_-	7711	7423	-	-1.36631	-1.15523	TRUE	TRUE	FALSE	FALSE
7868_7663_Bsu_-	7868	7663	-	-1.32774	-0.551532	TRUE	FALSE	FALSE	FALSE
7873_7535_Bsu_-	7873	7535	-	-1.37622	-0.475437	TRUE	FALSE	FALSE	FALSE
7885_7671_Bsu_-	7885	7671	-	-0.785022	-0.568047	FALSE	FALSE	FALSE	FALSE
8041_7714_Bsu_-	8041	7714	-	-0.550278	-0.436657	FALSE	FALSE	FALSE	FALSE
8096_7785_Bsu_-	8096	7785	-	-0.71314	-0.542818	FALSE	FALSE	FALSE	FALSE
8137_7886_Bsu_-	8137	7886	-	-1.44243	-1.06755	TRUE	TRUE	FALSE	FALSE
8163_7854_Bsu_-	8163	7854	-	-1.45742	-1.13159	TRUE	TRUE	FALSE	FALSE
8179_7906_Bsu_-	8179	7906	-	-1.37681	-1.14752	TRUE	TRUE	FALSE	FALSE
8186_7780_Bsu_-	8186	7780	-	-1.38324	-1.08702	TRUE	TRUE	FALSE	FALSE
8186_7859_Bsu_-	8186	7859	-	-1.45186	-1.17198	TRUE	TRUE	FALSE	FALSE
8510_8283_Bsu_-	8510	8283	-	-1.34065	-1.05066	TRUE	TRUE	FALSE	FALSE
8516_8257_Bsu_-	8516	8257	-	-1.35469	-1.1743	TRUE	TRUE	FALSE	FALSE
8599_8374_Bsu_-	8599	8374	-	-1.3326	-0.643975	TRUE	FALSE	FALSE	FALSE
8609_8328_Bsu_-	8609	8328	-	-1.448	-1.07333	TRUE	TRUE	FALSE	FALSE
8649_8375_Bsu_-	8649	8375	-	-0.572353	-0.585862	FALSE	FALSE	FALSE	FALSE
8671_8340_Bsu_-	8671	8340	-	-1.41284	-1.1345	TRUE	TRUE	FALSE	FALSE
8674_8451_Bsu_-	8674	8451	-	-1.3684	-1.06472	TRUE	TRUE	FALSE	FALSE
8728_8459_Bsu_-	8728	8459	-	-0.613475	-0.465169	FALSE	FALSE	FALSE	FALSE
8742_8352_Bsu_-	8742	8352	-	-1.35994	-0.35505	TRUE	FALSE	FALSE	FALSE
8759_8416_Bsu_-	8759	8416	-	-1.33923	-1.03067	TRUE	TRUE	FALSE	FALSE
8769_8454_Bsu_-	8769	8454	-	-1.39904	-0.318225	TRUE	FALSE	FALSE	FALSE
8801_8598_Bsu_-	8801	8598	-	-0.719873	-1.13769	FALSE	TRUE	FALSE	FALSE
8856_8591_Bsu_-	8856	8591	-	-1.37185	-1.08858	TRUE	TRUE	FALSE	FALSE
8904_8696_Bsu_-	8904	8696	-	-1.35377	-1.08619	TRUE	TRUE	FALSE	FALSE
8954_8688_Bsu_-	8954	8688	-	-1.33959	-1.08916	TRUE	TRUE	FALSE	FALSE
8997_8776_Bsu_-	8997	8776	-	-0.797824	-0.546018	FALSE	FALSE	FALSE	FALSE
9069_8719_Bsu_-	9069	8719	-	-1.46902	-1.14154	TRUE	TRUE	FALSE	FALSE
9134_8869_Bsu_-	9134	8869	-	-1.36239	-1.03209	TRUE	TRUE	FALSE	FALSE
9148_8828_Bsu_-	9148	8828	-	-0.0903244	-1.10793	FALSE	TRUE	FALSE	FALSE
9183_8821_Bsu_-	9183	8821	-	-1.47296	-1.04804	TRUE	TRUE	FALSE	FALSE
9190_8823_Bsu_-	9190	8823	-	-1.40456	-1.07008	TRUE	TRUE	FALSE	FALSE
9291_9068_Bsu_-	9291	9068	-	-1.35281	-0.565411	TRUE	FALSE	FALSE	FALSE
9359_9041_Bsu_-	9359	9041	-	-1.46968	-1.13038	TRUE	TRUE	FALSE	FALSE
9384_9125_Bsu_-	9384	9125	-	-1.37513	-1.05293	TRUE	TRUE	FALSE	FALSE
9510_9257_Bsu_-	9510	9257	-	1.14516	0.974438	FALSE	FALSE	FALSE	FALSE
9522_9257_Bsu_-	9522	9257	-	1.01107	1.10393	FALSE	FALSE	FALSE	FALSE
9527_9163_Bsu_-	9527	9163	-	1.07328	0.92123	FALSE	FALSE	FALSE	FALSE
9576_9181_Bsu_-	9576	9181	-	1.16778	0.994005	FALSE	FALSE	FALSE	FALSE
9636_9306_Bsu_-	9636	9306	-	0.728453	-0.464473	FALSE	FALSE	FALSE	FALSE
9723_9379_Bsu_-	9723	9379	-	-0.668601	-0.731125	FALSE	FALSE	FALSE	FALSE
9727_9392_Bsu_-	9727	9392	-	-1.35471	-1.11552	TRUE	TRUE	FALSE	FALSE
9736_9526_Bsu_-	9736	9526	-	0.358484	0.450178	FALSE	FALSE	FALSE	FALSE
9770_9503_Bsu_-	9770	9503	-	-0.0981498	-0.372908	FALSE	FALSE	FALSE	FALSE
9787_9495_Bsu_-	9787	9495	-	-0.422747	-0.548866	FALSE	FALSE	FALSE	FALSE
9866_9560_Bsu_-	9866	9560	-	0.664979	0.591814	FALSE	FALSE	FALSE	FALSE
9932_9627_Bsu_-	9932	9627	-	-1.46581	-1.04283	TRUE	TRUE	FALSE	FALSE
10291_9944_Bsu_-	10291	9944	-	-1.46784	-1.08781	TRUE	TRUE	FALSE	FALSE
10580_10250_Bsu_-	10580	10250	-	0.976214	-0.396256	FALSE	FALSE	FALSE	FALSE
11463_11135_Bsu_-	11463	11135	-	-1.37819	-1.04274	TRUE	TRUE	FALSE	FALSE
11490_11261_Bsu_-	11490	11261	-	-1.32546	-1.07112	TRUE	TRUE	FALSE	FALSE
11549_11388_Bsu_-	11549	11388	-	-1.40643	-1.06621	TRUE	TRUE	FALSE	FALSE
11673_11466_Bsu_-	11673	11466	-	-1.35812	-1.0998	TRUE	TRUE	FALSE	FALSE
11691_11470_Bsu_-	11691	11470	-	-1.44339	-0.633912	TRUE	FALSE	FALSE	FALSE
11722_11488_Bsu_-	11722	11488	-	-0.836859	-0.706123	FALSE	FALSE	FALSE	FALSE
11724_11493_Bsu_-	11724	11493	-	-1.43032	-1.03159	TRUE	TRUE	FALSE	FALSE
11741_11542_Bsu_-	11741	11542	-	-1.44691	-0.508432	TRUE	FALSE	FALSE	FALSE
11795_11481_Bsu_-	11795	11481	-	-1.45948	-1.0784	TRUE	TRUE	FALSE	FALSE
11842_11527_Bsu_-	11842	11527	-	-1.3475	-1.11142	TRUE	TRUE	FALSE	FALSE
11865_11495_Bsu_-	11865	11495	-	-1.37939	-1.08404	TRUE	TRUE	FALSE	FALSE
14818_14563_Bsu_-	14818	14563	-	-1.34984	-1.17212	TRUE	TRUE	FALSE	FALSE
14823_14605_Bsu_-	14823	14605	-	-1.39297	-1.12976	TRUE	TRUE	FALSE	FALSE
14944_14571_Bsu_-	14944	14571	-	1.03675	1.27945	FALSE	FALSE	FALSE	FALSE
14954_14648_Bsu_-	14954	14648	-	1.03183	1.22229	FALSE	FALSE	FALSE	FALSE
14980_14649_Bsu_-	14980	14649	-	1.06584	1.21378	FALSE	FALSE	FALSE	FALSE
15207_14935_Bsu_-	15207	14935	-	-1.46145	-1.07597	TRUE	TRUE	FALSE	FALSE
15385_15198_Bsu_-	15385	15198	-	-1.36431	-1.13149	TRUE	TRUE	FALSE	FALSE
15497_15305_Bsu_-	15497	15305	-	-1.44757	-1.0823	TRUE	TRUE	FALSE	FALSE
15679_15501_Bsu_-	15679	15501	-	1.1211	1.17223	FALSE	FALSE	FALSE	FALSE
15707_15360_Bsu_-	15707	15360	-	-1.33566	-1.11068	TRUE	TRUE	FALSE	FALSE
15763_15417_Bsu_-	15763	15417	-	-1.44658	-0.438131	TRUE	FALSE	FALSE	FALSE
15781_15496_Bsu_-	15781	15496	-	-1.3258	-0.610256	TRUE	FALSE	FALSE	FALSE
15791_15501_Bsu_-	15791	15501	-	-0.961473	-0.503524	FALSE	FALSE	FALSE	FALSE
15811_15506_Bsu_-	15811	15506	-	-1.33697	-1.15468	TRUE	TRUE	FALSE	FALSE
15822_15561_Bsu_-	15822	15561	-	-1.36009	-1.13026	TRUE	TRUE	FALSE	FALSE
16008_15809_Bsu_-	16008	15809	-	-1.3334	0.10168	TRUE	FALSE	FALSE	FALSE
16016_15706_Bsu_-	16016	15706	-	0.0577381	0.193804	FALSE	FALSE	FALSE	FALSE
16039_15802_Bsu_-	16039	15802	-	-0.404958	0.131328	FALSE	FALSE	FALSE	FALSE
16071_15715_Bsu_-	16071	15715	-	0.281365	0.633375	FALSE	FALSE	FALSE	FALSE
16111_15802_Bsu_-	16111	15802	-	-0.106119	0.160592	FALSE	FALSE	FALSE	FALSE
16116_15754_Bsu_-	16116	15754	-	0.263837	0.447385	FALSE	FALSE	FALSE	FALSE
16158_16009_Bsu_-	16158	16009	-	-1.47013	-0.597088	TRUE	FALSE	FALSE	FALSE
16170_15856_Bsu_-	16170	15856	-	-0.424947	-0.504884	FALSE	FALSE	FALSE	FALSE
16314_16000_Bsu_-	16314	16000	-	-0.744562	-0.549152	FALSE	FALSE	FALSE	FALSE
16342_15980_Bsu_-	16342	15980	-	-1.4494	-1.08951	TRUE	TRUE	FALSE	FALSE
16401_16012_Bsu_-	16401	16012	-	-1.38243	-1.08637	TRUE	TRUE	FALSE	FALSE
16401_16062_Bsu_-	16401	16062	-	-0.067955	0.0602963	FALSE	FALSE	FALSE	FALSE
16414_16195_Bsu_-	16414	16195	-	-1.40628	-1.08885	TRUE	TRUE	FALSE	FALSE
16426_16147_Bsu_-	16426	16147	-	-1.36587	-1.07702	TRUE	TRUE	FALSE	FALSE
16431_16062_Bsu_-	16431	16062	-	-0.550322	-0.325193	FALSE	FALSE	FALSE	FALSE
16477_16224_Bsu_-	16477	16224	-	-0.746101	-0.349801	FALSE	FALSE	FALSE	FALSE
16524_16176_Bsu_-	16524	16176	-	-1.37899	-1.07718	TRUE	TRUE	FALSE	FALSE
16604_16333_Bsu_-	16604	16333	-	-1.35481	-1.11029	TRUE	TRUE	FALSE	FALSE
16606_16353_Bsu_-	16606	16353	-	-1.39184	-0.459899	TRUE	FALSE	FALSE	FALSE
16615_16326_Bsu_-	16615	16326	-	-1.33189	-1.04052	TRUE	TRUE	FALSE	FALSE
16618_16236_Bsu_-	16618	16236	-	-1.41723	-1.11987	TRUE	TRUE	FALSE	FALSE
16639_16417_Bsu_-	16639	16417	-	-1.41662	-0.520663	TRUE	FALSE	FALSE	FALSE
16664_16427_Bsu_-	16664	16427	-	-1.39698	-1.10962	TRUE	TRUE	FALSE	FALSE
16740_16515_Bsu_-	16740	16515	-	-1.3825	-1.04121	TRUE	TRUE	FALSE	FALSE
16763_16422_Bsu_-	16763	16422	-	-1.40592	-1.05407	TRUE	TRUE	FALSE	FALSE
16763_16490_Bsu_-	16763	16490	-	-1.44213	-1.06942	TRUE	TRUE	FALSE	FALSE
16771_16597_Bsu_-	16771	16597	-	-1.39191	-1.15997	TRUE	TRUE	FALSE	FALSE
16778_16422_Bsu_-	16778	16422	-	-1.451	-1.03708	TRUE	TRUE	FALSE	FALSE
16804_16513_Bsu_-	16804	16513	-	-1.37941	-0.64581	TRUE	FALSE	FALSE	FALSE
16895_16611_Bsu_-	16895	16611	-	-1.34446	-0.559602	TRUE	FALSE	FALSE	FALSE
17002_16684_Bsu_-	17002	16684	-	-1.42618	-1.06786	TRUE	TRUE	FALSE	FALSE
17002_16706_Bsu_-	17002	16706	-	-1.4134	-1.02517	TRUE	TRUE	FALSE	FALSE
17041_16840_Bsu_-	17041	16840	-	-1.43513	-1.15258	TRUE	TRUE	FALSE	FALSE
17074_16884_Bsu_-	17074	16884	-	-0.702926	-0.569976	FALSE	FALSE	FALSE	FALSE
17080_16769_Bsu_-	17080	16769	-	-1.44837	-1.04478	TRUE	TRUE	FALSE	FALSE
17124_16731_Bsu_-	17124	16731	-	-1.42269	-1.15063	TRUE	TRUE	FALSE	FALSE
17182_16933_Bsu_-	17182	16933	-	-0.486119	-0.461488	FALSE	FALSE	FALSE	FALSE
17190_16993_Bsu_-	17190	16993	-	-1.44895	-1.08267	TRUE	TRUE	FALSE	FALSE
17205_16911_Bsu_-	17205	16911	-	-1.40264	-1.15643	TRUE	TRUE	FALSE	FALSE
17213_16823_Bsu_-	17213	16823	-	-1.39078	-1.0478	TRUE	TRUE	FALSE	FALSE
17247_17026_Bsu_-	17247	17026	-	-0.714901	-0.528425	FALSE	FALSE	FALSE	FALSE
17254_17000_Bsu_-	17254	17000	-	-0.266625	-0.356078	FALSE	FALSE	FALSE	FALSE
17295_17075_Bsu_-	17295	17075	-	-0.150389	-1.0539	FALSE	TRUE	FALSE	FALSE
17356_16987_Bsu_-	17356	16987	-	0.404526	-1.08963	FALSE	TRUE	FALSE	FALSE
17464_17181_Bsu_-	17464	17181	-	-0.597547	-0.394219	FALSE	FALSE	FALSE	FALSE
17472_17123_Bsu_-	17472	17123	-	-1.44213	-1.11392	TRUE	TRUE	FALSE	FALSE
17479_17089_Bsu_-	17479	17089	-	-0.353642	-0.187347	FALSE	FALSE	FALSE	FALSE
17581_17366_Bsu_-	17581	17366	-	0.345215	0.0898495	FALSE	FALSE	FALSE	FALSE
17586_17338_Bsu_-	17586	17338	-	0.0082689	0.0449528	FALSE	FALSE	FALSE	FALSE
17746_17526_Bsu_-	17746	17526	-	-1.33988	-1.16462	TRUE	TRUE	FALSE	FALSE
17814_17566_Bsu_-	17814	17566	-	-0.810215	-0.644122	FALSE	FALSE	FALSE	FALSE
17814_17634_Bsu_-	17814	17634	-	-0.646796	-0.395297	FALSE	FALSE	FALSE	FALSE
17815_17555_Bsu_-	17815	17555	-	-1.41796	-1.07039	TRUE	TRUE	FALSE	FALSE
17822_17533_Bsu_-	17822	17533	-	-1.42758	-1.10697	TRUE	TRUE	FALSE	FALSE
17885_17495_Bsu_-	17885	17495	-	-0.219628	-0.0562952	FALSE	FALSE	FALSE	FALSE
17967_17660_Bsu_-	17967	17660	-	-1.38286	-1.06669	TRUE	TRUE	FALSE	FALSE
18035_17711_Bsu_-	18035	17711	-	-1.41145	-0.530627	TRUE	FALSE	FALSE	FALSE
18037_17819_Bsu_-	18037	17819	-	-0.895406	-0.657594	FALSE	FALSE	FALSE	FALSE
18085_17788_Bsu_-	18085	17788	-	-1.4071	-1.04504	TRUE	TRUE	FALSE	FALSE
18136_17804_Bsu_-	18136	17804	-	-1.44699	-1.02867	TRUE	TRUE	FALSE	FALSE
18136_17817_Bsu_-	18136	17817	-	-1.47014	-1.04663	TRUE	TRUE	FALSE	FALSE
18136_17913_Bsu_-	18136	17913	-	-0.774843	-0.636758	FALSE	FALSE	FALSE	FALSE
18175_17880_Bsu_-	18175	17880	-	-0.56126	-0.629623	FALSE	FALSE	FALSE	FALSE
18260_17899_Bsu_-	18260	17899	-	-0.135292	-1.17324	FALSE	TRUE	FALSE	FALSE
18372_18011_Bsu_-	18372	18011	-	0.147363	-1.121	FALSE	TRUE	FALSE	FALSE
18402_18091_Bsu_-	18402	18091	-	-0.547518	-0.381612	FALSE	FALSE	FALSE	FALSE
18405_18151_Bsu_-	18405	18151	-	-1.36784	-1.0655	TRUE	TRUE	FALSE	FALSE
18412_18068_Bsu_-	18412	18068	-	-0.522824	-1.14926	FALSE	TRUE	FALSE	FALSE
18412_18183_Bsu_-	18412	18183	-	-1.42414	-0.514984	TRUE	FALSE	FALSE	FALSE
18416_18146_Bsu_-	18416	18146	-	-1.3568	-0.541313	TRUE	FALSE	FALSE	FALSE
18539_18279_Bsu_-	18539	18279	-	-1.40319	-0.577311	TRUE	FALSE	FALSE	FALSE
18544_18178_Bsu_-	18544	18178	-	-0.329686	-0.190724	FALSE	FALSE	FALSE	FALSE
18625_18336_Bsu_-	18625	18336	-	-1.33283	-0.446892	TRUE	FALSE	FALSE	FALSE
18626_18232_Bsu_-	18626	18232	-	-1.34342	-1.09684	TRUE	TRUE	FALSE	FALSE
18676_18361_Bsu_-	18676	18361	-	-1.37754	-1.16685	TRUE	TRUE	FALSE	FALSE
18688_18345_Bsu_-	18688	18345	-	-0.630385	-0.426618	FALSE	FALSE	FALSE	FALSE
18694_18403_Bsu_-	18694	18403	-	0.132433	-0.218779	FALSE	FALSE	FALSE	FALSE
18697_18403_Bsu_-	18697	18403	-	0.0424103	-0.357396	FALSE	FALSE	FALSE	FALSE
18715_18290_Bsu_-	18715	18290	-	0.487529	-0.329863	FALSE	FALSE	FALSE	FALSE
18742_18482_Bsu_-	18742	18482	-	-0.124183	-1.145	FALSE	TRUE	FALSE	FALSE
18746_18378_Bsu_-	18746	18378	-	0.0479783	-0.482042	FALSE	FALSE	FALSE	FALSE
18754_18538_Bsu_-	18754	18538	-	-1.36571	-0.509198	TRUE	FALSE	FALSE	FALSE
18890_18530_Bsu_-	18890	18530	-	-0.0459262	-1.17222	FALSE	TRUE	FALSE	FALSE
18897_18718_Bsu_-	18897	18718	-	-1.36066	-1.05595	TRUE	TRUE	FALSE	FALSE
18979_18793_Bsu_-	18979	18793	-	-1.44009	-1.14141	TRUE	TRUE	FALSE	FALSE
19083_18899_Bsu_-	19083	18899	-	-1.34635	-0.472977	TRUE	FALSE	FALSE	FALSE
19202_18989_Bsu_-	19202	18989	-	-0.593275	-0.641428	FALSE	FALSE	FALSE	FALSE
19346_19011_Bsu_-	19346	19011	-	0.228991	-0.253429	FALSE	FALSE	FALSE	FALSE
19353_19109_Bsu_-	19353	19109	-	-0.697144	-0.470495	FALSE	FALSE	FALSE	FALSE
19354_19039_Bsu_-	19354	19039	-	0.335364	-1.1232	FALSE	TRUE	FALSE	FALSE
19361_19074_Bsu_-	19361	19074	-	-0.459812	-0.49992	FALSE	FALSE	FALSE	FALSE
19369_19032_Bsu_-	19369	19032	-	0.314591	-1.03579	FALSE	TRUE	FALSE	FALSE
19386_19126_Bsu_-	19386	19126	-	-0.745413	-0.551251	FALSE	FALSE	FALSE	FALSE
19483_19252_Bsu_-	19483	19252	-	-0.630058	-0.506895	FALSE	FALSE	FALSE	FALSE
19523_19123_Bsu_-	19523	19123	-	-0.33838	-0.249828	FALSE	FALSE	FALSE	FALSE
19532_19222_Bsu_-	19532	19222	-	-1.34561	-1.06934	TRUE	TRUE	FALSE	FALSE
19537_19344_Bsu_-	19537	19344	-	-0.883329	-0.673861	FALSE	FALSE	FALSE	FALSE
19541_19321_Bsu_-	19541	19321	-	-1.42083	-0.40856	TRUE	FALSE	FALSE	FALSE
19618_19337_Bsu_-	19618	19337	-	-1.42764	-1.17022	TRUE	TRUE	FALSE	FALSE
19644_19250_Bsu_-	19644	19250	-	-1.41623	-1.1503	TRUE	TRUE	FALSE	FALSE
19737_19343_Bsu_-	19737	19343	-	-1.45743	-1.08178	TRUE	TRUE	FALSE	FALSE
19792_19523_Bsu_-	19792	19523	-	-1.45377	-1.08842	TRUE	TRUE	FALSE	FALSE
19793_19452_Bsu_-	19793	19452	-	-1.3753	-1.13932	TRUE	TRUE	FALSE	FALSE
19883_19504_Bsu_-	19883	19504	-	-1.38297	-1.03487	TRUE	TRUE	FALSE	FALSE
19923_19604_Bsu_-	19923	19604	-	-1.42419	-1.08291	TRUE	TRUE	FALSE	FALSE
19956_19604_Bsu_-	19956	19604	-	-1.45009	-1.09466	TRUE	TRUE	FALSE	FALSE
20000_19635_Bsu_-	20000	19635	-	-1.44978	-1.08651	TRUE	TRUE	FALSE	FALSE
20013_19775_Bsu_-	20013	19775	-	-1.4232	-0.642771	TRUE	FALSE	FALSE	FALSE
20070_19680_Bsu_-	20070	19680	-	-1.42377	-1.06548	TRUE	TRUE	FALSE	FALSE
20141_19870_Bsu_-	20141	19870	-	-1.32681	-0.557107	TRUE	FALSE	FALSE	FALSE
20179_19869_Bsu_-	20179	19869	-	-0.596531	-0.391844	FALSE	FALSE	FALSE	FALSE
20252_20010_Bsu_-	20252	20010	-	-1.40502	-1.12821	TRUE	TRUE	FALSE	FALSE
20283_20072_Bsu_-	20283	20072	-	-1.47209	-1.11527	TRUE	TRUE	FALSE	FALSE
20362_20111_Bsu_-	20362	20111	-	-1.32595	-1.14352	TRUE	TRUE	FALSE	FALSE
20429_20147_Bsu_-	20429	20147	-	-0.820217	-0.549282	FALSE	FALSE	FALSE	FALSE
20460_20103_Bsu_-	20460	20103	-	-1.45047	-1.14707	TRUE	TRUE	FALSE	FALSE
20460_20107_Bsu_-	20460	20107	-	-1.32812	-1.03334	TRUE	TRUE	FALSE	FALSE
20535_20213_Bsu_-	20535	20213	-	-0.593953	-1.06407	FALSE	TRUE	FALSE	FALSE
20582_20243_Bsu_-	20582	20243	-	-1.3615	-1.10143	TRUE	TRUE	FALSE	FALSE
20590_20253_Bsu_-	20590	20253	-	-0.0582495	-0.45456	FALSE	FALSE	FALSE	FALSE
20700_20368_Bsu_-	20700	20368	-	0.849158	0.644538	FALSE	FALSE	FALSE	FALSE
20700_20553_Bsu_-	20700	20553	-	-0.221145	0.0388531	FALSE	FALSE	FALSE	FALSE
20718_20420_Bsu_-	20718	20420	-	0.388996	0.536898	FALSE	FALSE	FALSE	FALSE
20792_20486_Bsu_-	20792	20486	-	0.873268	0.703557	FALSE	FALSE	FALSE	FALSE
20802_20428_Bsu_-	20802	20428	-	1.05096	0.740289	FALSE	FALSE	FALSE	FALSE
20802_20476_Bsu_-	20802	20476	-	1.01097	0.748145	FALSE	FALSE	FALSE	FALSE
20802_20553_Bsu_-	20802	20553	-	0.62817	0.547628	FALSE	FALSE	FALSE	FALSE
20802_20600_Bsu_-	20802	20600	-	-1.36245	-1.14089	TRUE	TRUE	FALSE	FALSE
20901_20617_Bsu_-	20901	20617	-	-0.584323	-1.13685	FALSE	TRUE	FALSE	FALSE
20927_20731_Bsu_-	20927	20731	-	-1.39923	-1.1663	TRUE	TRUE	FALSE	FALSE
21021_20691_Bsu_-	21021	20691	-	0.0973831	-0.249128	FALSE	FALSE	FALSE	FALSE
21222_21011_Bsu_-	21222	21011	-	-1.46793	-1.10984	TRUE	TRUE	FALSE	FALSE
21250_21002_Bsu_-	21250	21002	-	0.368313	-1.12823	FALSE	TRUE	FALSE	FALSE
21270_21060_Bsu_-	21270	21060	-	-1.32765	-0.410485	TRUE	FALSE	FALSE	FALSE
21278_21055_Bsu_-	21278	21055	-	-1.44203	-1.07055	TRUE	TRUE	FALSE	FALSE
21366_21060_Bsu_-	21366	21060	-	-0.682748	-0.42819	FALSE	FALSE	FALSE	FALSE
21404_21035_Bsu_-	21404	21035	-	-0.255083	-0.471287	FALSE	FALSE	FALSE	FALSE
21417_21213_Bsu_-	21417	21213	-	-0.444383	-0.322137	FALSE	FALSE	FALSE	FALSE
21442_21182_Bsu_-	21442	21182	-	-1.3664	-1.11834	TRUE	TRUE	FALSE	FALSE
21455_21167_Bsu_-	21455	21167	-	-0.542961	-0.545678	FALSE	FALSE	FALSE	FALSE
21807_21449_Bsu_-	21807	21449	-	-1.43182	-1.14806	TRUE	TRUE	FALSE	FALSE
21831_21446_Bsu_-	21831	21446	-	-1.40305	-0.541313	TRUE	FALSE	FALSE	FALSE
21831_21474_Bsu_-	21831	21474	-	-1.44629	-0.472432	TRUE	FALSE	FALSE	FALSE
21848_21519_Bsu_-	21848	21519	-	-1.44226	-1.1713	TRUE	TRUE	FALSE	FALSE
21854_21586_Bsu_-	21854	21586	-	-1.41205	-0.42495	TRUE	FALSE	FALSE	FALSE
21968_21652_Bsu_-	21968	21652	-	-0.674473	-0.524588	FALSE	FALSE	FALSE	FALSE
21976_21694_Bsu_-	21976	21694	-	-1.45541	-1.16491	TRUE	TRUE	FALSE	FALSE
21999_21647_Bsu_-	21999	21647	-	-1.41778	-1.07309	TRUE	TRUE	FALSE	FALSE
22022_21822_Bsu_-	22022	21822	-	-1.43676	-1.10695	TRUE	TRUE	FALSE	FALSE
22024_21727_Bsu_-	22024	21727	-	-1.37979	-1.09451	TRUE	TRUE	FALSE	FALSE
22039_21802_Bsu_-	22039	21802	-	-0.755727	-1.0405	FALSE	TRUE	FALSE	FALSE
22084_21845_Bsu_-	22084	21845	-	-1.44311	-0.39883	TRUE	FALSE	FALSE	FALSE
22149_21798_Bsu_-	22149	21798	-	-1.43086	-0.469514	TRUE	FALSE	FALSE	FALSE
22279_22023_Bsu_-	22279	22023	-	0.940924	0.865422	FALSE	FALSE	FALSE	FALSE
22283_22003_Bsu_-	22283	22003	-	1.18559	0.894372	FALSE	FALSE	FALSE	FALSE
22297_22011_Bsu_-	22297	22011	-	-0.249292	-1.02645	FALSE	TRUE	FALSE	FALSE
22302_21954_Bsu_-	22302	21954	-	-0.251639	-0.571919	FALSE	FALSE	FALSE	FALSE
22309_22126_Bsu_-	22309	22126	-	-0.532757	-0.516489	FALSE	FALSE	FALSE	FALSE
22315_22010_Bsu_-	22315	22010	-	-0.308483	-0.67546	FALSE	FALSE	FALSE	FALSE
22319_21944_Bsu_-	22319	21944	-	-0.645695	-0.668924	FALSE	FALSE	FALSE	FALSE
22378_22023_Bsu_-	22378	22023	-	-1.45179	-1.14247	TRUE	TRUE	FALSE	FALSE
22449_22035_Bsu_-	22449	22035	-	-0.0241082	-1.07554	FALSE	TRUE	FALSE	FALSE
22621_22379_Bsu_-	22621	22379	-	1.08697	1.16475	FALSE	FALSE	FALSE	FALSE
22621_22415_Bsu_-	22621	22415	-	0.970203	1.0845	FALSE	FALSE	FALSE	FALSE
22630_22317_Bsu_-	22630	22317	-	0.860377	1.18326	FALSE	FALSE	FALSE	FALSE
22652_22417_Bsu_-	22652	22417	-	0.971727	1.17765	FALSE	FALSE	FALSE	FALSE
22730_22384_Bsu_-	22730	22384	-	1.07641	1.27764	FALSE	FALSE	FALSE	FALSE
22744_22345_Bsu_-	22744	22345	-	1.1585	1.27695	FALSE	FALSE	FALSE	FALSE
22773_22535_Bsu_-	22773	22535	-	-1.46693	-1.1355	TRUE	TRUE	FALSE	FALSE
22818_22520_Bsu_-	22818	22520	-	-1.33766	-0.541313	TRUE	FALSE	FALSE	FALSE
22883_22537_Bsu_-	22883	22537	-	-1.33978	-1.1719	TRUE	TRUE	FALSE	FALSE
22903_22634_Bsu_-	22903	22634	-	-1.42823	-0.543165	TRUE	FALSE	FALSE	FALSE
22975_22681_Bsu_-	22975	22681	-	-1.33283	-0.377525	TRUE	FALSE	FALSE	FALSE
22990_22716_Bsu_-	22990	22716	-	-0.856047	-0.706369	FALSE	FALSE	FALSE	FALSE
23006_22788_Bsu_-	23006	22788	-	-0.812958	-0.418842	FALSE	FALSE	FALSE	FALSE
23027_22674_Bsu_-	23027	22674	-	-1.37654	-1.06124	TRUE	TRUE	FALSE	FALSE
23049_22821_Bsu_-	23049	22821	-	-1.35076	-0.400798	TRUE	FALSE	FALSE	FALSE
23103_22745_Bsu_-	23103	22745	-	-1.32949	-1.127	TRUE	TRUE	FALSE	FALSE
23118_22889_Bsu_-	23118	22889	-	-1.44882	-1.11748	TRUE	TRUE	FALSE	FALSE
23120_22753_Bsu_-	23120	22753	-	-1.47178	-1.08675	TRUE	TRUE	FALSE	FALSE
23169_22871_Bsu_-	23169	22871	-	-1.35314	-1.05034	TRUE	TRUE	FALSE	FALSE
23190_22981_Bsu_-	23190	22981	-	-1.41363	-1.08065	TRUE	TRUE	FALSE	FALSE
23195_22932_Bsu_-	23195	22932	-	-1.43888	-1.0441	TRUE	TRUE	FALSE	FALSE
23201_22925_Bsu_-	23201	22925	-	-1.46068	-1.13397	TRUE	TRUE	FALSE	FALSE
23233_22866_Bsu_-	23233	22866	-	-1.33413	-1.05529	TRUE	TRUE	FALSE	FALSE
23239_22889_Bsu_-	23239	22889	-	-1.40262	-1.14715	TRUE	TRUE	FALSE	FALSE
23365_23102_Bsu_-	23365	23102	-	-1.33833	-1.03208	TRUE	TRUE	FALSE	FALSE
23368_23014_Bsu_-	23368	23014	-	-1.44584	-0.416374	TRUE	FALSE	FALSE	FALSE
23379_23242_Bsu_-	23379	23242	-	-1.45753	-1.07188	TRUE	TRUE	FALSE	FALSE
23384_23100_Bsu_-	23384	23100	-	-1.35946	-1.14267	TRUE	TRUE	FALSE	FALSE
23469_23100_Bsu_-	23469	23100	-	-1.45564	-0.494425	TRUE	FALSE	FALSE	FALSE
23478_23238_Bsu_-	23478	23238	-	-1.40061	-1.03289	TRUE	TRUE	FALSE	FALSE
23513_23244_Bsu_-	23513	23244	-	-0.842323	-0.56117	FALSE	FALSE	FALSE	FALSE
23524_23244_Bsu_-	23524	23244	-	-1.35151	-0.506148	TRUE	FALSE	FALSE	FALSE
23625_23328_Bsu_-	23625	23328	-	-1.42166	-1.06537	TRUE	TRUE	FALSE	FALSE
23625_23345_Bsu_-	23625	23345	-	-1.42608	-1.13691	TRUE	TRUE	FALSE	FALSE
23627_23399_Bsu_-	23627	23399	-	-1.46559	-1.143	TRUE	TRUE	FALSE	FALSE
23636_23359_Bsu_-	23636	23359	-	-1.35146	-0.685065	TRUE	FALSE	FALSE	FALSE
23657_23405_Bsu_-	23657	23405	-	-1.471	-1.09727	TRUE	TRUE	FALSE	FALSE
23662_23354_Bsu_-	23662	23354	-	-1.44183	-1.17115	TRUE	TRUE	FALSE	FALSE
23681_23394_Bsu_-	23681	23394	-	-1.4221	-1.14388	TRUE	TRUE	FALSE	FALSE
23771_23519_Bsu_-	23771	23519	-	-1.41675	-1.1113	TRUE	TRUE	FALSE	FALSE
23829_23519_Bsu_-	23829	23519	-	-1.468	-1.11887	TRUE	TRUE	FALSE	FALSE
24022_23812_Bsu_-	24022	23812	-	0.992755	1.1549	FALSE	FALSE	FALSE	FALSE
24030_23812_Bsu_-	24030	23812	-	0.934534	1.25204	FALSE	FALSE	FALSE	FALSE
24128_23836_Bsu_-	24128	23836	-	0.954988	1.26018	FALSE	FALSE	FALSE	FALSE
24135_23919_Bsu_-	24135	23919	-	-1.45967	-0.362533	TRUE	FALSE	FALSE	FALSE
24145_23812_Bsu_-	24145	23812	-	0.994922	1.24001	FALSE	FALSE	FALSE	FALSE
24175_23931_Bsu_-	24175	23931	-	-1.35169	-1.10546	TRUE	TRUE	FALSE	FALSE
24175_23947_Bsu_-	24175	23947	-	-1.36411	-0.623883	TRUE	FALSE	FALSE	FALSE
24178_23890_Bsu_-	24178	23890	-	-1.4573	-1.13336	TRUE	TRUE	FALSE	FALSE
24406_24115_Bsu_-	24406	24115	-	-1.46311	-1.08698	TRUE	TRUE	FALSE	FALSE
24459_24166_Bsu_-	24459	24166	-	-1.43367	-1.04542	TRUE	TRUE	FALSE	FALSE
24490_24166_Bsu_-	24490	24166	-	-1.40274	-1.15737	TRUE	TRUE	FALSE	FALSE
24499_24179_Bsu_-	24499	24179	-	-1.33805	-1.09739	TRUE	TRUE	FALSE	FALSE
24601_24395_Bsu_-	24601	24395	-	-1.38632	-1.15519	TRUE	TRUE	FALSE	FALSE
24609_24304_Bsu_-	24609	24304	-	-1.47381	-0.516489	TRUE	FALSE	FALSE	FALSE
24624_24314_Bsu_-	24624	24314	-	-1.35262	-0.156946	TRUE	FALSE	FALSE	FALSE
24649_24387_Bsu_-	24649	24387	-	-1.39907	-1.06747	TRUE	TRUE	FALSE	FALSE
24683_24407_Bsu_-	24683	24407	-	-1.35324	-1.11559	TRUE	TRUE	FALSE	FALSE
24695_24361_Bsu_-	24695	24361	-	-1.41128	-1.09019	TRUE	TRUE	FALSE	FALSE
24729_24490_Bsu_-	24729	24490	-	-1.46989	-1.14751	TRUE	TRUE	FALSE	FALSE
24787_24519_Bsu_-	24787	24519	-	-1.4746	-1.15327	TRUE	TRUE	FALSE	FALSE
24791_24458_Bsu_-	24791	24458	-	-1.38165	-1.10179	TRUE	TRUE	FALSE	FALSE
24815_24481_Bsu_-	24815	24481	-	-1.34381	-1.12166	TRUE	TRUE	FALSE	FALSE
24919_24665_Bsu_-	24919	24665	-	-1.43251	-1.03394	TRUE	TRUE	FALSE	FALSE
25050_24686_Bsu_-	25050	24686	-	-1.3604	-0.526774	TRUE	FALSE	FALSE	FALSE
25111_24850_Bsu_-	25111	24850	-	-0.703928	-0.435539	FALSE	FALSE	FALSE	FALSE
25116_24767_Bsu_-	25116	24767	-	-1.42791	-1.0602	TRUE	TRUE	FALSE	FALSE
25196_24934_Bsu_-	25196	24934	-	-1.41637	-1.0627	TRUE	TRUE	FALSE	FALSE
25202_24888_Bsu_-	25202	24888	-	-1.40296	-1.03944	TRUE	TRUE	FALSE	FALSE
25285_25000_Bsu_-	25285	25000	-	-0.58211	-0.310864	FALSE	FALSE	FALSE	FALSE
25330_25105_Bsu_-	25330	25105	-	-1.3541	-1.16249	TRUE	TRUE	FALSE	FALSE
25407_25091_Bsu_-	25407	25091	-	-1.37008	-0.256077	TRUE	FALSE	FALSE	FALSE
25407_25187_Bsu_-	25407	25187	-	-1.35817	-1.09217	TRUE	TRUE	FALSE	FALSE
25513_25293_Bsu_-	25513	25293	-	-0.812876	-0.478522	FALSE	FALSE	FALSE	FALSE
25519_25176_Bsu_-	25519	25176	-	-1.44766	-1.08733	TRUE	TRUE	FALSE	FALSE
25642_25433_Bsu_-	25642	25433	-	-1.39135	-1.03071	TRUE	TRUE	FALSE	FALSE
25704_25403_Bsu_-	25704	25403	-	-1.46305	-1.13118	TRUE	TRUE	FALSE	FALSE
25705_25400_Bsu_-	25705	25400	-	-1.43857	-1.13888	TRUE	TRUE	FALSE	FALSE
25721_25385_Bsu_-	25721	25385	-	-1.41483	-0.417017	TRUE	FALSE	FALSE	FALSE
25765_25420_Bsu_-	25765	25420	-	-1.41997	-1.15996	TRUE	TRUE	FALSE	FALSE
25765_25436_Bsu_-	25765	25436	-	-1.4438	-1.17254	TRUE	TRUE	FALSE	FALSE
25779_25502_Bsu_-	25779	25502	-	-1.41566	-1.03557	TRUE	TRUE	FALSE	FALSE
25783_25516_Bsu_-	25783	25516	-	-1.47299	-1.07451	TRUE	TRUE	FALSE	FALSE
25805_25519_Bsu_-	25805	25519	-	-1.43705	-1.05723	TRUE	TRUE	FALSE	FALSE
25870_25508_Bsu_-	25870	25508	-	-1.4593	-0.437772	TRUE	FALSE	FALSE	FALSE
25912_25615_Bsu_-	25912	25615	-	-0.322062	-0.355592	FALSE	FALSE	FALSE	FALSE
25994_25695_Bsu_-	25994	25695	-	0.786012	-0.18913	FALSE	FALSE	FALSE	FALSE
25996_25740_Bsu_-	25996	25740	-	0.883034	-1.13274	FALSE	TRUE	FALSE	FALSE
26009_25694_Bsu_-	26009	25694	-	0.800388	-0.0552598	FALSE	FALSE	FALSE	FALSE
26046_25695_Bsu_-	26046	25695	-	0.457177	-1.08704	FALSE	TRUE	FALSE	FALSE
26060_25788_Bsu_-	26060	25788	-	0.794835	-0.323288	FALSE	FALSE	FALSE	FALSE
26060_25801_Bsu_-	26060	25801	-	0.727281	-0.347493	FALSE	FALSE	FALSE	FALSE
26086_25766_Bsu_-	26086	25766	-	1.0544	-0.032007	FALSE	FALSE	FALSE	FALSE
26128_25835_Bsu_-	26128	25835	-	0.575656	0.21911	FALSE	FALSE	FALSE	FALSE
26195_26000_Bsu_-	26195	26000	-	-1.44491	-0.528724	TRUE	FALSE	FALSE	FALSE
26235_25882_Bsu_-	26235	25882	-	-1.41305	-1.16541	TRUE	TRUE	FALSE	FALSE
26341_26108_Bsu_-	26341	26108	-	-1.40972	-1.10216	TRUE	TRUE	FALSE	FALSE
26378_25998_Bsu_-	26378	25998	-	0.911481	0.495224	FALSE	FALSE	FALSE	FALSE
26378_26094_Bsu_-	26378	26094	-	0.402126	0.356202	FALSE	FALSE	FALSE	FALSE
26378_26104_Bsu_-	26378	26104	-	0.570296	0.249533	FALSE	FALSE	FALSE	FALSE
26472_26266_Bsu_-	26472	26266	-	0.466341	0.913789	FALSE	FALSE	FALSE	FALSE
26483_26177_Bsu_-	26483	26177	-	1.01219	0.988601	FALSE	FALSE	FALSE	FALSE
26510_26233_Bsu_-	26510	26233	-	0.730319	0.948337	FALSE	FALSE	FALSE	FALSE
26516_26177_Bsu_-	26516	26177	-	0.88625	1.07988	FALSE	FALSE	FALSE	FALSE
26611_26327_Bsu_-	26611	26327	-	0.876763	1.26521	FALSE	FALSE	FALSE	FALSE
26614_26332_Bsu_-	26614	26332	-	0.704763	0.932562	FALSE	FALSE	FALSE	FALSE
26627_26271_Bsu_-	26627	26271	-	0.957408	1.09322	FALSE	FALSE	FALSE	FALSE
26725_26501_Bsu_-	26725	26501	-	-1.45612	-1.02838	TRUE	TRUE	FALSE	FALSE
26778_26501_Bsu_-	26778	26501	-	-0.690863	-1.04352	FALSE	TRUE	FALSE	FALSE
26781_26539_Bsu_-	26781	26539	-	-0.533371	-0.450043	FALSE	FALSE	FALSE	FALSE
26783_26374_Bsu_-	26783	26374	-	-1.42228	-1.12428	TRUE	TRUE	FALSE	FALSE
26808_26589_Bsu_-	26808	26589	-	0.780917	-0.108546	FALSE	FALSE	FALSE	FALSE
26835_26618_Bsu_-	26835	26618	-	0.0037746	-1.03076	FALSE	TRUE	FALSE	FALSE
26840_26563_Bsu_-	26840	26563	-	0.785835	-0.117636	FALSE	FALSE	FALSE	FALSE
26881_26526_Bsu_-	26881	26526	-	0.831315	0.262685	FALSE	FALSE	FALSE	FALSE
26881_26557_Bsu_-	26881	26557	-	0.79518	0.704893	FALSE	FALSE	FALSE	FALSE
26883_26603_Bsu_-	26883	26603	-	0.750276	-0.111394	FALSE	FALSE	FALSE	FALSE
26883_26639_Bsu_-	26883	26639	-	0.629076	0.12939	FALSE	FALSE	FALSE	FALSE
26968_26742_Bsu_-	26968	26742	-	-1.35344	-1.14024	TRUE	TRUE	FALSE	FALSE
27005_26767_Bsu_-	27005	26767	-	-1.46819	-0.39589	TRUE	FALSE	FALSE	FALSE
27121_26775_Bsu_-	27121	26775	-	-1.35075	-1.0326	TRUE	TRUE	FALSE	FALSE
27185_26975_Bsu_-	27185	26975	-	-1.33078	-1.03379	TRUE	TRUE	FALSE	FALSE
27186_26902_Bsu_-	27186	26902	-	-1.41946	-1.05512	TRUE	TRUE	FALSE	FALSE
27194_26956_Bsu_-	27194	26956	-	-1.47341	-1.08043	TRUE	TRUE	FALSE	FALSE
27284_27004_Bsu_-	27284	27004	-	-0.642218	-0.475346	FALSE	FALSE	FALSE	FALSE
27369_27067_Bsu_-	27369	27067	-	-1.4165	-1.04386	TRUE	TRUE	FALSE	FALSE
27515_27169_Bsu_-	27515	27169	-	-1.32673	-1.13105	TRUE	TRUE	FALSE	FALSE
27534_27257_Bsu_-	27534	27257	-	-0.781326	-0.530032	FALSE	FALSE	FALSE	FALSE
27560_27230_Bsu_-	27560	27230	-	-1.38496	-0.18913	TRUE	FALSE	FALSE	FALSE
27560_27280_Bsu_-	27560	27280	-	-0.574902	-0.316917	FALSE	FALSE	FALSE	FALSE
27560_27314_Bsu_-	27560	27314	-	-1.44528	-1.04766	TRUE	TRUE	FALSE	FALSE
27593_27280_Bsu_-	27593	27280	-	-1.44977	-0.462132	TRUE	FALSE	FALSE	FALSE
27646_27360_Bsu_-	27646	27360	-	-1.36514	-1.08232	TRUE	TRUE	FALSE	FALSE
27655_27271_Bsu_-	27655	27271	-	-1.36117	-1.17301	TRUE	TRUE	FALSE	FALSE
27704_27463_Bsu_-	27704	27463	-	-1.43499	-1.12291	TRUE	TRUE	FALSE	FALSE
27714_27486_Bsu_-	27714	27486	-	-0.834736	-0.32856	FALSE	FALSE	FALSE	FALSE
27716_27320_Bsu_-	27716	27320	-	-1.3467	-0.359893	TRUE	FALSE	FALSE	FALSE
27720_27374_Bsu_-	27720	27374	-	0.081402	-1.15278	FALSE	TRUE	FALSE	FALSE
27720_27450_Bsu_-	27720	27450	-	-1.41603	-0.463937	TRUE	FALSE	FALSE	FALSE
27760_27441_Bsu_-	27760	27441	-	-0.39918	-0.27646	FALSE	FALSE	FALSE	FALSE
27819_27462_Bsu_-	27819	27462	-	-1.45822	-1.02773	TRUE	TRUE	FALSE	FALSE
27847_27472_Bsu_-	27847	27472	-	-1.37836	-0.262849	TRUE	FALSE	FALSE	FALSE
27893_27663_Bsu_-	27893	27663	-	-1.39061	-0.536765	TRUE	FALSE	FALSE	FALSE
27905_27780_Bsu_-	27905	27780	-	-1.36895	-1.10324	TRUE	TRUE	FALSE	FALSE
27973_27682_Bsu_-	27973	27682	-	-1.39784	-1.10039	TRUE	TRUE	FALSE	FALSE
27983_27786_Bsu_-	27983	27786	-	-1.42273	-1.07908	TRUE	TRUE	FALSE	FALSE
28074_27790_Bsu_-	28074	27790	-	-1.429	-0.439269	TRUE	FALSE	FALSE	FALSE
28086_27786_Bsu_-	28086	27786	-	-1.38535	-1.11971	TRUE	TRUE	FALSE	FALSE
28120_27827_Bsu_-	28120	27827	-	-1.34775	-1.15446	TRUE	TRUE	FALSE	FALSE
28120_27916_Bsu_-	28120	27916	-	-0.82527	-0.476372	FALSE	FALSE	FALSE	FALSE
28141_27791_Bsu_-	28141	27791	-	-1.37165	-1.05168	TRUE	TRUE	FALSE	FALSE
28172_27974_Bsu_-	28172	27974	-	-0.537602	-0.344194	FALSE	FALSE	FALSE	FALSE
28286_27964_Bsu_-	28286	27964	-	-1.37421	-1.14652	TRUE	TRUE	FALSE	FALSE
28321_27974_Bsu_-	28321	27974	-	-1.33096	-1.0983	TRUE	TRUE	FALSE	FALSE
28379_28193_Bsu_-	28379	28193	-	-0.585296	-0.551297	FALSE	FALSE	FALSE	FALSE
28418_28199_Bsu_-	28418	28199	-	0.863847	-0.216003	FALSE	FALSE	FALSE	FALSE
28457_28199_Bsu_-	28457	28199	-	0.895001	-0.225491	FALSE	FALSE	FALSE	FALSE
28528_28261_Bsu_-	28528	28261	-	1.09941	0.0656374	FALSE	FALSE	FALSE	FALSE
28528_28277_Bsu_-	28528	28277	-	0.9969	0.0731179	FALSE	FALSE	FALSE	FALSE
28535_28209_Bsu_-	28535	28209	-	1.14455	8.25567e-05	FALSE	FALSE	FALSE	FALSE
28609_28404_Bsu_-	28609	28404	-	0.381677	-0.241086	FALSE	FALSE	FALSE	FALSE
28628_28437_Bsu_-	28628	28437	-	-0.18874	-0.324535	FALSE	FALSE	FALSE	FALSE
28669_28362_Bsu_-	28669	28362	-	1.03203	0.0922449	FALSE	FALSE	FALSE	FALSE
28695_28518_Bsu_-	28695	28518	-	0.779202	0.109836	FALSE	FALSE	FALSE	FALSE
28774_28420_Bsu_-	28774	28420	-	1.1679	0.139928	FALSE	FALSE	FALSE	FALSE
28834_28506_Bsu_-	28834	28506	-	0.926556	0.0377979	FALSE	FALSE	FALSE	FALSE
28855_28659_Bsu_-	28855	28659	-	-1.42638	-0.590055	TRUE	FALSE	FALSE	FALSE
28895_28536_Bsu_-	28895	28536	-	0.939391	-0.243227	FALSE	FALSE	FALSE	FALSE
28931_28633_Bsu_-	28931	28633	-	-0.39918	-1.14135	FALSE	TRUE	FALSE	FALSE
28931_28647_Bsu_-	28931	28647	-	-1.46542	-1.16032	TRUE	TRUE	FALSE	FALSE
28993_28731_Bsu_-	28993	28731	-	0.187275	-1.04567	FALSE	TRUE	FALSE	FALSE
29076_28888_Bsu_-	29076	28888	-	-0.674841	-0.632654	FALSE	FALSE	FALSE	FALSE
29082_28765_Bsu_-	29082	28765	-	0.225853	-0.153415	FALSE	FALSE	FALSE	FALSE
29135_28846_Bsu_-	29135	28846	-	-0.717111	-0.487017	FALSE	FALSE	FALSE	FALSE
29167_28967_Bsu_-	29167	28967	-	-0.800826	-0.39325	FALSE	FALSE	FALSE	FALSE
29184_28826_Bsu_-	29184	28826	-	-0.209846	-0.219474	FALSE	FALSE	FALSE	FALSE
29184_28831_Bsu_-	29184	28831	-	-0.0725957	-0.336733	FALSE	FALSE	FALSE	FALSE
29184_29048_Bsu_-	29184	29048	-	-1.34133	-1.02906	TRUE	TRUE	FALSE	FALSE
29222_28874_Bsu_-	29222	28874	-	-1.37143	-1.03087	TRUE	TRUE	FALSE	FALSE
29337_28965_Bsu_-	29337	28965	-	-0.011921	-0.0970938	FALSE	FALSE	FALSE	FALSE
29337_29071_Bsu_-	29337	29071	-	-0.239263	-1.03902	FALSE	TRUE	FALSE	FALSE
29340_29127_Bsu_-	29340	29127	-	-0.503414	-0.415463	FALSE	FALSE	FALSE	FALSE
29351_29059_Bsu_-	29351	29059	-	-0.476568	-0.422947	FALSE	FALSE	FALSE	FALSE
29366_29127_Bsu_-	29366	29127	-	-0.43553	-0.39908	FALSE	FALSE	FALSE	FALSE
29387_29059_Bsu_-	29387	29059	-	-0.511813	-0.390603	FALSE	FALSE	FALSE	FALSE
29393_29148_Bsu_-	29393	29148	-	-1.4423	-0.49213	TRUE	FALSE	FALSE	FALSE
29410_29119_Bsu_-	29410	29119	-	-0.638091	-0.410697	FALSE	FALSE	FALSE	FALSE
29415_29111_Bsu_-	29415	29111	-	-0.554082	-0.336932	FALSE	FALSE	FALSE	FALSE
29439_29103_Bsu_-	29439	29103	-	-1.37355	-1.05889	TRUE	TRUE	FALSE	FALSE
29486_29175_Bsu_-	29486	29175	-	-0.610767	-0.321154	FALSE	FALSE	FALSE	FALSE
29572_29328_Bsu_-	29572	29328	-	-0.291316	-1.12503	FALSE	TRUE	FALSE	FALSE
29578_29372_Bsu_-	29578	29372	-	0.194421	-0.0641916	FALSE	FALSE	FALSE	FALSE
29595_29416_Bsu_-	29595	29416	-	-0.111723	-0.197953	FALSE	FALSE	FALSE	FALSE
29622_29328_Bsu_-	29622	29328	-	-0.0620932	-1.16283	FALSE	TRUE	FALSE	FALSE
29743_29465_Bsu_-	29743	29465	-	-0.716945	-0.409804	FALSE	FALSE	FALSE	FALSE
29842_29613_Bsu_-	29842	29613	-	0.12592	-0.197731	FALSE	FALSE	FALSE	FALSE
29856_29623_Bsu_-	29856	29623	-	-1.3546	-1.11391	TRUE	TRUE	FALSE	FALSE
29866_29592_Bsu_-	29866	29592	-	-0.41648	-0.401434	FALSE	FALSE	FALSE	FALSE
29899_29613_Bsu_-	29899	29613	-	0.0359472	-1.14016	FALSE	TRUE	FALSE	FALSE
29938_29607_Bsu_-	29938	29607	-	0.611409	-0.40368	FALSE	FALSE	FALSE	FALSE
29966_29593_Bsu_-	29966	29593	-	0.810822	-1.15513	FALSE	TRUE	FALSE	FALSE
29981_29699_Bsu_-	29981	29699	-	-0.762358	-0.663885	FALSE	FALSE	FALSE	FALSE
30087_29739_Bsu_-	30087	29739	-	0.934469	1.08031	FALSE	FALSE	FALSE	FALSE
30180_29810_Bsu_-	30180	29810	-	0.169614	-1.16699	FALSE	TRUE	FALSE	FALSE
30197_29832_Bsu_-	30197	29832	-	0.181035	-1.06616	FALSE	TRUE	FALSE	FALSE
30226_29898_Bsu_-	30226	29898	-	-1.39127	-1.17329	TRUE	TRUE	FALSE	FALSE
30226_29908_Bsu_-	30226	29908	-	-1.32601	-1.05941	TRUE	TRUE	FALSE	FALSE
30257_29995_Bsu_-	30257	29995	-	-0.128113	-0.339414	FALSE	FALSE	FALSE	FALSE
30322_29957_Bsu_-	30322	29957	-	-1.33023	-1.15296	TRUE	TRUE	FALSE	FALSE
30334_30039_Bsu_-	30334	30039	-	-0.56787	-1.16307	FALSE	TRUE	FALSE	FALSE
30375_30081_Bsu_-	30375	30081	-	0.0805204	-0.141123	FALSE	FALSE	FALSE	FALSE
30399_30068_Bsu_-	30399	30068	-	0.0623761	-1.16156	FALSE	TRUE	FALSE	FALSE
30400_30137_Bsu_-	30400	30137	-	-0.506555	-0.365222	FALSE	FALSE	FALSE	FALSE
30407_30078_Bsu_-	30407	30078	-	-0.02759	-0.201922	FALSE	FALSE	FALSE	FALSE
30409_30068_Bsu_-	30409	30068	-	0.0105729	-0.114122	FALSE	FALSE	FALSE	FALSE
30419_30127_Bsu_-	30419	30127	-	0.501618	0.329028	FALSE	FALSE	FALSE	FALSE
30421_30083_Bsu_-	30421	30083	-	0.0225866	-0.183152	FALSE	FALSE	FALSE	FALSE
30491_30253_Bsu_-	30491	30253	-	-0.557686	-0.564794	FALSE	FALSE	FALSE	FALSE
30515_30253_Bsu_-	30515	30253	-	-1.34146	-1.07419	TRUE	TRUE	FALSE	FALSE
31958_31729_Bsu_-	31958	31729	-	-1.39227	-1.13819	TRUE	TRUE	FALSE	FALSE
32017_31856_Bsu_-	32017	31856	-	-1.34574	-0.626998	TRUE	FALSE	FALSE	FALSE
32141_31934_Bsu_-	32141	31934	-	-1.39302	-1.11192	TRUE	TRUE	FALSE	FALSE
32159_31938_Bsu_-	32159	31938	-	-1.32934	-0.55407	TRUE	FALSE	FALSE	FALSE
32190_31956_Bsu_-	32190	31956	-	-0.928474	-0.613073	FALSE	FALSE	FALSE	FALSE
32192_31961_Bsu_-	32192	31961	-	-1.37216	-1.09139	TRUE	TRUE	FALSE	FALSE
32209_32010_Bsu_-	32209	32010	-	-1.39342	-0.525461	TRUE	FALSE	FALSE	FALSE
32263_31949_Bsu_-	32263	31949	-	-1.34653	-1.04592	TRUE	TRUE	FALSE	FALSE
32306_31856_Bsu_-	32306	31856	-	-1.40264	-1.06594	TRUE	TRUE	FALSE	FALSE
32333_31963_Bsu_-	32333	31963	-	-1.47083	-1.13445	TRUE	TRUE	FALSE	FALSE
35138_34748_Bsu_-	35138	34748	-	-0.103051	-0.574921	FALSE	FALSE	FALSE	FALSE
35198_34958_Bsu_-	35198	34958	-	-1.41737	-1.15528	TRUE	TRUE	FALSE	FALSE
35218_34941_Bsu_-	35218	34941	-	-1.34657	-1.16669	TRUE	TRUE	FALSE	FALSE
35258_34964_Bsu_-	35258	34964	-	-1.33365	-1.12976	TRUE	TRUE	FALSE	FALSE
35312_35126_Bsu_-	35312	35126	-	-1.45099	-1.13568	TRUE	TRUE	FALSE	FALSE
35363_35031_Bsu_-	35363	35031	-	-1.45017	-1.10658	TRUE	TRUE	FALSE	FALSE
35405_35088_Bsu_-	35405	35088	-	0.454597	0.540874	FALSE	FALSE	FALSE	FALSE
35439_35123_Bsu_-	35439	35123	-	-0.0363426	0.262055	FALSE	FALSE	FALSE	FALSE
35515_35240_Bsu_-	35515	35240	-	-0.431549	-1.07251	FALSE	TRUE	FALSE	FALSE
35550_35268_Bsu_-	35550	35268	-	0.559862	-0.267687	FALSE	FALSE	FALSE	FALSE
35593_35354_Bsu_-	35593	35354	-	0.997368	-0.292427	FALSE	FALSE	FALSE	FALSE
35664_35293_Bsu_-	35664	35293	-	0.723099	0.144623	FALSE	FALSE	FALSE	FALSE
35707_35423_Bsu_-	35707	35423	-	0.849611	-1.07066	FALSE	TRUE	FALSE	FALSE
35707_35430_Bsu_-	35707	35430	-	0.897633	-0.192735	FALSE	FALSE	FALSE	FALSE
35726_35506_Bsu_-	35726	35506	-	-1.43488	-1.13247	TRUE	TRUE	FALSE	FALSE
35816_35611_Bsu_-	35816	35611	-	-1.33616	-0.483442	TRUE	FALSE	FALSE	FALSE
35978_35672_Bsu_-	35978	35672	-	0.894423	-1.11801	FALSE	TRUE	FALSE	FALSE
36063_35852_Bsu_-	36063	35852	-	-1.33158	-1.14783	TRUE	TRUE	FALSE	FALSE
36105_35876_Bsu_-	36105	35876	-	-0.72471	-0.5985	FALSE	FALSE	FALSE	FALSE
36189_36049_Bsu_-	36189	36049	-	-1.37335	-0.75796	TRUE	FALSE	FALSE	FALSE
36201_35980_Bsu_-	36201	35980	-	-1.33335	-1.05672	TRUE	TRUE	FALSE	FALSE
36230_35956_Bsu_-	36230	35956	-	-1.38959	-1.16647	TRUE	TRUE	FALSE	FALSE
36265_35927_Bsu_-	36265	35927	-	-1.41151	-1.07045	TRUE	TRUE	FALSE	FALSE
36277_36010_Bsu_-	36277	36010	-	-0.420369	-0.404415	FALSE	FALSE	FALSE	FALSE
36282_35985_Bsu_-	36282	35985	-	-1.3869	-1.0582	TRUE	TRUE	FALSE	FALSE
36295_35980_Bsu_-	36295	35980	-	-0.465421	-0.354535	FALSE	FALSE	FALSE	FALSE
36322_35980_Bsu_-	36322	35980	-	-0.384116	-0.24154	FALSE	FALSE	FALSE	FALSE
36333_36101_Bsu_-	36333	36101	-	-1.46311	-1.05839	TRUE	TRUE	FALSE	FALSE
36356_36070_Bsu_-	36356	36070	-	-0.673165	-0.592781	FALSE	FALSE	FALSE	FALSE
36359_36043_Bsu_-	36359	36043	-	-1.33857	-1.13609	TRUE	TRUE	FALSE	FALSE
36463_36167_Bsu_-	36463	36167	-	-0.168583	-0.159477	FALSE	FALSE	FALSE	FALSE
36476_36254_Bsu_-	36476	36254	-	-1.4292	-1.11893	TRUE	TRUE	FALSE	FALSE
36549_36379_Bsu_-	36549	36379	-	0.532315	0.266948	FALSE	FALSE	FALSE	FALSE
36680_36390_Bsu_-	36680	36390	-	1.09795	-1.08686	FALSE	TRUE	FALSE	FALSE
36685_36291_Bsu_-	36685	36291	-	0.978664	0.127986	FALSE	FALSE	FALSE	FALSE
36685_36361_Bsu_-	36685	36361	-	1.21553	0.311384	FALSE	FALSE	FALSE	FALSE
36685_36473_Bsu_-	36685	36473	-	1.06585	1.03966	FALSE	FALSE	FALSE	FALSE
36818_36555_Bsu_-	36818	36555	-	-0.626953	-0.458497	FALSE	FALSE	FALSE	FALSE
36874_36544_Bsu_-	36874	36544	-	-0.465463	-0.47248	FALSE	FALSE	FALSE	FALSE
36920_36676_Bsu_-	36920	36676	-	-1.46505	-0.432168	TRUE	FALSE	FALSE	FALSE
36922_36676_Bsu_-	36922	36676	-	-1.41882	-1.13408	TRUE	TRUE	FALSE	FALSE
36925_36604_Bsu_-	36925	36604	-	-1.45755	-1.11937	TRUE	TRUE	FALSE	FALSE
36931_36643_Bsu_-	36931	36643	-	-1.3943	-1.14544	TRUE	TRUE	FALSE	FALSE
36976_36729_Bsu_-	36976	36729	-	-0.742805	-0.622071	FALSE	FALSE	FALSE	FALSE
36991_36610_Bsu_-	36991	36610	-	-0.360585	-0.423816	FALSE	FALSE	FALSE	FALSE
37018_36729_Bsu_-	37018	36729	-	-1.34105	-1.10602	TRUE	TRUE	FALSE	FALSE
37022_36638_Bsu_-	37022	36638	-	-1.40415	-1.16831	TRUE	TRUE	FALSE	FALSE
37048_36911_Bsu_-	37048	36911	-	-1.32612	-1.05503	TRUE	TRUE	FALSE	FALSE
37104_36913_Bsu_-	37104	36913	-	-1.44097	-0.513284	TRUE	FALSE	FALSE	FALSE
37184_36979_Bsu_-	37184	36979	-	-1.43017	-0.474688	TRUE	FALSE	FALSE	FALSE
37264_36948_Bsu_-	37264	36948	-	-1.42356	-0.0450987	TRUE	FALSE	FALSE	FALSE
37314_37133_Bsu_-	37314	37133	-	-1.41159	-1.16346	TRUE	TRUE	FALSE	FALSE
37334_37030_Bsu_-	37334	37030	-	-1.45172	-1.09717	TRUE	TRUE	FALSE	FALSE
37370_37029_Bsu_-	37370	37029	-	-0.689744	-0.438584	FALSE	FALSE	FALSE	FALSE
37437_37228_Bsu_-	37437	37228	-	-1.46144	-1.12898	TRUE	TRUE	FALSE	FALSE
37492_37099_Bsu_-	37492	37099	-	-1.36927	-1.08837	TRUE	TRUE	FALSE	FALSE
37504_37205_Bsu_-	37504	37205	-	-1.33503	-1.03108	TRUE	TRUE	FALSE	FALSE
37507_37255_Bsu_-	37507	37255	-	-1.36928	-1.07816	TRUE	TRUE	FALSE	FALSE
37526_37216_Bsu_-	37526	37216	-	-0.583045	-0.554278	FALSE	FALSE	FALSE	FALSE
37538_37173_Bsu_-	37538	37173	-	-1.46166	-1.1697	TRUE	TRUE	FALSE	FALSE
37544_37325_Bsu_-	37544	37325	-	-1.39919	-0.656622	TRUE	FALSE	FALSE	FALSE
37545_37211_Bsu_-	37545	37211	-	-1.42687	-1.11044	TRUE	TRUE	FALSE	FALSE
37580_37330_Bsu_-	37580	37330	-	0.662524	-0.132226	FALSE	FALSE	FALSE	FALSE
37582_37340_Bsu_-	37582	37340	-	0.864647	0.070941	FALSE	FALSE	FALSE	FALSE
37626_37360_Bsu_-	37626	37360	-	0.409304	-0.21032	FALSE	FALSE	FALSE	FALSE
37681_37355_Bsu_-	37681	37355	-	1.00353	4.92532e-05	FALSE	FALSE	FALSE	FALSE
37687_37371_Bsu_-	37687	37371	-	1.03706	-0.0441745	FALSE	FALSE	FALSE	FALSE
37687_37456_Bsu_-	37687	37456	-	0.437144	-0.0686233	FALSE	FALSE	FALSE	FALSE
37738_37428_Bsu_-	37738	37428	-	1.03485	0.444065	FALSE	FALSE	FALSE	FALSE
37738_37517_Bsu_-	37738	37517	-	0.70141	0.905426	FALSE	FALSE	FALSE	FALSE
37847_37576_Bsu_-	37847	37576	-	-0.567822	-0.158197	FALSE	FALSE	FALSE	FALSE
37877_37573_Bsu_-	37877	37573	-	-0.333875	-0.231683	FALSE	FALSE	FALSE	FALSE
37878_37519_Bsu_-	37878	37519	-	0.0633986	0.154934	FALSE	FALSE	FALSE	FALSE
37892_37607_Bsu_-	37892	37607	-	-1.32589	-0.208436	TRUE	FALSE	FALSE	FALSE
37894_37729_Bsu_-	37894	37729	-	-1.34953	-0.527115	TRUE	FALSE	FALSE	FALSE
37914_37614_Bsu_-	37914	37614	-	-1.45147	-1.0985	TRUE	TRUE	FALSE	FALSE
37942_37678_Bsu_-	37942	37678	-	-1.42496	-0.477348	TRUE	FALSE	FALSE	FALSE
37947_37678_Bsu_-	37947	37678	-	-1.36539	-0.594757	TRUE	FALSE	FALSE	FALSE
38007_37678_Bsu_-	38007	37678	-	-1.42341	-0.537585	TRUE	FALSE	FALSE	FALSE
38033_37734_Bsu_-	38033	37734	-	-1.46188	-0.618479	TRUE	FALSE	FALSE	FALSE
38058_37729_Bsu_-	38058	37729	-	-1.401	-1.09457	TRUE	TRUE	FALSE	FALSE
38124_37895_Bsu_-	38124	37895	-	-1.43768	-0.516489	TRUE	FALSE	FALSE	FALSE
38147_37864_Bsu_-	38147	37864	-	-1.3555	-0.442388	TRUE	FALSE	FALSE	FALSE
38165_37873_Bsu_-	38165	37873	-	-1.46955	-0.443939	TRUE	FALSE	FALSE	FALSE
38204_37895_Bsu_-	38204	37895	-	-1.33389	-1.07279	TRUE	TRUE	FALSE	FALSE
38409_38242_Bsu_-	38409	38242	-	-1.3526	-1.13336	TRUE	TRUE	FALSE	FALSE
38444_38227_Bsu_-	38444	38227	-	-1.42346	-1.15567	TRUE	TRUE	FALSE	FALSE
38485_38127_Bsu_-	38485	38127	-	-1.39153	-1.1161	TRUE	TRUE	FALSE	FALSE
38540_38231_Bsu_-	38540	38231	-	-1.37839	-1.03154	TRUE	TRUE	FALSE	FALSE
38545_38200_Bsu_-	38545	38200	-	-1.47388	-1.14693	TRUE	TRUE	FALSE	FALSE
38592_38235_Bsu_-	38592	38235	-	-1.46963	-1.0394	TRUE	TRUE	FALSE	FALSE
38612_38334_Bsu_-	38612	38334	-	-1.34486	-0.428273	TRUE	FALSE	FALSE	FALSE
38615_38349_Bsu_-	38615	38349	-	-1.33865	-1.09343	TRUE	TRUE	FALSE	FALSE
38661_38453_Bsu_-	38661	38453	-	-0.523047	-0.382596	FALSE	FALSE	FALSE	FALSE
38742_38463_Bsu_-	38742	38463	-	-1.47151	-1.10646	TRUE	TRUE	FALSE	FALSE
38748_38502_Bsu_-	38748	38502	-	-1.42164	-1.04269	TRUE	TRUE	FALSE	FALSE
38829_38453_Bsu_-	38829	38453	-	-1.46682	-0.645062	TRUE	FALSE	FALSE	FALSE
38837_38514_Bsu_-	38837	38514	-	-1.38945	-1.10621	TRUE	TRUE	FALSE	FALSE
38840_38534_Bsu_-	38840	38534	-	-1.46103	-0.515466	TRUE	FALSE	FALSE	FALSE
38856_38531_Bsu_-	38856	38531	-	-1.42652	-1.06637	TRUE	TRUE	FALSE	FALSE
38889_38616_Bsu_-	38889	38616	-	-1.44094	-1.11515	TRUE	TRUE	FALSE	FALSE
38904_38699_Bsu_-	38904	38699	-	-1.4503	-1.03939	TRUE	TRUE	FALSE	FALSE
38914_38665_Bsu_-	38914	38665	-	-1.46741	-1.0715	TRUE	TRUE	FALSE	FALSE
38914_38720_Bsu_-	38914	38720	-	-0.909868	-0.672718	FALSE	FALSE	FALSE	FALSE
38993_38720_Bsu_-	38993	38720	-	-1.39791	-1.07006	TRUE	TRUE	FALSE	FALSE
39002_38630_Bsu_-	39002	38630	-	-1.39624	-1.12584	TRUE	TRUE	FALSE	FALSE
39050_38705_Bsu_-	39050	38705	-	-1.35691	-1.06148	TRUE	TRUE	FALSE	FALSE
39106_38744_Bsu_-	39106	38744	-	-1.37116	-1.07959	TRUE	TRUE	FALSE	FALSE
39195_38910_Bsu_-	39195	38910	-	0.215469	-1.139	FALSE	TRUE	FALSE	FALSE
39196_38890_Bsu_-	39196	38890	-	0.720927	-1.15092	FALSE	TRUE	FALSE	FALSE
39222_39012_Bsu_-	39222	39012	-	0.235678	-0.434746	FALSE	FALSE	FALSE	FALSE
39266_38890_Bsu_-	39266	38890	-	1.04571	-1.05554	FALSE	TRUE	FALSE	FALSE
39282_38905_Bsu_-	39282	38905	-	0.890828	-1.03113	FALSE	TRUE	FALSE	FALSE
39426_39061_Bsu_-	39426	39061	-	0.552131	-0.268312	FALSE	FALSE	FALSE	FALSE
39426_39140_Bsu_-	39426	39140	-	-1.32861	-1.10628	TRUE	TRUE	FALSE	FALSE
39541_39329_Bsu_-	39541	39329	-	-1.38715	-1.08635	TRUE	TRUE	FALSE	FALSE
39546_39267_Bsu_-	39546	39267	-	-1.39323	-1.04634	TRUE	TRUE	FALSE	FALSE
39546_39344_Bsu_-	39546	39344	-	-0.595854	-0.6221	FALSE	FALSE	FALSE	FALSE
39556_39213_Bsu_-	39556	39213	-	-0.671031	-0.641793	FALSE	FALSE	FALSE	FALSE
39671_39424_Bsu_-	39671	39424	-	-0.715247	-0.533567	FALSE	FALSE	FALSE	FALSE
39825_39547_Bsu_-	39825	39547	-	-1.44008	-1.10642	TRUE	TRUE	FALSE	FALSE
39869_39537_Bsu_-	39869	39537	-	-0.171148	-0.0217878	FALSE	FALSE	FALSE	FALSE
39879_39659_Bsu_-	39879	39659	-	-0.795291	-0.497015	FALSE	FALSE	FALSE	FALSE
39935_39582_Bsu_-	39935	39582	-	0.314246	0.1222	FALSE	FALSE	FALSE	FALSE
39958_39753_Bsu_-	39958	39753	-	-1.46261	-1.03222	TRUE	TRUE	FALSE	FALSE
40026_39744_Bsu_-	40026	39744	-	-1.32687	-1.08864	TRUE	TRUE	FALSE	FALSE
40091_39871_Bsu_-	40091	39871	-	-1.4233	-1.05188	TRUE	TRUE	FALSE	FALSE
40113_39850_Bsu_-	40113	39850	-	-0.389706	-0.411754	FALSE	FALSE	FALSE	FALSE
40128_39852_Bsu_-	40128	39852	-	-0.575594	-0.400937	FALSE	FALSE	FALSE	FALSE
40134_39892_Bsu_-	40134	39892	-	-1.39061	-1.03867	TRUE	TRUE	FALSE	FALSE
40172_39941_Bsu_-	40172	39941	-	-0.707224	-0.644853	FALSE	FALSE	FALSE	FALSE
40277_40047_Bsu_-	40277	40047	-	-0.390286	-0.42737	FALSE	FALSE	FALSE	FALSE
40370_40102_Bsu_-	40370	40102	-	-1.44515	-1.05267	TRUE	TRUE	FALSE	FALSE
40440_40162_Bsu_-	40440	40162	-	-1.33607	-1.15109	TRUE	TRUE	FALSE	FALSE
40441_40162_Bsu_-	40441	40162	-	-1.41185	-1.08067	TRUE	TRUE	FALSE	FALSE
40518_40284_Bsu_-	40518	40284	-	-1.39216	-1.11523	TRUE	TRUE	FALSE	FALSE
40525_40283_Bsu_-	40525	40283	-	-1.32786	-1.16559	TRUE	TRUE	FALSE	FALSE
40556_40257_Bsu_-	40556	40257	-	-0.77419	-0.600035	FALSE	FALSE	FALSE	FALSE
40566_40227_Bsu_-	40566	40227	-	-1.44632	-0.480473	TRUE	FALSE	FALSE	FALSE
40652_40356_Bsu_-	40652	40356	-	-1.44816	-0.0409618	TRUE	FALSE	FALSE	FALSE
40677_40361_Bsu_-	40677	40361	-	0.0035	-0.131138	FALSE	FALSE	FALSE	FALSE
40697_40466_Bsu_-	40697	40466	-	-0.572768	-0.518212	FALSE	FALSE	FALSE	FALSE
40740_40429_Bsu_-	40740	40429	-	-1.36916	-1.1114	TRUE	TRUE	FALSE	FALSE
40834_40666_Bsu_-	40834	40666	-	-0.5425	-0.330369	FALSE	FALSE	FALSE	FALSE
40844_40610_Bsu_-	40844	40610	-	-1.38307	-0.357104	TRUE	FALSE	FALSE	FALSE
40891_40649_Bsu_-	40891	40649	-	-0.443866	-1.1362	FALSE	TRUE	FALSE	FALSE
40903_40660_Bsu_-	40903	40660	-	-0.322231	-0.347493	FALSE	FALSE	FALSE	FALSE
40915_40533_Bsu_-	40915	40533	-	1.02237	0.0179951	FALSE	FALSE	FALSE	FALSE
40925_40695_Bsu_-	40925	40695	-	-0.24614	-0.351858	FALSE	FALSE	FALSE	FALSE
40979_40641_Bsu_-	40979	40641	-	-0.0531482	-1.04764	FALSE	TRUE	FALSE	FALSE
40979_40700_Bsu_-	40979	40700	-	-1.4019	-1.17	TRUE	TRUE	FALSE	FALSE
40989_40719_Bsu_-	40989	40719	-	-0.183268	-1.03115	FALSE	TRUE	FALSE	FALSE
40990_40746_Bsu_-	40990	40746	-	-1.39576	-1.12169	TRUE	TRUE	FALSE	FALSE
40992_40729_Bsu_-	40992	40729	-	-1.32664	-1.12149	TRUE	TRUE	FALSE	FALSE
41031_40827_Bsu_-	41031	40827	-	-0.777206	-0.452077	FALSE	FALSE	FALSE	FALSE
41121_40828_Bsu_-	41121	40828	-	-0.731563	-0.571771	FALSE	FALSE	FALSE	FALSE
41212_40981_Bsu_-	41212	40981	-	-1.39304	-0.653629	TRUE	FALSE	FALSE	FALSE
41225_41094_Bsu_-	41225	41094	-	-1.43298	-0.641827	TRUE	FALSE	FALSE	FALSE
41255_41003_Bsu_-	41255	41003	-	-1.4278	-1.17255	TRUE	TRUE	FALSE	FALSE
41297_40992_Bsu_-	41297	40992	-	-1.32564	-1.14722	TRUE	TRUE	FALSE	FALSE
41346_41022_Bsu_-	41346	41022	-	-1.42196	-0.0913439	TRUE	FALSE	FALSE	FALSE
41351_41070_Bsu_-	41351	41070	-	-1.33362	0.0901804	TRUE	FALSE	FALSE	FALSE
41443_41146_Bsu_-	41443	41146	-	-1.40845	-0.456302	TRUE	FALSE	FALSE	FALSE
41460_41302_Bsu_-	41460	41302	-	-1.42214	-1.11481	TRUE	TRUE	FALSE	FALSE
41623_41331_Bsu_-	41623	41331	-	-1.42691	-0.466248	TRUE	FALSE	FALSE	FALSE
41771_41496_Bsu_-	41771	41496	-	-1.35596	-1.03561	TRUE	TRUE	FALSE	FALSE
41794_41509_Bsu_-	41794	41509	-	-1.38166	-0.650028	TRUE	FALSE	FALSE	FALSE
41859_41625_Bsu_-	41859	41625	-	0.241374	0.0405437	FALSE	FALSE	FALSE	FALSE
42039_41762_Bsu_-	42039	41762	-	-1.32893	-1.16006	TRUE	TRUE	FALSE	FALSE
42071_41774_Bsu_-	42071	41774	-	-1.43137	-1.0332	TRUE	TRUE	FALSE	FALSE
42101_41872_Bsu_-	42101	41872	-	-1.38218	-1.04458	TRUE	TRUE	FALSE	FALSE
42155_41796_Bsu_-	42155	41796	-	-0.514063	-0.451192	FALSE	FALSE	FALSE	FALSE
42157_41820_Bsu_-	42157	41820	-	-0.389271	-1.10688	FALSE	TRUE	FALSE	FALSE
42215_42004_Bsu_-	42215	42004	-	-0.628358	-0.55599	FALSE	FALSE	FALSE	FALSE
42265_42075_Bsu_-	42265	42075	-	-0.616103	-0.498829	FALSE	FALSE	FALSE	FALSE
42298_42100_Bsu_-	42298	42100	-	-0.0127196	-1.12599	FALSE	TRUE	FALSE	FALSE
42325_42075_Bsu_-	42325	42075	-	0.614738	0.0764699	FALSE	FALSE	FALSE	FALSE
42330_42098_Bsu_-	42330	42098	-	0.124442	-0.250457	FALSE	FALSE	FALSE	FALSE
42397_42206_Bsu_-	42397	42206	-	-0.714379	-0.460059	FALSE	FALSE	FALSE	FALSE
42488_42156_Bsu_-	42488	42156	-	-1.35169	-1.14009	TRUE	TRUE	FALSE	FALSE
42555_42366_Bsu_-	42555	42366	-	-0.373443	-0.606254	FALSE	FALSE	FALSE	FALSE
42594_42267_Bsu_-	42594	42267	-	0.974627	-0.0735317	FALSE	FALSE	FALSE	FALSE
42594_42275_Bsu_-	42594	42275	-	1.10988	0.0607471	FALSE	FALSE	FALSE	FALSE
42594_42401_Bsu_-	42594	42401	-	-0.262007	-0.487216	FALSE	FALSE	FALSE	FALSE
42605_42267_Bsu_-	42605	42267	-	0.918647	-0.226114	FALSE	FALSE	FALSE	FALSE
42658_42310_Bsu_-	42658	42310	-	1.21352	0.465459	FALSE	FALSE	FALSE	FALSE
42690_42425_Bsu_-	42690	42425	-	0.250841	-0.272617	FALSE	FALSE	FALSE	FALSE
42718_42444_Bsu_-	42718	42444	-	-1.32555	-1.08283	TRUE	TRUE	FALSE	FALSE
42730_42442_Bsu_-	42730	42442	-	0.445918	-0.266296	FALSE	FALSE	FALSE	FALSE
42769_42483_Bsu_-	42769	42483	-	0.291821	-1.17004	FALSE	TRUE	FALSE	FALSE
42910_42651_Bsu_-	42910	42651	-	-0.237704	-0.20356	FALSE	FALSE	FALSE	FALSE
42951_42710_Bsu_-	42951	42710	-	0.239224	0.118612	FALSE	FALSE	FALSE	FALSE
42968_42649_Bsu_-	42968	42649	-	0.910557	0.742702	FALSE	FALSE	FALSE	FALSE
42976_42742_Bsu_-	42976	42742	-	0.722713	0.552006	FALSE	FALSE	FALSE	FALSE
42983_42649_Bsu_-	42983	42649	-	1.12828	0.870638	FALSE	FALSE	FALSE	FALSE
43023_42742_Bsu_-	43023	42742	-	0.958247	0.707828	FALSE	FALSE	FALSE	FALSE
43071_42872_Bsu_-	43071	42872	-	-1.35582	-1.17266	TRUE	TRUE	FALSE	FALSE
43078_42798_Bsu_-	43078	42798	-	0.66042	0.16921	FALSE	FALSE	FALSE	FALSE
43116_42898_Bsu_-	43116	42898	-	-0.851842	-0.731518	FALSE	FALSE	FALSE	FALSE
43127_42907_Bsu_-	43127	42907	-	-0.890195	-0.6032	FALSE	FALSE	FALSE	FALSE
43175_42858_Bsu_-	43175	42858	-	-0.290478	-0.355237	FALSE	FALSE	FALSE	FALSE
43254_42898_Bsu_-	43254	42898	-	-1.40778	-1.11068	TRUE	TRUE	FALSE	FALSE
43364_43126_Bsu_-	43364	43126	-	-0.822388	-0.583277	FALSE	FALSE	FALSE	FALSE
43419_43160_Bsu_-	43419	43160	-	-1.44128	-0.600035	TRUE	FALSE	FALSE	FALSE
43431_43159_Bsu_-	43431	43159	-	-1.35997	-0.29199	TRUE	FALSE	FALSE	FALSE
43433_43107_Bsu_-	43433	43107	-	-1.45624	-0.249128	TRUE	FALSE	FALSE	FALSE
43464_43086_Bsu_-	43464	43086	-	-1.36211	-1.16479	TRUE	TRUE	FALSE	FALSE
43561_43225_Bsu_-	43561	43225	-	-0.273445	-0.235119	FALSE	FALSE	FALSE	FALSE
43698_43359_Bsu_-	43698	43359	-	-0.138706	-0.245246	FALSE	FALSE	FALSE	FALSE
43711_43491_Bsu_-	43711	43491	-	-0.37833	-0.276547	FALSE	FALSE	FALSE	FALSE
43733_43465_Bsu_-	43733	43465	-	-1.40216	-0.488691	TRUE	FALSE	FALSE	FALSE
43782_43465_Bsu_-	43782	43465	-	-1.40321	-0.441856	TRUE	FALSE	FALSE	FALSE
43820_43594_Bsu_-	43820	43594	-	-0.6016	-0.489028	FALSE	FALSE	FALSE	FALSE
43926_43664_Bsu_-	43926	43664	-	-0.458735	-0.445957	FALSE	FALSE	FALSE	FALSE
43926_43677_Bsu_-	43926	43677	-	-0.3079	-0.447043	FALSE	FALSE	FALSE	FALSE
43987_43664_Bsu_-	43987	43664	-	0.418335	-1.13721	FALSE	TRUE	FALSE	FALSE
44091_43724_Bsu_-	44091	43724	-	1.0415	0.286963	FALSE	FALSE	FALSE	FALSE
44205_43880_Bsu_-	44205	43880	-	0.774154	-0.18913	FALSE	FALSE	FALSE	FALSE
44259_43928_Bsu_-	44259	43928	-	-1.41203	-1.14183	TRUE	TRUE	FALSE	FALSE
44259_44008_Bsu_-	44259	44008	-	-1.32975	-0.457279	TRUE	FALSE	FALSE	FALSE
44277_43978_Bsu_-	44277	43978	-	-0.672894	-0.577151	FALSE	FALSE	FALSE	FALSE
44277_44031_Bsu_-	44277	44031	-	-0.323432	-1.13702	FALSE	TRUE	FALSE	FALSE
44301_43904_Bsu_-	44301	43904	-	0.0479783	-1.15534	FALSE	TRUE	FALSE	FALSE
44310_44006_Bsu_-	44310	44006	-	-1.33756	-1.17319	TRUE	TRUE	FALSE	FALSE
44320_44004_Bsu_-	44320	44004	-	-1.41007	-1.15768	TRUE	TRUE	FALSE	FALSE
44336_44137_Bsu_-	44336	44137	-	-1.43214	-0.592053	TRUE	FALSE	FALSE	FALSE
44537_44320_Bsu_-	44537	44320	-	-0.831882	-0.494661	FALSE	FALSE	FALSE	FALSE
44573_44300_Bsu_-	44573	44300	-	-1.33309	-1.08223	TRUE	TRUE	FALSE	FALSE
44651_44454_Bsu_-	44651	44454	-	0.823844	-0.158254	FALSE	FALSE	FALSE	FALSE
44779_44555_Bsu_-	44779	44555	-	-0.0489317	-0.361761	FALSE	FALSE	FALSE	FALSE
44781_44503_Bsu_-	44781	44503	-	0.259397	-1.02886	FALSE	TRUE	FALSE	FALSE
44889_44636_Bsu_-	44889	44636	-	0.976915	1.09607	FALSE	FALSE	TRUE	FALSE
44942_44755_Bsu_-	44942	44755	-	1.04821	1.28518	FALSE	FALSE	TRUE	FALSE
45121_44779_Bsu_-	45121	44779	-	0.994043	1.28799	FALSE	FALSE	TRUE	FALSE
45349_45153_Bsu_-	45349	45153	-	-1.397	-1.02645	TRUE	TRUE	FALSE	FALSE
45432_45215_Bsu_-	45432	45215	-	-1.42539	-0.670112	TRUE	FALSE	FALSE	FALSE
45521_45215_Bsu_-	45521	45215	-	-1.37278	-1.11364	TRUE	TRUE	FALSE	FALSE
45527_45292_Bsu_-	45527	45292	-	-1.40258	-1.15056	TRUE	TRUE	FALSE	FALSE
45533_45215_Bsu_-	45533	45215	-	-1.38822	-0.38503	TRUE	FALSE	FALSE	FALSE
45533_45268_Bsu_-	45533	45268	-	-1.32751	-1.07919	TRUE	TRUE	FALSE	FALSE
45565_45285_Bsu_-	45565	45285	-	-1.35441	-0.470164	TRUE	FALSE	FALSE	FALSE
45592_45404_Bsu_-	45592	45404	-	-1.39439	-0.576817	TRUE	FALSE	FALSE	FALSE
45594_45345_Bsu_-	45594	45345	-	-1.35235	-0.465892	TRUE	FALSE	FALSE	FALSE
45774_45551_Bsu_-	45774	45551	-	-1.41456	-1.10145	TRUE	TRUE	FALSE	FALSE
45834_45587_Bsu_-	45834	45587	-	-1.41572	-0.544518	TRUE	FALSE	FALSE	FALSE
45847_45512_Bsu_-	45847	45512	-	-1.3921	-1.02659	TRUE	TRUE	FALSE	FALSE
45856_45522_Bsu_-	45856	45522	-	-1.37103	-1.1652	TRUE	TRUE	FALSE	FALSE
45874_45563_Bsu_-	45874	45563	-	-1.36029	-0.20437	TRUE	FALSE	FALSE	FALSE
45993_45708_Bsu_-	45993	45708	-	-0.579586	-0.37901	FALSE	FALSE	FALSE	FALSE
46132_45832_Bsu_-	46132	45832	-	-1.36438	-1.05751	TRUE	TRUE	FALSE	FALSE
46194_45944_Bsu_-	46194	45944	-	-0.417134	-0.5985	FALSE	FALSE	FALSE	FALSE
46260_45913_Bsu_-	46260	45913	-	-0.549886	-0.498761	FALSE	FALSE	FALSE	FALSE
46293_46077_Bsu_-	46293	46077	-	-0.731268	-0.665298	FALSE	FALSE	FALSE	FALSE
46295_46073_Bsu_-	46295	46073	-	-1.44792	-1.13174	TRUE	TRUE	FALSE	FALSE
46343_46004_Bsu_-	46343	46004	-	-1.44184	-1.13879	TRUE	TRUE	FALSE	FALSE
46495_46245_Bsu_-	46495	46245	-	-0.856948	-0.650122	FALSE	FALSE	FALSE	FALSE
46596_46362_Bsu_-	46596	46362	-	-1.3606	-1.07562	TRUE	TRUE	FALSE	FALSE
46606_46286_Bsu_-	46606	46286	-	-1.42539	-1.13809	TRUE	TRUE	FALSE	FALSE
46646_46385_Bsu_-	46646	46385	-	-1.45224	-1.07512	TRUE	TRUE	FALSE	FALSE
46675_46356_Bsu_-	46675	46356	-	-1.40934	-1.0974	TRUE	TRUE	FALSE	FALSE
46715_46483_Bsu_-	46715	46483	-	-1.34204	-0.567	TRUE	FALSE	FALSE	FALSE
46749_46385_Bsu_-	46749	46385	-	-1.46284	-1.11139	TRUE	TRUE	FALSE	FALSE
46794_46533_Bsu_-	46794	46533	-	-1.43612	-1.0918	TRUE	TRUE	FALSE	FALSE
46808_46500_Bsu_-	46808	46500	-	-1.40981	-1.13194	TRUE	TRUE	FALSE	FALSE
46824_46616_Bsu_-	46824	46616	-	-1.46754	-1.06901	TRUE	TRUE	FALSE	FALSE
46862_46603_Bsu_-	46862	46603	-	-0.926371	-0.570984	FALSE	FALSE	FALSE	FALSE
46891_46616_Bsu_-	46891	46616	-	-1.39376	-1.11277	TRUE	TRUE	FALSE	FALSE
46968_46677_Bsu_-	46968	46677	-	0.174852	-0.0130391	FALSE	FALSE	FALSE	FALSE
47034_46882_Bsu_-	47034	46882	-	-1.38548	-1.12092	TRUE	TRUE	FALSE	FALSE
47061_46745_Bsu_-	47061	46745	-	-1.33977	-1.0507	TRUE	TRUE	FALSE	FALSE
47151_46937_Bsu_-	47151	46937	-	-1.46008	-0.504536	TRUE	FALSE	FALSE	FALSE
47162_46842_Bsu_-	47162	46842	-	-1.35832	-1.03625	TRUE	TRUE	FALSE	FALSE
47186_46922_Bsu_-	47186	46922	-	-1.40716	-1.1681	TRUE	TRUE	FALSE	FALSE
47398_47106_Bsu_-	47398	47106	-	-0.0611662	-1.14011	FALSE	TRUE	FALSE	FALSE
47398_47184_Bsu_-	47398	47184	-	-0.464761	-1.12272	FALSE	TRUE	FALSE	FALSE
47408_47096_Bsu_-	47408	47096	-	-0.581033	-0.540007	FALSE	FALSE	FALSE	FALSE
47558_47349_Bsu_-	47558	47349	-	-1.37985	-1.05276	TRUE	TRUE	FALSE	FALSE
47565_47277_Bsu_-	47565	47277	-	-0.674758	-0.485414	FALSE	FALSE	FALSE	FALSE
47651_47245_Bsu_-	47651	47245	-	-1.40258	-1.02718	TRUE	TRUE	FALSE	FALSE
47712_47514_Bsu_-	47712	47514	-	-1.4523	-0.507194	TRUE	FALSE	FALSE	FALSE
47748_47405_Bsu_-	47748	47405	-	-0.826592	-0.465869	FALSE	FALSE	FALSE	FALSE
47753_47357_Bsu_-	47753	47357	-	-1.40145	-1.02965	TRUE	TRUE	FALSE	FALSE
47758_47541_Bsu_-	47758	47541	-	-0.813357	-0.424	FALSE	FALSE	FALSE	FALSE
47773_47426_Bsu_-	47773	47426	-	-1.398	-1.03926	TRUE	TRUE	FALSE	FALSE
47773_47438_Bsu_-	47773	47438	-	-1.47268	-1.13052	TRUE	TRUE	FALSE	FALSE
47838_47561_Bsu_-	47838	47561	-	-1.4609	-1.0262	TRUE	TRUE	FALSE	FALSE
47928_47670_Bsu_-	47928	47670	-	0.855664	-1.13759	FALSE	TRUE	FALSE	FALSE
47930_47609_Bsu_-	47930	47609	-	0.990845	-0.384327	FALSE	FALSE	FALSE	FALSE
47994_47703_Bsu_-	47994	47703	-	1.01446	1.10699	FALSE	FALSE	FALSE	FALSE
47999_47727_Bsu_-	47999	47727	-	0.738075	-1.15911	FALSE	TRUE	FALSE	FALSE
47999_47739_Bsu_-	47999	47739	-	0.206174	-0.456619	FALSE	FALSE	FALSE	FALSE
48088_47851_Bsu_-	48088	47851	-	-0.515058	-0.571361	FALSE	FALSE	FALSE	FALSE
48130_47886_Bsu_-	48130	47886	-	-1.46423	-1.03236	TRUE	TRUE	FALSE	FALSE
48163_47851_Bsu_-	48163	47851	-	0.945586	0.167862	FALSE	FALSE	FALSE	FALSE
48173_47829_Bsu_-	48173	47829	-	0.946269	-0.260486	FALSE	FALSE	FALSE	FALSE
48173_47914_Bsu_-	48173	47914	-	0.420364	-0.320958	FALSE	FALSE	FALSE	FALSE
48175_47866_Bsu_-	48175	47866	-	0.565936	-0.192795	FALSE	FALSE	FALSE	FALSE
48348_48057_Bsu_-	48348	48057	-	0.106325	-0.563032	FALSE	FALSE	FALSE	FALSE
48373_48178_Bsu_-	48373	48178	-	-0.485966	-0.480176	FALSE	FALSE	FALSE	FALSE
48378_48085_Bsu_-	48378	48085	-	0.113096	-1.13999	FALSE	TRUE	FALSE	FALSE
48440_48225_Bsu_-	48440	48225	-	-1.39403	-1.07153	TRUE	TRUE	FALSE	FALSE
48566_48268_Bsu_-	48566	48268	-	-1.45308	-1.16625	TRUE	TRUE	FALSE	FALSE
48571_48309_Bsu_-	48571	48309	-	-1.46417	-1.06539	TRUE	TRUE	FALSE	FALSE
48606_48352_Bsu_-	48606	48352	-	0.617385	0.0385952	FALSE	FALSE	FALSE	FALSE
48618_48311_Bsu_-	48618	48311	-	-1.46931	-0.488801	TRUE	FALSE	FALSE	FALSE
48637_48328_Bsu_-	48637	48328	-	-1.35879	-1.04274	TRUE	TRUE	FALSE	FALSE
48804_48596_Bsu_-	48804	48596	-	0.318885	0.692521	FALSE	FALSE	FALSE	FALSE
48885_48555_Bsu_-	48885	48555	-	0.358416	0.934449	FALSE	FALSE	FALSE	FALSE
48889_48671_Bsu_-	48889	48671	-	-1.45921	-1.13413	TRUE	TRUE	FALSE	FALSE
48957_48647_Bsu_-	48957	48647	-	0.185474	0.780171	FALSE	FALSE	FALSE	FALSE
48957_48676_Bsu_-	48957	48676	-	-0.599405	-1.11814	FALSE	TRUE	FALSE	FALSE
48973_48594_Bsu_-	48973	48594	-	0.612866	0.86577	FALSE	FALSE	FALSE	FALSE
48993_48663_Bsu_-	48993	48663	-	-1.40112	-1.11886	TRUE	TRUE	FALSE	FALSE
48995_48668_Bsu_-	48995	48668	-	-1.3984	-1.06268	TRUE	TRUE	FALSE	FALSE
49074_48725_Bsu_-	49074	48725	-	-0.35329	-0.445532	FALSE	FALSE	FALSE	FALSE
49074_48793_Bsu_-	49074	48793	-	-0.119084	-0.534606	FALSE	FALSE	FALSE	FALSE
49074_48812_Bsu_-	49074	48812	-	-0.192777	-0.388337	FALSE	FALSE	FALSE	FALSE
49089_48770_Bsu_-	49089	48770	-	0.606329	-0.224631	FALSE	FALSE	FALSE	FALSE
49132_48812_Bsu_-	49132	48812	-	0.892462	0.00107509	FALSE	FALSE	FALSE	FALSE
49195_48964_Bsu_-	49195	48964	-	-0.367873	-0.325193	FALSE	FALSE	FALSE	FALSE
49286_48986_Bsu_-	49286	48986	-	0.402453	0.689136	FALSE	FALSE	FALSE	FALSE
49291_48986_Bsu_-	49291	48986	-	0.401715	0.745217	FALSE	FALSE	FALSE	FALSE
49313_48976_Bsu_-	49313	48976	-	0.7874	0.296797	FALSE	FALSE	FALSE	FALSE
49335_48986_Bsu_-	49335	48986	-	0.349008	0.532384	FALSE	FALSE	FALSE	FALSE
49355_48998_Bsu_-	49355	48998	-	0.722151	0.899771	FALSE	FALSE	FALSE	FALSE
49467_49126_Bsu_-	49467	49126	-	-1.39192	-1.13933	TRUE	TRUE	FALSE	FALSE
49501_49153_Bsu_-	49501	49153	-	0.236858	-0.259844	FALSE	FALSE	FALSE	FALSE
49503_49220_Bsu_-	49503	49220	-	0.608266	-0.00679017	FALSE	FALSE	FALSE	FALSE
49508_49242_Bsu_-	49508	49242	-	0.450035	-1.14922	FALSE	TRUE	FALSE	FALSE
49512_49306_Bsu_-	49512	49306	-	-1.36473	-0.51264	TRUE	FALSE	FALSE	FALSE
49539_49186_Bsu_-	49539	49186	-	0.856093	-0.245858	FALSE	FALSE	FALSE	FALSE
49717_49309_Bsu_-	49717	49309	-	0.963953	-0.265719	FALSE	FALSE	FALSE	FALSE
49758_49445_Bsu_-	49758	49445	-	-1.43091	-1.10761	TRUE	TRUE	FALSE	FALSE
49765_49445_Bsu_-	49765	49445	-	-1.4735	-1.12933	TRUE	TRUE	FALSE	FALSE
49826_49679_Bsu_-	49826	49679	-	-0.923688	-0.606533	FALSE	FALSE	FALSE	FALSE
49833_49604_Bsu_-	49833	49604	-	-1.40826	-1.04912	TRUE	TRUE	FALSE	FALSE
49851_49602_Bsu_-	49851	49602	-	-1.34867	-1.13934	TRUE	TRUE	FALSE	FALSE
49857_49597_Bsu_-	49857	49597	-	-0.905298	-0.47099	FALSE	FALSE	FALSE	FALSE
49951_49665_Bsu_-	49951	49665	-	-1.38169	-1.09964	TRUE	TRUE	FALSE	FALSE
49951_49709_Bsu_-	49951	49709	-	-1.43898	-1.03361	TRUE	TRUE	FALSE	FALSE
49956_49716_Bsu_-	49956	49716	-	-1.42003	-1.0799	TRUE	TRUE	FALSE	FALSE
49963_49672_Bsu_-	49963	49672	-	-0.884053	-0.625529	FALSE	FALSE	FALSE	FALSE
50000_49623_Bsu_-	50000	49623	-	-1.3267	-1.04491	TRUE	TRUE	FALSE	FALSE
50002_49710_Bsu_-	50002	49710	-	-1.42633	-1.03397	TRUE	TRUE	FALSE	FALSE
50045_49776_Bsu_-	50045	49776	-	-0.512424	-0.261067	FALSE	FALSE	FALSE	FALSE
50100_49811_Bsu_-	50100	49811	-	-1.43535	-1.06239	TRUE	TRUE	FALSE	FALSE
50114_49942_Bsu_-	50114	49942	-	-1.39496	-0.70576	TRUE	FALSE	FALSE	FALSE
50129_49883_Bsu_-	50129	49883	-	-1.37957	-1.07006	TRUE	TRUE	FALSE	FALSE
50129_49941_Bsu_-	50129	49941	-	-1.38099	-1.02981	TRUE	TRUE	FALSE	FALSE
50168_49863_Bsu_-	50168	49863	-	-1.36611	-1.02584	TRUE	TRUE	FALSE	FALSE
50173_49989_Bsu_-	50173	49989	-	-1.42857	-1.10723	TRUE	TRUE	FALSE	FALSE
50177_49832_Bsu_-	50177	49832	-	-1.32726	-1.16437	TRUE	TRUE	FALSE	FALSE
50299_49994_Bsu_-	50299	49994	-	-1.35251	-1.13108	TRUE	TRUE	FALSE	FALSE
50316_50117_Bsu_-	50316	50117	-	-1.39818	-1.15215	TRUE	TRUE	FALSE	FALSE
50354_50101_Bsu_-	50354	50101	-	-1.36961	-0.536065	TRUE	FALSE	FALSE	FALSE
50386_50100_Bsu_-	50386	50100	-	-1.40569	-0.424659	TRUE	FALSE	FALSE	FALSE
50393_50077_Bsu_-	50393	50077	-	-1.36194	-1.11238	TRUE	TRUE	FALSE	FALSE
50393_50137_Bsu_-	50393	50137	-	-1.33	-1.15531	TRUE	TRUE	FALSE	FALSE
50400_50218_Bsu_-	50400	50218	-	-1.33777	-1.08438	TRUE	TRUE	FALSE	FALSE
50467_50091_Bsu_-	50467	50091	-	-0.292305	-0.447963	FALSE	FALSE	FALSE	FALSE
50504_50372_Bsu_-	50504	50372	-	-1.37652	-1.11758	TRUE	TRUE	FALSE	FALSE
50625_50384_Bsu_-	50625	50384	-	-1.37025	-0.544628	TRUE	FALSE	FALSE	FALSE
50651_50383_Bsu_-	50651	50383	-	-0.212147	-0.4953	FALSE	FALSE	FALSE	FALSE
50651_50419_Bsu_-	50651	50419	-	-1.37806	-1.04069	TRUE	TRUE	FALSE	FALSE
50662_50359_Bsu_-	50662	50359	-	-0.218838	-1.02983	FALSE	TRUE	FALSE	FALSE
50667_50422_Bsu_-	50667	50422	-	-0.719787	-0.452988	FALSE	FALSE	FALSE	FALSE
50672_50446_Bsu_-	50672	50446	-	-1.415	-1.09297	TRUE	TRUE	FALSE	FALSE
50722_50508_Bsu_-	50722	50508	-	-1.34856	-1.13378	TRUE	TRUE	FALSE	FALSE
50727_50477_Bsu_-	50727	50477	-	-1.47481	-1.08617	TRUE	TRUE	FALSE	FALSE
50764_50432_Bsu_-	50764	50432	-	-1.41888	-1.04049	TRUE	TRUE	FALSE	FALSE
50833_50609_Bsu_-	50833	50609	-	-1.36197	-1.11399	TRUE	TRUE	FALSE	FALSE
50878_50619_Bsu_-	50878	50619	-	-0.415228	-1.09219	FALSE	TRUE	FALSE	FALSE
50916_50648_Bsu_-	50916	50648	-	-0.459106	-0.361587	FALSE	FALSE	FALSE	FALSE
51029_50663_Bsu_-	51029	50663	-	-0.36595	-1.13425	FALSE	TRUE	FALSE	FALSE
51143_50819_Bsu_-	51143	50819	-	-0.650992	-0.386833	FALSE	FALSE	FALSE	FALSE
51276_50937_Bsu_-	51276	50937	-	-1.32675	-1.10668	TRUE	TRUE	FALSE	FALSE
51415_51209_Bsu_-	51415	51209	-	-1.3508	-0.553647	TRUE	FALSE	FALSE	FALSE
51450_51109_Bsu_-	51450	51109	-	-1.45942	-0.547918	TRUE	FALSE	FALSE	FALSE
51455_51139_Bsu_-	51455	51139	-	-1.38476	-1.11474	TRUE	TRUE	FALSE	FALSE
51477_51233_Bsu_-	51477	51233	-	-0.867744	-0.68398	FALSE	FALSE	FALSE	FALSE
51477_51331_Bsu_-	51477	51331	-	-1.35744	-1.13774	TRUE	TRUE	FALSE	FALSE
51696_51408_Bsu_-	51696	51408	-	-1.36467	-1.09912	TRUE	TRUE	FALSE	FALSE
51720_51464_Bsu_-	51720	51464	-	-1.46891	-0.388703	TRUE	FALSE	FALSE	FALSE
51751_51566_Bsu_-	51751	51566	-	-1.45426	-1.12844	TRUE	TRUE	FALSE	FALSE
51842_51488_Bsu_-	51842	51488	-	-1.43336	-1.11904	TRUE	TRUE	FALSE	FALSE
51842_51658_Bsu_-	51842	51658	-	-1.32503	-1.09625	TRUE	TRUE	FALSE	FALSE
51866_51567_Bsu_-	51866	51567	-	0.0479783	-1.06241	FALSE	TRUE	FALSE	FALSE
51890_51675_Bsu_-	51890	51675	-	-0.163731	-1.12497	FALSE	TRUE	FALSE	FALSE
51908_51685_Bsu_-	51908	51685	-	-0.208519	-0.399206	FALSE	FALSE	FALSE	FALSE
51943_51663_Bsu_-	51943	51663	-	0.183382	-0.494163	FALSE	FALSE	FALSE	FALSE
52176_51916_Bsu_-	52176	51916	-	-1.45175	-1.03638	TRUE	TRUE	FALSE	FALSE
52187_51947_Bsu_-	52187	51947	-	-1.33392	-1.04565	TRUE	TRUE	FALSE	FALSE
52189_51828_Bsu_-	52189	51828	-	-1.38765	-1.1677	TRUE	TRUE	FALSE	FALSE
52295_52026_Bsu_-	52295	52026	-	-0.852935	-0.697286	FALSE	FALSE	FALSE	FALSE
52408_52114_Bsu_-	52408	52114	-	-1.34654	-1.13695	TRUE	TRUE	FALSE	FALSE
52411_52076_Bsu_-	52411	52076	-	-1.43523	-1.10808	TRUE	TRUE	FALSE	FALSE
52580_52280_Bsu_-	52580	52280	-	0.821434	-0.541313	FALSE	FALSE	FALSE	FALSE
52601_52221_Bsu_-	52601	52221	-	0.974966	-0.301835	FALSE	FALSE	FALSE	FALSE
52606_52281_Bsu_-	52606	52281	-	0.725393	-0.442388	FALSE	FALSE	FALSE	FALSE
52614_52334_Bsu_-	52614	52334	-	-1.43909	-1.15931	TRUE	TRUE	FALSE	FALSE
52643_52465_Bsu_-	52643	52465	-	-1.42882	-1.12273	TRUE	TRUE	FALSE	FALSE
52683_52400_Bsu_-	52683	52400	-	0.253548	-0.422068	FALSE	FALSE	FALSE	FALSE
52739_52509_Bsu_-	52739	52509	-	-1.3875	-0.463203	TRUE	FALSE	FALSE	FALSE
52757_52564_Bsu_-	52757	52564	-	0.174476	0.331335	FALSE	FALSE	FALSE	FALSE
52781_52564_Bsu_-	52781	52564	-	0.511947	0.664657	FALSE	FALSE	FALSE	FALSE
52790_52535_Bsu_-	52790	52535	-	0.271066	0.134176	FALSE	FALSE	FALSE	FALSE
52792_52467_Bsu_-	52792	52467	-	0.995513	1.1965	FALSE	FALSE	FALSE	FALSE
52939_52566_Bsu_-	52939	52566	-	1.0291	0.809185	FALSE	FALSE	FALSE	FALSE
52949_52735_Bsu_-	52949	52735	-	-0.538609	-0.537034	FALSE	FALSE	FALSE	FALSE
53016_52785_Bsu_-	53016	52785	-	-1.40524	-0.534364	TRUE	FALSE	FALSE	FALSE
53153_52771_Bsu_-	53153	52771	-	-1.4247	-1.06399	TRUE	TRUE	FALSE	FALSE
53208_52872_Bsu_-	53208	52872	-	-1.34653	-0.502646	TRUE	FALSE	FALSE	FALSE
53257_52986_Bsu_-	53257	52986	-	-1.37974	-1.07292	TRUE	TRUE	FALSE	FALSE
53306_52948_Bsu_-	53306	52948	-	-1.35617	-0.535483	TRUE	FALSE	FALSE	FALSE
53308_52989_Bsu_-	53308	52989	-	-1.36365	-1.08164	TRUE	TRUE	FALSE	FALSE
53313_52940_Bsu_-	53313	52940	-	-1.37993	-0.555662	TRUE	FALSE	FALSE	FALSE
53328_53133_Bsu_-	53328	53133	-	-1.41012	-1.06842	TRUE	TRUE	FALSE	FALSE
53354_53113_Bsu_-	53354	53113	-	-0.169852	-0.357325	FALSE	FALSE	FALSE	FALSE
53378_53128_Bsu_-	53378	53128	-	-1.47113	-1.14426	TRUE	TRUE	FALSE	FALSE
53384_53121_Bsu_-	53384	53121	-	-0.143031	-0.496894	FALSE	FALSE	FALSE	FALSE
53396_53194_Bsu_-	53396	53194	-	-0.609237	-0.386657	FALSE	FALSE	FALSE	FALSE
53422_53063_Bsu_-	53422	53063	-	-0.00422965	-0.460605	FALSE	FALSE	FALSE	FALSE
53515_53258_Bsu_-	53515	53258	-	-1.45303	-0.238492	TRUE	FALSE	FALSE	FALSE
53553_53258_Bsu_-	53553	53258	-	-0.605234	-0.310864	FALSE	FALSE	FALSE	FALSE
53572_53258_Bsu_-	53572	53258	-	-0.55781	-0.40473	FALSE	FALSE	FALSE	FALSE
53649_53446_Bsu_-	53649	53446	-	-0.710508	-0.529943	FALSE	FALSE	FALSE	FALSE
53753_53381_Bsu_-	53753	53381	-	0.940073	-0.164046	FALSE	FALSE	FALSE	FALSE
53753_53431_Bsu_-	53753	53431	-	0.177418	-0.294934	FALSE	FALSE	FALSE	FALSE
53753_53446_Bsu_-	53753	53446	-	-0.174891	-0.426313	FALSE	FALSE	FALSE	FALSE
53774_53446_Bsu_-	53774	53446	-	-1.45488	-1.12375	TRUE	TRUE	FALSE	FALSE
53777_53446_Bsu_-	53777	53446	-	-0.291142	-1.07356	FALSE	TRUE	FALSE	FALSE
53858_53540_Bsu_-	53858	53540	-	-0.482079	-0.504011	FALSE	FALSE	FALSE	FALSE
53877_53621_Bsu_-	53877	53621	-	0.00927056	-0.310174	FALSE	FALSE	FALSE	FALSE
53877_53744_Bsu_-	53877	53744	-	-0.701576	-0.685906	FALSE	FALSE	FALSE	FALSE
54046_53711_Bsu_-	54046	53711	-	0.589864	0.238169	FALSE	FALSE	FALSE	FALSE
54054_53778_Bsu_-	54054	53778	-	-1.39886	-1.04311	TRUE	TRUE	FALSE	FALSE
54061_53715_Bsu_-	54061	53715	-	0.740501	0.0668212	FALSE	FALSE	FALSE	FALSE
54087_53889_Bsu_-	54087	53889	-	-1.33685	-1.09345	TRUE	TRUE	FALSE	FALSE
54099_53824_Bsu_-	54099	53824	-	-1.33702	-1.1326	TRUE	TRUE	FALSE	FALSE
54109_53748_Bsu_-	54109	53748	-	-0.000713657	-0.368107	FALSE	FALSE	FALSE	FALSE
54109_53787_Bsu_-	54109	53787	-	-1.45705	-1.17046	TRUE	TRUE	FALSE	FALSE
54138_53816_Bsu_-	54138	53816	-	-1.38057	-1.06845	TRUE	TRUE	FALSE	FALSE
54251_53854_Bsu_-	54251	53854	-	-1.40968	-0.476932	TRUE	FALSE	FALSE	FALSE
54279_54052_Bsu_-	54279	54052	-	-1.44382	-0.309106	TRUE	FALSE	FALSE	FALSE
54280_54078_Bsu_-	54280	54078	-	-1.45345	-1.17382	TRUE	TRUE	FALSE	FALSE
54308_53989_Bsu_-	54308	53989	-	-1.37469	-1.1191	TRUE	TRUE	FALSE	FALSE
54326_54052_Bsu_-	54326	54052	-	-1.41937	-0.54555	TRUE	FALSE	FALSE	FALSE
54339_54078_Bsu_-	54339	54078	-	-1.328	-1.09542	TRUE	TRUE	FALSE	FALSE
54408_54078_Bsu_-	54408	54078	-	-1.41795	-1.03668	TRUE	TRUE	FALSE	FALSE
54545_54271_Bsu_-	54545	54271	-	0.94357	1.04153	FALSE	FALSE	FALSE	FALSE
54545_54286_Bsu_-	54545	54286	-	-0.646627	-0.316004	FALSE	FALSE	FALSE	FALSE
54553_54318_Bsu_-	54553	54318	-	-1.42732	-0.300281	TRUE	FALSE	FALSE	FALSE
54598_54318_Bsu_-	54598	54318	-	-1.42415	-0.324793	TRUE	FALSE	FALSE	FALSE
54635_54318_Bsu_-	54635	54318	-	-1.45079	-0.251045	TRUE	FALSE	FALSE	FALSE
54706_54399_Bsu_-	54706	54399	-	-1.45773	-1.16158	TRUE	TRUE	FALSE	FALSE
54706_54505_Bsu_-	54706	54505	-	-1.42519	-0.608622	TRUE	FALSE	FALSE	FALSE
54751_54455_Bsu_-	54751	54455	-	-1.34909	-0.49522	TRUE	FALSE	FALSE	FALSE
54794_54505_Bsu_-	54794	54505	-	-1.40431	-1.11411	TRUE	TRUE	FALSE	FALSE
54823_54626_Bsu_-	54823	54626	-	-1.4043	-1.17135	TRUE	TRUE	FALSE	FALSE
54849_54505_Bsu_-	54849	54505	-	-1.37582	-1.12361	TRUE	TRUE	FALSE	FALSE
54849_54533_Bsu_-	54849	54533	-	-1.34736	-1.08167	TRUE	TRUE	FALSE	FALSE
54915_54599_Bsu_-	54915	54599	-	-1.40775	-0.583582	TRUE	FALSE	FALSE	FALSE
54940_54616_Bsu_-	54940	54616	-	-0.754111	-0.270603	FALSE	FALSE	FALSE	FALSE
54952_54697_Bsu_-	54952	54697	-	-1.36649	-0.715613	TRUE	FALSE	FALSE	FALSE
55003_54741_Bsu_-	55003	54741	-	-1.35696	-0.658426	TRUE	FALSE	FALSE	FALSE
55041_54793_Bsu_-	55041	54793	-	-1.40263	-1.13314	TRUE	TRUE	FALSE	FALSE
55051_54725_Bsu_-	55051	54725	-	-1.33253	-1.14354	TRUE	TRUE	FALSE	FALSE
55094_54860_Bsu_-	55094	54860	-	-1.42427	-1.15764	TRUE	TRUE	FALSE	FALSE
55112_54892_Bsu_-	55112	54892	-	-1.3943	-0.541313	TRUE	FALSE	FALSE	FALSE
55189_54892_Bsu_-	55189	54892	-	-1.44642	-0.543985	TRUE	FALSE	FALSE	FALSE
55229_54905_Bsu_-	55229	54905	-	-1.38962	-0.480356	TRUE	FALSE	FALSE	FALSE
55266_55032_Bsu_-	55266	55032	-	-1.34134	-1.08843	TRUE	TRUE	FALSE	FALSE
55325_55072_Bsu_-	55325	55072	-	-0.294763	-1.07071	FALSE	TRUE	FALSE	FALSE
55350_55072_Bsu_-	55350	55072	-	-0.578905	-0.529943	FALSE	FALSE	FALSE	FALSE
55394_55052_Bsu_-	55394	55052	-	-0.476916	-0.355676	FALSE	FALSE	FALSE	FALSE
55394_55080_Bsu_-	55394	55080	-	-1.42568	-1.07421	TRUE	TRUE	FALSE	FALSE
55403_55185_Bsu_-	55403	55185	-	-0.807627	-0.504884	FALSE	FALSE	FALSE	FALSE
55526_55194_Bsu_-	55526	55194	-	-1.37843	-1.03267	TRUE	TRUE	FALSE	FALSE
55552_55205_Bsu_-	55552	55205	-	-1.39043	-0.367894	TRUE	FALSE	FALSE	FALSE
55584_55333_Bsu_-	55584	55333	-	0.29979	-0.246426	FALSE	FALSE	FALSE	FALSE
55631_55443_Bsu_-	55631	55443	-	-1.43548	-1.17459	TRUE	TRUE	FALSE	FALSE
55644_55316_Bsu_-	55644	55316	-	0.490337	-0.272978	FALSE	FALSE	FALSE	FALSE
55672_55447_Bsu_-	55672	55447	-	-0.10902	-0.283917	FALSE	FALSE	FALSE	FALSE
55682_55403_Bsu_-	55682	55403	-	0.198101	-0.278562	FALSE	FALSE	FALSE	FALSE
55761_55370_Bsu_-	55761	55370	-	-0.0363426	-0.42968	FALSE	FALSE	FALSE	FALSE
55761_55436_Bsu_-	55761	55436	-	-0.215263	-0.416374	FALSE	FALSE	FALSE	FALSE
55844_55594_Bsu_-	55844	55594	-	-1.3765	-0.501441	TRUE	FALSE	FALSE	FALSE
55867_55622_Bsu_-	55867	55622	-	-0.805799	-0.338569	FALSE	FALSE	FALSE	FALSE
55940_55629_Bsu_-	55940	55629	-	-0.537814	-0.314069	FALSE	FALSE	FALSE	FALSE
56032_55717_Bsu_-	56032	55717	-	-1.34756	-1.07792	TRUE	TRUE	FALSE	FALSE
56050_55744_Bsu_-	56050	55744	-	-0.577848	-0.269007	FALSE	FALSE	FALSE	FALSE
56077_55879_Bsu_-	56077	55879	-	-1.36415	-1.08494	TRUE	TRUE	FALSE	FALSE
56187_55918_Bsu_-	56187	55918	-	-1.36605	-1.08669	TRUE	TRUE	FALSE	FALSE
56254_55864_Bsu_-	56254	55864	-	-1.42547	-1.03058	TRUE	TRUE	FALSE	FALSE
56254_55951_Bsu_-	56254	55951	-	-0.738142	-0.642118	FALSE	FALSE	FALSE	FALSE
56317_56009_Bsu_-	56317	56009	-	-1.46418	-0.568296	TRUE	FALSE	FALSE	FALSE
56420_56068_Bsu_-	56420	56068	-	1.05712	0.691872	FALSE	FALSE	FALSE	FALSE
56432_56183_Bsu_-	56432	56183	-	0.543583	-1.17247	FALSE	TRUE	FALSE	FALSE
56447_56181_Bsu_-	56447	56181	-	0.896185	-0.0283727	FALSE	FALSE	FALSE	FALSE
56453_56181_Bsu_-	56453	56181	-	0.884476	0.204654	FALSE	FALSE	FALSE	FALSE
56458_56241_Bsu_-	56458	56241	-	0.805132	0.11536	FALSE	FALSE	FALSE	FALSE
56469_56178_Bsu_-	56469	56178	-	1.02331	0.0585256	FALSE	FALSE	FALSE	FALSE
56487_56183_Bsu_-	56487	56183	-	0.958695	-1.07053	FALSE	TRUE	FALSE	FALSE
56519_56255_Bsu_-	56519	56255	-	0.927006	0.037266	FALSE	FALSE	FALSE	FALSE
56588_56303_Bsu_-	56588	56303	-	0.264264	-0.46746	FALSE	FALSE	FALSE	FALSE
56605_56273_Bsu_-	56605	56273	-	0.991552	0.243369	FALSE	FALSE	FALSE	FALSE
56652_56444_Bsu_-	56652	56444	-	-1.32867	-0.388703	TRUE	FALSE	FALSE	FALSE
56667_56444_Bsu_-	56667	56444	-	-1.36906	-0.562042	TRUE	FALSE	FALSE	FALSE
56675_56451_Bsu_-	56675	56451	-	-0.540672	-0.452372	FALSE	FALSE	FALSE	FALSE
56680_56325_Bsu_-	56680	56325	-	0.676229	-0.265173	FALSE	FALSE	FALSE	FALSE
56680_56473_Bsu_-	56680	56473	-	-1.45268	-0.226557	TRUE	FALSE	FALSE	FALSE
56767_56386_Bsu_-	56767	56386	-	-0.370524	-0.0955314	FALSE	FALSE	FALSE	FALSE
56779_56529_Bsu_-	56779	56529	-	-0.532684	-1.05295	FALSE	TRUE	FALSE	FALSE
56825_56459_Bsu_-	56825	56459	-	-0.0426828	-0.0784321	FALSE	FALSE	FALSE	FALSE
56852_56584_Bsu_-	56852	56584	-	-1.39113	-1.09853	TRUE	TRUE	FALSE	FALSE
56864_56529_Bsu_-	56864	56529	-	-1.3619	-1.12491	TRUE	TRUE	FALSE	FALSE
56911_56666_Bsu_-	56911	56666	-	-0.34497	-1.05637	FALSE	TRUE	FALSE	FALSE
56989_56755_Bsu_-	56989	56755	-	-1.40405	-1.16041	TRUE	TRUE	FALSE	FALSE
57044_56855_Bsu_-	57044	56855	-	-1.39942	-0.526438	TRUE	FALSE	FALSE	FALSE
57074_56819_Bsu_-	57074	56819	-	-1.3352	-1.10869	TRUE	TRUE	FALSE	FALSE
57100_56865_Bsu_-	57100	56865	-	-1.40422	-0.680492	TRUE	FALSE	FALSE	FALSE
57143_56865_Bsu_-	57143	56865	-	-1.44246	-0.443828	TRUE	FALSE	FALSE	FALSE
57188_56951_Bsu_-	57188	56951	-	-1.4653	-1.09701	TRUE	TRUE	FALSE	FALSE
57213_56816_Bsu_-	57213	56816	-	-1.35933	-0.444403	TRUE	FALSE	FALSE	FALSE
57252_57030_Bsu_-	57252	57030	-	-1.37049	-0.554714	TRUE	FALSE	FALSE	FALSE
57311_56928_Bsu_-	57311	56928	-	-1.37061	-0.508557	TRUE	FALSE	FALSE	FALSE
57318_56992_Bsu_-	57318	56992	-	-1.41709	-1.07091	TRUE	TRUE	FALSE	FALSE
57353_57030_Bsu_-	57353	57030	-	-1.4244	-0.437104	TRUE	FALSE	FALSE	FALSE
57383_57002_Bsu_-	57383	57002	-	-1.46357	-1.16137	TRUE	TRUE	FALSE	FALSE
57447_57067_Bsu_-	57447	57067	-	-0.174969	-0.594757	FALSE	FALSE	FALSE	FALSE
57468_57179_Bsu_-	57468	57179	-	-1.44591	-1.14084	TRUE	TRUE	FALSE	FALSE
57547_57220_Bsu_-	57547	57220	-	-0.462567	-0.265519	FALSE	FALSE	FALSE	FALSE
57689_57438_Bsu_-	57689	57438	-	-1.36337	-1.11345	TRUE	TRUE	FALSE	FALSE
57833_57583_Bsu_-	57833	57583	-	-0.508827	-0.323545	FALSE	FALSE	FALSE	FALSE
57889_57642_Bsu_-	57889	57642	-	0.280292	-0.208304	FALSE	FALSE	FALSE	FALSE
57942_57747_Bsu_-	57942	57747	-	-0.643166	-0.350498	FALSE	FALSE	FALSE	FALSE
57944_57823_Bsu_-	57944	57823	-	-1.00017	-0.604104	FALSE	FALSE	FALSE	FALSE
57969_57736_Bsu_-	57969	57736	-	-1.33713	-1.08151	TRUE	TRUE	FALSE	FALSE
57984_57736_Bsu_-	57984	57736	-	-0.134952	-0.451878	FALSE	FALSE	FALSE	FALSE
58057_57717_Bsu_-	58057	57717	-	-0.105779	-0.488801	FALSE	FALSE	FALSE	FALSE
58078_57797_Bsu_-	58078	57797	-	-0.82485	-0.660857	FALSE	FALSE	FALSE	FALSE
58148_57821_Bsu_-	58148	57821	-	-1.32896	-1.04196	TRUE	TRUE	FALSE	FALSE
58255_58013_Bsu_-	58255	58013	-	-1.44963	-1.08218	TRUE	TRUE	FALSE	FALSE
58276_57975_Bsu_-	58276	57975	-	-1.35556	-1.15498	TRUE	TRUE	FALSE	FALSE
58294_57980_Bsu_-	58294	57980	-	-0.2559	-1.02791	FALSE	TRUE	FALSE	FALSE
58375_58194_Bsu_-	58375	58194	-	-1.39525	-1.04423	TRUE	TRUE	FALSE	FALSE
58431_58253_Bsu_-	58431	58253	-	-1.36227	-1.09959	TRUE	TRUE	FALSE	FALSE
58495_58256_Bsu_-	58495	58256	-	-0.734176	-0.377121	FALSE	FALSE	FALSE	FALSE
58498_58126_Bsu_-	58498	58126	-	-0.0170553	-0.283135	FALSE	FALSE	FALSE	FALSE
58508_58209_Bsu_-	58508	58209	-	-1.47361	-0.539753	TRUE	FALSE	FALSE	FALSE
58514_58194_Bsu_-	58514	58194	-	-0.236922	-0.151342	FALSE	FALSE	FALSE	FALSE
58524_58262_Bsu_-	58524	58262	-	-0.714176	-0.448832	FALSE	FALSE	FALSE	FALSE
58551_58277_Bsu_-	58551	58277	-	-0.635928	-0.512824	FALSE	FALSE	FALSE	FALSE
58586_58186_Bsu_-	58586	58186	-	-1.36878	-1.03665	TRUE	TRUE	FALSE	FALSE
58586_58191_Bsu_-	58586	58191	-	-1.42264	-1.09379	TRUE	TRUE	FALSE	FALSE
58586_58277_Bsu_-	58586	58277	-	-1.3636	-0.390224	TRUE	FALSE	FALSE	FALSE
58645_58392_Bsu_-	58645	58392	-	-0.612595	-0.538084	FALSE	FALSE	FALSE	FALSE
58645_58443_Bsu_-	58645	58443	-	-0.952494	-0.659043	FALSE	FALSE	FALSE	FALSE
58688_58439_Bsu_-	58688	58439	-	-0.820703	-0.524922	FALSE	FALSE	FALSE	FALSE
58721_58496_Bsu_-	58721	58496	-	-1.45186	-1.0365	TRUE	TRUE	FALSE	FALSE
58748_58400_Bsu_-	58748	58400	-	-1.46017	-1.05052	TRUE	TRUE	FALSE	FALSE
58783_58499_Bsu_-	58783	58499	-	-1.43707	-1.02976	TRUE	TRUE	FALSE	FALSE
58862_58636_Bsu_-	58862	58636	-	-1.46129	-1.03703	TRUE	TRUE	FALSE	FALSE
58919_58734_Bsu_-	58919	58734	-	-1.36204	-0.365222	TRUE	FALSE	FALSE	FALSE
58973_58718_Bsu_-	58973	58718	-	-1.40163	-0.469065	TRUE	FALSE	FALSE	FALSE
59068_58739_Bsu_-	59068	58739	-	-0.27022	-0.389222	FALSE	FALSE	FALSE	FALSE
59123_58761_Bsu_-	59123	58761	-	0.0142952	-1.16959	FALSE	TRUE	FALSE	FALSE
59136_58930_Bsu_-	59136	58930	-	-1.43588	-1.14878	TRUE	TRUE	FALSE	FALSE
59233_58997_Bsu_-	59233	58997	-	-1.46516	-0.517989	TRUE	FALSE	FALSE	FALSE
59240_58847_Bsu_-	59240	58847	-	-1.38499	-1.11663	TRUE	TRUE	FALSE	FALSE
59272_58959_Bsu_-	59272	58959	-	1.10006	1.23559	FALSE	FALSE	FALSE	FALSE
59272_59025_Bsu_-	59272	59025	-	-1.39674	-1.03218	TRUE	TRUE	FALSE	FALSE
59382_59177_Bsu_-	59382	59177	-	-1.33762	-1.13	TRUE	TRUE	FALSE	FALSE
59401_59049_Bsu_-	59401	59049	-	-1.46145	-1.15093	TRUE	TRUE	FALSE	FALSE
59403_59200_Bsu_-	59403	59200	-	-1.41427	-1.04205	TRUE	TRUE	FALSE	FALSE
59461_59231_Bsu_-	59461	59231	-	-1.33065	-1.10804	TRUE	TRUE	FALSE	FALSE
59505_59306_Bsu_-	59505	59306	-	-1.44021	-0.496379	TRUE	FALSE	FALSE	FALSE
59515_59263_Bsu_-	59515	59263	-	-1.4604	-0.397303	TRUE	FALSE	FALSE	FALSE
59548_59225_Bsu_-	59548	59225	-	-1.38574	-0.661231	TRUE	FALSE	FALSE	FALSE
59586_59315_Bsu_-	59586	59315	-	-0.514772	-0.353941	FALSE	FALSE	FALSE	FALSE
59613_59305_Bsu_-	59613	59305	-	-1.39124	-1.03882	TRUE	TRUE	FALSE	FALSE
59699_59399_Bsu_-	59699	59399	-	-0.249012	-0.0245189	FALSE	FALSE	FALSE	FALSE
59733_59431_Bsu_-	59733	59431	-	0.637637	0.367454	FALSE	FALSE	FALSE	FALSE
59740_59475_Bsu_-	59740	59475	-	0.600179	0.138931	FALSE	FALSE	FALSE	FALSE
59794_59502_Bsu_-	59794	59502	-	-1.33346	-0.195661	TRUE	FALSE	FALSE	FALSE
59849_59601_Bsu_-	59849	59601	-	-0.368847	-0.21596	FALSE	FALSE	FALSE	FALSE
59864_59557_Bsu_-	59864	59557	-	-0.294914	0.0375415	FALSE	FALSE	FALSE	FALSE
59950_59557_Bsu_-	59950	59557	-	0.197741	0.128499	FALSE	FALSE	FALSE	FALSE
59983_59698_Bsu_-	59983	59698	-	-1.4003	-1.15097	TRUE	TRUE	FALSE	FALSE
60026_59734_Bsu_-	60026	59734	-	-0.529258	-1.07583	FALSE	TRUE	FALSE	FALSE
60073_59737_Bsu_-	60073	59737	-	-0.577899	-0.52348	FALSE	FALSE	FALSE	FALSE
60093_59876_Bsu_-	60093	59876	-	-0.700704	-0.619842	FALSE	FALSE	FALSE	FALSE
60094_59872_Bsu_-	60094	59872	-	-1.4633	-1.10896	TRUE	TRUE	FALSE	FALSE
60096_59698_Bsu_-	60096	59698	-	-0.37656	-0.384527	FALSE	FALSE	FALSE	FALSE
60135_59912_Bsu_-	60135	59912	-	-0.746986	-0.627585	FALSE	FALSE	FALSE	FALSE
60223_60004_Bsu_-	60223	60004	-	-1.44	-1.16353	TRUE	TRUE	FALSE	FALSE
60280_59862_Bsu_-	60280	59862	-	0.266822	-0.106836	FALSE	FALSE	FALSE	FALSE
60309_60085_Bsu_-	60309	60085	-	-1.32533	-0.613223	TRUE	FALSE	FALSE	FALSE
60309_60138_Bsu_-	60309	60138	-	-1.33775	-0.424088	TRUE	FALSE	FALSE	FALSE
60311_59966_Bsu_-	60311	59966	-	0.566276	0.174951	FALSE	FALSE	FALSE	FALSE
60334_60185_Bsu_-	60334	60185	-	-1.45047	-1.07053	TRUE	TRUE	FALSE	FALSE
60341_60007_Bsu_-	60341	60007	-	-1.36906	-0.265285	TRUE	FALSE	FALSE	FALSE
60356_60185_Bsu_-	60356	60185	-	-1.45201	-0.522345	TRUE	FALSE	FALSE	FALSE
60386_60064_Bsu_-	60386	60064	-	-1.39457	-0.504838	TRUE	FALSE	FALSE	FALSE
60489_60192_Bsu_-	60489	60192	-	0.286361	-1.13789	FALSE	TRUE	FALSE	FALSE
60489_60275_Bsu_-	60489	60275	-	-1.42057	-1.16906	TRUE	TRUE	FALSE	FALSE
60630_60291_Bsu_-	60630	60291	-	-1.32606	-1.16601	TRUE	TRUE	FALSE	FALSE
60655_60338_Bsu_-	60655	60338	-	-1.38869	-0.436285	TRUE	FALSE	FALSE	FALSE
60655_60409_Bsu_-	60655	60409	-	-0.778906	-0.603776	FALSE	FALSE	FALSE	FALSE
60673_60438_Bsu_-	60673	60438	-	-1.40261	-1.16584	TRUE	TRUE	FALSE	FALSE
60678_60432_Bsu_-	60678	60432	-	-1.45964	-0.579296	TRUE	FALSE	FALSE	FALSE
60725_60419_Bsu_-	60725	60419	-	-1.32946	-0.426659	TRUE	FALSE	FALSE	FALSE
60920_60599_Bsu_-	60920	60599	-	-1.38469	-1.03884	TRUE	TRUE	FALSE	FALSE
60920_60823_Bsu_-	60920	60823	-	-1.41221	-1.06402	TRUE	TRUE	FALSE	FALSE
60976_60737_Bsu_-	60976	60737	-	-1.43553	-1.04029	TRUE	TRUE	FALSE	FALSE
61056_60754_Bsu_-	61056	60754	-	-1.41291	-1.07411	TRUE	TRUE	FALSE	FALSE
61081_60806_Bsu_-	61081	60806	-	-1.38017	-1.09566	TRUE	TRUE	FALSE	FALSE
61088_60737_Bsu_-	61088	60737	-	-1.34896	-0.559602	TRUE	FALSE	FALSE	FALSE
61088_60911_Bsu_-	61088	60911	-	-0.840763	-0.429629	FALSE	FALSE	FALSE	FALSE
61175_60905_Bsu_-	61175	60905	-	-1.40826	-1.12933	TRUE	TRUE	FALSE	FALSE
61175_60921_Bsu_-	61175	60921	-	-0.613042	-0.697066	FALSE	FALSE	FALSE	FALSE
61276_61079_Bsu_-	61276	61079	-	-1.38537	-0.441983	TRUE	FALSE	FALSE	FALSE
61334_61094_Bsu_-	61334	61094	-	-1.39644	-0.345982	TRUE	FALSE	FALSE	FALSE
61422_61079_Bsu_-	61422	61079	-	-0.517701	-0.392205	FALSE	FALSE	FALSE	FALSE
61422_61095_Bsu_-	61422	61095	-	-0.400334	-0.302792	FALSE	FALSE	FALSE	FALSE
61516_61227_Bsu_-	61516	61227	-	-1.47481	-1.02531	TRUE	TRUE	FALSE	FALSE
61516_61240_Bsu_-	61516	61240	-	-0.480296	-0.419891	FALSE	FALSE	FALSE	FALSE
61521_61236_Bsu_-	61521	61236	-	-1.44026	-0.332784	TRUE	FALSE	FALSE	FALSE
61543_61290_Bsu_-	61543	61290	-	-0.108369	-0.209652	FALSE	FALSE	FALSE	FALSE
61546_61208_Bsu_-	61546	61208	-	-1.33076	-1.12067	TRUE	TRUE	FALSE	FALSE
61629_61413_Bsu_-	61629	61413	-	-1.36347	-0.236555	TRUE	FALSE	FALSE	FALSE
61630_61248_Bsu_-	61630	61248	-	0.0962829	-1.1044	FALSE	TRUE	FALSE	FALSE
61666_61367_Bsu_-	61666	61367	-	-1.4146	-1.11826	TRUE	TRUE	FALSE	FALSE
61723_61454_Bsu_-	61723	61454	-	-1.41163	-1.02807	TRUE	TRUE	FALSE	FALSE
61735_61512_Bsu_-	61735	61512	-	-1.39539	-1.1488	TRUE	TRUE	FALSE	FALSE
61754_61507_Bsu_-	61754	61507	-	-1.46165	-1.1258	TRUE	TRUE	FALSE	FALSE
61907_61716_Bsu_-	61907	61716	-	-1.32628	-1.07295	TRUE	TRUE	FALSE	FALSE
62020_61718_Bsu_-	62020	61718	-	-1.35138	-0.455544	TRUE	FALSE	FALSE	FALSE
62026_61814_Bsu_-	62026	61814	-	-1.39837	-0.288746	TRUE	FALSE	FALSE	FALSE
62062_61840_Bsu_-	62062	61840	-	-0.631821	-0.627395	FALSE	FALSE	FALSE	FALSE
62074_61779_Bsu_-	62074	61779	-	-0.718765	-0.516489	FALSE	FALSE	FALSE	FALSE
62081_61801_Bsu_-	62081	61801	-	-1.4679	-0.581607	TRUE	FALSE	FALSE	FALSE
62133_61940_Bsu_-	62133	61940	-	-1.43047	-0.580009	TRUE	FALSE	FALSE	FALSE
62197_61893_Bsu_-	62197	61893	-	0.376447	-1.16552	FALSE	TRUE	FALSE	FALSE
62239_61895_Bsu_-	62239	61895	-	0.51182	-0.421949	FALSE	FALSE	FALSE	FALSE
62246_62016_Bsu_-	62246	62016	-	-0.41211	-0.442892	FALSE	FALSE	FALSE	FALSE
62253_61947_Bsu_-	62253	61947	-	0.377844	-0.427109	FALSE	FALSE	FALSE	FALSE
62300_62060_Bsu_-	62300	62060	-	-0.545005	-0.38483	FALSE	FALSE	FALSE	FALSE
62418_62075_Bsu_-	62418	62075	-	0.306604	-1.08391	FALSE	TRUE	FALSE	FALSE
62418_62090_Bsu_-	62418	62090	-	-0.260392	-0.283318	FALSE	FALSE	FALSE	FALSE
62459_62189_Bsu_-	62459	62189	-	-1.37797	-1.10335	TRUE	TRUE	FALSE	FALSE
62459_62230_Bsu_-	62459	62230	-	-1.4137	-1.1324	TRUE	TRUE	FALSE	FALSE
62524_62201_Bsu_-	62524	62201	-	-1.38155	-1.13924	TRUE	TRUE	FALSE	FALSE
62562_62308_Bsu_-	62562	62308	-	-1.39993	-1.09782	TRUE	TRUE	FALSE	FALSE
62616_62394_Bsu_-	62616	62394	-	-0.734033	-0.567326	FALSE	FALSE	FALSE	FALSE
62638_62381_Bsu_-	62638	62381	-	-1.44152	-1.11981	TRUE	TRUE	FALSE	FALSE
62664_62343_Bsu_-	62664	62343	-	-0.435133	-0.384527	FALSE	FALSE	FALSE	FALSE
62665_62455_Bsu_-	62665	62455	-	-1.32578	-1.10652	TRUE	TRUE	FALSE	FALSE
62703_62423_Bsu_-	62703	62423	-	-1.36439	-1.12438	TRUE	TRUE	FALSE	FALSE
62745_62485_Bsu_-	62745	62485	-	-0.578905	-0.382646	FALSE	FALSE	FALSE	FALSE
62801_62450_Bsu_-	62801	62450	-	-1.44978	-1.02943	TRUE	TRUE	FALSE	FALSE
62801_62514_Bsu_-	62801	62514	-	-1.43502	-1.15498	TRUE	TRUE	FALSE	FALSE
62801_62529_Bsu_-	62801	62529	-	-0.328846	-0.184384	FALSE	FALSE	FALSE	FALSE
62813_62514_Bsu_-	62813	62514	-	-0.665841	-0.401026	FALSE	FALSE	FALSE	FALSE
62813_62520_Bsu_-	62813	62520	-	-0.306392	-0.181664	FALSE	FALSE	FALSE	FALSE
62858_62627_Bsu_-	62858	62627	-	-1.33703	-1.16048	TRUE	TRUE	FALSE	FALSE
62868_62590_Bsu_-	62868	62590	-	-1.36277	-1.12349	TRUE	TRUE	FALSE	FALSE
62878_62655_Bsu_-	62878	62655	-	-0.977024	-0.679734	FALSE	FALSE	FALSE	FALSE
62955_62662_Bsu_-	62955	62662	-	-1.42491	-1.08635	TRUE	TRUE	FALSE	FALSE
62960_62616_Bsu_-	62960	62616	-	-1.33882	-1.07612	TRUE	TRUE	FALSE	FALSE
63064_62792_Bsu_-	63064	62792	-	-1.36841	-1.11541	TRUE	TRUE	FALSE	FALSE
63067_62756_Bsu_-	63067	62756	-	-1.3333	-0.398745	TRUE	FALSE	FALSE	FALSE
63067_62854_Bsu_-	63067	62854	-	-0.498153	-1.02511	FALSE	TRUE	FALSE	FALSE
63078_62793_Bsu_-	63078	62793	-	-0.0930702	-1.12222	FALSE	TRUE	FALSE	FALSE
63083_62792_Bsu_-	63083	62792	-	-0.568805	-0.538188	FALSE	FALSE	FALSE	FALSE
63122_62859_Bsu_-	63122	62859	-	0.262822	-1.06679	FALSE	TRUE	FALSE	FALSE
63127_62833_Bsu_-	63127	62833	-	-0.123957	-0.279307	FALSE	FALSE	FALSE	FALSE
63132_62782_Bsu_-	63132	62782	-	-1.33727	-1.07936	TRUE	TRUE	FALSE	FALSE
63146_62872_Bsu_-	63146	62872	-	-0.0118604	-0.21349	FALSE	FALSE	FALSE	FALSE
63419_63277_Bsu_-	63419	63277	-	-1.36918	-1.05304	TRUE	TRUE	FALSE	FALSE
63440_63118_Bsu_-	63440	63118	-	-1.41873	-1.02857	TRUE	TRUE	FALSE	FALSE
63452_63088_Bsu_-	63452	63088	-	-1.41002	-1.04153	TRUE	TRUE	FALSE	FALSE
63452_63200_Bsu_-	63452	63200	-	-1.43676	-1.06032	TRUE	TRUE	FALSE	FALSE
63452_63226_Bsu_-	63452	63226	-	-1.46612	-1.07026	TRUE	TRUE	FALSE	FALSE
63462_63118_Bsu_-	63462	63118	-	-1.35785	-1.12468	TRUE	TRUE	FALSE	FALSE
63492_63310_Bsu_-	63492	63310	-	-1.43479	-1.15285	TRUE	TRUE	FALSE	FALSE
63572_63372_Bsu_-	63572	63372	-	0.386471	-1.1656	FALSE	TRUE	FALSE	FALSE
63612_63385_Bsu_-	63612	63385	-	0.556418	-0.0459818	FALSE	FALSE	FALSE	FALSE
63643_63310_Bsu_-	63643	63310	-	0.313488	-0.522345	FALSE	FALSE	FALSE	FALSE
63664_63337_Bsu_-	63664	63337	-	0.613474	-0.314844	FALSE	FALSE	FALSE	FALSE
63664_63391_Bsu_-	63664	63391	-	0.374987	-1.13871	FALSE	TRUE	FALSE	FALSE
63713_63453_Bsu_-	63713	63453	-	0.0539334	-0.284106	FALSE	FALSE	FALSE	FALSE
63725_63361_Bsu_-	63725	63361	-	0.938659	-1.11016	FALSE	TRUE	FALSE	FALSE
63735_63453_Bsu_-	63735	63453	-	-0.204953	-0.410979	FALSE	FALSE	FALSE	FALSE
63814_63443_Bsu_-	63814	63443	-	0.0274566	-1.0967	FALSE	TRUE	FALSE	FALSE
63817_63564_Bsu_-	63817	63564	-	-1.43333	-1.05904	TRUE	TRUE	FALSE	FALSE
63866_63564_Bsu_-	63866	63564	-	0.119906	0.0424279	FALSE	FALSE	FALSE	FALSE
63890_63661_Bsu_-	63890	63661	-	-0.684746	-0.545884	FALSE	FALSE	FALSE	FALSE
63908_63702_Bsu_-	63908	63702	-	-1.41052	-0.373494	TRUE	FALSE	FALSE	FALSE
63913_63633_Bsu_-	63913	63633	-	-0.146287	-0.2804	FALSE	FALSE	FALSE	FALSE
63991_63709_Bsu_-	63991	63709	-	-1.46082	-1.03119	TRUE	TRUE	FALSE	FALSE
63993_63697_Bsu_-	63993	63697	-	-0.590511	-0.429339	FALSE	FALSE	FALSE	FALSE
64076_63867_Bsu_-	64076	63867	-	-0.911063	-0.504171	FALSE	FALSE	FALSE	FALSE
64124_63860_Bsu_-	64124	63860	-	-1.3685	-1.1574	TRUE	TRUE	FALSE	FALSE
64246_63904_Bsu_-	64246	63904	-	-0.220867	-1.15895	FALSE	TRUE	FALSE	FALSE
64287_63923_Bsu_-	64287	63923	-	-1.34101	-1.08655	TRUE	TRUE	FALSE	FALSE
64303_64065_Bsu_-	64303	64065	-	-1.34283	-0.599305	TRUE	FALSE	FALSE	FALSE
64347_64064_Bsu_-	64347	64064	-	-0.827083	-0.529506	FALSE	FALSE	FALSE	FALSE
64360_63990_Bsu_-	64360	63990	-	-1.40333	-1.06319	TRUE	TRUE	FALSE	FALSE
64431_64064_Bsu_-	64431	64064	-	-1.33088	-1.04778	TRUE	TRUE	FALSE	FALSE
64431_64098_Bsu_-	64431	64098	-	-0.643259	-0.516489	FALSE	FALSE	FALSE	FALSE
64431_64181_Bsu_-	64431	64181	-	-1.37956	-1.03463	TRUE	TRUE	FALSE	FALSE
64500_64178_Bsu_-	64500	64178	-	-1.44194	-1.02749	TRUE	TRUE	FALSE	FALSE
64502_64184_Bsu_-	64502	64184	-	-1.38956	-1.11503	TRUE	TRUE	FALSE	FALSE
64502_64261_Bsu_-	64502	64261	-	-0.760908	-1.11795	FALSE	TRUE	FALSE	FALSE
64508_64294_Bsu_-	64508	64294	-	-0.757968	-0.564236	FALSE	FALSE	FALSE	FALSE
64529_64197_Bsu_-	64529	64197	-	-1.33094	-1.15283	TRUE	TRUE	FALSE	FALSE
64534_64242_Bsu_-	64534	64242	-	-1.43013	-0.522459	TRUE	FALSE	FALSE	FALSE
64544_64271_Bsu_-	64544	64271	-	-1.39964	-0.248716	TRUE	FALSE	FALSE	FALSE
64566_64320_Bsu_-	64566	64320	-	-1.40741	-1.07226	TRUE	TRUE	FALSE	FALSE
64578_64318_Bsu_-	64578	64318	-	-0.557087	-0.534606	FALSE	FALSE	FALSE	FALSE
64674_64303_Bsu_-	64674	64303	-	-1.35916	-1.07649	TRUE	TRUE	FALSE	FALSE
64679_64409_Bsu_-	64679	64409	-	-1.44606	-1.04569	TRUE	TRUE	FALSE	FALSE
64679_64454_Bsu_-	64679	64454	-	-0.572637	-0.24273	FALSE	FALSE	FALSE	FALSE
64729_64394_Bsu_-	64729	64394	-	-1.34561	-1.16041	TRUE	TRUE	FALSE	FALSE
64785_64472_Bsu_-	64785	64472	-	-0.823153	-0.566062	FALSE	FALSE	FALSE	FALSE
64793_64432_Bsu_-	64793	64432	-	-0.227244	-1.10033	FALSE	TRUE	FALSE	FALSE
64833_64622_Bsu_-	64833	64622	-	-0.355194	-0.427176	FALSE	FALSE	FALSE	FALSE
64842_64540_Bsu_-	64842	64540	-	-0.564338	-0.418763	FALSE	FALSE	FALSE	FALSE
64857_64636_Bsu_-	64857	64636	-	-1.45867	-0.436578	TRUE	FALSE	FALSE	FALSE
64918_64660_Bsu_-	64918	64660	-	-1.34282	-1.08784	TRUE	TRUE	FALSE	FALSE
64965_64662_Bsu_-	64965	64662	-	-1.45644	-1.13877	TRUE	TRUE	FALSE	FALSE
64974_64739_Bsu_-	64974	64739	-	-1.39935	-1.14965	TRUE	TRUE	FALSE	FALSE
64978_64751_Bsu_-	64978	64751	-	-1.37148	-1.04606	TRUE	TRUE	FALSE	FALSE
65101_64789_Bsu_-	65101	64789	-	-1.45483	-0.397751	TRUE	FALSE	FALSE	FALSE
65118_64910_Bsu_-	65118	64910	-	-1.45962	-0.396256	TRUE	FALSE	FALSE	FALSE
65307_65012_Bsu_-	65307	65012	-	-1.43186	-0.498171	TRUE	FALSE	FALSE	FALSE
65435_65074_Bsu_-	65435	65074	-	-1.35419	-1.16622	TRUE	TRUE	FALSE	FALSE
65470_65249_Bsu_-	65470	65249	-	-0.702333	-0.63774	FALSE	FALSE	FALSE	FALSE
65547_65139_Bsu_-	65547	65139	-	-1.47004	-1.10441	TRUE	TRUE	FALSE	FALSE
65587_65310_Bsu_-	65587	65310	-	-1.43525	-0.45378	TRUE	FALSE	FALSE	FALSE
65660_65397_Bsu_-	65660	65397	-	-0.106344	-0.649984	FALSE	FALSE	FALSE	FALSE
65678_65362_Bsu_-	65678	65362	-	0.809739	-0.378423	FALSE	FALSE	FALSE	FALSE
65694_65397_Bsu_-	65694	65397	-	0.322356	-1.15762	FALSE	TRUE	FALSE	FALSE
65764_65640_Bsu_-	65764	65640	-	-1.38207	-1.10644	TRUE	TRUE	FALSE	FALSE
65829_65432_Bsu_-	65829	65432	-	0.159952	-1.02801	FALSE	TRUE	FALSE	FALSE
65909_65513_Bsu_-	65909	65513	-	0.24274	-1.11144	FALSE	TRUE	FALSE	FALSE
65919_65799_Bsu_-	65919	65799	-	-1.40506	-1.04643	TRUE	TRUE	FALSE	FALSE
65970_65753_Bsu_-	65970	65753	-	-1.32756	-1.1574	TRUE	TRUE	FALSE	FALSE
66057_65737_Bsu_-	66057	65737	-	-1.36828	-1.13431	TRUE	TRUE	FALSE	FALSE
66154_65851_Bsu_-	66154	65851	-	-0.534338	-0.565302	FALSE	FALSE	FALSE	FALSE
66154_65900_Bsu_-	66154	65900	-	-0.729449	-0.534504	FALSE	FALSE	FALSE	FALSE
66191_65856_Bsu_-	66191	65856	-	-0.505185	-1.11443	FALSE	TRUE	FALSE	FALSE
66226_65841_Bsu_-	66226	65841	-	-1.39157	-1.11503	TRUE	TRUE	FALSE	FALSE
66265_65965_Bsu_-	66265	65965	-	-1.4223	-1.07429	TRUE	TRUE	FALSE	FALSE
66353_65965_Bsu_-	66353	65965	-	0.167385	-1.12329	FALSE	TRUE	FALSE	FALSE
66363_66030_Bsu_-	66363	66030	-	-1.36354	-1.06793	TRUE	TRUE	FALSE	FALSE
66397_66182_Bsu_-	66397	66182	-	-0.314368	-0.441714	FALSE	FALSE	FALSE	FALSE
66453_66145_Bsu_-	66453	66145	-	1.06491	0.452602	FALSE	FALSE	FALSE	FALSE
66474_66179_Bsu_-	66474	66179	-	1.1166	0.383966	FALSE	FALSE	FALSE	FALSE
66512_66217_Bsu_-	66512	66217	-	0.969633	-0.205836	FALSE	FALSE	FALSE	FALSE
66658_66346_Bsu_-	66658	66346	-	0.947723	0.280075	FALSE	FALSE	FALSE	FALSE
66668_66344_Bsu_-	66668	66344	-	0.893797	-0.173336	FALSE	FALSE	FALSE	FALSE
66839_66631_Bsu_-	66839	66631	-	-0.490661	-0.365222	FALSE	FALSE	FALSE	FALSE
66843_66490_Bsu_-	66843	66490	-	0.268137	-0.381791	FALSE	FALSE	FALSE	FALSE
66869_66574_Bsu_-	66869	66574	-	-0.128113	-1.07912	FALSE	TRUE	FALSE	FALSE
66884_66647_Bsu_-	66884	66647	-	-1.38753	-1.11513	TRUE	TRUE	FALSE	FALSE
67014_66782_Bsu_-	67014	66782	-	-1.3845	-0.513641	TRUE	FALSE	FALSE	FALSE
67031_66702_Bsu_-	67031	66702	-	-0.471746	-0.393786	FALSE	FALSE	FALSE	FALSE
67129_66777_Bsu_-	67129	66777	-	-1.46198	-1.11024	TRUE	TRUE	FALSE	FALSE
67149_66865_Bsu_-	67149	66865	-	-0.806561	-0.611045	FALSE	FALSE	FALSE	FALSE
67189_66923_Bsu_-	67189	66923	-	-1.37014	-0.545958	TRUE	FALSE	FALSE	FALSE
67320_66949_Bsu_-	67320	66949	-	-0.433838	-0.399353	FALSE	FALSE	FALSE	FALSE
67320_66995_Bsu_-	67320	66995	-	-1.39603	-0.406614	TRUE	FALSE	FALSE	FALSE
67363_67055_Bsu_-	67363	67055	-	-1.43264	-0.475853	TRUE	FALSE	FALSE	FALSE
67480_66995_Bsu_-	67480	66995	-	-1.38331	-1.08282	TRUE	TRUE	FALSE	FALSE
67485_67239_Bsu_-	67485	67239	-	-1.32819	-1.16449	TRUE	TRUE	FALSE	FALSE
67485_67377_Bsu_-	67485	67377	-	-0.879874	-0.574339	FALSE	FALSE	FALSE	FALSE
67570_67393_Bsu_-	67570	67393	-	-1.45781	-1.05164	TRUE	TRUE	FALSE	FALSE
67580_67245_Bsu_-	67580	67245	-	-1.41797	-1.07699	TRUE	TRUE	FALSE	FALSE
67591_67377_Bsu_-	67591	67377	-	-0.869024	-0.590725	FALSE	FALSE	FALSE	FALSE
67631_67377_Bsu_-	67631	67377	-	0.67194	-0.498309	FALSE	FALSE	FALSE	FALSE
67658_67340_Bsu_-	67658	67340	-	-1.42547	-1.06605	TRUE	TRUE	FALSE	FALSE
67694_67437_Bsu_-	67694	67437	-	-1.33737	-1.09446	TRUE	TRUE	FALSE	FALSE
67712_67476_Bsu_-	67712	67476	-	-1.33651	-1.15843	TRUE	TRUE	FALSE	FALSE
67739_67476_Bsu_-	67739	67476	-	-1.41975	-1.11424	TRUE	TRUE	FALSE	FALSE
67739_67551_Bsu_-	67739	67551	-	-1.39831	-0.601794	TRUE	FALSE	FALSE	FALSE
67804_67561_Bsu_-	67804	67561	-	-1.4542	-1.11419	TRUE	TRUE	FALSE	FALSE
67876_67534_Bsu_-	67876	67534	-	1.05418	0.224561	FALSE	FALSE	FALSE	FALSE
67930_67608_Bsu_-	67930	67608	-	0.845558	-0.165649	FALSE	FALSE	FALSE	FALSE
67945_67568_Bsu_-	67945	67568	-	0.976554	-1.12684	FALSE	TRUE	FALSE	FALSE
67993_67625_Bsu_-	67993	67625	-	0.871887	0.420354	FALSE	FALSE	FALSE	FALSE
68069_67758_Bsu_-	68069	67758	-	0.757456	0.467668	FALSE	FALSE	FALSE	FALSE
68092_67708_Bsu_-	68092	67708	-	1.17025	0.58556	FALSE	FALSE	FALSE	FALSE
68129_67836_Bsu_-	68129	67836	-	0.309605	-0.25519	FALSE	FALSE	FALSE	FALSE
68163_67901_Bsu_-	68163	67901	-	-0.37702	-0.235874	FALSE	FALSE	FALSE	FALSE
68184_68048_Bsu_-	68184	68048	-	-1.41144	0.395439	TRUE	FALSE	FALSE	FALSE
68199_67867_Bsu_-	68199	67867	-	-0.07599	-0.274141	FALSE	FALSE	FALSE	FALSE
68219_67830_Bsu_-	68219	67830	-	0.801306	0.556695	FALSE	FALSE	FALSE	FALSE
68224_67902_Bsu_-	68224	67902	-	0.277456	0.260479	FALSE	FALSE	FALSE	FALSE
68262_67921_Bsu_-	68262	67921	-	0.232843	0.333748	FALSE	FALSE	FALSE	FALSE
68310_68098_Bsu_-	68310	68098	-	-0.635752	-0.444905	FALSE	FALSE	FALSE	FALSE
68327_67984_Bsu_-	68327	67984	-	0.517676	-1.17051	FALSE	TRUE	FALSE	FALSE
68356_68053_Bsu_-	68356	68053	-	0.822943	0.207283	FALSE	FALSE	FALSE	FALSE
68364_68197_Bsu_-	68364	68197	-	-1.43918	-1.06441	TRUE	TRUE	FALSE	FALSE
68412_68182_Bsu_-	68412	68182	-	-0.569088	-1.15853	FALSE	TRUE	FALSE	FALSE
68423_68308_Bsu_-	68423	68308	-	-1.44385	-1.08405	TRUE	TRUE	FALSE	FALSE
68467_68160_Bsu_-	68467	68160	-	0.760822	-0.468856	FALSE	FALSE	FALSE	FALSE
68541_68170_Bsu_-	68541	68170	-	0.846619	-1.06952	FALSE	TRUE	FALSE	FALSE
68562_68403_Bsu_-	68562	68403	-	-0.212434	-0.517906	FALSE	FALSE	FALSE	FALSE
68752_68532_Bsu_-	68752	68532	-	-1.39477	-1.07978	TRUE	TRUE	FALSE	FALSE
68769_68458_Bsu_-	68769	68458	-	0.409471	-0.258572	FALSE	FALSE	FALSE	FALSE
68874_68760_Bsu_-	68874	68760	-	-1.39567	-1.03113	TRUE	TRUE	FALSE	FALSE
68889_68743_Bsu_-	68889	68743	-	-1.41029	-1.15951	TRUE	TRUE	FALSE	FALSE
68989_68758_Bsu_-	68989	68758	-	-1.39529	-1.04492	TRUE	TRUE	FALSE	FALSE
69122_68875_Bsu_-	69122	68875	-	-1.41691	-1.17062	TRUE	TRUE	FALSE	FALSE
69160_68950_Bsu_-	69160	68950	-	-1.33193	-1.09476	TRUE	TRUE	FALSE	FALSE
69205_68944_Bsu_-	69205	68944	-	-0.816742	-0.49746	FALSE	FALSE	FALSE	FALSE
69205_68964_Bsu_-	69205	68964	-	-1.34909	-0.38503	TRUE	FALSE	FALSE	FALSE
69353_69146_Bsu_-	69353	69146	-	-1.41584	-0.532609	TRUE	FALSE	FALSE	FALSE
69511_69209_Bsu_-	69511	69209	-	0.774154	-0.395185	FALSE	FALSE	FALSE	FALSE
69612_69328_Bsu_-	69612	69328	-	0.86282	0.608594	FALSE	FALSE	FALSE	FALSE
69677_69486_Bsu_-	69677	69486	-	1.02707	0.804365	FALSE	FALSE	FALSE	FALSE
69738_69525_Bsu_-	69738	69525	-	-1.40162	-0.119494	TRUE	FALSE	FALSE	FALSE
69770_69477_Bsu_-	69770	69477	-	0.792595	0.525459	FALSE	FALSE	FALSE	FALSE
69770_69496_Bsu_-	69770	69496	-	0.510792	0.701876	FALSE	FALSE	FALSE	FALSE
69860_69630_Bsu_-	69860	69630	-	-1.4742	-1.11436	TRUE	TRUE	FALSE	FALSE
69894_69700_Bsu_-	69894	69700	-	-1.44885	-1.09637	TRUE	TRUE	FALSE	FALSE
69958_69647_Bsu_-	69958	69647	-	-1.39478	-0.468518	TRUE	FALSE	FALSE	FALSE
69978_69695_Bsu_-	69978	69695	-	-1.37011	-1.12024	TRUE	TRUE	FALSE	FALSE
69983_69700_Bsu_-	69983	69700	-	-1.41252	-1.14641	TRUE	TRUE	FALSE	FALSE
70006_69700_Bsu_-	70006	69700	-	1.00782	0.93232	FALSE	FALSE	FALSE	FALSE
70054_69772_Bsu_-	70054	69772	-	-1.43859	-1.17213	TRUE	TRUE	FALSE	FALSE
70055_69692_Bsu_-	70055	69692	-	-1.39169	-1.09728	TRUE	TRUE	FALSE	FALSE
70091_69851_Bsu_-	70091	69851	-	-1.38791	-0.654971	TRUE	FALSE	FALSE	FALSE
70140_69868_Bsu_-	70140	69868	-	0.602649	0.173005	FALSE	FALSE	FALSE	FALSE
70152_69795_Bsu_-	70152	69795	-	0.896858	0.650551	FALSE	FALSE	FALSE	FALSE
70181_69791_Bsu_-	70181	69791	-	0.806651	-0.0693313	FALSE	FALSE	FALSE	FALSE
70207_69964_Bsu_-	70207	69964	-	0.76002	-0.111007	FALSE	FALSE	FALSE	FALSE
70221_69868_Bsu_-	70221	69868	-	0.82613	-0.203239	FALSE	FALSE	FALSE	FALSE
70221_69996_Bsu_-	70221	69996	-	0.861044	-0.254523	FALSE	FALSE	FALSE	FALSE
70316_70106_Bsu_-	70316	70106	-	1.04924	0.860204	FALSE	FALSE	FALSE	FALSE
70435_70193_Bsu_-	70435	70193	-	-1.37475	-1.04858	TRUE	TRUE	FALSE	FALSE
70435_70212_Bsu_-	70435	70212	-	-1.46171	-1.11902	TRUE	TRUE	FALSE	FALSE
70737_70492_Bsu_-	70737	70492	-	-1.44618	-0.487983	TRUE	FALSE	FALSE	FALSE
70760_70475_Bsu_-	70760	70475	-	0.0905306	-1.14157	FALSE	TRUE	FALSE	FALSE
70798_70416_Bsu_-	70798	70416	-	0.458153	-0.464353	FALSE	FALSE	FALSE	FALSE
70825_70550_Bsu_-	70825	70550	-	-0.505905	-0.511916	FALSE	FALSE	FALSE	FALSE
70917_70603_Bsu_-	70917	70603	-	-1.42869	-1.16292	TRUE	TRUE	FALSE	FALSE
70918_70704_Bsu_-	70918	70704	-	-1.38082	-1.1622	TRUE	TRUE	FALSE	FALSE
70996_70693_Bsu_-	70996	70693	-	-1.35303	-1.14179	TRUE	TRUE	FALSE	FALSE
71003_70846_Bsu_-	71003	70846	-	-1.39831	-1.16	TRUE	TRUE	FALSE	FALSE
71013_70710_Bsu_-	71013	70710	-	-1.41047	-1.13524	TRUE	TRUE	FALSE	FALSE
71015_70718_Bsu_-	71015	70718	-	-1.33084	-1.16508	TRUE	TRUE	FALSE	FALSE
71032_70824_Bsu_-	71032	70824	-	-1.43162	-0.648666	TRUE	FALSE	FALSE	FALSE
71041_70840_Bsu_-	71041	70840	-	-1.38582	-1.16516	TRUE	TRUE	FALSE	FALSE
71110_70806_Bsu_-	71110	70806	-	-1.36492	-1.04656	TRUE	TRUE	FALSE	FALSE
71184_70994_Bsu_-	71184	70994	-	-1.36218	-1.15068	TRUE	TRUE	FALSE	FALSE
71419_71170_Bsu_-	71419	71170	-	-1.45072	-1.09105	TRUE	TRUE	FALSE	FALSE
71431_71211_Bsu_-	71431	71211	-	-1.36651	-0.213954	TRUE	FALSE	FALSE	FALSE
71464_71259_Bsu_-	71464	71259	-	-1.45328	-0.460318	TRUE	FALSE	FALSE	FALSE
71573_71211_Bsu_-	71573	71211	-	-1.4192	-1.05898	TRUE	TRUE	FALSE	FALSE
71601_71192_Bsu_-	71601	71192	-	-1.4603	-1.10654	TRUE	TRUE	FALSE	FALSE
71606_71267_Bsu_-	71606	71267	-	-1.46647	-1.15199	TRUE	TRUE	FALSE	FALSE
71634_71432_Bsu_-	71634	71432	-	-1.37974	-0.581827	TRUE	FALSE	FALSE	FALSE
71658_71277_Bsu_-	71658	71277	-	-1.40457	-0.448406	TRUE	FALSE	FALSE	FALSE
71713_71491_Bsu_-	71713	71491	-	-1.43863	-0.549282	TRUE	FALSE	FALSE	FALSE
71724_71417_Bsu_-	71724	71417	-	-1.3643	-1.14506	TRUE	TRUE	FALSE	FALSE
71769_71552_Bsu_-	71769	71552	-	-1.34147	-1.11005	TRUE	TRUE	FALSE	FALSE
71772_71456_Bsu_-	71772	71456	-	-1.45515	-1.09576	TRUE	TRUE	FALSE	FALSE
71792_71496_Bsu_-	71792	71496	-	-1.42878	-1.12258	TRUE	TRUE	FALSE	FALSE
71900_71636_Bsu_-	71900	71636	-	-1.33148	-1.05778	TRUE	TRUE	FALSE	FALSE
71911_71558_Bsu_-	71911	71558	-	-0.128113	-0.450393	FALSE	FALSE	FALSE	FALSE
72006_71758_Bsu_-	72006	71758	-	-0.395471	-0.452766	FALSE	FALSE	FALSE	FALSE
72053_71760_Bsu_-	72053	71760	-	0.219606	0.0192825	FALSE	FALSE	FALSE	FALSE
72217_71859_Bsu_-	72217	71859	-	-1.34252	-1.06235	TRUE	TRUE	FALSE	FALSE
72228_71902_Bsu_-	72228	71902	-	-1.46579	-1.03592	TRUE	TRUE	FALSE	FALSE
72379_72004_Bsu_-	72379	72004	-	-1.44293	-1.17066	TRUE	TRUE	FALSE	FALSE
72444_72118_Bsu_-	72444	72118	-	-0.650139	-0.431494	FALSE	FALSE	FALSE	FALSE
72495_72118_Bsu_-	72495	72118	-	-1.41564	-1.04065	TRUE	TRUE	FALSE	FALSE
72552_72355_Bsu_-	72552	72355	-	-1.34261	-1.11611	TRUE	TRUE	FALSE	FALSE
72586_72375_Bsu_-	72586	72375	-	-1.41723	-1.04324	TRUE	TRUE	FALSE	FALSE
72597_72427_Bsu_-	72597	72427	-	-1.35202	-1.07138	TRUE	TRUE	FALSE	FALSE
72633_72385_Bsu_-	72633	72385	-	-1.45535	-0.571276	TRUE	FALSE	FALSE	FALSE
72634_72338_Bsu_-	72634	72338	-	-1.35974	-1.0269	TRUE	TRUE	FALSE	FALSE
72741_72456_Bsu_-	72741	72456	-	-1.35803	-1.06111	TRUE	TRUE	FALSE	FALSE
72763_72529_Bsu_-	72763	72529	-	-1.41834	-1.12032	TRUE	TRUE	FALSE	FALSE
72764_72383_Bsu_-	72764	72383	-	-1.41448	-1.09984	TRUE	TRUE	FALSE	FALSE
72803_72531_Bsu_-	72803	72531	-	-1.3511	-1.11854	TRUE	TRUE	FALSE	FALSE
72835_72531_Bsu_-	72835	72531	-	0.100914	-0.516489	FALSE	FALSE	FALSE	FALSE
72864_72531_Bsu_-	72864	72531	-	0.305851	-1.12026	FALSE	TRUE	FALSE	FALSE
72968_72716_Bsu_-	72968	72716	-	-0.531448	-0.459778	FALSE	FALSE	FALSE	FALSE
72982_72580_Bsu_-	72982	72580	-	0.597495	-0.466027	FALSE	FALSE	FALSE	FALSE
73018_72790_Bsu_-	73018	72790	-	-1.38356	-1.13586	TRUE	TRUE	FALSE	FALSE
73098_72973_Bsu_-	73098	72973	-	-0.904404	-0.552982	FALSE	FALSE	FALSE	FALSE
73151_72790_Bsu_-	73151	72790	-	-1.37834	-0.313099	TRUE	FALSE	FALSE	FALSE
73175_72894_Bsu_-	73175	72894	-	-1.32777	-1.1006	TRUE	TRUE	FALSE	FALSE
73236_72995_Bsu_-	73236	72995	-	-1.41591	-1.07274	TRUE	TRUE	FALSE	FALSE
73321_72950_Bsu_-	73321	72950	-	-0.171041	-0.395721	FALSE	FALSE	FALSE	FALSE
73339_73102_Bsu_-	73339	73102	-	-0.583804	-1.1334	FALSE	TRUE	FALSE	FALSE
73446_73212_Bsu_-	73446	73212	-	-0.357787	-0.332666	FALSE	FALSE	FALSE	FALSE
73473_73199_Bsu_-	73473	73199	-	0.399142	-0.28604	FALSE	FALSE	FALSE	FALSE
73502_73164_Bsu_-	73502	73164	-	1.01954	-0.0679846	FALSE	FALSE	FALSE	FALSE
73516_73152_Bsu_-	73516	73152	-	1.03253	-1.09634	FALSE	TRUE	FALSE	FALSE
73577_73338_Bsu_-	73577	73338	-	-1.40707	-0.665044	TRUE	FALSE	FALSE	FALSE
73635_73278_Bsu_-	73635	73278	-	-1.39172	-1.15739	TRUE	TRUE	FALSE	FALSE
73636_73381_Bsu_-	73636	73381	-	-1.33583	-1.15102	TRUE	TRUE	FALSE	FALSE
73673_73305_Bsu_-	73673	73305	-	-1.43341	-1.16798	TRUE	TRUE	FALSE	FALSE
73673_73373_Bsu_-	73673	73373	-	-1.46801	-1.02939	TRUE	TRUE	FALSE	FALSE
73706_73322_Bsu_-	73706	73322	-	-1.3734	-1.17442	TRUE	TRUE	FALSE	FALSE
73710_73375_Bsu_-	73710	73375	-	1.07983	1.23318	FALSE	FALSE	FALSE	FALSE
73723_73367_Bsu_-	73723	73367	-	-1.33668	-1.14821	TRUE	TRUE	FALSE	FALSE
73747_73374_Bsu_-	73747	73374	-	-1.45586	-1.08307	TRUE	TRUE	FALSE	FALSE
73772_73530_Bsu_-	73772	73530	-	-1.35728	-1.16279	TRUE	TRUE	FALSE	FALSE
73820_73482_Bsu_-	73820	73482	-	-1.44233	-1.04272	TRUE	TRUE	FALSE	FALSE
73852_73465_Bsu_-	73852	73465	-	-1.36289	-1.06706	TRUE	TRUE	FALSE	FALSE
73895_73627_Bsu_-	73895	73627	-	-0.776798	-0.605295	FALSE	FALSE	FALSE	FALSE
73897_73674_Bsu_-	73897	73674	-	-0.841883	-0.546276	FALSE	FALSE	FALSE	FALSE
73933_73559_Bsu_-	73933	73559	-	-1.37299	-1.03004	TRUE	TRUE	FALSE	FALSE
73990_73641_Bsu_-	73990	73641	-	-1.35619	-1.09885	TRUE	TRUE	FALSE	FALSE
74000_73697_Bsu_-	74000	73697	-	-0.56617	-1.12994	FALSE	TRUE	FALSE	FALSE
74008_73804_Bsu_-	74008	73804	-	-0.584648	-0.438209	FALSE	FALSE	FALSE	FALSE
74013_73697_Bsu_-	74013	73697	-	-1.41086	-1.09257	TRUE	TRUE	FALSE	FALSE
74135_73886_Bsu_-	74135	73886	-	-1.32716	-1.03538	TRUE	TRUE	FALSE	FALSE
74138_73853_Bsu_-	74138	73853	-	-1.42787	-1.09689	TRUE	TRUE	FALSE	FALSE
74138_73907_Bsu_-	74138	73907	-	-1.42392	-1.13492	TRUE	TRUE	FALSE	FALSE
74154_73924_Bsu_-	74154	73924	-	-1.33988	-1.04339	TRUE	TRUE	FALSE	FALSE
74162_73948_Bsu_-	74162	73948	-	-1.43847	-1.11921	TRUE	TRUE	FALSE	FALSE
74216_73907_Bsu_-	74216	73907	-	-1.36794	-0.51751	TRUE	FALSE	FALSE	FALSE
74282_73927_Bsu_-	74282	73927	-	-1.35245	-0.308606	TRUE	FALSE	FALSE	FALSE
74311_74015_Bsu_-	74311	74015	-	-1.43447	-1.17479	TRUE	TRUE	FALSE	FALSE
74416_74129_Bsu_-	74416	74129	-	0.711993	-1.13785	FALSE	TRUE	FALSE	FALSE
74421_74078_Bsu_-	74421	74078	-	0.790854	-1.12726	FALSE	TRUE	FALSE	FALSE
74435_74123_Bsu_-	74435	74123	-	0.314704	-1.04618	FALSE	TRUE	FALSE	FALSE
74532_74275_Bsu_-	74532	74275	-	-0.106119	-1.10622	FALSE	TRUE	FALSE	FALSE
74574_74370_Bsu_-	74574	74370	-	-1.36125	-1.10831	TRUE	TRUE	FALSE	FALSE
74626_74370_Bsu_-	74626	74370	-	-1.35678	-1.12458	TRUE	TRUE	FALSE	FALSE
74666_74307_Bsu_-	74666	74307	-	0.703723	-1.0429	FALSE	TRUE	FALSE	FALSE
74675_74492_Bsu_-	74675	74492	-	-1.38695	-1.03325	TRUE	TRUE	FALSE	FALSE
74767_74492_Bsu_-	74767	74492	-	-1.33447	-1.02622	TRUE	TRUE	FALSE	FALSE
74839_74492_Bsu_-	74839	74492	-	-1.4134	-1.11849	TRUE	TRUE	FALSE	FALSE
74907_74719_Bsu_-	74907	74719	-	-0.400917	0.0635535	FALSE	FALSE	FALSE	FALSE
74926_74638_Bsu_-	74926	74638	-	0.397235	0.0523139	FALSE	FALSE	FALSE	FALSE
74999_74714_Bsu_-	74999	74714	-	0.113657	-0.0735317	FALSE	FALSE	FALSE	FALSE
75046_74719_Bsu_-	75046	74719	-	0.0670015	-0.0483974	FALSE	FALSE	FALSE	FALSE
75046_74828_Bsu_-	75046	74828	-	-0.569634	-0.0603987	FALSE	FALSE	FALSE	FALSE
75055_74847_Bsu_-	75055	74847	-	-0.483992	-0.0999072	FALSE	FALSE	FALSE	FALSE
75124_74836_Bsu_-	75124	74836	-	-0.248856	-0.1037	FALSE	FALSE	FALSE	FALSE
75126_74758_Bsu_-	75126	74758	-	0.443232	0.0950317	FALSE	FALSE	FALSE	FALSE
75126_74843_Bsu_-	75126	74843	-	-0.00479779	-0.00541364	FALSE	FALSE	FALSE	FALSE
75139_74764_Bsu_-	75139	74764	-	0.650038	0.486716	FALSE	FALSE	FALSE	FALSE
75155_74741_Bsu_-	75155	74741	-	0.959501	0.178846	FALSE	FALSE	FALSE	FALSE
75186_74798_Bsu_-	75186	74798	-	0.0718904	-0.101175	FALSE	FALSE	FALSE	FALSE
75200_74829_Bsu_-	75200	74829	-	0.00754961	-0.0452238	FALSE	FALSE	FALSE	FALSE
75218_74958_Bsu_-	75218	74958	-	-1.39717	-1.03008	TRUE	TRUE	FALSE	FALSE
75220_74855_Bsu_-	75220	74855	-	-0.175538	-0.340398	FALSE	FALSE	FALSE	FALSE
75317_75029_Bsu_-	75317	75029	-	-1.45258	-0.597794	TRUE	FALSE	FALSE	FALSE
75332_75093_Bsu_-	75332	75093	-	-1.3265	-1.05622	TRUE	TRUE	FALSE	FALSE
75351_75191_Bsu_-	75351	75191	-	-0.921282	-0.512211	FALSE	FALSE	FALSE	FALSE
75356_74990_Bsu_-	75356	74990	-	-1.37971	-0.33645	TRUE	FALSE	FALSE	FALSE
75430_75191_Bsu_-	75430	75191	-	-1.32964	-0.102944	TRUE	FALSE	FALSE	FALSE
75496_75130_Bsu_-	75496	75130	-	-1.3773	-0.34731	TRUE	FALSE	FALSE	FALSE
75496_75201_Bsu_-	75496	75201	-	-0.552066	-0.401776	FALSE	FALSE	FALSE	FALSE
75496_75285_Bsu_-	75496	75285	-	-1.42102	-1.07365	TRUE	TRUE	FALSE	FALSE
75509_75201_Bsu_-	75509	75201	-	-1.43837	-1.13827	TRUE	TRUE	FALSE	FALSE
75523_75241_Bsu_-	75523	75241	-	-0.582371	-0.407186	FALSE	FALSE	FALSE	FALSE
75524_75146_Bsu_-	75524	75146	-	-0.61392	-0.33058	FALSE	FALSE	FALSE	FALSE
75600_75256_Bsu_-	75600	75256	-	0.0212165	-0.0660676	FALSE	FALSE	FALSE	FALSE
75610_75342_Bsu_-	75610	75342	-	-0.701401	-0.629735	FALSE	FALSE	FALSE	FALSE
75610_75420_Bsu_-	75610	75420	-	-1.39635	-1.14253	TRUE	TRUE	FALSE	FALSE
75631_75384_Bsu_-	75631	75384	-	-1.32678	-1.15009	TRUE	TRUE	FALSE	FALSE
75653_75369_Bsu_-	75653	75369	-	-1.46907	-0.372061	TRUE	FALSE	FALSE	FALSE
75671_75421_Bsu_-	75671	75421	-	-0.426238	-1.03659	FALSE	TRUE	FALSE	FALSE
75683_75384_Bsu_-	75683	75384	-	-1.45168	-1.13089	TRUE	TRUE	FALSE	FALSE
75741_75498_Bsu_-	75741	75498	-	-1.46735	-1.10704	TRUE	TRUE	FALSE	FALSE
75743_75438_Bsu_-	75743	75438	-	-1.39594	-0.635457	TRUE	FALSE	FALSE	FALSE
75760_75438_Bsu_-	75760	75438	-	-0.754307	-0.335887	FALSE	FALSE	FALSE	FALSE
75760_75477_Bsu_-	75760	75477	-	-1.45861	-1.10091	TRUE	TRUE	FALSE	FALSE
75770_75487_Bsu_-	75770	75487	-	-1.40935	-0.336014	TRUE	FALSE	FALSE	FALSE
75770_75515_Bsu_-	75770	75515	-	0.893427	1.09056	FALSE	FALSE	FALSE	FALSE
75875_75519_Bsu_-	75875	75519	-	-1.342	-1.05827	TRUE	TRUE	FALSE	FALSE
75875_75632_Bsu_-	75875	75632	-	-1.36235	-0.406127	TRUE	FALSE	FALSE	FALSE
75914_75563_Bsu_-	75914	75563	-	-1.41378	-1.04836	TRUE	TRUE	FALSE	FALSE
75919_75574_Bsu_-	75919	75574	-	-1.43022	-0.356358	TRUE	FALSE	FALSE	FALSE
75990_75672_Bsu_-	75990	75672	-	-1.40626	-0.451581	TRUE	FALSE	FALSE	FALSE
76091_75783_Bsu_-	76091	75783	-	-1.45671	-1.15414	TRUE	TRUE	FALSE	FALSE
76096_75803_Bsu_-	76096	75803	-	-1.46771	-1.11096	TRUE	TRUE	FALSE	FALSE
76176_75948_Bsu_-	76176	75948	-	-1.43285	-1.04857	TRUE	TRUE	FALSE	FALSE
76214_75981_Bsu_-	76214	75981	-	-1.42968	-0.594057	TRUE	FALSE	FALSE	FALSE
76244_76012_Bsu_-	76244	76012	-	-1.33864	-1.0523	TRUE	TRUE	FALSE	FALSE
76265_76077_Bsu_-	76265	76077	-	-1.46609	-1.15964	TRUE	TRUE	FALSE	FALSE
76306_75948_Bsu_-	76306	75948	-	-1.41494	-0.434548	TRUE	FALSE	FALSE	FALSE
76372_76077_Bsu_-	76372	76077	-	-1.4313	-1.15154	TRUE	TRUE	FALSE	FALSE
76428_76136_Bsu_-	76428	76136	-	-0.512117	-1.12937	FALSE	TRUE	FALSE	FALSE
76483_76146_Bsu_-	76483	76146	-	0.617854	-1.1637	FALSE	TRUE	FALSE	FALSE
76508_76204_Bsu_-	76508	76204	-	0.571529	0.026728	FALSE	FALSE	FALSE	FALSE
76521_76302_Bsu_-	76521	76302	-	-1.37077	-0.574275	TRUE	FALSE	FALSE	FALSE
76567_76323_Bsu_-	76567	76323	-	-0.462045	-0.167732	FALSE	FALSE	FALSE	FALSE
76615_76363_Bsu_-	76615	76363	-	-1.45266	-0.579942	TRUE	FALSE	FALSE	FALSE
76653_76363_Bsu_-	76653	76363	-	-0.370323	-1.1113	FALSE	TRUE	FALSE	FALSE
76655_76444_Bsu_-	76655	76444	-	-1.33537	-0.42547	TRUE	FALSE	FALSE	FALSE
76695_76409_Bsu_-	76695	76409	-	-1.36562	-0.598136	TRUE	FALSE	FALSE	FALSE
76797_76606_Bsu_-	76797	76606	-	-1.44805	-1.15886	TRUE	TRUE	FALSE	FALSE
76826_76529_Bsu_-	76826	76529	-	-1.45982	-1.08977	TRUE	TRUE	FALSE	FALSE
76826_76611_Bsu_-	76826	76611	-	-1.43514	-1.13802	TRUE	TRUE	FALSE	FALSE
76853_76524_Bsu_-	76853	76524	-	-1.39322	-1.08554	TRUE	TRUE	FALSE	FALSE
76867_76644_Bsu_-	76867	76644	-	-1.44043	-0.427714	TRUE	FALSE	FALSE	FALSE
76918_76662_Bsu_-	76918	76662	-	-1.35208	-0.475293	TRUE	FALSE	FALSE	FALSE
76947_76817_Bsu_-	76947	76817	-	-1.34539	-1.15737	TRUE	TRUE	FALSE	FALSE
76954_76656_Bsu_-	76954	76656	-	-1.42618	-1.02862	TRUE	TRUE	FALSE	FALSE
76962_76662_Bsu_-	76962	76662	-	-0.730173	-0.462699	FALSE	FALSE	FALSE	FALSE
76974_76725_Bsu_-	76974	76725	-	-0.751147	-0.416833	FALSE	FALSE	FALSE	FALSE
76976_76669_Bsu_-	76976	76669	-	-1.39873	-0.411679	TRUE	FALSE	FALSE	FALSE
76983_76646_Bsu_-	76983	76646	-	-0.0164797	0.174346	FALSE	FALSE	FALSE	FALSE
76991_76662_Bsu_-	76991	76662	-	-0.25654	0.16489	FALSE	FALSE	FALSE	FALSE
77045_76662_Bsu_-	77045	76662	-	0.641766	-0.1382	FALSE	FALSE	FALSE	FALSE
77121_76857_Bsu_-	77121	76857	-	-1.38365	-1.03512	TRUE	TRUE	FALSE	FALSE
77147_76769_Bsu_-	77147	76769	-	-1.37036	-1.11623	TRUE	TRUE	FALSE	FALSE
77152_76851_Bsu_-	77152	76851	-	-1.36595	-0.0349844	TRUE	FALSE	FALSE	FALSE
77178_76844_Bsu_-	77178	76844	-	-0.303218	-0.3724	FALSE	FALSE	FALSE	FALSE
77185_76817_Bsu_-	77185	76817	-	-1.46649	-1.13867	TRUE	TRUE	FALSE	FALSE
77191_76849_Bsu_-	77191	76849	-	0.149852	-1.13744	FALSE	TRUE	FALSE	FALSE
77282_77032_Bsu_-	77282	77032	-	-0.698194	-0.677731	FALSE	FALSE	FALSE	FALSE
77283_76940_Bsu_-	77283	76940	-	1.04392	0.236838	FALSE	FALSE	FALSE	FALSE
77357_77063_Bsu_-	77357	77063	-	-1.40939	-1.10249	TRUE	TRUE	FALSE	FALSE
77357_77138_Bsu_-	77357	77138	-	-0.702787	-0.454661	FALSE	FALSE	FALSE	FALSE
77372_77169_Bsu_-	77372	77169	-	-1.38671	-1.169	TRUE	TRUE	FALSE	FALSE
77384_77136_Bsu_-	77384	77136	-	-1.47134	-1.07904	TRUE	TRUE	FALSE	FALSE
77427_77086_Bsu_-	77427	77086	-	-1.44146	-0.287885	TRUE	FALSE	FALSE	FALSE
77439_77151_Bsu_-	77439	77151	-	-1.36321	-1.11375	TRUE	TRUE	FALSE	FALSE
77450_77091_Bsu_-	77450	77091	-	-0.19506	-0.102396	FALSE	FALSE	FALSE	FALSE
77501_77280_Bsu_-	77501	77280	-	0.63239	0.680536	FALSE	FALSE	FALSE	FALSE
77564_77231_Bsu_-	77564	77231	-	0.576129	0.0126484	FALSE	FALSE	FALSE	FALSE
77628_77358_Bsu_-	77628	77358	-	-1.35001	-1.11839	TRUE	TRUE	FALSE	FALSE
77628_77401_Bsu_-	77628	77401	-	-0.618199	-0.402024	FALSE	FALSE	FALSE	FALSE
77633_77319_Bsu_-	77633	77319	-	-1.32649	-0.358591	TRUE	FALSE	FALSE	FALSE
77633_77433_Bsu_-	77633	77433	-	-1.35921	-1.0536	TRUE	TRUE	FALSE	FALSE
77690_77401_Bsu_-	77690	77401	-	-1.42405	-1.06864	TRUE	TRUE	FALSE	FALSE
77708_77440_Bsu_-	77708	77440	-	-1.33334	-1.03185	TRUE	TRUE	FALSE	FALSE
77711_77468_Bsu_-	77711	77468	-	-1.39765	-1.12221	TRUE	TRUE	FALSE	FALSE
77737_77531_Bsu_-	77737	77531	-	-1.38598	-0.504719	TRUE	FALSE	FALSE	FALSE
77745_77430_Bsu_-	77745	77430	-	-1.39234	-0.553591	TRUE	FALSE	FALSE	FALSE
77866_77560_Bsu_-	77866	77560	-	-1.37264	-1.04037	TRUE	TRUE	FALSE	FALSE
77897_77644_Bsu_-	77897	77644	-	-0.368558	-0.0965609	FALSE	FALSE	FALSE	FALSE
77905_77663_Bsu_-	77905	77663	-	-1.39297	-0.532086	TRUE	FALSE	FALSE	FALSE
77924_77589_Bsu_-	77924	77589	-	-1.34822	-1.0595	TRUE	TRUE	FALSE	FALSE
77979_77629_Bsu_-	77979	77629	-	-1.36605	-0.420739	TRUE	FALSE	FALSE	FALSE
77981_77691_Bsu_-	77981	77691	-	-1.40312	-0.562247	TRUE	FALSE	FALSE	FALSE
78165_77804_Bsu_-	78165	77804	-	-1.35157	-1.12139	TRUE	TRUE	FALSE	FALSE
78170_77972_Bsu_-	78170	77972	-	-0.663072	-0.652463	FALSE	FALSE	FALSE	FALSE
78208_77857_Bsu_-	78208	77857	-	-1.35593	-1.08175	TRUE	TRUE	FALSE	FALSE
78230_78030_Bsu_-	78230	78030	-	-1.45305	-1.13171	TRUE	TRUE	FALSE	FALSE
78255_77962_Bsu_-	78255	77962	-	-1.41636	-1.04384	TRUE	TRUE	FALSE	FALSE
78256_77881_Bsu_-	78256	77881	-	-1.45384	-1.15814	TRUE	TRUE	FALSE	FALSE
78265_77980_Bsu_-	78265	77980	-	-1.46676	-1.14313	TRUE	TRUE	FALSE	FALSE
78269_78030_Bsu_-	78269	78030	-	-1.44844	-1.14755	TRUE	TRUE	FALSE	FALSE
78440_78237_Bsu_-	78440	78237	-	-1.33615	-1.11455	TRUE	TRUE	FALSE	FALSE
78442_78202_Bsu_-	78442	78202	-	-1.40414	-1.06322	TRUE	TRUE	FALSE	FALSE
78448_78172_Bsu_-	78448	78172	-	-1.47131	-1.09596	TRUE	TRUE	FALSE	FALSE
78470_78256_Bsu_-	78470	78256	-	-1.32649	-1.10185	TRUE	TRUE	FALSE	FALSE
78483_78146_Bsu_-	78483	78146	-	-1.38091	-1.17492	TRUE	TRUE	FALSE	FALSE
78508_78260_Bsu_-	78508	78260	-	-1.39391	-1.11119	TRUE	TRUE	FALSE	FALSE
78573_78294_Bsu_-	78573	78294	-	-1.44853	-1.16547	TRUE	TRUE	FALSE	FALSE
78604_78256_Bsu_-	78604	78256	-	-0.731563	-0.468663	FALSE	FALSE	FALSE	FALSE
78621_78249_Bsu_-	78621	78249	-	-1.38341	-1.14376	TRUE	TRUE	FALSE	FALSE
78621_78357_Bsu_-	78621	78357	-	-1.35737	-1.03514	TRUE	TRUE	FALSE	FALSE
78682_78266_Bsu_-	78682	78266	-	-1.35843	-0.448955	TRUE	FALSE	FALSE	FALSE
78698_78456_Bsu_-	78698	78456	-	-0.830288	-0.680711	FALSE	FALSE	FALSE	FALSE
78789_78492_Bsu_-	78789	78492	-	-1.43359	-1.14269	TRUE	TRUE	FALSE	FALSE
78789_78506_Bsu_-	78789	78506	-	-0.830578	-0.449852	FALSE	FALSE	FALSE	FALSE
78797_78595_Bsu_-	78797	78595	-	-1.44739	-1.04625	TRUE	TRUE	FALSE	FALSE
78803_78456_Bsu_-	78803	78456	-	-0.722183	-0.648377	FALSE	FALSE	FALSE	FALSE
78804_78569_Bsu_-	78804	78569	-	-1.43633	-1.05457	TRUE	TRUE	FALSE	FALSE
78814_78478_Bsu_-	78814	78478	-	-1.34451	-1.15113	TRUE	TRUE	FALSE	FALSE
78824_78564_Bsu_-	78824	78564	-	-1.42045	-1.08414	TRUE	TRUE	FALSE	FALSE
78853_78564_Bsu_-	78853	78564	-	-0.683104	-0.597171	FALSE	FALSE	FALSE	FALSE
78893_78564_Bsu_-	78893	78564	-	-1.3736	-0.354756	TRUE	FALSE	FALSE	FALSE
79034_78796_Bsu_-	79034	78796	-	0.639153	0.504895	FALSE	FALSE	FALSE	FALSE
79041_78756_Bsu_-	79041	78756	-	-0.486048	-0.186264	FALSE	FALSE	FALSE	FALSE
79046_78671_Bsu_-	79046	78671	-	-0.18911	0.350374	FALSE	FALSE	FALSE	FALSE
79093_78964_Bsu_-	79093	78964	-	-1.37894	-0.365222	TRUE	FALSE	FALSE	FALSE
79127_78868_Bsu_-	79127	78868	-	0.463247	0.234081	FALSE	FALSE	FALSE	FALSE
79127_78882_Bsu_-	79127	78882	-	0.52653	0.20437	FALSE	FALSE	FALSE	FALSE
79258_79032_Bsu_-	79258	79032	-	0.811433	-0.478096	FALSE	FALSE	FALSE	FALSE
79429_79124_Bsu_-	79429	79124	-	-0.209967	-0.35687	FALSE	FALSE	FALSE	FALSE
79552_79255_Bsu_-	79552	79255	-	-1.32566	-1.15765	TRUE	TRUE	FALSE	FALSE
79581_79357_Bsu_-	79581	79357	-	-1.38159	-0.603461	TRUE	FALSE	FALSE	FALSE
79619_79282_Bsu_-	79619	79282	-	-1.44897	-1.06582	TRUE	TRUE	FALSE	FALSE
79651_79291_Bsu_-	79651	79291	-	-1.46472	-1.07938	TRUE	TRUE	FALSE	FALSE
79687_79415_Bsu_-	79687	79415	-	-1.47203	-1.05321	TRUE	TRUE	FALSE	FALSE
79705_79501_Bsu_-	79705	79501	-	-1.40117	-0.240283	TRUE	FALSE	FALSE	FALSE
79784_79499_Bsu_-	79784	79499	-	-1.44158	-1.10309	TRUE	TRUE	FALSE	FALSE
79798_79496_Bsu_-	79798	79496	-	-1.46229	-1.03777	TRUE	TRUE	FALSE	FALSE
79812_79494_Bsu_-	79812	79494	-	-1.37944	-1.1676	TRUE	TRUE	FALSE	FALSE
79897_79648_Bsu_-	79897	79648	-	-0.548796	-0.533416	FALSE	FALSE	FALSE	FALSE
79913_79642_Bsu_-	79913	79642	-	-0.0769605	-1.13107	FALSE	TRUE	FALSE	FALSE
79959_79642_Bsu_-	79959	79642	-	0.85844	0.133089	FALSE	FALSE	FALSE	FALSE
79980_79683_Bsu_-	79980	79683	-	1.00259	0.36765	FALSE	FALSE	FALSE	FALSE
80009_79689_Bsu_-	80009	79689	-	1.11961	0.0713661	FALSE	FALSE	FALSE	FALSE
80191_79941_Bsu_-	80191	79941	-	-0.354356	-0.426967	FALSE	FALSE	FALSE	FALSE
80250_79914_Bsu_-	80250	79914	-	0.313616	-0.247836	FALSE	FALSE	FALSE	FALSE
80290_79951_Bsu_-	80290	79951	-	0.205586	-0.333037	FALSE	FALSE	FALSE	FALSE
80329_79972_Bsu_-	80329	79972	-	0.506989	-0.248252	FALSE	FALSE	FALSE	FALSE
80344_80030_Bsu_-	80344	80030	-	0.902317	0.0932174	FALSE	FALSE	FALSE	FALSE
80353_80037_Bsu_-	80353	80037	-	0.757102	-1.06774	FALSE	TRUE	FALSE	FALSE
80361_80187_Bsu_-	80361	80187	-	-0.378976	-0.385079	FALSE	FALSE	FALSE	FALSE
80381_79984_Bsu_-	80381	79984	-	0.587054	-0.153415	FALSE	FALSE	FALSE	FALSE
80384_80019_Bsu_-	80384	80019	-	0.859963	-0.10198	FALSE	FALSE	FALSE	FALSE
80467_80205_Bsu_-	80467	80205	-	-0.00260618	-0.246426	FALSE	FALSE	FALSE	FALSE
80502_80202_Bsu_-	80502	80202	-	-1.46464	-1.11228	TRUE	TRUE	FALSE	FALSE
80540_80267_Bsu_-	80540	80267	-	-1.32643	-1.14906	TRUE	TRUE	FALSE	FALSE
80587_80173_Bsu_-	80587	80173	-	-1.34739	-1.15892	TRUE	TRUE	FALSE	FALSE
80655_80403_Bsu_-	80655	80403	-	-1.42479	-0.519544	TRUE	FALSE	FALSE	FALSE
80667_80316_Bsu_-	80667	80316	-	-1.46807	-1.0524	TRUE	TRUE	FALSE	FALSE
80758_80459_Bsu_-	80758	80459	-	-1.44765	-1.10403	TRUE	TRUE	FALSE	FALSE
80808_80526_Bsu_-	80808	80526	-	-0.628022	-0.500047	FALSE	FALSE	FALSE	FALSE
80821_80531_Bsu_-	80821	80531	-	-0.602545	-0.509128	FALSE	FALSE	FALSE	FALSE
80837_80560_Bsu_-	80837	80560	-	-1.32849	-1.04266	TRUE	TRUE	FALSE	FALSE
80863_80530_Bsu_-	80863	80530	-	-0.0655114	-0.427838	FALSE	FALSE	FALSE	FALSE
80875_80562_Bsu_-	80875	80562	-	-0.354761	-0.543033	FALSE	FALSE	FALSE	FALSE
80875_80564_Bsu_-	80875	80564	-	-0.277552	-0.510436	FALSE	FALSE	FALSE	FALSE
80897_80570_Bsu_-	80897	80570	-	-1.36782	-0.4097	TRUE	FALSE	FALSE	FALSE
80957_80607_Bsu_-	80957	80607	-	0.821331	0.0973409	FALSE	FALSE	FALSE	FALSE
80966_80589_Bsu_-	80966	80589	-	-0.0517703	-0.424175	FALSE	FALSE	FALSE	FALSE
80985_80752_Bsu_-	80985	80752	-	-0.766011	-0.539616	FALSE	FALSE	FALSE	FALSE
80991_80722_Bsu_-	80991	80722	-	-1.40112	-1.06501	TRUE	TRUE	FALSE	FALSE
80996_80668_Bsu_-	80996	80668	-	0.42819	-1.11354	FALSE	TRUE	FALSE	FALSE
81127_80936_Bsu_-	81127	80936	-	-1.45503	-0.548966	TRUE	FALSE	FALSE	FALSE
81129_80866_Bsu_-	81129	80866	-	-1.40069	-1.11897	TRUE	TRUE	FALSE	FALSE
81172_80916_Bsu_-	81172	80916	-	0.135717	-1.09765	FALSE	TRUE	FALSE	FALSE
81179_80936_Bsu_-	81179	80936	-	-0.431399	-1.04164	FALSE	TRUE	FALSE	FALSE
81191_80851_Bsu_-	81191	80851	-	-0.0421984	-1.06441	FALSE	TRUE	FALSE	FALSE
81194_81026_Bsu_-	81194	81026	-	-0.707624	-0.558107	FALSE	FALSE	FALSE	FALSE
81213_80854_Bsu_-	81213	80854	-	0.0746305	-1.17423	FALSE	TRUE	FALSE	FALSE
81270_80937_Bsu_-	81270	80937	-	0.522214	-1.07088	FALSE	TRUE	FALSE	FALSE
81333_81101_Bsu_-	81333	81101	-	-0.759765	-0.416594	FALSE	FALSE	FALSE	FALSE
81488_81179_Bsu_-	81488	81179	-	0.574244	-0.176896	FALSE	FALSE	FALSE	FALSE
81508_81120_Bsu_-	81508	81120	-	0.901094	-0.0516931	FALSE	FALSE	FALSE	FALSE
81559_81216_Bsu_-	81559	81216	-	0.163094	-0.323409	FALSE	FALSE	FALSE	FALSE
81574_81318_Bsu_-	81574	81318	-	-0.212093	-1.03707	FALSE	TRUE	FALSE	FALSE
81585_81172_Bsu_-	81585	81172	-	0.190291	-1.06843	FALSE	TRUE	FALSE	FALSE
81585_81388_Bsu_-	81585	81388	-	-1.4665	-1.14845	TRUE	TRUE	FALSE	FALSE
81608_81405_Bsu_-	81608	81405	-	-0.498779	-0.347347	FALSE	FALSE	FALSE	FALSE
81617_81266_Bsu_-	81617	81266	-	0.730746	-1.10247	FALSE	TRUE	FALSE	FALSE
81651_81327_Bsu_-	81651	81327	-	0.865323	0.984607	FALSE	FALSE	FALSE	FALSE
81734_81451_Bsu_-	81734	81451	-	0.65436	0.821908	FALSE	FALSE	FALSE	FALSE
81739_81372_Bsu_-	81739	81372	-	1.07374	1.12181	FALSE	FALSE	FALSE	FALSE
81739_81380_Bsu_-	81739	81380	-	0.941213	1.14999	FALSE	FALSE	FALSE	FALSE
81797_81608_Bsu_-	81797	81608	-	0.619419	0.725507	FALSE	FALSE	FALSE	FALSE
81810_81499_Bsu_-	81810	81499	-	1.0269	0.890796	FALSE	FALSE	FALSE	FALSE
81895_81657_Bsu_-	81895	81657	-	0.561047	0.71248	FALSE	FALSE	FALSE	FALSE
81907_81680_Bsu_-	81907	81680	-	0.32098	0.636355	FALSE	FALSE	FALSE	FALSE
81925_81735_Bsu_-	81925	81735	-	-1.3919	-1.15395	TRUE	TRUE	FALSE	FALSE
81925_81749_Bsu_-	81925	81749	-	0.818211	0.83476	FALSE	FALSE	FALSE	FALSE
81971_81741_Bsu_-	81971	81741	-	-0.638684	-0.595565	FALSE	FALSE	FALSE	FALSE
81998_81729_Bsu_-	81998	81729	-	-0.641411	-0.453358	FALSE	FALSE	FALSE	FALSE
82103_81888_Bsu_-	82103	81888	-	-1.45236	-1.12115	TRUE	TRUE	FALSE	FALSE
82106_81843_Bsu_-	82106	81843	-	-1.42362	-1.03443	TRUE	TRUE	FALSE	FALSE
82209_81898_Bsu_-	82209	81898	-	-1.33515	-1.0365	TRUE	TRUE	FALSE	FALSE
82212_81900_Bsu_-	82212	81900	-	-1.46949	-0.43955	TRUE	FALSE	FALSE	FALSE
82222_81900_Bsu_-	82222	81900	-	-1.46131	-1.13257	TRUE	TRUE	FALSE	FALSE
82223_81900_Bsu_-	82223	81900	-	-1.45304	-1.12406	TRUE	TRUE	FALSE	FALSE
82328_82144_Bsu_-	82328	82144	-	-1.40471	-1.08497	TRUE	TRUE	FALSE	FALSE
82352_82102_Bsu_-	82352	82102	-	-1.39797	-1.03052	TRUE	TRUE	FALSE	FALSE
82402_82097_Bsu_-	82402	82097	-	-1.35614	-1.15283	TRUE	TRUE	FALSE	FALSE
82459_82136_Bsu_-	82459	82136	-	-1.41012	-1.13646	TRUE	TRUE	FALSE	FALSE
82464_82099_Bsu_-	82464	82099	-	-1.47365	-1.04397	TRUE	TRUE	FALSE	FALSE
82485_82178_Bsu_-	82485	82178	-	-1.44678	-1.10122	TRUE	TRUE	FALSE	FALSE
82514_82300_Bsu_-	82514	82300	-	-1.36146	-0.409576	TRUE	FALSE	FALSE	FALSE
82538_82349_Bsu_-	82538	82349	-	-1.41136	-1.04016	TRUE	TRUE	FALSE	FALSE
82592_82393_Bsu_-	82592	82393	-	-1.3851	-1.14717	TRUE	TRUE	FALSE	FALSE
82660_82319_Bsu_-	82660	82319	-	-1.39931	-1.0951	TRUE	TRUE	FALSE	FALSE
82686_82449_Bsu_-	82686	82449	-	-1.45197	-1.12606	TRUE	TRUE	FALSE	FALSE
82754_82474_Bsu_-	82754	82474	-	-0.212093	0.0539077	FALSE	FALSE	FALSE	FALSE
82755_82444_Bsu_-	82755	82444	-	0.485126	0.388307	FALSE	FALSE	FALSE	FALSE
82795_82677_Bsu_-	82795	82677	-	0.589082	0.578402	FALSE	FALSE	FALSE	FALSE
82854_82682_Bsu_-	82854	82682	-	0.576942	0.678597	FALSE	FALSE	FALSE	FALSE
82922_82760_Bsu_-	82922	82760	-	-1.36903	-0.499115	TRUE	FALSE	FALSE	FALSE
82964_82680_Bsu_-	82964	82680	-	0.626557	0.872466	FALSE	FALSE	FALSE	FALSE
82998_82727_Bsu_-	82998	82727	-	-1.42747	-1.12752	TRUE	TRUE	FALSE	FALSE
83069_82754_Bsu_-	83069	82754	-	-1.36692	-0.331237	TRUE	FALSE	FALSE	FALSE
83082_82748_Bsu_-	83082	82748	-	-0.323432	-1.10797	FALSE	TRUE	FALSE	FALSE
83082_82773_Bsu_-	83082	82773	-	-0.3079	-0.311043	FALSE	FALSE	FALSE	FALSE
83083_82857_Bsu_-	83083	82857	-	-1.39846	-1.11004	TRUE	TRUE	FALSE	FALSE
83234_82872_Bsu_-	83234	82872	-	-1.42518	-1.1214	TRUE	TRUE	FALSE	FALSE
83234_83003_Bsu_-	83234	83003	-	-1.33457	-1.03775	TRUE	TRUE	FALSE	FALSE
83282_83048_Bsu_-	83282	83048	-	-0.871904	-0.540172	FALSE	FALSE	FALSE	FALSE
83290_82915_Bsu_-	83290	82915	-	-1.424	-1.06524	TRUE	TRUE	FALSE	FALSE
83300_82992_Bsu_-	83300	82992	-	-0.961837	-0.700302	FALSE	FALSE	FALSE	FALSE
83375_83073_Bsu_-	83375	83073	-	-1.43885	-1.06587	TRUE	TRUE	FALSE	FALSE
83474_83243_Bsu_-	83474	83243	-	-0.487738	-0.505955	FALSE	FALSE	FALSE	FALSE
83486_83111_Bsu_-	83486	83111	-	0.82613	0.887258	FALSE	FALSE	FALSE	FALSE
83500_83154_Bsu_-	83500	83154	-	-0.295604	-0.118549	FALSE	FALSE	FALSE	FALSE
83549_83281_Bsu_-	83549	83281	-	-1.35777	-1.13151	TRUE	TRUE	FALSE	FALSE
83603_83281_Bsu_-	83603	83281	-	-1.34553	-1.08834	TRUE	TRUE	FALSE	FALSE
83616_83376_Bsu_-	83616	83376	-	-1.40475	-1.05812	TRUE	TRUE	FALSE	FALSE
83655_83340_Bsu_-	83655	83340	-	-1.3509	-1.05566	TRUE	TRUE	FALSE	FALSE
83668_83335_Bsu_-	83668	83335	-	-1.4733	-1.12332	TRUE	TRUE	FALSE	FALSE
83674_83448_Bsu_-	83674	83448	-	-0.850688	-0.614828	FALSE	FALSE	FALSE	FALSE
83698_83381_Bsu_-	83698	83381	-	-1.40555	-1.05937	TRUE	TRUE	FALSE	FALSE
83700_83479_Bsu_-	83700	83479	-	-1.44165	-0.56283	TRUE	FALSE	FALSE	FALSE
83729_83366_Bsu_-	83729	83366	-	-1.43489	-1.06462	TRUE	TRUE	FALSE	FALSE
83776_83435_Bsu_-	83776	83435	-	-1.37816	-1.15377	TRUE	TRUE	FALSE	FALSE
83803_83469_Bsu_-	83803	83469	-	-1.38948	-1.04511	TRUE	TRUE	FALSE	FALSE
83817_83544_Bsu_-	83817	83544	-	-0.816225	-0.515143	FALSE	FALSE	FALSE	FALSE
83856_83657_Bsu_-	83856	83657	-	-0.51133	-0.382194	FALSE	FALSE	FALSE	FALSE
84063_83657_Bsu_-	84063	83657	-	0.834132	-0.119857	FALSE	FALSE	FALSE	FALSE
84063_83696_Bsu_-	84063	83696	-	0.355257	-1.1088	FALSE	TRUE	FALSE	FALSE
84142_83837_Bsu_-	84142	83837	-	-0.175316	-0.255006	FALSE	FALSE	FALSE	FALSE
84155_83901_Bsu_-	84155	83901	-	0.20288	-0.151342	FALSE	FALSE	FALSE	FALSE
84165_83903_Bsu_-	84165	83903	-	-1.36084	-1.10204	TRUE	TRUE	FALSE	FALSE
84170_83794_Bsu_-	84170	83794	-	0.493771	-0.0558396	FALSE	FALSE	FALSE	FALSE
84248_83943_Bsu_-	84248	83943	-	-1.33861	-0.451581	TRUE	FALSE	FALSE	FALSE
84349_84161_Bsu_-	84349	84161	-	-0.162462	-0.265136	FALSE	FALSE	FALSE	FALSE
84447_84077_Bsu_-	84447	84077	-	0.0950598	-1.10774	FALSE	TRUE	FALSE	FALSE
84457_84249_Bsu_-	84457	84249	-	-1.34088	-1.08982	TRUE	TRUE	FALSE	FALSE
84462_84102_Bsu_-	84462	84102	-	0.827619	0.157657	FALSE	FALSE	FALSE	FALSE
84462_84161_Bsu_-	84462	84161	-	0.920849	0.0584553	FALSE	FALSE	FALSE	FALSE
84462_84179_Bsu_-	84462	84179	-	0.652044	0.0188963	FALSE	FALSE	FALSE	FALSE
84652_84448_Bsu_-	84652	84448	-	-1.39624	-0.505765	TRUE	FALSE	FALSE	FALSE
84723_84340_Bsu_-	84723	84340	-	-1.374	-1.08182	TRUE	TRUE	FALSE	FALSE
84746_84377_Bsu_-	84746	84377	-	-1.37826	-1.10027	TRUE	TRUE	FALSE	FALSE
84775_84550_Bsu_-	84775	84550	-	-1.39934	-1.04498	TRUE	TRUE	FALSE	FALSE
84779_84448_Bsu_-	84779	84448	-	-1.35135	-1.08084	TRUE	TRUE	FALSE	FALSE
84781_84485_Bsu_-	84781	84485	-	-1.38017	-0.615584	TRUE	FALSE	FALSE	FALSE
84812_84551_Bsu_-	84812	84551	-	-1.46392	-1.11479	TRUE	TRUE	FALSE	FALSE
84905_84708_Bsu_-	84905	84708	-	0.793581	0.655101	FALSE	FALSE	FALSE	FALSE
84984_84638_Bsu_-	84984	84638	-	-1.37927	-1.1125	TRUE	TRUE	FALSE	FALSE
85047_84708_Bsu_-	85047	84708	-	0.548581	0.0816756	FALSE	FALSE	FALSE	FALSE
85116_84837_Bsu_-	85116	84837	-	-1.40653	-0.499796	TRUE	FALSE	FALSE	FALSE
85152_84894_Bsu_-	85152	84894	-	-1.35295	-1.05337	TRUE	TRUE	FALSE	FALSE
85170_84876_Bsu_-	85170	84876	-	-1.43988	-0.730186	TRUE	FALSE	FALSE	FALSE
85206_84896_Bsu_-	85206	84896	-	-1.33212	-0.462132	TRUE	FALSE	FALSE	FALSE
85213_84960_Bsu_-	85213	84960	-	-1.41045	-1.12277	TRUE	TRUE	FALSE	FALSE
85364_85120_Bsu_-	85364	85120	-	-1.38485	-0.49354	TRUE	FALSE	FALSE	FALSE
85419_85007_Bsu_-	85419	85007	-	1.02645	-0.331008	FALSE	FALSE	FALSE	FALSE
85419_85129_Bsu_-	85419	85129	-	0.828471	-0.393867	FALSE	FALSE	FALSE	FALSE
85473_85085_Bsu_-	85473	85085	-	0.621643	-1.14328	FALSE	TRUE	FALSE	FALSE
85532_85278_Bsu_-	85532	85278	-	0.628755	-0.19085	FALSE	FALSE	FALSE	FALSE
85597_85402_Bsu_-	85597	85402	-	-0.514645	-0.563158	FALSE	FALSE	FALSE	FALSE
85687_85392_Bsu_-	85687	85392	-	-0.555166	-0.456781	FALSE	FALSE	FALSE	FALSE
85734_85451_Bsu_-	85734	85451	-	-1.42666	-1.16609	TRUE	TRUE	FALSE	FALSE
85739_85418_Bsu_-	85739	85418	-	-1.34108	-1.0436	TRUE	TRUE	FALSE	FALSE
85744_85412_Bsu_-	85744	85412	-	-1.39345	-1.03722	TRUE	TRUE	FALSE	FALSE
85754_85410_Bsu_-	85754	85410	-	-1.36541	-0.220539	TRUE	FALSE	FALSE	FALSE
85785_85487_Bsu_-	85785	85487	-	-1.33484	-1.15698	TRUE	TRUE	FALSE	FALSE
85881_85557_Bsu_-	85881	85557	-	-0.31199	-0.31716	FALSE	FALSE	FALSE	FALSE
85893_85574_Bsu_-	85893	85574	-	-1.34175	-1.12483	TRUE	TRUE	FALSE	FALSE
85919_85521_Bsu_-	85919	85521	-	-0.20771	-0.320958	FALSE	FALSE	FALSE	FALSE
86000_85740_Bsu_-	86000	85740	-	-1.35202	-1.14869	TRUE	TRUE	FALSE	FALSE
86000_85764_Bsu_-	86000	85764	-	-0.539626	-0.463203	FALSE	FALSE	FALSE	FALSE
86066_85793_Bsu_-	86066	85793	-	0.464804	-1.15762	FALSE	TRUE	FALSE	FALSE
86079_85733_Bsu_-	86079	85733	-	-0.110201	-0.218641	FALSE	FALSE	FALSE	FALSE
86171_85775_Bsu_-	86171	85775	-	-0.0896547	-1.04002	FALSE	TRUE	FALSE	FALSE
86193_85775_Bsu_-	86193	85775	-	-0.0783155	-1.16647	FALSE	TRUE	FALSE	FALSE
86248_86033_Bsu_-	86248	86033	-	-1.3872	-1.02793	TRUE	TRUE	FALSE	FALSE
86284_85991_Bsu_-	86284	85991	-	-0.751544	-0.537002	FALSE	FALSE	FALSE	FALSE
86316_86018_Bsu_-	86316	86018	-	-1.38124	-1.16053	TRUE	TRUE	FALSE	FALSE
86382_86085_Bsu_-	86382	86085	-	-1.46265	-1.04548	TRUE	TRUE	FALSE	FALSE
86436_86134_Bsu_-	86436	86134	-	-1.39063	-1.09002	TRUE	TRUE	FALSE	FALSE
86571_86275_Bsu_-	86571	86275	-	-1.41739	-0.555912	TRUE	FALSE	FALSE	FALSE
86576_86270_Bsu_-	86576	86270	-	-1.44927	-1.11981	TRUE	TRUE	FALSE	FALSE
86576_86318_Bsu_-	86576	86318	-	-1.43834	-1.12365	TRUE	TRUE	FALSE	FALSE
86586_86265_Bsu_-	86586	86265	-	-1.40773	-1.0614	TRUE	TRUE	FALSE	FALSE
86599_86378_Bsu_-	86599	86378	-	-1.42386	-1.12781	TRUE	TRUE	FALSE	FALSE
86698_86459_Bsu_-	86698	86459	-	0.0859951	-0.359032	FALSE	FALSE	FALSE	FALSE
86732_86378_Bsu_-	86732	86378	-	-0.0226028	-1.0764	FALSE	TRUE	FALSE	FALSE
86748_86459_Bsu_-	86748	86459	-	0.485591	-0.479165	FALSE	FALSE	FALSE	FALSE
86753_86351_Bsu_-	86753	86351	-	0.949377	-0.105584	FALSE	FALSE	FALSE	FALSE
86763_86567_Bsu_-	86763	86567	-	0.426655	-0.108136	FALSE	FALSE	FALSE	FALSE
86769_86562_Bsu_-	86769	86562	-	0.0168103	-0.184505	FALSE	FALSE	FALSE	FALSE
87001_86744_Bsu_-	87001	86744	-	-1.32847	-1.0974	TRUE	TRUE	FALSE	FALSE
87009_86824_Bsu_-	87009	86824	-	-1.44578	-1.10226	TRUE	TRUE	FALSE	FALSE
87061_86735_Bsu_-	87061	86735	-	0.225067	-0.0405277	FALSE	FALSE	FALSE	FALSE
87157_86859_Bsu_-	87157	86859	-	-1.37197	-1.03983	TRUE	TRUE	FALSE	FALSE
87166_86962_Bsu_-	87166	86962	-	-0.681136	-0.532449	FALSE	FALSE	FALSE	FALSE
87167_86907_Bsu_-	87167	86907	-	-1.38527	-1.0918	TRUE	TRUE	FALSE	FALSE
87309_86958_Bsu_-	87309	86958	-	-0.305924	-0.0272081	FALSE	FALSE	FALSE	FALSE
87311_87049_Bsu_-	87311	87049	-	-1.3964	-1.05097	TRUE	TRUE	FALSE	FALSE
87311_87113_Bsu_-	87311	87113	-	-1.35282	-1.06616	TRUE	TRUE	FALSE	FALSE
87400_87150_Bsu_-	87400	87150	-	-0.381463	-0.239621	FALSE	FALSE	FALSE	FALSE
87461_87233_Bsu_-	87461	87233	-	-1.42841	-0.237054	TRUE	FALSE	FALSE	FALSE
87495_87256_Bsu_-	87495	87256	-	-0.349962	-1.16922	FALSE	TRUE	FALSE	FALSE
87541_87319_Bsu_-	87541	87319	-	-0.716025	-1.05903	FALSE	TRUE	FALSE	FALSE
87635_87391_Bsu_-	87635	87391	-	-0.281447	-0.142859	FALSE	FALSE	FALSE	FALSE
87640_87391_Bsu_-	87640	87391	-	-0.435483	-0.318043	FALSE	FALSE	FALSE	FALSE
87659_87268_Bsu_-	87659	87268	-	0.354723	-0.25532	FALSE	FALSE	FALSE	FALSE
87691_87459_Bsu_-	87691	87459	-	-1.37041	-1.14247	TRUE	TRUE	FALSE	FALSE
87691_87494_Bsu_-	87691	87494	-	-1.39488	-1.03953	TRUE	TRUE	FALSE	FALSE
87705_87486_Bsu_-	87705	87486	-	-1.38574	-1.16856	TRUE	TRUE	FALSE	FALSE
87787_87412_Bsu_-	87787	87412	-	0.690495	-0.113879	FALSE	FALSE	FALSE	FALSE
87810_87573_Bsu_-	87810	87573	-	0.163832	-0.179645	FALSE	FALSE	FALSE	FALSE
87927_87711_Bsu_-	87927	87711	-	-0.773639	-0.580785	FALSE	FALSE	FALSE	FALSE
87937_87719_Bsu_-	87937	87719	-	-1.40919	-1.12504	TRUE	TRUE	FALSE	FALSE
87942_87636_Bsu_-	87942	87636	-	0.101154	-0.1848	FALSE	FALSE	FALSE	FALSE
87959_87615_Bsu_-	87959	87615	-	-0.140012	-0.306011	FALSE	FALSE	FALSE	FALSE
88020_87694_Bsu_-	88020	87694	-	-1.44772	-1.16004	TRUE	TRUE	FALSE	FALSE
88050_87669_Bsu_-	88050	87669	-	-0.47018	-0.505208	FALSE	FALSE	FALSE	FALSE
88069_87719_Bsu_-	88069	87719	-	-1.46762	-1.10366	TRUE	TRUE	FALSE	FALSE
88074_87721_Bsu_-	88074	87721	-	-0.208519	-0.437772	FALSE	FALSE	FALSE	FALSE
88117_87764_Bsu_-	88117	87764	-	0.147566	0.1119	FALSE	FALSE	FALSE	FALSE
88139_87778_Bsu_-	88139	87778	-	0.906848	-0.269954	FALSE	FALSE	FALSE	FALSE
88254_88016_Bsu_-	88254	88016	-	-0.547066	-0.540347	FALSE	FALSE	FALSE	FALSE
88292_88065_Bsu_-	88292	88065	-	-0.392366	-0.522459	FALSE	FALSE	FALSE	FALSE
88293_88016_Bsu_-	88293	88016	-	-0.0299085	-1.052	FALSE	TRUE	FALSE	FALSE
88293_88033_Bsu_-	88293	88033	-	-0.581911	-0.63922	FALSE	FALSE	FALSE	FALSE
88298_87989_Bsu_-	88298	87989	-	0.799172	-1.13027	FALSE	TRUE	FALSE	FALSE
88332_88109_Bsu_-	88332	88109	-	-0.62627	-0.557107	FALSE	FALSE	FALSE	FALSE
88503_88264_Bsu_-	88503	88264	-	-1.37396	-1.15236	TRUE	TRUE	FALSE	FALSE
88516_88288_Bsu_-	88516	88288	-	-1.47182	-0.496626	TRUE	FALSE	FALSE	FALSE
88562_88359_Bsu_-	88562	88359	-	-1.40564	-0.435733	TRUE	FALSE	FALSE	FALSE
88571_88323_Bsu_-	88571	88323	-	-1.41828	-0.564794	TRUE	FALSE	FALSE	FALSE
88592_88323_Bsu_-	88592	88323	-	-1.3952	-1.12546	TRUE	TRUE	FALSE	FALSE
88639_88385_Bsu_-	88639	88385	-	-0.32309	-1.05292	FALSE	TRUE	FALSE	FALSE
88651_88338_Bsu_-	88651	88338	-	-1.40523	-0.556486	TRUE	FALSE	FALSE	FALSE
88730_88504_Bsu_-	88730	88504	-	-1.44667	-1.15394	TRUE	TRUE	FALSE	FALSE
88884_88630_Bsu_-	88884	88630	-	-1.46911	-0.57068	TRUE	FALSE	FALSE	FALSE
88894_88597_Bsu_-	88894	88597	-	-1.39686	-1.1409	TRUE	TRUE	FALSE	FALSE
88927_88642_Bsu_-	88927	88642	-	-1.3921	-1.16467	TRUE	TRUE	FALSE	FALSE
88934_88665_Bsu_-	88934	88665	-	-1.39662	-1.06914	TRUE	TRUE	FALSE	FALSE
88977_88708_Bsu_-	88977	88708	-	-0.146402	-0.0464629	FALSE	FALSE	FALSE	FALSE
88993_88630_Bsu_-	88993	88630	-	-1.3883	-1.11572	TRUE	TRUE	FALSE	FALSE
89134_88931_Bsu_-	89134	88931	-	-1.41839	-0.68398	TRUE	FALSE	FALSE	FALSE
89198_88887_Bsu_-	89198	88887	-	-1.4202	-1.12837	TRUE	TRUE	FALSE	FALSE
89199_88812_Bsu_-	89199	88812	-	-1.43166	-1.06721	TRUE	TRUE	FALSE	FALSE
89199_89025_Bsu_-	89199	89025	-	-1.3388	-1.1246	TRUE	TRUE	FALSE	FALSE
89208_88875_Bsu_-	89208	88875	-	-1.4058	-1.06583	TRUE	TRUE	FALSE	FALSE
89235_88968_Bsu_-	89235	88968	-	-0.71751	-0.667972	FALSE	FALSE	FALSE	FALSE
89265_89000_Bsu_-	89265	89000	-	-1.41799	-1.05272	TRUE	TRUE	FALSE	FALSE
89284_89015_Bsu_-	89284	89015	-	-1.36272	-1.14235	TRUE	TRUE	FALSE	FALSE
89346_89103_Bsu_-	89346	89103	-	-1.3468	-1.02893	TRUE	TRUE	FALSE	FALSE
89401_89015_Bsu_-	89401	89015	-	-1.37089	-1.15065	TRUE	TRUE	FALSE	FALSE
89408_89190_Bsu_-	89408	89190	-	-1.46976	-1.13137	TRUE	TRUE	FALSE	FALSE
89441_89221_Bsu_-	89441	89221	-	-0.829146	-0.627188	FALSE	FALSE	FALSE	FALSE
89531_89144_Bsu_-	89531	89144	-	-1.38402	-1.14803	TRUE	TRUE	FALSE	FALSE
89571_89345_Bsu_-	89571	89345	-	-1.43173	-0.44161	TRUE	FALSE	FALSE	FALSE
89617_89399_Bsu_-	89617	89399	-	-1.42284	-1.12317	TRUE	TRUE	FALSE	FALSE
89628_89323_Bsu_-	89628	89323	-	-1.39036	-0.690141	TRUE	FALSE	FALSE	FALSE
89755_89479_Bsu_-	89755	89479	-	-1.38421	-1.10299	TRUE	TRUE	FALSE	FALSE
89797_89524_Bsu_-	89797	89524	-	-0.128113	-0.449276	FALSE	FALSE	FALSE	FALSE
89812_89512_Bsu_-	89812	89512	-	-0.250395	-0.319464	FALSE	FALSE	FALSE	FALSE
89812_89549_Bsu_-	89812	89549	-	0.0614668	-0.337864	FALSE	FALSE	FALSE	FALSE
89819_89602_Bsu_-	89819	89602	-	-1.33468	-1.09667	TRUE	TRUE	FALSE	FALSE
89837_89551_Bsu_-	89837	89551	-	-1.44633	-0.222554	TRUE	FALSE	FALSE	FALSE
89968_89815_Bsu_-	89968	89815	-	-1.46622	-1.04696	TRUE	TRUE	FALSE	FALSE
89995_89695_Bsu_-	89995	89695	-	-1.40948	-1.04158	TRUE	TRUE	FALSE	FALSE
90005_89711_Bsu_-	90005	89711	-	-1.36696	-1.14198	TRUE	TRUE	FALSE	FALSE
90048_89753_Bsu_-	90048	89753	-	-1.35134	-1.08157	TRUE	TRUE	FALSE	FALSE
90050_89795_Bsu_-	90050	89795	-	-1.40787	-0.564005	TRUE	FALSE	FALSE	FALSE
90118_89805_Bsu_-	90118	89805	-	-1.45742	-1.15828	TRUE	TRUE	FALSE	FALSE
90120_89811_Bsu_-	90120	89811	-	-1.44888	-1.10615	TRUE	TRUE	FALSE	FALSE
90180_89892_Bsu_-	90180	89892	-	-1.34709	-0.427548	TRUE	FALSE	FALSE	FALSE
90200_89959_Bsu_-	90200	89959	-	-1.39609	-1.12665	TRUE	TRUE	FALSE	FALSE
90319_90038_Bsu_-	90319	90038	-	1.00113	1.12315	FALSE	FALSE	FALSE	FALSE
90334_90014_Bsu_-	90334	90014	-	1.05116	1.32732	FALSE	FALSE	FALSE	FALSE
90352_89970_Bsu_-	90352	89970	-	0.88669	0.261198	FALSE	FALSE	FALSE	FALSE
90399_90083_Bsu_-	90399	90083	-	1.18882	0.620279	FALSE	FALSE	FALSE	FALSE
90449_90132_Bsu_-	90449	90132	-	0.256926	-1.12752	FALSE	TRUE	FALSE	FALSE
90467_90156_Bsu_-	90467	90156	-	-1.40174	-1.10261	TRUE	TRUE	FALSE	FALSE
90472_90171_Bsu_-	90472	90171	-	-1.41796	-1.06553	TRUE	TRUE	FALSE	FALSE
90477_90177_Bsu_-	90477	90177	-	-1.46296	-1.16462	TRUE	TRUE	FALSE	FALSE
90478_90243_Bsu_-	90478	90243	-	-1.35511	-0.708114	TRUE	FALSE	FALSE	FALSE
90518_90257_Bsu_-	90518	90257	-	-1.33173	-1.04312	TRUE	TRUE	FALSE	FALSE
90519_90300_Bsu_-	90519	90300	-	-0.374964	-1.06478	FALSE	TRUE	FALSE	FALSE
90524_90199_Bsu_-	90524	90199	-	-1.44938	-1.14853	TRUE	TRUE	FALSE	FALSE
90524_90241_Bsu_-	90524	90241	-	-1.42364	-1.03413	TRUE	TRUE	FALSE	FALSE
90556_90327_Bsu_-	90556	90327	-	-0.256636	-0.436405	FALSE	FALSE	FALSE	FALSE
90572_90317_Bsu_-	90572	90317	-	-0.41211	-1.09905	FALSE	TRUE	FALSE	FALSE
90610_90343_Bsu_-	90610	90343	-	-0.133645	-1.02503	FALSE	TRUE	FALSE	FALSE
90656_90402_Bsu_-	90656	90402	-	-1.35691	-1.14541	TRUE	TRUE	FALSE	FALSE
90676_90300_Bsu_-	90676	90300	-	-0.492977	-1.09476	FALSE	TRUE	FALSE	FALSE
90726_90322_Bsu_-	90726	90322	-	-0.309957	-1.13146	FALSE	TRUE	FALSE	FALSE
90792_90426_Bsu_-	90792	90426	-	-1.44396	-0.221315	TRUE	FALSE	FALSE	FALSE
91016_90669_Bsu_-	91016	90669	-	-1.45294	-1.12937	TRUE	TRUE	FALSE	FALSE
91305_90975_Bsu_-	91305	90975	-	0.988792	-0.359147	FALSE	FALSE	FALSE	FALSE
92231_92013_Bsu_-	92231	92013	-	-1.37115	-1.08634	TRUE	TRUE	FALSE	FALSE
92383_92113_Bsu_-	92383	92113	-	-1.34883	-1.03674	TRUE	TRUE	FALSE	FALSE
95567_95458_Bsu_-	95567	95458	-	-0.143907	0.388721	FALSE	FALSE	FALSE	FALSE
95570_95334_Bsu_-	95570	95334	-	0.482038	0.667264	FALSE	FALSE	FALSE	FALSE
95796_95484_Bsu_-	95796	95484	-	0.875255	0.955187	FALSE	FALSE	FALSE	FALSE
95801_95484_Bsu_-	95801	95484	-	0.847849	1.09588	FALSE	FALSE	FALSE	FALSE
[truncated: 159,257 more rows]

## Sheet: Fig. 1e, cssS-AS
fragment_id	fragment_start	fragment_end	log10_enrichment_-BCM
3386833_3386548_Bsu_-	3386833	3386548	-1.82391
3386883_3386627_Bsu_-	3386883	3386627	-1.82391
3386910_3386589_Bsu_-	3386910	3386589	-1.82391
3387024_3386680_Bsu_-	3387024	3386680	-1.82391
3387029_3386674_Bsu_-	3387029	3386674	-1.82391
3387188_3386948_Bsu_-	3387188	3386948	-1.82391
3387191_3386874_Bsu_-	3387191	3386874	-1.82391
3387258_3387015_Bsu_-	3387258	3387015	-1.82391
3387260_3387015_Bsu_-	3387260	3387015	-0.948173
3387266_3387027_Bsu_-	3387266	3387027	-1.82391
3387276_3386958_Bsu_-	3387276	3386958	-0.635692
3387351_3387135_Bsu_-	3387351	3387135	0.952802
3387428_3387090_Bsu_-	3387428	3387090	0.989821
3387458_3387235_Bsu_-	3387458	3387235	0.91627
3387495_3387179_Bsu_-	3387495	3387179	1.04364
3387540_3387364_Bsu_-	3387540	3387364	-1.82391
3387598_3387320_Bsu_-	3387598	3387320	-0.167177
3387616_3387336_Bsu_-	3387616	3387336	-1.82391
3387618_3387342_Bsu_-	3387618	3387342	-0.59591
3387702_3387595_Bsu_-	3387702	3387595	-1.82391
3387741_3387498_Bsu_-	3387741	3387498	-1.82391
known_Rho_target	3387102	3387440	NA
