# Supplementary material for: Purine bias in bacterial genes is driven by runaway transcription
Source: Nat Microbiol. 2026 Jun 15;11(7):2065–75. doi: 10.1038/s41564-026-02389-1 (PMC13323073; doi:10.1038/s41564-026-02389-1)
Supplement: Supplementary file 9 — Statistical source data. [file 41564_2026_2389_MOESM9_ESM.xlsx]

## Sheet: Fig. 2a
fragment_id	fragment_start	fragment_end	fragment_strand	log10_enrichment_-BCM	log10_enrichment_+BCM	below_det_-BCM	below_det_+BCM	CDS_overlap	AS_overlap	included_in_contour
630_419_Bsu_-	630	419	-	-1.34114	-1.13322	TRUE	TRUE	FALSE	TRUE	FALSE
642_441_Bsu_-	642	441	-	-1.34266	-1.17025	TRUE	TRUE	FALSE	TRUE	FALSE
674_433_Bsu_-	674	433	-	-1.41076	-1.03828	TRUE	TRUE	FALSE	TRUE	FALSE
810_500_Bsu_-	810	500	-	-1.38902	-1.07423	TRUE	TRUE	FALSE	TRUE	FALSE
852_665_Bsu_-	852	665	-	-1.33378	-1.12255	TRUE	TRUE	FALSE	TRUE	FALSE
872_557_Bsu_-	872	557	-	-1.41071	-0.425919	TRUE	FALSE	FALSE	TRUE	FALSE
926_800_Bsu_-	926	800	-	-1.35725	-1.10668	TRUE	TRUE	FALSE	TRUE	FALSE
1048_673_Bsu_-	1048	673	-	-1.38103	-1.14183	TRUE	TRUE	FALSE	TRUE	FALSE
1085_815_Bsu_-	1085	815	-	-1.41005	-1.12422	TRUE	TRUE	FALSE	TRUE	FALSE
1105_843_Bsu_-	1105	843	-	-1.39204	-1.12878	TRUE	TRUE	FALSE	TRUE	FALSE
1114_777_Bsu_-	1114	777	-	-1.38619	-1.06866	TRUE	TRUE	FALSE	TRUE	FALSE
1114_789_Bsu_-	1114	789	-	-0.603567	-0.446954	FALSE	FALSE	FALSE	TRUE	TRUE
1114_813_Bsu_-	1114	813	-	-0.669877	-0.434917	FALSE	FALSE	FALSE	TRUE	TRUE
1114_836_Bsu_-	1114	836	-	-1.42198	-0.468762	TRUE	FALSE	FALSE	TRUE	FALSE
1187_884_Bsu_-	1187	884	-	1.06391	1.24984	FALSE	FALSE	FALSE	TRUE	TRUE
1222_993_Bsu_-	1222	993	-	-1.34298	-0.510055	TRUE	FALSE	FALSE	TRUE	FALSE
1233_932_Bsu_-	1233	932	-	-1.42617	-1.04431	TRUE	TRUE	FALSE	TRUE	FALSE
1233_994_Bsu_-	1233	994	-	-1.43015	-1.1136	TRUE	TRUE	FALSE	TRUE	FALSE
1370_1031_Bsu_-	1370	1031	-	-1.45106	-1.05257	TRUE	TRUE	FALSE	TRUE	FALSE
1449_1103_Bsu_-	1449	1103	-	-1.43822	-0.534105	TRUE	FALSE	FALSE	TRUE	FALSE
1449_1199_Bsu_-	1449	1199	-	-1.44113	-0.550858	TRUE	FALSE	FALSE	TRUE	FALSE
1475_1105_Bsu_-	1475	1105	-	-0.539214	-0.533825	FALSE	FALSE	FALSE	TRUE	TRUE
1665_1405_Bsu_-	1665	1405	-	-1.40141	-1.17327	TRUE	TRUE	FALSE	TRUE	FALSE
1749_1528_Bsu_-	1749	1528	-	-1.4509	-0.119347	TRUE	FALSE	FALSE	TRUE	FALSE
2330_1978_Bsu_-	2330	1978	-	-1.43101	-0.592335	TRUE	FALSE	FALSE	TRUE	FALSE
2331_2033_Bsu_-	2331	2033	-	-1.41896	-1.07034	TRUE	TRUE	FALSE	TRUE	FALSE
2332_2159_Bsu_-	2332	2159	-	-1.37483	-1.04774	TRUE	TRUE	FALSE	TRUE	FALSE
2350_2066_Bsu_-	2350	2066	-	-1.41982	-1.10325	TRUE	TRUE	FALSE	TRUE	FALSE
2396_2102_Bsu_-	2396	2102	-	-1.39569	-1.04805	TRUE	TRUE	FALSE	TRUE	FALSE
2479_2218_Bsu_-	2479	2218	-	-1.41531	-1.09275	TRUE	TRUE	FALSE	TRUE	FALSE
2539_2299_Bsu_-	2539	2299	-	-1.38349	-1.02629	TRUE	TRUE	FALSE	TRUE	FALSE
2688_2397_Bsu_-	2688	2397	-	-1.45894	-1.03929	TRUE	TRUE	FALSE	TRUE	FALSE
2693_2386_Bsu_-	2693	2386	-	-1.40546	-1.11716	TRUE	TRUE	FALSE	TRUE	FALSE
2702_2413_Bsu_-	2702	2413	-	-1.44792	-1.03168	TRUE	TRUE	FALSE	TRUE	FALSE
2702_2486_Bsu_-	2702	2486	-	-1.34527	-0.47095	TRUE	FALSE	FALSE	TRUE	FALSE
2716_2480_Bsu_-	2716	2480	-	-1.41806	-1.0602	TRUE	TRUE	FALSE	TRUE	FALSE
2777_2486_Bsu_-	2777	2486	-	-1.3376	-1.09617	TRUE	TRUE	FALSE	TRUE	FALSE
2785_2538_Bsu_-	2785	2538	-	-0.745812	-0.550112	FALSE	FALSE	FALSE	TRUE	TRUE
2789_2599_Bsu_-	2789	2599	-	-1.4028	-1.02634	TRUE	TRUE	FALSE	TRUE	FALSE
2792_2486_Bsu_-	2792	2486	-	-1.3385	-1.07075	TRUE	TRUE	FALSE	TRUE	FALSE
2920_2751_Bsu_-	2920	2751	-	-1.43366	-1.14581	TRUE	TRUE	FALSE	TRUE	FALSE
2968_2757_Bsu_-	2968	2757	-	-1.39276	-1.15789	TRUE	TRUE	FALSE	TRUE	FALSE
3064_2785_Bsu_-	3064	2785	-	-1.41173	-1.13568	TRUE	TRUE	FALSE	TRUE	FALSE
3804_3450_Bsu_-	3804	3450	-	-0.0882415	-0.387965	FALSE	FALSE	FALSE	TRUE	TRUE
3891_3626_Bsu_-	3891	3626	-	-1.42684	-0.328792	TRUE	FALSE	FALSE	TRUE	FALSE
3965_3638_Bsu_-	3965	3638	-	-1.35629	-1.14797	TRUE	TRUE	FALSE	TRUE	FALSE
3974_3750_Bsu_-	3974	3750	-	-1.46102	-0.654971	TRUE	FALSE	FALSE	TRUE	FALSE
3983_3794_Bsu_-	3983	3794	-	-1.42098	-1.11665	TRUE	TRUE	FALSE	TRUE	FALSE
4074_3859_Bsu_-	4074	3859	-	-1.38086	-0.19251	TRUE	FALSE	FALSE	TRUE	FALSE
4231_3967_Bsu_-	4231	3967	-	-1.37153	-1.16936	TRUE	TRUE	FALSE	TRUE	FALSE
4285_4032_Bsu_-	4285	4032	-	-1.46016	-1.17323	TRUE	TRUE	FALSE	TRUE	FALSE
4365_4068_Bsu_-	4365	4068	-	-1.42809	-1.02556	TRUE	TRUE	FALSE	TRUE	FALSE
4394_4060_Bsu_-	4394	4060	-	-1.46134	-0.473714	TRUE	FALSE	FALSE	TRUE	FALSE
4397_4222_Bsu_-	4397	4222	-	-0.853042	-0.680421	FALSE	FALSE	FALSE	TRUE	TRUE
4416_4032_Bsu_-	4416	4032	-	-1.42566	-0.41332	TRUE	FALSE	FALSE	TRUE	FALSE
4452_4127_Bsu_-	4452	4127	-	-1.36821	-1.10177	TRUE	TRUE	FALSE	TRUE	FALSE
4491_4118_Bsu_-	4491	4118	-	-1.44123	-1.1192	TRUE	TRUE	FALSE	TRUE	FALSE
4544_4222_Bsu_-	4544	4222	-	-1.39061	-0.39325	TRUE	FALSE	FALSE	TRUE	FALSE
5092_4884_Bsu_-	5092	4884	-	-1.38049	-1.17425	TRUE	TRUE	FALSE	TRUE	FALSE
5221_4975_Bsu_-	5221	4975	-	-1.43864	-1.05134	TRUE	TRUE	FALSE	TRUE	FALSE
5231_4902_Bsu_-	5231	4902	-	-1.39758	-0.494021	TRUE	FALSE	FALSE	TRUE	FALSE
5231_4983_Bsu_-	5231	4983	-	-1.33164	-1.12877	TRUE	TRUE	FALSE	TRUE	FALSE
5231_5012_Bsu_-	5231	5012	-	-0.819433	-0.553387	FALSE	FALSE	FALSE	TRUE	TRUE
5311_5102_Bsu_-	5311	5102	-	-1.42276	-1.09153	TRUE	TRUE	FALSE	TRUE	FALSE
5417_5044_Bsu_-	5417	5044	-	-1.33259	-1.03601	TRUE	TRUE	FALSE	TRUE	FALSE
5424_5083_Bsu_-	5424	5083	-	-1.33088	-1.15157	TRUE	TRUE	FALSE	TRUE	FALSE
5458_5212_Bsu_-	5458	5212	-	-1.42452	-0.678151	TRUE	FALSE	FALSE	TRUE	FALSE
5458_5222_Bsu_-	5458	5222	-	-1.36463	-1.0449	TRUE	TRUE	FALSE	TRUE	FALSE
5479_5212_Bsu_-	5479	5212	-	-1.33684	-1.09996	TRUE	TRUE	FALSE	TRUE	FALSE
5497_5222_Bsu_-	5497	5222	-	-0.700704	-0.60998	FALSE	FALSE	FALSE	TRUE	TRUE
5551_5212_Bsu_-	5551	5212	-	-1.40362	-1.03633	TRUE	TRUE	FALSE	TRUE	FALSE
5551_5227_Bsu_-	5551	5227	-	-1.46962	-0.452372	TRUE	FALSE	FALSE	TRUE	FALSE
5574_5252_Bsu_-	5574	5252	-	-1.45233	-1.05165	TRUE	TRUE	FALSE	TRUE	FALSE
5727_5559_Bsu_-	5727	5559	-	-1.38527	-1.10855	TRUE	TRUE	FALSE	TRUE	FALSE
5840_5430_Bsu_-	5840	5430	-	0.768488	-1.16169	FALSE	TRUE	FALSE	TRUE	FALSE
5943_5624_Bsu_-	5943	5624	-	-1.39993	-1.17047	TRUE	TRUE	FALSE	TRUE	FALSE
5963_5693_Bsu_-	5963	5693	-	-0.707405	-0.491165	FALSE	FALSE	FALSE	TRUE	TRUE
6010_5644_Bsu_-	6010	5644	-	-1.34803	-0.481017	TRUE	FALSE	FALSE	TRUE	FALSE
6010_5846_Bsu_-	6010	5846	-	-1.37668	-0.67343	TRUE	FALSE	FALSE	TRUE	FALSE
6119_5819_Bsu_-	6119	5819	-	-1.37164	-1.04387	TRUE	TRUE	FALSE	TRUE	FALSE
6294_5924_Bsu_-	6294	5924	-	-1.43903	-1.10386	TRUE	TRUE	FALSE	TRUE	FALSE
6316_6057_Bsu_-	6316	6057	-	-1.45685	-1.07545	TRUE	TRUE	FALSE	TRUE	FALSE
6349_6057_Bsu_-	6349	6057	-	-1.40053	-1.04275	TRUE	TRUE	FALSE	TRUE	FALSE
6399_6057_Bsu_-	6399	6057	-	-1.39025	-0.267017	TRUE	FALSE	FALSE	TRUE	FALSE
6462_6135_Bsu_-	6462	6135	-	-1.38651	-1.1293	TRUE	TRUE	FALSE	TRUE	FALSE
6536_6219_Bsu_-	6536	6219	-	-1.34804	-0.559317	TRUE	FALSE	FALSE	TRUE	FALSE
6623_6277_Bsu_-	6623	6277	-	-1.39402	-0.614577	TRUE	FALSE	FALSE	TRUE	FALSE
6623_6347_Bsu_-	6623	6347	-	-1.43817	-0.658506	TRUE	FALSE	FALSE	TRUE	FALSE
6690_6453_Bsu_-	6690	6453	-	-1.47268	-1.04064	TRUE	TRUE	FALSE	TRUE	FALSE
6728_6402_Bsu_-	6728	6402	-	-1.35061	-0.570768	TRUE	FALSE	FALSE	TRUE	FALSE
6728_6520_Bsu_-	6728	6520	-	-1.36303	-0.518987	TRUE	FALSE	FALSE	TRUE	FALSE
6763_6390_Bsu_-	6763	6390	-	-1.40094	-0.433756	TRUE	FALSE	FALSE	TRUE	FALSE
7282_7000_Bsu_-	7282	7000	-	-1.44012	-1.13301	TRUE	TRUE	FALSE	TRUE	FALSE
7304_7057_Bsu_-	7304	7057	-	-1.37905	-0.531933	TRUE	FALSE	FALSE	TRUE	FALSE
7418_7086_Bsu_-	7418	7086	-	-1.3911	-1.05324	TRUE	TRUE	FALSE	TRUE	FALSE
7443_7172_Bsu_-	7443	7172	-	-1.4143	-1.04702	TRUE	TRUE	FALSE	TRUE	FALSE
7469_7230_Bsu_-	7469	7230	-	-0.612595	-0.613399	FALSE	FALSE	FALSE	TRUE	TRUE
7471_7251_Bsu_-	7471	7251	-	-1.37596	-1.03327	TRUE	TRUE	FALSE	TRUE	FALSE
7483_7157_Bsu_-	7483	7157	-	-1.34993	-1.12955	TRUE	TRUE	FALSE	TRUE	FALSE
7483_7162_Bsu_-	7483	7162	-	-1.41798	-0.354756	TRUE	FALSE	FALSE	TRUE	FALSE
7491_7205_Bsu_-	7491	7205	-	-1.43811	-1.05796	TRUE	TRUE	FALSE	TRUE	FALSE
7508_7238_Bsu_-	7508	7238	-	-1.41375	-1.02723	TRUE	TRUE	FALSE	TRUE	FALSE
7528_7238_Bsu_-	7528	7238	-	-1.37918	-1.09595	TRUE	TRUE	FALSE	TRUE	FALSE
7529_7205_Bsu_-	7529	7205	-	-1.41231	-1.13711	TRUE	TRUE	FALSE	TRUE	FALSE
7619_7333_Bsu_-	7619	7333	-	-1.45962	-0.492866	TRUE	FALSE	FALSE	TRUE	FALSE
7640_7434_Bsu_-	7640	7434	-	-1.3826	-1.16916	TRUE	TRUE	FALSE	TRUE	FALSE
7673_7441_Bsu_-	7673	7441	-	-1.40476	-1.06105	TRUE	TRUE	FALSE	TRUE	FALSE
7711_7423_Bsu_-	7711	7423	-	-1.32866	-1.15417	TRUE	TRUE	FALSE	TRUE	FALSE
7868_7663_Bsu_-	7868	7663	-	-1.42385	-0.551532	TRUE	FALSE	FALSE	TRUE	FALSE
7873_7535_Bsu_-	7873	7535	-	-1.44392	-0.475437	TRUE	FALSE	FALSE	TRUE	FALSE
7885_7671_Bsu_-	7885	7671	-	-0.785022	-0.568047	FALSE	FALSE	FALSE	TRUE	TRUE
8041_7714_Bsu_-	8041	7714	-	-0.550278	-0.436657	FALSE	FALSE	FALSE	TRUE	TRUE
8096_7785_Bsu_-	8096	7785	-	-0.71314	-0.542818	FALSE	FALSE	FALSE	TRUE	TRUE
8137_7886_Bsu_-	8137	7886	-	-1.34471	-1.11696	TRUE	TRUE	FALSE	TRUE	FALSE
8163_7854_Bsu_-	8163	7854	-	-1.38178	-1.12861	TRUE	TRUE	FALSE	TRUE	FALSE
8179_7906_Bsu_-	8179	7906	-	-1.38627	-1.11247	TRUE	TRUE	FALSE	TRUE	FALSE
8186_7780_Bsu_-	8186	7780	-	-1.46958	-1.0391	TRUE	TRUE	FALSE	TRUE	FALSE
8186_7859_Bsu_-	8186	7859	-	-1.38386	-1.11111	TRUE	TRUE	FALSE	TRUE	FALSE
8510_8283_Bsu_-	8510	8283	-	-1.36135	-1.03809	TRUE	TRUE	FALSE	TRUE	FALSE
8516_8257_Bsu_-	8516	8257	-	-1.37056	-1.05419	TRUE	TRUE	FALSE	TRUE	FALSE
8599_8374_Bsu_-	8599	8374	-	-1.42798	-0.643975	TRUE	FALSE	FALSE	TRUE	FALSE
8609_8328_Bsu_-	8609	8328	-	-1.34022	-1.13174	TRUE	TRUE	FALSE	TRUE	FALSE
8649_8375_Bsu_-	8649	8375	-	-0.572353	-0.585862	FALSE	FALSE	FALSE	TRUE	TRUE
8671_8340_Bsu_-	8671	8340	-	-1.34686	-1.12729	TRUE	TRUE	FALSE	TRUE	FALSE
8674_8451_Bsu_-	8674	8451	-	-1.34318	-1.11952	TRUE	TRUE	FALSE	TRUE	FALSE
8728_8459_Bsu_-	8728	8459	-	-0.613475	-0.465169	FALSE	FALSE	FALSE	TRUE	TRUE
8742_8352_Bsu_-	8742	8352	-	-1.37238	-0.35505	TRUE	FALSE	FALSE	TRUE	FALSE
8759_8416_Bsu_-	8759	8416	-	-1.36686	-1.08415	TRUE	TRUE	FALSE	TRUE	FALSE
8769_8454_Bsu_-	8769	8454	-	-1.37289	-0.318225	TRUE	FALSE	FALSE	TRUE	FALSE
8801_8598_Bsu_-	8801	8598	-	-0.719873	-1.07389	FALSE	TRUE	FALSE	TRUE	FALSE
8856_8591_Bsu_-	8856	8591	-	-1.35209	-1.02917	TRUE	TRUE	FALSE	TRUE	FALSE
8904_8696_Bsu_-	8904	8696	-	-1.34677	-1.03602	TRUE	TRUE	FALSE	TRUE	FALSE
8954_8688_Bsu_-	8954	8688	-	-1.39379	-1.08322	TRUE	TRUE	FALSE	TRUE	FALSE
8997_8776_Bsu_-	8997	8776	-	-0.797824	-0.546018	FALSE	FALSE	FALSE	TRUE	TRUE
9069_8719_Bsu_-	9069	8719	-	-1.37811	-1.16806	TRUE	TRUE	FALSE	TRUE	FALSE
9134_8869_Bsu_-	9134	8869	-	-1.38321	-1.0932	TRUE	TRUE	FALSE	TRUE	FALSE
9148_8828_Bsu_-	9148	8828	-	-0.0903244	-1.11445	FALSE	TRUE	FALSE	TRUE	FALSE
9183_8821_Bsu_-	9183	8821	-	-1.40703	-1.09328	TRUE	TRUE	FALSE	TRUE	FALSE
9190_8823_Bsu_-	9190	8823	-	-1.36759	-1.16897	TRUE	TRUE	FALSE	TRUE	FALSE
9291_9068_Bsu_-	9291	9068	-	-1.47487	-0.565411	TRUE	FALSE	FALSE	TRUE	FALSE
9359_9041_Bsu_-	9359	9041	-	-1.34804	-1.02564	TRUE	TRUE	FALSE	TRUE	FALSE
9384_9125_Bsu_-	9384	9125	-	-1.33841	-1.16646	TRUE	TRUE	FALSE	TRUE	FALSE
15207_14935_Bsu_-	15207	14935	-	-1.4678	-1.0367	TRUE	TRUE	TRUE	FALSE	FALSE
15385_15198_Bsu_-	15385	15198	-	-1.32668	-1.14522	TRUE	TRUE	TRUE	FALSE	FALSE
15497_15305_Bsu_-	15497	15305	-	-1.46906	-1.06682	TRUE	TRUE	TRUE	FALSE	FALSE
15679_15501_Bsu_-	15679	15501	-	1.1211	1.17223	FALSE	FALSE	TRUE	FALSE	TRUE
15707_15360_Bsu_-	15707	15360	-	-1.45117	-1.14262	TRUE	TRUE	TRUE	FALSE	FALSE
15763_15417_Bsu_-	15763	15417	-	-1.33228	-0.438131	TRUE	FALSE	TRUE	FALSE	FALSE
15781_15496_Bsu_-	15781	15496	-	-1.34207	-0.610256	TRUE	FALSE	TRUE	FALSE	FALSE
15791_15501_Bsu_-	15791	15501	-	-0.961473	-0.503524	FALSE	FALSE	TRUE	FALSE	TRUE
16158_16009_Bsu_-	16158	16009	-	-1.3957	-0.597088	TRUE	FALSE	FALSE	TRUE	FALSE
16314_16000_Bsu_-	16314	16000	-	-0.744562	-0.549152	FALSE	FALSE	FALSE	TRUE	TRUE
16342_15980_Bsu_-	16342	15980	-	-1.42606	-1.10619	TRUE	TRUE	FALSE	TRUE	FALSE
16401_16012_Bsu_-	16401	16012	-	-1.46539	-1.05246	TRUE	TRUE	FALSE	TRUE	FALSE
16401_16062_Bsu_-	16401	16062	-	-0.067955	0.0602963	FALSE	FALSE	FALSE	TRUE	TRUE
16414_16195_Bsu_-	16414	16195	-	-1.38197	-1.14159	TRUE	TRUE	FALSE	TRUE	FALSE
16426_16147_Bsu_-	16426	16147	-	-1.41459	-1.10341	TRUE	TRUE	FALSE	TRUE	FALSE
16431_16062_Bsu_-	16431	16062	-	-0.550322	-0.325193	FALSE	FALSE	FALSE	TRUE	TRUE
16477_16224_Bsu_-	16477	16224	-	-0.746101	-0.349801	FALSE	FALSE	FALSE	TRUE	TRUE
16524_16176_Bsu_-	16524	16176	-	-1.44751	-1.02764	TRUE	TRUE	FALSE	TRUE	FALSE
16604_16333_Bsu_-	16604	16333	-	-1.38766	-1.14751	TRUE	TRUE	FALSE	TRUE	FALSE
16606_16353_Bsu_-	16606	16353	-	-1.40044	-0.459899	TRUE	FALSE	FALSE	TRUE	FALSE
16615_16326_Bsu_-	16615	16326	-	-1.41108	-1.09319	TRUE	TRUE	FALSE	TRUE	FALSE
16618_16236_Bsu_-	16618	16236	-	-1.44155	-1.13103	TRUE	TRUE	FALSE	TRUE	FALSE
16639_16417_Bsu_-	16639	16417	-	-1.37231	-0.520663	TRUE	FALSE	FALSE	TRUE	FALSE
16664_16427_Bsu_-	16664	16427	-	-1.46082	-1.15643	TRUE	TRUE	FALSE	TRUE	FALSE
16740_16515_Bsu_-	16740	16515	-	-1.43465	-1.04726	TRUE	TRUE	FALSE	TRUE	FALSE
16763_16422_Bsu_-	16763	16422	-	-1.38964	-1.08835	TRUE	TRUE	FALSE	TRUE	FALSE
16763_16490_Bsu_-	16763	16490	-	-1.44298	-1.08818	TRUE	TRUE	FALSE	TRUE	FALSE
16771_16597_Bsu_-	16771	16597	-	-1.45119	-1.0932	TRUE	TRUE	FALSE	TRUE	FALSE
16778_16422_Bsu_-	16778	16422	-	-1.33539	-1.14733	TRUE	TRUE	FALSE	TRUE	FALSE
16804_16513_Bsu_-	16804	16513	-	-1.41188	-0.64581	TRUE	FALSE	FALSE	TRUE	FALSE
16895_16611_Bsu_-	16895	16611	-	-1.38284	-0.559602	TRUE	FALSE	FALSE	TRUE	FALSE
17002_16684_Bsu_-	17002	16684	-	-1.39207	-1.08971	TRUE	TRUE	FALSE	TRUE	FALSE
17002_16706_Bsu_-	17002	16706	-	-1.39183	-1.16129	TRUE	TRUE	FALSE	TRUE	FALSE
17041_16840_Bsu_-	17041	16840	-	-1.36607	-1.0726	TRUE	TRUE	FALSE	TRUE	FALSE
17074_16884_Bsu_-	17074	16884	-	-0.702926	-0.569976	FALSE	FALSE	FALSE	TRUE	TRUE
17080_16769_Bsu_-	17080	16769	-	-1.38381	-1.16728	TRUE	TRUE	FALSE	TRUE	FALSE
17124_16731_Bsu_-	17124	16731	-	-1.46946	-1.14663	TRUE	TRUE	FALSE	TRUE	FALSE
17182_16933_Bsu_-	17182	16933	-	-0.486119	-0.461488	FALSE	FALSE	FALSE	TRUE	TRUE
17190_16993_Bsu_-	17190	16993	-	-1.42197	-1.13087	TRUE	TRUE	FALSE	TRUE	FALSE
17205_16911_Bsu_-	17205	16911	-	-1.38839	-1.13316	TRUE	TRUE	FALSE	TRUE	FALSE
17213_16823_Bsu_-	17213	16823	-	-1.39329	-1.05318	TRUE	TRUE	FALSE	TRUE	FALSE
17247_17026_Bsu_-	17247	17026	-	-0.714901	-0.528425	FALSE	FALSE	FALSE	TRUE	TRUE
17254_17000_Bsu_-	17254	17000	-	-0.266625	-0.356078	FALSE	FALSE	FALSE	TRUE	TRUE
17295_17075_Bsu_-	17295	17075	-	-0.150389	-1.13184	FALSE	TRUE	FALSE	TRUE	FALSE
17356_16987_Bsu_-	17356	16987	-	0.404526	-1.16391	FALSE	TRUE	FALSE	TRUE	FALSE
17814_17566_Bsu_-	17814	17566	-	-0.810215	-0.644122	FALSE	FALSE	FALSE	TRUE	TRUE
17814_17634_Bsu_-	17814	17634	-	-0.646796	-0.395297	FALSE	FALSE	FALSE	TRUE	TRUE
17815_17555_Bsu_-	17815	17555	-	-1.43622	-1.11587	TRUE	TRUE	FALSE	TRUE	FALSE
17967_17660_Bsu_-	17967	17660	-	-1.35792	-1.13975	TRUE	TRUE	FALSE	TRUE	FALSE
18035_17711_Bsu_-	18035	17711	-	-1.37438	-0.530627	TRUE	FALSE	FALSE	TRUE	FALSE
18037_17819_Bsu_-	18037	17819	-	-0.895406	-0.657594	FALSE	FALSE	FALSE	TRUE	TRUE
18085_17788_Bsu_-	18085	17788	-	-1.41722	-1.1474	TRUE	TRUE	FALSE	TRUE	FALSE
18136_17804_Bsu_-	18136	17804	-	-1.32947	-1.13019	TRUE	TRUE	FALSE	TRUE	FALSE
18136_17817_Bsu_-	18136	17817	-	-1.34384	-1.09927	TRUE	TRUE	FALSE	TRUE	FALSE
18136_17913_Bsu_-	18136	17913	-	-0.774843	-0.636758	FALSE	FALSE	FALSE	TRUE	TRUE
18175_17880_Bsu_-	18175	17880	-	-0.56126	-0.629623	FALSE	FALSE	FALSE	TRUE	TRUE
18260_17899_Bsu_-	18260	17899	-	-0.135292	-1.0293	FALSE	TRUE	FALSE	TRUE	FALSE
18372_18011_Bsu_-	18372	18011	-	0.147363	-1.0562	FALSE	TRUE	FALSE	TRUE	FALSE
18402_18091_Bsu_-	18402	18091	-	-0.547518	-0.381612	FALSE	FALSE	FALSE	TRUE	TRUE
18405_18151_Bsu_-	18405	18151	-	-1.41454	-1.14912	TRUE	TRUE	FALSE	TRUE	FALSE
18412_18068_Bsu_-	18412	18068	-	-0.522824	-1.05457	FALSE	TRUE	FALSE	TRUE	FALSE
18412_18183_Bsu_-	18412	18183	-	-1.43701	-0.514984	TRUE	FALSE	FALSE	TRUE	FALSE
18416_18146_Bsu_-	18416	18146	-	-1.44363	-0.541313	TRUE	FALSE	FALSE	TRUE	FALSE
18539_18279_Bsu_-	18539	18279	-	-1.40413	-0.577311	TRUE	FALSE	FALSE	TRUE	FALSE
18544_18178_Bsu_-	18544	18178	-	-0.329686	-0.190724	FALSE	FALSE	FALSE	TRUE	TRUE
18625_18336_Bsu_-	18625	18336	-	-1.36968	-0.446892	TRUE	FALSE	FALSE	TRUE	FALSE
18626_18232_Bsu_-	18626	18232	-	-1.38241	-1.06849	TRUE	TRUE	FALSE	TRUE	FALSE
18676_18361_Bsu_-	18676	18361	-	-1.32563	-1.03913	TRUE	TRUE	FALSE	TRUE	FALSE
18688_18345_Bsu_-	18688	18345	-	-0.630385	-0.426618	FALSE	FALSE	FALSE	TRUE	TRUE
18694_18403_Bsu_-	18694	18403	-	0.132433	-0.218779	FALSE	FALSE	FALSE	TRUE	TRUE
18697_18403_Bsu_-	18697	18403	-	0.0424103	-0.357396	FALSE	FALSE	FALSE	TRUE	TRUE
18715_18290_Bsu_-	18715	18290	-	0.487529	-0.329863	FALSE	FALSE	FALSE	TRUE	TRUE
18742_18482_Bsu_-	18742	18482	-	-0.124183	-1.10979	FALSE	TRUE	FALSE	TRUE	FALSE
18746_18378_Bsu_-	18746	18378	-	0.0479783	-0.482042	FALSE	FALSE	FALSE	TRUE	TRUE
18754_18538_Bsu_-	18754	18538	-	-1.35595	-0.509198	TRUE	FALSE	FALSE	TRUE	FALSE
19353_19109_Bsu_-	19353	19109	-	-0.697144	-0.470495	FALSE	FALSE	FALSE	TRUE	TRUE
19361_19074_Bsu_-	19361	19074	-	-0.459812	-0.49992	FALSE	FALSE	FALSE	TRUE	TRUE
19386_19126_Bsu_-	19386	19126	-	-0.745413	-0.551251	FALSE	FALSE	FALSE	TRUE	TRUE
19483_19252_Bsu_-	19483	19252	-	-0.630058	-0.506895	FALSE	FALSE	FALSE	TRUE	TRUE
19523_19123_Bsu_-	19523	19123	-	-0.33838	-0.249828	FALSE	FALSE	FALSE	TRUE	TRUE
19532_19222_Bsu_-	19532	19222	-	-1.40163	-1.05384	TRUE	TRUE	FALSE	TRUE	FALSE
19537_19344_Bsu_-	19537	19344	-	-0.883329	-0.673861	FALSE	FALSE	FALSE	TRUE	TRUE
19541_19321_Bsu_-	19541	19321	-	-1.41386	-0.40856	TRUE	FALSE	FALSE	TRUE	FALSE
19618_19337_Bsu_-	19618	19337	-	-1.36896	-1.13817	TRUE	TRUE	FALSE	TRUE	FALSE
19644_19250_Bsu_-	19644	19250	-	-1.38868	-1.04956	TRUE	TRUE	FALSE	TRUE	FALSE
19737_19343_Bsu_-	19737	19343	-	-1.35811	-1.03314	TRUE	TRUE	FALSE	TRUE	FALSE
19792_19523_Bsu_-	19792	19523	-	-1.32841	-1.04333	TRUE	TRUE	FALSE	TRUE	FALSE
19793_19452_Bsu_-	19793	19452	-	-1.44253	-1.11781	TRUE	TRUE	FALSE	TRUE	FALSE
19883_19504_Bsu_-	19883	19504	-	-1.38128	-1.09383	TRUE	TRUE	FALSE	TRUE	FALSE
19923_19604_Bsu_-	19923	19604	-	-1.38317	-1.04811	TRUE	TRUE	FALSE	TRUE	FALSE
20252_20010_Bsu_-	20252	20010	-	-1.37867	-1.08338	TRUE	TRUE	FALSE	TRUE	FALSE
20283_20072_Bsu_-	20283	20072	-	-1.40143	-1.16683	TRUE	TRUE	FALSE	TRUE	FALSE
20362_20111_Bsu_-	20362	20111	-	-1.45203	-1.13043	TRUE	TRUE	FALSE	TRUE	FALSE
20429_20147_Bsu_-	20429	20147	-	-0.820217	-0.549282	FALSE	FALSE	FALSE	TRUE	TRUE
20460_20103_Bsu_-	20460	20103	-	-1.3854	-1.14458	TRUE	TRUE	FALSE	TRUE	FALSE
20460_20107_Bsu_-	20460	20107	-	-1.35013	-1.11695	TRUE	TRUE	FALSE	TRUE	FALSE
20535_20213_Bsu_-	20535	20213	-	-0.593953	-1.06427	FALSE	TRUE	FALSE	TRUE	FALSE
21222_21011_Bsu_-	21222	21011	-	-1.36304	-1.10807	TRUE	TRUE	FALSE	TRUE	FALSE
21250_21002_Bsu_-	21250	21002	-	0.368313	-1.13833	FALSE	TRUE	FALSE	TRUE	FALSE
21270_21060_Bsu_-	21270	21060	-	-1.4734	-0.410485	TRUE	FALSE	FALSE	TRUE	FALSE
21278_21055_Bsu_-	21278	21055	-	-1.39492	-1.13715	TRUE	TRUE	FALSE	TRUE	FALSE
21366_21060_Bsu_-	21366	21060	-	-0.682748	-0.42819	FALSE	FALSE	FALSE	TRUE	TRUE
21404_21035_Bsu_-	21404	21035	-	-0.255083	-0.471287	FALSE	FALSE	FALSE	TRUE	TRUE
21417_21213_Bsu_-	21417	21213	-	-0.444383	-0.322137	FALSE	FALSE	FALSE	TRUE	TRUE
21442_21182_Bsu_-	21442	21182	-	-1.39549	-1.11257	TRUE	TRUE	FALSE	TRUE	FALSE
21455_21167_Bsu_-	21455	21167	-	-0.542961	-0.545678	FALSE	FALSE	FALSE	TRUE	TRUE
21807_21449_Bsu_-	21807	21449	-	-1.37342	-1.05463	TRUE	TRUE	FALSE	TRUE	FALSE
21831_21446_Bsu_-	21831	21446	-	-1.39234	-0.541313	TRUE	FALSE	FALSE	TRUE	FALSE
21831_21474_Bsu_-	21831	21474	-	-1.45018	-0.472432	TRUE	FALSE	FALSE	TRUE	FALSE
21848_21519_Bsu_-	21848	21519	-	-1.47067	-1.09078	TRUE	TRUE	FALSE	TRUE	FALSE
21854_21586_Bsu_-	21854	21586	-	-1.41209	-0.42495	TRUE	FALSE	FALSE	TRUE	FALSE
21968_21652_Bsu_-	21968	21652	-	-0.674473	-0.524588	FALSE	FALSE	FALSE	TRUE	TRUE
21976_21694_Bsu_-	21976	21694	-	-1.4442	-1.0884	TRUE	TRUE	FALSE	TRUE	FALSE
21999_21647_Bsu_-	21999	21647	-	-1.46576	-1.02828	TRUE	TRUE	FALSE	TRUE	FALSE
22022_21822_Bsu_-	22022	21822	-	-1.38497	-1.16335	TRUE	TRUE	FALSE	TRUE	FALSE
22024_21727_Bsu_-	22024	21727	-	-1.37183	-1.10375	TRUE	TRUE	FALSE	TRUE	FALSE
22039_21802_Bsu_-	22039	21802	-	-0.755727	-1.10309	FALSE	TRUE	FALSE	TRUE	FALSE
22084_21845_Bsu_-	22084	21845	-	-1.40478	-0.39883	TRUE	FALSE	FALSE	TRUE	FALSE
22149_21798_Bsu_-	22149	21798	-	-1.36326	-0.469514	TRUE	FALSE	FALSE	TRUE	FALSE
22773_22535_Bsu_-	22773	22535	-	-1.434	-1.11268	TRUE	TRUE	TRUE	FALSE	FALSE
22818_22520_Bsu_-	22818	22520	-	-1.34906	-0.541313	TRUE	FALSE	TRUE	FALSE	FALSE
22883_22537_Bsu_-	22883	22537	-	-1.46489	-1.08407	TRUE	TRUE	TRUE	FALSE	FALSE
22903_22634_Bsu_-	22903	22634	-	-1.45493	-0.543165	TRUE	FALSE	TRUE	FALSE	FALSE
22975_22681_Bsu_-	22975	22681	-	-1.41407	-0.377525	TRUE	FALSE	TRUE	FALSE	FALSE
22990_22716_Bsu_-	22990	22716	-	-0.856047	-0.706369	FALSE	FALSE	TRUE	FALSE	TRUE
23006_22788_Bsu_-	23006	22788	-	-0.812958	-0.418842	FALSE	FALSE	TRUE	FALSE	TRUE
23027_22674_Bsu_-	23027	22674	-	-1.45489	-1.12958	TRUE	TRUE	TRUE	FALSE	FALSE
23049_22821_Bsu_-	23049	22821	-	-1.42556	-0.400798	TRUE	FALSE	TRUE	FALSE	FALSE
23103_22745_Bsu_-	23103	22745	-	-1.36065	-1.10037	TRUE	TRUE	TRUE	FALSE	FALSE
23118_22889_Bsu_-	23118	22889	-	-1.4404	-1.02699	TRUE	TRUE	TRUE	FALSE	FALSE
23120_22753_Bsu_-	23120	22753	-	-1.45149	-1.17044	TRUE	TRUE	TRUE	FALSE	FALSE
23379_23242_Bsu_-	23379	23242	-	-1.46103	-1.08049	TRUE	TRUE	TRUE	FALSE	FALSE
23478_23238_Bsu_-	23478	23238	-	-1.38065	-1.06748	TRUE	TRUE	TRUE	FALSE	FALSE
23513_23244_Bsu_-	23513	23244	-	-0.842323	-0.56117	FALSE	FALSE	TRUE	FALSE	TRUE
23524_23244_Bsu_-	23524	23244	-	-1.38582	-0.506148	TRUE	FALSE	TRUE	FALSE	FALSE
23625_23328_Bsu_-	23625	23328	-	-1.40597	-1.17318	TRUE	TRUE	TRUE	FALSE	FALSE
23625_23345_Bsu_-	23625	23345	-	-1.39425	-1.0855	TRUE	TRUE	TRUE	FALSE	FALSE
23627_23399_Bsu_-	23627	23399	-	-1.35412	-1.04437	TRUE	TRUE	TRUE	FALSE	FALSE
23636_23359_Bsu_-	23636	23359	-	-1.39554	-0.685065	TRUE	FALSE	TRUE	FALSE	FALSE
23657_23405_Bsu_-	23657	23405	-	-1.40766	-1.07024	TRUE	TRUE	TRUE	FALSE	FALSE
23662_23354_Bsu_-	23662	23354	-	-1.34281	-1.08135	TRUE	TRUE	TRUE	FALSE	FALSE
23681_23394_Bsu_-	23681	23394	-	-1.4739	-1.11023	TRUE	TRUE	TRUE	FALSE	FALSE
24135_23919_Bsu_-	24135	23919	-	-1.47475	-0.362533	TRUE	FALSE	TRUE	FALSE	FALSE
24175_23931_Bsu_-	24175	23931	-	-1.37264	-1.11875	TRUE	TRUE	TRUE	FALSE	FALSE
24175_23947_Bsu_-	24175	23947	-	-1.36653	-0.623883	TRUE	FALSE	TRUE	FALSE	FALSE
24178_23890_Bsu_-	24178	23890	-	-1.35911	-1.09552	TRUE	TRUE	TRUE	FALSE	FALSE
24406_24115_Bsu_-	24406	24115	-	-1.46021	-1.1535	TRUE	TRUE	TRUE	FALSE	FALSE
24459_24166_Bsu_-	24459	24166	-	-1.44953	-1.04272	TRUE	TRUE	TRUE	FALSE	FALSE
24490_24166_Bsu_-	24490	24166	-	-1.41888	-1.08112	TRUE	TRUE	TRUE	FALSE	FALSE
24499_24179_Bsu_-	24499	24179	-	-1.42286	-1.11883	TRUE	TRUE	TRUE	FALSE	FALSE
24601_24395_Bsu_-	24601	24395	-	-1.40486	-1.02767	TRUE	TRUE	TRUE	FALSE	FALSE
24609_24304_Bsu_-	24609	24304	-	-1.4727	-0.516489	TRUE	FALSE	TRUE	FALSE	FALSE
24624_24314_Bsu_-	24624	24314	-	-1.44178	-0.156946	TRUE	FALSE	TRUE	FALSE	FALSE
24649_24387_Bsu_-	24649	24387	-	-1.43255	-1.04412	TRUE	TRUE	TRUE	FALSE	FALSE
24683_24407_Bsu_-	24683	24407	-	-1.37825	-1.08398	TRUE	TRUE	TRUE	FALSE	FALSE
24695_24361_Bsu_-	24695	24361	-	-1.38814	-1.11924	TRUE	TRUE	TRUE	FALSE	FALSE
24729_24490_Bsu_-	24729	24490	-	-1.43548	-1.11964	TRUE	TRUE	TRUE	FALSE	FALSE
24787_24519_Bsu_-	24787	24519	-	-1.3694	-1.16499	TRUE	TRUE	TRUE	FALSE	FALSE
24791_24458_Bsu_-	24791	24458	-	-1.40785	-1.12362	TRUE	TRUE	TRUE	FALSE	FALSE
24815_24481_Bsu_-	24815	24481	-	-1.42703	-1.13815	TRUE	TRUE	TRUE	FALSE	FALSE
24919_24665_Bsu_-	24919	24665	-	-1.40545	-1.08372	TRUE	TRUE	TRUE	FALSE	FALSE
25050_24686_Bsu_-	25050	24686	-	-1.39968	-0.526774	TRUE	FALSE	TRUE	FALSE	FALSE
25111_24850_Bsu_-	25111	24850	-	-0.703928	-0.435539	FALSE	FALSE	TRUE	FALSE	TRUE
25116_24767_Bsu_-	25116	24767	-	-1.3352	-1.06698	TRUE	TRUE	TRUE	FALSE	FALSE
25513_25293_Bsu_-	25513	25293	-	-0.812876	-0.478522	FALSE	FALSE	TRUE	FALSE	TRUE
25642_25433_Bsu_-	25642	25433	-	-1.4234	-1.14229	TRUE	TRUE	TRUE	FALSE	FALSE
25704_25403_Bsu_-	25704	25403	-	-1.43012	-1.07974	TRUE	TRUE	TRUE	FALSE	FALSE
25705_25400_Bsu_-	25705	25400	-	-1.33391	-1.13393	TRUE	TRUE	TRUE	FALSE	FALSE
25721_25385_Bsu_-	25721	25385	-	-1.3954	-0.417017	TRUE	FALSE	TRUE	FALSE	FALSE
25765_25420_Bsu_-	25765	25420	-	-1.40321	-1.14039	TRUE	TRUE	TRUE	FALSE	FALSE
25765_25436_Bsu_-	25765	25436	-	-1.42963	-1.13436	TRUE	TRUE	TRUE	FALSE	FALSE
26195_26000_Bsu_-	26195	26000	-	-1.38687	-0.528724	TRUE	FALSE	FALSE	TRUE	FALSE
26235_25882_Bsu_-	26235	25882	-	-1.41834	-1.15481	TRUE	TRUE	FALSE	TRUE	FALSE
27185_26975_Bsu_-	27185	26975	-	-1.40674	-1.04839	TRUE	TRUE	FALSE	TRUE	FALSE
27186_26902_Bsu_-	27186	26902	-	-1.47488	-1.05194	TRUE	TRUE	FALSE	TRUE	FALSE
27194_26956_Bsu_-	27194	26956	-	-1.40292	-1.04372	TRUE	TRUE	FALSE	TRUE	FALSE
27284_27004_Bsu_-	27284	27004	-	-0.642218	-0.475346	FALSE	FALSE	FALSE	TRUE	TRUE
27369_27067_Bsu_-	27369	27067	-	-1.41454	-1.05845	TRUE	TRUE	FALSE	TRUE	FALSE
27515_27169_Bsu_-	27515	27169	-	-1.35712	-1.15408	TRUE	TRUE	FALSE	TRUE	FALSE
27534_27257_Bsu_-	27534	27257	-	-0.781326	-0.530032	FALSE	FALSE	FALSE	TRUE	TRUE
27560_27230_Bsu_-	27560	27230	-	-1.38597	-0.18913	TRUE	FALSE	FALSE	TRUE	FALSE
27560_27280_Bsu_-	27560	27280	-	-0.574902	-0.316917	FALSE	FALSE	FALSE	TRUE	TRUE
27560_27314_Bsu_-	27560	27314	-	-1.38749	-1.02928	TRUE	TRUE	FALSE	TRUE	FALSE
27593_27280_Bsu_-	27593	27280	-	-1.41704	-0.462132	TRUE	FALSE	FALSE	TRUE	FALSE
27646_27360_Bsu_-	27646	27360	-	-1.33076	-1.03494	TRUE	TRUE	FALSE	TRUE	FALSE
27655_27271_Bsu_-	27655	27271	-	-1.40337	-1.07059	TRUE	TRUE	FALSE	TRUE	FALSE
27704_27463_Bsu_-	27704	27463	-	-1.43182	-1.1312	TRUE	TRUE	FALSE	TRUE	FALSE
27714_27486_Bsu_-	27714	27486	-	-0.834736	-0.32856	FALSE	FALSE	FALSE	TRUE	TRUE
27716_27320_Bsu_-	27716	27320	-	-1.34413	-0.359893	TRUE	FALSE	FALSE	TRUE	FALSE
27720_27374_Bsu_-	27720	27374	-	0.081402	-1.17483	FALSE	TRUE	FALSE	TRUE	FALSE
27720_27450_Bsu_-	27720	27450	-	-1.37192	-0.463937	TRUE	FALSE	FALSE	TRUE	FALSE
27760_27441_Bsu_-	27760	27441	-	-0.39918	-0.27646	FALSE	FALSE	FALSE	TRUE	TRUE
27819_27462_Bsu_-	27819	27462	-	-1.40593	-1.10212	TRUE	TRUE	FALSE	TRUE	FALSE
27847_27472_Bsu_-	27847	27472	-	-1.46502	-0.262849	TRUE	FALSE	FALSE	TRUE	FALSE
27893_27663_Bsu_-	27893	27663	-	-1.42804	-0.536765	TRUE	FALSE	FALSE	TRUE	FALSE
27905_27780_Bsu_-	27905	27780	-	-1.34062	-1.08578	TRUE	TRUE	FALSE	TRUE	FALSE
27973_27682_Bsu_-	27973	27682	-	-1.36711	-1.0259	TRUE	TRUE	FALSE	TRUE	FALSE
27983_27786_Bsu_-	27983	27786	-	-1.34703	-1.15506	TRUE	TRUE	FALSE	TRUE	FALSE
28074_27790_Bsu_-	28074	27790	-	-1.40277	-0.439269	TRUE	FALSE	FALSE	TRUE	FALSE
28086_27786_Bsu_-	28086	27786	-	-1.34275	-1.16168	TRUE	TRUE	FALSE	TRUE	FALSE
28120_27827_Bsu_-	28120	27827	-	-1.42995	-1.11105	TRUE	TRUE	FALSE	TRUE	FALSE
28120_27916_Bsu_-	28120	27916	-	-0.82527	-0.476372	FALSE	FALSE	FALSE	TRUE	TRUE
28141_27791_Bsu_-	28141	27791	-	-1.36452	-1.06236	TRUE	TRUE	FALSE	TRUE	FALSE
28172_27974_Bsu_-	28172	27974	-	-0.537602	-0.344194	FALSE	FALSE	FALSE	TRUE	TRUE
28286_27964_Bsu_-	28286	27964	-	-1.37027	-1.12399	TRUE	TRUE	FALSE	TRUE	FALSE
28321_27974_Bsu_-	28321	27974	-	-1.32524	-1.07565	TRUE	TRUE	FALSE	TRUE	FALSE
28379_28193_Bsu_-	28379	28193	-	-0.585296	-0.551297	FALSE	FALSE	FALSE	TRUE	TRUE
28418_28199_Bsu_-	28418	28199	-	0.863847	-0.216003	FALSE	FALSE	FALSE	TRUE	TRUE
28457_28199_Bsu_-	28457	28199	-	0.895001	-0.225491	FALSE	FALSE	FALSE	TRUE	TRUE
29076_28888_Bsu_-	29076	28888	-	-0.674841	-0.632654	FALSE	FALSE	FALSE	TRUE	TRUE
29167_28967_Bsu_-	29167	28967	-	-0.800826	-0.39325	FALSE	FALSE	FALSE	TRUE	TRUE
29184_29048_Bsu_-	29184	29048	-	-1.36392	-1.10809	TRUE	TRUE	FALSE	TRUE	FALSE
29222_28874_Bsu_-	29222	28874	-	-1.40781	-1.1693	TRUE	TRUE	FALSE	TRUE	FALSE
29337_28965_Bsu_-	29337	28965	-	-0.011921	-0.0970938	FALSE	FALSE	FALSE	TRUE	TRUE
29337_29071_Bsu_-	29337	29071	-	-0.239263	-1.1497	FALSE	TRUE	FALSE	TRUE	FALSE
29340_29127_Bsu_-	29340	29127	-	-0.503414	-0.415463	FALSE	FALSE	FALSE	TRUE	TRUE
29351_29059_Bsu_-	29351	29059	-	-0.476568	-0.422947	FALSE	FALSE	FALSE	TRUE	TRUE
29366_29127_Bsu_-	29366	29127	-	-0.43553	-0.39908	FALSE	FALSE	FALSE	TRUE	TRUE
29387_29059_Bsu_-	29387	29059	-	-0.511813	-0.390603	FALSE	FALSE	FALSE	TRUE	TRUE
29393_29148_Bsu_-	29393	29148	-	-1.35032	-0.49213	TRUE	FALSE	FALSE	TRUE	FALSE
29410_29119_Bsu_-	29410	29119	-	-0.638091	-0.410697	FALSE	FALSE	FALSE	TRUE	TRUE
29415_29111_Bsu_-	29415	29111	-	-0.554082	-0.336932	FALSE	FALSE	FALSE	TRUE	TRUE
29439_29103_Bsu_-	29439	29103	-	-1.32907	-1.05939	TRUE	TRUE	FALSE	TRUE	FALSE
36063_35852_Bsu_-	36063	35852	-	-1.47336	-1.04202	TRUE	TRUE	FALSE	TRUE	FALSE
36105_35876_Bsu_-	36105	35876	-	-0.72471	-0.5985	FALSE	FALSE	FALSE	TRUE	TRUE
36189_36049_Bsu_-	36189	36049	-	-1.3436	-0.75796	TRUE	FALSE	FALSE	TRUE	FALSE
36201_35980_Bsu_-	36201	35980	-	-1.39096	-1.11821	TRUE	TRUE	FALSE	TRUE	FALSE
36230_35956_Bsu_-	36230	35956	-	-1.45498	-1.1721	TRUE	TRUE	FALSE	TRUE	FALSE
36265_35927_Bsu_-	36265	35927	-	-1.46214	-1.15326	TRUE	TRUE	FALSE	TRUE	FALSE
36277_36010_Bsu_-	36277	36010	-	-0.420369	-0.404415	FALSE	FALSE	FALSE	TRUE	TRUE
36282_35985_Bsu_-	36282	35985	-	-1.33763	-1.12307	TRUE	TRUE	FALSE	TRUE	FALSE
36295_35980_Bsu_-	36295	35980	-	-0.465421	-0.354535	FALSE	FALSE	FALSE	TRUE	TRUE
36322_35980_Bsu_-	36322	35980	-	-0.384116	-0.24154	FALSE	FALSE	FALSE	TRUE	TRUE
36333_36101_Bsu_-	36333	36101	-	-1.35706	-1.15005	TRUE	TRUE	FALSE	TRUE	FALSE
36356_36070_Bsu_-	36356	36070	-	-0.673165	-0.592781	FALSE	FALSE	FALSE	TRUE	TRUE
36359_36043_Bsu_-	36359	36043	-	-1.35688	-1.05155	TRUE	TRUE	FALSE	TRUE	FALSE
36818_36555_Bsu_-	36818	36555	-	-0.626953	-0.458497	FALSE	FALSE	FALSE	TRUE	TRUE
36874_36544_Bsu_-	36874	36544	-	-0.465463	-0.47248	FALSE	FALSE	FALSE	TRUE	TRUE
36920_36676_Bsu_-	36920	36676	-	-1.40587	-0.432168	TRUE	FALSE	FALSE	TRUE	FALSE
36922_36676_Bsu_-	36922	36676	-	-1.37088	-1.10222	TRUE	TRUE	FALSE	TRUE	FALSE
36925_36604_Bsu_-	36925	36604	-	-1.32547	-1.16786	TRUE	TRUE	FALSE	TRUE	FALSE
36931_36643_Bsu_-	36931	36643	-	-1.4006	-1.14583	TRUE	TRUE	FALSE	TRUE	FALSE
36976_36729_Bsu_-	36976	36729	-	-0.742805	-0.622071	FALSE	FALSE	FALSE	TRUE	TRUE
36991_36610_Bsu_-	36991	36610	-	-0.360585	-0.423816	FALSE	FALSE	FALSE	TRUE	TRUE
37018_36729_Bsu_-	37018	36729	-	-1.34116	-1.14064	TRUE	TRUE	FALSE	TRUE	FALSE
37022_36638_Bsu_-	37022	36638	-	-1.34221	-1.11688	TRUE	TRUE	FALSE	TRUE	FALSE
37048_36911_Bsu_-	37048	36911	-	-1.37861	-1.05104	TRUE	TRUE	FALSE	TRUE	FALSE
37104_36913_Bsu_-	37104	36913	-	-1.3664	-0.513284	TRUE	FALSE	FALSE	TRUE	FALSE
37184_36979_Bsu_-	37184	36979	-	-1.43348	-0.474688	TRUE	FALSE	FALSE	TRUE	FALSE
37264_36948_Bsu_-	37264	36948	-	-1.39698	-0.0450987	TRUE	FALSE	FALSE	TRUE	FALSE
37314_37133_Bsu_-	37314	37133	-	-1.43637	-1.11512	TRUE	TRUE	FALSE	TRUE	FALSE
37334_37030_Bsu_-	37334	37030	-	-1.336	-1.06379	TRUE	TRUE	FALSE	TRUE	FALSE
37370_37029_Bsu_-	37370	37029	-	-0.689744	-0.438584	FALSE	FALSE	FALSE	TRUE	TRUE
37437_37228_Bsu_-	37437	37228	-	-1.38211	-1.09571	TRUE	TRUE	FALSE	TRUE	FALSE
37492_37099_Bsu_-	37492	37099	-	-1.44202	-1.07545	TRUE	TRUE	FALSE	TRUE	FALSE
37504_37205_Bsu_-	37504	37205	-	-1.44286	-1.14542	TRUE	TRUE	FALSE	TRUE	FALSE
37507_37255_Bsu_-	37507	37255	-	-1.36944	-1.16918	TRUE	TRUE	FALSE	TRUE	FALSE
37526_37216_Bsu_-	37526	37216	-	-0.583045	-0.554278	FALSE	FALSE	FALSE	TRUE	TRUE
37538_37173_Bsu_-	37538	37173	-	-1.40907	-1.138	TRUE	TRUE	FALSE	TRUE	FALSE
37544_37325_Bsu_-	37544	37325	-	-1.35756	-0.656622	TRUE	FALSE	FALSE	TRUE	FALSE
37545_37211_Bsu_-	37545	37211	-	-1.38161	-1.15982	TRUE	TRUE	FALSE	TRUE	FALSE
37580_37330_Bsu_-	37580	37330	-	0.662524	-0.132226	FALSE	FALSE	FALSE	TRUE	TRUE
37582_37340_Bsu_-	37582	37340	-	0.864647	0.070941	FALSE	FALSE	FALSE	TRUE	TRUE
37626_37360_Bsu_-	37626	37360	-	0.409304	-0.21032	FALSE	FALSE	FALSE	TRUE	TRUE
37894_37729_Bsu_-	37894	37729	-	-1.39201	-0.527115	TRUE	FALSE	FALSE	TRUE	FALSE
38033_37734_Bsu_-	38033	37734	-	-1.3899	-0.618479	TRUE	FALSE	FALSE	TRUE	FALSE
38058_37729_Bsu_-	38058	37729	-	-1.45502	-1.08962	TRUE	TRUE	FALSE	TRUE	FALSE
38124_37895_Bsu_-	38124	37895	-	-1.46883	-0.516489	TRUE	FALSE	FALSE	TRUE	FALSE
38147_37864_Bsu_-	38147	37864	-	-1.38692	-0.442388	TRUE	FALSE	FALSE	TRUE	FALSE
38165_37873_Bsu_-	38165	37873	-	-1.37234	-0.443939	TRUE	FALSE	FALSE	TRUE	FALSE
38204_37895_Bsu_-	38204	37895	-	-1.34269	-1.05595	TRUE	TRUE	FALSE	TRUE	FALSE
38409_38242_Bsu_-	38409	38242	-	-1.35589	-1.11461	TRUE	TRUE	FALSE	TRUE	FALSE
38444_38227_Bsu_-	38444	38227	-	-1.45475	-1.13593	TRUE	TRUE	FALSE	TRUE	FALSE
38485_38127_Bsu_-	38485	38127	-	-1.39752	-1.04584	TRUE	TRUE	FALSE	TRUE	FALSE
38540_38231_Bsu_-	38540	38231	-	-1.43714	-1.09017	TRUE	TRUE	FALSE	TRUE	FALSE
38545_38200_Bsu_-	38545	38200	-	-1.39849	-1.10407	TRUE	TRUE	FALSE	TRUE	FALSE
38592_38235_Bsu_-	38592	38235	-	-1.38946	-1.0413	TRUE	TRUE	FALSE	TRUE	FALSE
38612_38334_Bsu_-	38612	38334	-	-1.45416	-0.428273	TRUE	FALSE	FALSE	TRUE	FALSE
38615_38349_Bsu_-	38615	38349	-	-1.41959	-1.12283	TRUE	TRUE	FALSE	TRUE	FALSE
38661_38453_Bsu_-	38661	38453	-	-0.523047	-0.382596	FALSE	FALSE	FALSE	TRUE	TRUE
38742_38463_Bsu_-	38742	38463	-	-1.40619	-1.11366	TRUE	TRUE	FALSE	TRUE	FALSE
38748_38502_Bsu_-	38748	38502	-	-1.42327	-1.13638	TRUE	TRUE	FALSE	TRUE	FALSE
38829_38453_Bsu_-	38829	38453	-	-1.32818	-0.645062	TRUE	FALSE	FALSE	TRUE	FALSE
38837_38514_Bsu_-	38837	38514	-	-1.45686	-1.15509	TRUE	TRUE	FALSE	TRUE	FALSE
38840_38534_Bsu_-	38840	38534	-	-1.35933	-0.515466	TRUE	FALSE	FALSE	TRUE	FALSE
38856_38531_Bsu_-	38856	38531	-	-1.36078	-1.08937	TRUE	TRUE	FALSE	TRUE	FALSE
38889_38616_Bsu_-	38889	38616	-	-1.43345	-1.0368	TRUE	TRUE	FALSE	TRUE	FALSE
38904_38699_Bsu_-	38904	38699	-	-1.34264	-1.07768	TRUE	TRUE	FALSE	TRUE	FALSE
38914_38665_Bsu_-	38914	38665	-	-1.4411	-1.07542	TRUE	TRUE	FALSE	TRUE	FALSE
38914_38720_Bsu_-	38914	38720	-	-0.909868	-0.672718	FALSE	FALSE	FALSE	TRUE	TRUE
38993_38720_Bsu_-	38993	38720	-	-1.40824	-1.04624	TRUE	TRUE	FALSE	TRUE	FALSE
39002_38630_Bsu_-	39002	38630	-	-1.35466	-1.06998	TRUE	TRUE	FALSE	TRUE	FALSE
39050_38705_Bsu_-	39050	38705	-	-1.41335	-1.11861	TRUE	TRUE	FALSE	TRUE	FALSE
39106_38744_Bsu_-	39106	38744	-	-1.36546	-1.0545	TRUE	TRUE	FALSE	TRUE	FALSE
39541_39329_Bsu_-	39541	39329	-	-1.37132	-1.0726	TRUE	TRUE	FALSE	TRUE	FALSE
39546_39267_Bsu_-	39546	39267	-	-1.36635	-1.16327	TRUE	TRUE	FALSE	TRUE	FALSE
39546_39344_Bsu_-	39546	39344	-	-0.595854	-0.6221	FALSE	FALSE	FALSE	TRUE	TRUE
39556_39213_Bsu_-	39556	39213	-	-0.671031	-0.641793	FALSE	FALSE	FALSE	TRUE	TRUE
39671_39424_Bsu_-	39671	39424	-	-0.715247	-0.533567	FALSE	FALSE	FALSE	TRUE	TRUE
40091_39871_Bsu_-	40091	39871	-	-1.4513	-1.13581	TRUE	TRUE	FALSE	TRUE	FALSE
40134_39892_Bsu_-	40134	39892	-	-1.44728	-1.13545	TRUE	TRUE	FALSE	TRUE	FALSE
40172_39941_Bsu_-	40172	39941	-	-0.707224	-0.644853	FALSE	FALSE	FALSE	TRUE	TRUE
40518_40284_Bsu_-	40518	40284	-	-1.39066	-1.11104	TRUE	TRUE	FALSE	TRUE	FALSE
40525_40283_Bsu_-	40525	40283	-	-1.45106	-1.16401	TRUE	TRUE	FALSE	TRUE	FALSE
40556_40257_Bsu_-	40556	40257	-	-0.77419	-0.600035	FALSE	FALSE	FALSE	TRUE	TRUE
40566_40227_Bsu_-	40566	40227	-	-1.37253	-0.480473	TRUE	FALSE	FALSE	TRUE	FALSE
40652_40356_Bsu_-	40652	40356	-	-1.38318	-0.0409618	TRUE	FALSE	FALSE	TRUE	FALSE
40834_40666_Bsu_-	40834	40666	-	-0.5425	-0.330369	FALSE	FALSE	FALSE	TRUE	TRUE
40925_40695_Bsu_-	40925	40695	-	-0.24614	-0.351858	FALSE	FALSE	FALSE	TRUE	TRUE
40979_40700_Bsu_-	40979	40700	-	-1.35861	-1.04397	TRUE	TRUE	FALSE	TRUE	FALSE
40989_40719_Bsu_-	40989	40719	-	-0.183268	-1.03542	FALSE	TRUE	FALSE	TRUE	FALSE
40990_40746_Bsu_-	40990	40746	-	-1.40965	-1.13439	TRUE	TRUE	FALSE	TRUE	FALSE
40992_40729_Bsu_-	40992	40729	-	-1.34076	-1.15247	TRUE	TRUE	FALSE	TRUE	FALSE
41031_40827_Bsu_-	41031	40827	-	-0.777206	-0.452077	FALSE	FALSE	FALSE	TRUE	TRUE
41121_40828_Bsu_-	41121	40828	-	-0.731563	-0.571771	FALSE	FALSE	FALSE	TRUE	TRUE
41212_40981_Bsu_-	41212	40981	-	-1.34604	-0.653629	TRUE	FALSE	FALSE	TRUE	FALSE
41225_41094_Bsu_-	41225	41094	-	-1.45554	-0.641827	TRUE	FALSE	FALSE	TRUE	FALSE
41255_41003_Bsu_-	41255	41003	-	-1.35024	-1.07923	TRUE	TRUE	FALSE	TRUE	FALSE
41297_40992_Bsu_-	41297	40992	-	-1.45877	-1.14477	TRUE	TRUE	FALSE	TRUE	FALSE
41346_41022_Bsu_-	41346	41022	-	-1.40587	-0.0913439	TRUE	FALSE	FALSE	TRUE	FALSE
41351_41070_Bsu_-	41351	41070	-	-1.40838	0.0901804	TRUE	FALSE	FALSE	TRUE	FALSE
41443_41146_Bsu_-	41443	41146	-	-1.35501	-0.456302	TRUE	FALSE	FALSE	TRUE	FALSE
41460_41302_Bsu_-	41460	41302	-	-1.47488	-1.08703	TRUE	TRUE	FALSE	TRUE	FALSE
41623_41331_Bsu_-	41623	41331	-	-1.40475	-0.466248	TRUE	FALSE	FALSE	TRUE	FALSE
42039_41762_Bsu_-	42039	41762	-	-1.36134	-1.16523	TRUE	TRUE	FALSE	TRUE	FALSE
42071_41774_Bsu_-	42071	41774	-	-1.34447	-1.10766	TRUE	TRUE	FALSE	TRUE	FALSE
42101_41872_Bsu_-	42101	41872	-	-1.38147	-1.07953	TRUE	TRUE	FALSE	TRUE	FALSE
42155_41796_Bsu_-	42155	41796	-	-0.514063	-0.451192	FALSE	FALSE	FALSE	TRUE	TRUE
42157_41820_Bsu_-	42157	41820	-	-0.389271	-1.16088	FALSE	TRUE	FALSE	TRUE	FALSE
42215_42004_Bsu_-	42215	42004	-	-0.628358	-0.55599	FALSE	FALSE	FALSE	TRUE	TRUE
42265_42075_Bsu_-	42265	42075	-	-0.616103	-0.498829	FALSE	FALSE	FALSE	TRUE	TRUE
42298_42100_Bsu_-	42298	42100	-	-0.0127196	-1.09254	FALSE	TRUE	FALSE	TRUE	FALSE
42325_42075_Bsu_-	42325	42075	-	0.614738	0.0764699	FALSE	FALSE	FALSE	TRUE	TRUE
42330_42098_Bsu_-	42330	42098	-	0.124442	-0.250457	FALSE	FALSE	FALSE	TRUE	TRUE
42397_42206_Bsu_-	42397	42206	-	-0.714379	-0.460059	FALSE	FALSE	FALSE	TRUE	TRUE
43364_43126_Bsu_-	43364	43126	-	-0.822388	-0.583277	FALSE	FALSE	FALSE	TRUE	TRUE
43419_43160_Bsu_-	43419	43160	-	-1.45437	-0.600035	TRUE	FALSE	FALSE	TRUE	FALSE
43431_43159_Bsu_-	43431	43159	-	-1.47187	-0.29199	TRUE	FALSE	FALSE	TRUE	FALSE
43433_43107_Bsu_-	43433	43107	-	-1.47453	-0.249128	TRUE	FALSE	FALSE	TRUE	FALSE
43464_43086_Bsu_-	43464	43086	-	-1.41785	-1.17022	TRUE	TRUE	FALSE	TRUE	FALSE
43561_43225_Bsu_-	43561	43225	-	-0.273445	-0.235119	FALSE	FALSE	FALSE	TRUE	TRUE
44259_44008_Bsu_-	44259	44008	-	-1.33562	-0.457279	TRUE	FALSE	FALSE	TRUE	FALSE
44277_43978_Bsu_-	44277	43978	-	-0.672894	-0.577151	FALSE	FALSE	FALSE	TRUE	TRUE
44277_44031_Bsu_-	44277	44031	-	-0.323432	-1.0726	FALSE	TRUE	FALSE	TRUE	FALSE
44310_44006_Bsu_-	44310	44006	-	-1.39396	-1.13895	TRUE	TRUE	FALSE	TRUE	FALSE
44320_44004_Bsu_-	44320	44004	-	-1.3274	-1.13385	TRUE	TRUE	FALSE	TRUE	FALSE
44336_44137_Bsu_-	44336	44137	-	-1.41453	-0.592053	TRUE	FALSE	FALSE	TRUE	FALSE
44537_44320_Bsu_-	44537	44320	-	-0.831882	-0.494661	FALSE	FALSE	FALSE	TRUE	TRUE
44573_44300_Bsu_-	44573	44300	-	-1.37424	-1.07759	TRUE	TRUE	FALSE	TRUE	FALSE
44651_44454_Bsu_-	44651	44454	-	0.823844	-0.158254	FALSE	FALSE	FALSE	TRUE	TRUE
44779_44555_Bsu_-	44779	44555	-	-0.0489317	-0.361761	FALSE	FALSE	FALSE	TRUE	TRUE
44781_44503_Bsu_-	44781	44503	-	0.259397	-1.06806	FALSE	TRUE	FALSE	TRUE	FALSE
45993_45708_Bsu_-	45993	45708	-	-0.579586	-0.37901	FALSE	FALSE	FALSE	TRUE	TRUE
46132_45832_Bsu_-	46132	45832	-	-1.45867	-1.16603	TRUE	TRUE	FALSE	TRUE	FALSE
46194_45944_Bsu_-	46194	45944	-	-0.417134	-0.5985	FALSE	FALSE	FALSE	TRUE	TRUE
46260_45913_Bsu_-	46260	45913	-	-0.549886	-0.498761	FALSE	FALSE	FALSE	TRUE	TRUE
46293_46077_Bsu_-	46293	46077	-	-0.731268	-0.665298	FALSE	FALSE	FALSE	TRUE	TRUE
46295_46073_Bsu_-	46295	46073	-	-1.35181	-1.14138	TRUE	TRUE	FALSE	TRUE	FALSE
46343_46004_Bsu_-	46343	46004	-	-1.33528	-1.11211	TRUE	TRUE	FALSE	TRUE	FALSE
46495_46245_Bsu_-	46495	46245	-	-0.856948	-0.650122	FALSE	FALSE	FALSE	TRUE	TRUE
46596_46362_Bsu_-	46596	46362	-	-1.45464	-1.07492	TRUE	TRUE	FALSE	TRUE	FALSE
46606_46286_Bsu_-	46606	46286	-	-1.32622	-1.17363	TRUE	TRUE	FALSE	TRUE	FALSE
46646_46385_Bsu_-	46646	46385	-	-1.3977	-1.09422	TRUE	TRUE	FALSE	TRUE	FALSE
46675_46356_Bsu_-	46675	46356	-	-1.37336	-1.13137	TRUE	TRUE	FALSE	TRUE	FALSE
46715_46483_Bsu_-	46715	46483	-	-1.38559	-0.567	TRUE	FALSE	FALSE	TRUE	FALSE
46749_46385_Bsu_-	46749	46385	-	-1.35087	-1.12475	TRUE	TRUE	FALSE	TRUE	FALSE
46794_46533_Bsu_-	46794	46533	-	-1.45809	-1.11002	TRUE	TRUE	FALSE	TRUE	FALSE
46808_46500_Bsu_-	46808	46500	-	-1.41106	-1.106	TRUE	TRUE	FALSE	TRUE	FALSE
46824_46616_Bsu_-	46824	46616	-	-1.44483	-1.11473	TRUE	TRUE	FALSE	TRUE	FALSE
46862_46603_Bsu_-	46862	46603	-	-0.926371	-0.570984	FALSE	FALSE	FALSE	TRUE	TRUE
46891_46616_Bsu_-	46891	46616	-	-1.42755	-1.16189	TRUE	TRUE	FALSE	TRUE	FALSE
46968_46677_Bsu_-	46968	46677	-	0.174852	-0.0130391	FALSE	FALSE	FALSE	TRUE	TRUE
47034_46882_Bsu_-	47034	46882	-	-1.36651	-1.15113	TRUE	TRUE	FALSE	TRUE	FALSE
47061_46745_Bsu_-	47061	46745	-	-1.37701	-1.101	TRUE	TRUE	FALSE	TRUE	FALSE
47151_46937_Bsu_-	47151	46937	-	-1.37631	-0.504536	TRUE	FALSE	FALSE	TRUE	FALSE
47162_46842_Bsu_-	47162	46842	-	-1.40985	-1.11702	TRUE	TRUE	FALSE	TRUE	FALSE
47186_46922_Bsu_-	47186	46922	-	-1.32684	-1.02549	TRUE	TRUE	FALSE	TRUE	FALSE
47398_47106_Bsu_-	47398	47106	-	-0.0611662	-1.05956	FALSE	TRUE	FALSE	TRUE	FALSE
47398_47184_Bsu_-	47398	47184	-	-0.464761	-1.08757	FALSE	TRUE	FALSE	TRUE	FALSE
47408_47096_Bsu_-	47408	47096	-	-0.581033	-0.540007	FALSE	FALSE	FALSE	TRUE	TRUE
47558_47349_Bsu_-	47558	47349	-	-1.4425	-1.09282	TRUE	TRUE	FALSE	TRUE	FALSE
47565_47277_Bsu_-	47565	47277	-	-0.674758	-0.485414	FALSE	FALSE	FALSE	TRUE	TRUE
47999_47727_Bsu_-	47999	47727	-	0.738075	-1.1425	FALSE	TRUE	FALSE	TRUE	FALSE
47999_47739_Bsu_-	47999	47739	-	0.206174	-0.456619	FALSE	FALSE	FALSE	TRUE	TRUE
48088_47851_Bsu_-	48088	47851	-	-0.515058	-0.571361	FALSE	FALSE	FALSE	TRUE	TRUE
48130_47886_Bsu_-	48130	47886	-	-1.36128	-1.1473	TRUE	TRUE	FALSE	TRUE	FALSE
48163_47851_Bsu_-	48163	47851	-	0.945586	0.167862	FALSE	FALSE	FALSE	TRUE	TRUE
48173_47829_Bsu_-	48173	47829	-	0.946269	-0.260486	FALSE	FALSE	FALSE	TRUE	TRUE
48173_47914_Bsu_-	48173	47914	-	0.420364	-0.320958	FALSE	FALSE	FALSE	TRUE	TRUE
48175_47866_Bsu_-	48175	47866	-	0.565936	-0.192795	FALSE	FALSE	FALSE	TRUE	TRUE
48348_48057_Bsu_-	48348	48057	-	0.106325	-0.563032	FALSE	FALSE	FALSE	TRUE	TRUE
48373_48178_Bsu_-	48373	48178	-	-0.485966	-0.480176	FALSE	FALSE	FALSE	TRUE	TRUE
48378_48085_Bsu_-	48378	48085	-	0.113096	-1.07605	FALSE	TRUE	FALSE	TRUE	FALSE
48440_48225_Bsu_-	48440	48225	-	-1.42177	-1.12538	TRUE	TRUE	FALSE	TRUE	FALSE
48889_48671_Bsu_-	48889	48671	-	-1.3491	-1.03372	TRUE	TRUE	FALSE	TRUE	FALSE
48957_48647_Bsu_-	48957	48647	-	0.185474	0.780171	FALSE	FALSE	FALSE	TRUE	TRUE
48957_48676_Bsu_-	48957	48676	-	-0.599405	-1.07185	FALSE	TRUE	FALSE	TRUE	FALSE
48993_48663_Bsu_-	48993	48663	-	-1.3606	-1.05209	TRUE	TRUE	FALSE	TRUE	FALSE
48995_48668_Bsu_-	48995	48668	-	-1.44851	-1.08087	TRUE	TRUE	FALSE	TRUE	FALSE
49074_48725_Bsu_-	49074	48725	-	-0.35329	-0.445532	FALSE	FALSE	FALSE	TRUE	TRUE
49074_48793_Bsu_-	49074	48793	-	-0.119084	-0.534606	FALSE	FALSE	FALSE	TRUE	TRUE
49074_48812_Bsu_-	49074	48812	-	-0.192777	-0.388337	FALSE	FALSE	FALSE	TRUE	TRUE
49089_48770_Bsu_-	49089	48770	-	0.606329	-0.224631	FALSE	FALSE	FALSE	TRUE	TRUE
49132_48812_Bsu_-	49132	48812	-	0.892462	0.00107509	FALSE	FALSE	FALSE	TRUE	TRUE
49195_48964_Bsu_-	49195	48964	-	-0.367873	-0.325193	FALSE	FALSE	FALSE	TRUE	TRUE
49286_48986_Bsu_-	49286	48986	-	0.402453	0.689136	FALSE	FALSE	FALSE	TRUE	TRUE
49291_48986_Bsu_-	49291	48986	-	0.401715	0.745217	FALSE	FALSE	FALSE	TRUE	TRUE
49313_48976_Bsu_-	49313	48976	-	0.7874	0.296797	FALSE	FALSE	FALSE	TRUE	TRUE
49335_48986_Bsu_-	49335	48986	-	0.349008	0.532384	FALSE	FALSE	FALSE	TRUE	TRUE
49355_48998_Bsu_-	49355	48998	-	0.722151	0.899771	FALSE	FALSE	FALSE	TRUE	TRUE
49467_49126_Bsu_-	49467	49126	-	-1.4624	-1.08723	TRUE	TRUE	FALSE	TRUE	FALSE
49501_49153_Bsu_-	49501	49153	-	0.236858	-0.259844	FALSE	FALSE	FALSE	TRUE	TRUE
49503_49220_Bsu_-	49503	49220	-	0.608266	-0.00679017	FALSE	FALSE	FALSE	TRUE	TRUE
49508_49242_Bsu_-	49508	49242	-	0.450035	-1.02937	FALSE	TRUE	FALSE	TRUE	FALSE
49512_49306_Bsu_-	49512	49306	-	-1.45775	-0.51264	TRUE	FALSE	FALSE	TRUE	FALSE
49539_49186_Bsu_-	49539	49186	-	0.856093	-0.245858	FALSE	FALSE	FALSE	TRUE	TRUE
49717_49309_Bsu_-	49717	49309	-	0.963953	-0.265719	FALSE	FALSE	FALSE	TRUE	TRUE
49758_49445_Bsu_-	49758	49445	-	-1.46441	-1.10154	TRUE	TRUE	FALSE	TRUE	FALSE
49765_49445_Bsu_-	49765	49445	-	-1.45192	-1.05645	TRUE	TRUE	FALSE	TRUE	FALSE
49826_49679_Bsu_-	49826	49679	-	-0.923688	-0.606533	FALSE	FALSE	FALSE	TRUE	TRUE
49833_49604_Bsu_-	49833	49604	-	-1.39607	-1.14029	TRUE	TRUE	FALSE	TRUE	FALSE
49851_49602_Bsu_-	49851	49602	-	-1.44196	-1.15971	TRUE	TRUE	FALSE	TRUE	FALSE
49857_49597_Bsu_-	49857	49597	-	-0.905298	-0.47099	FALSE	FALSE	FALSE	TRUE	TRUE
50316_50117_Bsu_-	50316	50117	-	-1.34793	-1.16246	TRUE	TRUE	FALSE	TRUE	FALSE
50354_50101_Bsu_-	50354	50101	-	-1.3837	-0.536065	TRUE	FALSE	FALSE	TRUE	FALSE
50386_50100_Bsu_-	50386	50100	-	-1.40666	-0.424659	TRUE	FALSE	FALSE	TRUE	FALSE
50393_50137_Bsu_-	50393	50137	-	-1.44136	-1.08876	TRUE	TRUE	FALSE	TRUE	FALSE
50400_50218_Bsu_-	50400	50218	-	-1.39017	-1.16403	TRUE	TRUE	FALSE	TRUE	FALSE
50467_50091_Bsu_-	50467	50091	-	-0.292305	-0.447963	FALSE	FALSE	FALSE	TRUE	TRUE
50504_50372_Bsu_-	50504	50372	-	-1.35382	-1.10704	TRUE	TRUE	FALSE	TRUE	FALSE
50625_50384_Bsu_-	50625	50384	-	-1.32738	-0.544628	TRUE	FALSE	FALSE	TRUE	FALSE
50916_50648_Bsu_-	50916	50648	-	-0.459106	-0.361587	FALSE	FALSE	FALSE	TRUE	TRUE
51029_50663_Bsu_-	51029	50663	-	-0.36595	-1.04792	FALSE	TRUE	FALSE	TRUE	FALSE
51143_50819_Bsu_-	51143	50819	-	-0.650992	-0.386833	FALSE	FALSE	FALSE	TRUE	TRUE
51276_50937_Bsu_-	51276	50937	-	-1.42176	-1.1253	TRUE	TRUE	FALSE	TRUE	FALSE
51415_51209_Bsu_-	51415	51209	-	-1.3942	-0.553647	TRUE	FALSE	FALSE	TRUE	FALSE
51450_51109_Bsu_-	51450	51109	-	-1.34441	-0.547918	TRUE	FALSE	FALSE	TRUE	FALSE
51455_51139_Bsu_-	51455	51139	-	-1.45673	-1.17366	TRUE	TRUE	FALSE	TRUE	FALSE
51477_51233_Bsu_-	51477	51233	-	-0.867744	-0.68398	FALSE	FALSE	FALSE	TRUE	TRUE
51477_51331_Bsu_-	51477	51331	-	-1.33391	-1.02647	TRUE	TRUE	FALSE	TRUE	FALSE
51908_51685_Bsu_-	51908	51685	-	-0.208519	-0.399206	FALSE	FALSE	FALSE	TRUE	TRUE
52176_51916_Bsu_-	52176	51916	-	-1.33741	-1.07036	TRUE	TRUE	FALSE	TRUE	FALSE
52187_51947_Bsu_-	52187	51947	-	-1.40525	-1.02601	TRUE	TRUE	FALSE	TRUE	FALSE
52189_51828_Bsu_-	52189	51828	-	-1.36357	-1.11621	TRUE	TRUE	FALSE	TRUE	FALSE
52295_52026_Bsu_-	52295	52026	-	-0.852935	-0.697286	FALSE	FALSE	FALSE	TRUE	TRUE
52408_52114_Bsu_-	52408	52114	-	-1.47219	-1.06044	TRUE	TRUE	FALSE	TRUE	FALSE
52411_52076_Bsu_-	52411	52076	-	-1.40037	-1.07686	TRUE	TRUE	FALSE	TRUE	FALSE
53016_52785_Bsu_-	53016	52785	-	-1.38085	-0.534364	TRUE	FALSE	FALSE	TRUE	FALSE
53858_53540_Bsu_-	53858	53540	-	-0.482079	-0.504011	FALSE	FALSE	FALSE	TRUE	TRUE
53877_53621_Bsu_-	53877	53621	-	0.00927056	-0.310174	FALSE	FALSE	FALSE	TRUE	TRUE
53877_53744_Bsu_-	53877	53744	-	-0.701576	-0.685906	FALSE	FALSE	FALSE	TRUE	TRUE
54046_53711_Bsu_-	54046	53711	-	0.589864	0.238169	FALSE	FALSE	FALSE	TRUE	TRUE
54054_53778_Bsu_-	54054	53778	-	-1.42024	-1.14915	TRUE	TRUE	FALSE	TRUE	FALSE
54061_53715_Bsu_-	54061	53715	-	0.740501	0.0668212	FALSE	FALSE	FALSE	TRUE	TRUE
54087_53889_Bsu_-	54087	53889	-	-1.45894	-1.03226	TRUE	TRUE	FALSE	TRUE	FALSE
54099_53824_Bsu_-	54099	53824	-	-1.41508	-1.14681	TRUE	TRUE	FALSE	TRUE	FALSE
54109_53748_Bsu_-	54109	53748	-	-0.000713657	-0.368107	FALSE	FALSE	FALSE	TRUE	TRUE
54109_53787_Bsu_-	54109	53787	-	-1.43879	-1.15578	TRUE	TRUE	FALSE	TRUE	FALSE
54138_53816_Bsu_-	54138	53816	-	-1.37048	-1.12063	TRUE	TRUE	FALSE	TRUE	FALSE
54251_53854_Bsu_-	54251	53854	-	-1.34784	-0.476932	TRUE	FALSE	FALSE	TRUE	FALSE
54279_54052_Bsu_-	54279	54052	-	-1.4719	-0.309106	TRUE	FALSE	FALSE	TRUE	FALSE
54280_54078_Bsu_-	54280	54078	-	-1.38349	-1.10977	TRUE	TRUE	FALSE	TRUE	FALSE
54308_53989_Bsu_-	54308	53989	-	-1.37424	-1.02839	TRUE	TRUE	FALSE	TRUE	FALSE
54326_54052_Bsu_-	54326	54052	-	-1.3306	-0.54555	TRUE	FALSE	FALSE	TRUE	FALSE
54339_54078_Bsu_-	54339	54078	-	-1.35371	-1.09189	TRUE	TRUE	FALSE	TRUE	FALSE
54706_54505_Bsu_-	54706	54505	-	-1.35634	-0.608622	TRUE	FALSE	FALSE	TRUE	FALSE
54751_54455_Bsu_-	54751	54455	-	-1.42988	-0.49522	TRUE	FALSE	FALSE	TRUE	FALSE
54794_54505_Bsu_-	54794	54505	-	-1.34939	-1.11467	TRUE	TRUE	FALSE	TRUE	FALSE
54823_54626_Bsu_-	54823	54626	-	-1.42691	-1.1638	TRUE	TRUE	FALSE	TRUE	FALSE
54849_54505_Bsu_-	54849	54505	-	-1.39042	-1.15704	TRUE	TRUE	FALSE	TRUE	FALSE
54849_54533_Bsu_-	54849	54533	-	-1.38336	-1.02609	TRUE	TRUE	FALSE	TRUE	FALSE
54915_54599_Bsu_-	54915	54599	-	-1.38818	-0.583582	TRUE	FALSE	FALSE	TRUE	FALSE
54940_54616_Bsu_-	54940	54616	-	-0.754111	-0.270603	FALSE	FALSE	FALSE	TRUE	TRUE
54952_54697_Bsu_-	54952	54697	-	-1.36401	-0.715613	TRUE	FALSE	FALSE	TRUE	FALSE
55003_54741_Bsu_-	55003	54741	-	-1.34136	-0.658426	TRUE	FALSE	FALSE	TRUE	FALSE
55041_54793_Bsu_-	55041	54793	-	-1.35326	-1.04601	TRUE	TRUE	FALSE	TRUE	FALSE
55051_54725_Bsu_-	55051	54725	-	-1.45534	-1.12314	TRUE	TRUE	FALSE	TRUE	FALSE
55094_54860_Bsu_-	55094	54860	-	-1.40831	-1.05008	TRUE	TRUE	FALSE	TRUE	FALSE
55112_54892_Bsu_-	55112	54892	-	-1.43972	-0.541313	TRUE	FALSE	FALSE	TRUE	FALSE
55189_54892_Bsu_-	55189	54892	-	-1.40123	-0.543985	TRUE	FALSE	FALSE	TRUE	FALSE
55229_54905_Bsu_-	55229	54905	-	-1.37955	-0.480356	TRUE	FALSE	FALSE	TRUE	FALSE
55266_55032_Bsu_-	55266	55032	-	-1.42259	-1.04002	TRUE	TRUE	FALSE	TRUE	FALSE
55584_55333_Bsu_-	55584	55333	-	0.29979	-0.246426	FALSE	FALSE	FALSE	TRUE	TRUE
55631_55443_Bsu_-	55631	55443	-	-1.37564	-1.05598	TRUE	TRUE	FALSE	TRUE	FALSE
55644_55316_Bsu_-	55644	55316	-	0.490337	-0.272978	FALSE	FALSE	FALSE	TRUE	TRUE
55672_55447_Bsu_-	55672	55447	-	-0.10902	-0.283917	FALSE	FALSE	FALSE	TRUE	TRUE
56077_55879_Bsu_-	56077	55879	-	-1.45726	-1.05402	TRUE	TRUE	FALSE	TRUE	FALSE
56652_56444_Bsu_-	56652	56444	-	-1.36098	-0.388703	TRUE	FALSE	FALSE	TRUE	FALSE
56667_56444_Bsu_-	56667	56444	-	-1.44471	-0.562042	TRUE	FALSE	FALSE	TRUE	FALSE
56675_56451_Bsu_-	56675	56451	-	-0.540672	-0.452372	FALSE	FALSE	FALSE	TRUE	TRUE
56680_56473_Bsu_-	56680	56473	-	-1.43438	-0.226557	TRUE	FALSE	FALSE	TRUE	FALSE
56767_56386_Bsu_-	56767	56386	-	-0.370524	-0.0955314	FALSE	FALSE	FALSE	TRUE	TRUE
56779_56529_Bsu_-	56779	56529	-	-0.532684	-1.16945	FALSE	TRUE	FALSE	TRUE	FALSE
56825_56459_Bsu_-	56825	56459	-	-0.0426828	-0.0784321	FALSE	FALSE	FALSE	TRUE	TRUE
56852_56584_Bsu_-	56852	56584	-	-1.37207	-1.17028	TRUE	TRUE	FALSE	TRUE	FALSE
56864_56529_Bsu_-	56864	56529	-	-1.33892	-1.05318	TRUE	TRUE	FALSE	TRUE	FALSE
56911_56666_Bsu_-	56911	56666	-	-0.34497	-1.13134	FALSE	TRUE	FALSE	TRUE	FALSE
56989_56755_Bsu_-	56989	56755	-	-1.41229	-1.05392	TRUE	TRUE	FALSE	TRUE	FALSE
57044_56855_Bsu_-	57044	56855	-	-1.4734	-0.526438	TRUE	FALSE	FALSE	TRUE	FALSE
57074_56819_Bsu_-	57074	56819	-	-1.41828	-1.06947	TRUE	TRUE	FALSE	TRUE	FALSE
57100_56865_Bsu_-	57100	56865	-	-1.38269	-0.680492	TRUE	FALSE	FALSE	TRUE	FALSE
57143_56865_Bsu_-	57143	56865	-	-1.3681	-0.443828	TRUE	FALSE	FALSE	TRUE	FALSE
57188_56951_Bsu_-	57188	56951	-	-1.42707	-1.09026	TRUE	TRUE	FALSE	TRUE	FALSE
57213_56816_Bsu_-	57213	56816	-	-1.36559	-0.444403	TRUE	FALSE	FALSE	TRUE	FALSE
57252_57030_Bsu_-	57252	57030	-	-1.42349	-0.554714	TRUE	FALSE	FALSE	TRUE	FALSE
57311_56928_Bsu_-	57311	56928	-	-1.38987	-0.508557	TRUE	FALSE	FALSE	TRUE	FALSE
57318_56992_Bsu_-	57318	56992	-	-1.44435	-1.15926	TRUE	TRUE	FALSE	TRUE	FALSE
57353_57030_Bsu_-	57353	57030	-	-1.36317	-0.437104	TRUE	FALSE	FALSE	TRUE	FALSE
57383_57002_Bsu_-	57383	57002	-	-1.42558	-1.16509	TRUE	TRUE	FALSE	TRUE	FALSE
57447_57067_Bsu_-	57447	57067	-	-0.174969	-0.594757	FALSE	FALSE	FALSE	TRUE	TRUE
57468_57179_Bsu_-	57468	57179	-	-1.36031	-1.1174	TRUE	TRUE	FALSE	TRUE	FALSE
57547_57220_Bsu_-	57547	57220	-	-0.462567	-0.265519	FALSE	FALSE	FALSE	TRUE	TRUE
57689_57438_Bsu_-	57689	57438	-	-1.4298	-1.03621	TRUE	TRUE	FALSE	TRUE	FALSE
57942_57747_Bsu_-	57942	57747	-	-0.643166	-0.350498	FALSE	FALSE	FALSE	TRUE	TRUE
57944_57823_Bsu_-	57944	57823	-	-1.00017	-0.604104	FALSE	FALSE	FALSE	TRUE	TRUE
58078_57797_Bsu_-	58078	57797	-	-0.82485	-0.660857	FALSE	FALSE	FALSE	TRUE	TRUE
58148_57821_Bsu_-	58148	57821	-	-1.45899	-1.11166	TRUE	TRUE	FALSE	TRUE	FALSE
58255_58013_Bsu_-	58255	58013	-	-1.40376	-1.07875	TRUE	TRUE	FALSE	TRUE	FALSE
58276_57975_Bsu_-	58276	57975	-	-1.45175	-1.10049	TRUE	TRUE	FALSE	TRUE	FALSE
58294_57980_Bsu_-	58294	57980	-	-0.2559	-1.17124	FALSE	TRUE	FALSE	TRUE	FALSE
58375_58194_Bsu_-	58375	58194	-	-1.33331	-1.07071	TRUE	TRUE	FALSE	TRUE	FALSE
58431_58253_Bsu_-	58431	58253	-	-1.38851	-1.03724	TRUE	TRUE	FALSE	TRUE	FALSE
58495_58256_Bsu_-	58495	58256	-	-0.734176	-0.377121	FALSE	FALSE	FALSE	TRUE	TRUE
58498_58126_Bsu_-	58498	58126	-	-0.0170553	-0.283135	FALSE	FALSE	FALSE	TRUE	TRUE
58508_58209_Bsu_-	58508	58209	-	-1.43046	-0.539753	TRUE	FALSE	FALSE	TRUE	FALSE
58514_58194_Bsu_-	58514	58194	-	-0.236922	-0.151342	FALSE	FALSE	FALSE	TRUE	TRUE
58524_58262_Bsu_-	58524	58262	-	-0.714176	-0.448832	FALSE	FALSE	FALSE	TRUE	TRUE
58551_58277_Bsu_-	58551	58277	-	-0.635928	-0.512824	FALSE	FALSE	FALSE	TRUE	TRUE
58586_58186_Bsu_-	58586	58186	-	-1.4207	-1.08505	TRUE	TRUE	FALSE	TRUE	FALSE
58586_58191_Bsu_-	58586	58191	-	-1.35348	-1.08794	TRUE	TRUE	FALSE	TRUE	FALSE
58586_58277_Bsu_-	58586	58277	-	-1.32827	-0.390224	TRUE	FALSE	FALSE	TRUE	FALSE
58645_58392_Bsu_-	58645	58392	-	-0.612595	-0.538084	FALSE	FALSE	FALSE	TRUE	TRUE
58645_58443_Bsu_-	58645	58443	-	-0.952494	-0.659043	FALSE	FALSE	FALSE	TRUE	TRUE
58688_58439_Bsu_-	58688	58439	-	-0.820703	-0.524922	FALSE	FALSE	FALSE	TRUE	TRUE
59136_58930_Bsu_-	59136	58930	-	-1.33487	-1.06477	TRUE	TRUE	FALSE	TRUE	FALSE
59233_58997_Bsu_-	59233	58997	-	-1.4494	-0.517989	TRUE	FALSE	FALSE	TRUE	FALSE
59240_58847_Bsu_-	59240	58847	-	-1.45013	-1.04834	TRUE	TRUE	FALSE	TRUE	FALSE
59272_58959_Bsu_-	59272	58959	-	1.10006	1.23559	FALSE	FALSE	FALSE	TRUE	TRUE
59272_59025_Bsu_-	59272	59025	-	-1.40642	-1.15558	TRUE	TRUE	FALSE	TRUE	FALSE
59382_59177_Bsu_-	59382	59177	-	-1.42211	-1.10908	TRUE	TRUE	FALSE	TRUE	FALSE
59849_59601_Bsu_-	59849	59601	-	-0.368847	-0.21596	FALSE	FALSE	FALSE	TRUE	TRUE
59864_59557_Bsu_-	59864	59557	-	-0.294914	0.0375415	FALSE	FALSE	FALSE	TRUE	TRUE
59950_59557_Bsu_-	59950	59557	-	0.197741	0.128499	FALSE	FALSE	FALSE	TRUE	TRUE
59983_59698_Bsu_-	59983	59698	-	-1.42397	-1.08107	TRUE	TRUE	FALSE	TRUE	FALSE
60026_59734_Bsu_-	60026	59734	-	-0.529258	-1.12266	FALSE	TRUE	FALSE	TRUE	FALSE
60309_60138_Bsu_-	60309	60138	-	-1.35127	-0.424088	TRUE	FALSE	FALSE	TRUE	FALSE
60334_60185_Bsu_-	60334	60185	-	-1.42221	-1.1162	TRUE	TRUE	FALSE	TRUE	FALSE
60356_60185_Bsu_-	60356	60185	-	-1.45367	-0.522345	TRUE	FALSE	FALSE	TRUE	FALSE
60673_60438_Bsu_-	60673	60438	-	-1.37171	-1.15318	TRUE	TRUE	FALSE	TRUE	FALSE
60678_60432_Bsu_-	60678	60432	-	-1.41579	-0.579296	TRUE	FALSE	FALSE	TRUE	FALSE
60920_60599_Bsu_-	60920	60599	-	-1.42974	-1.10301	TRUE	TRUE	FALSE	TRUE	FALSE
60920_60823_Bsu_-	60920	60823	-	-1.45022	-1.05607	TRUE	TRUE	FALSE	TRUE	FALSE
60976_60737_Bsu_-	60976	60737	-	-1.44943	-1.1377	TRUE	TRUE	FALSE	TRUE	FALSE
61056_60754_Bsu_-	61056	60754	-	-1.372	-1.04545	TRUE	TRUE	FALSE	TRUE	FALSE
61081_60806_Bsu_-	61081	60806	-	-1.39865	-1.03506	TRUE	TRUE	FALSE	TRUE	FALSE
61088_60737_Bsu_-	61088	60737	-	-1.40132	-0.559602	TRUE	FALSE	FALSE	TRUE	FALSE
61088_60911_Bsu_-	61088	60911	-	-0.840763	-0.429629	FALSE	FALSE	FALSE	TRUE	TRUE
61175_60905_Bsu_-	61175	60905	-	-1.47478	-1.15807	TRUE	TRUE	FALSE	TRUE	FALSE
61175_60921_Bsu_-	61175	60921	-	-0.613042	-0.697066	FALSE	FALSE	FALSE	TRUE	TRUE
61276_61079_Bsu_-	61276	61079	-	-1.37777	-0.441983	TRUE	FALSE	FALSE	TRUE	FALSE
61334_61094_Bsu_-	61334	61094	-	-1.38263	-0.345982	TRUE	FALSE	FALSE	TRUE	FALSE
61422_61079_Bsu_-	61422	61079	-	-0.517701	-0.392205	FALSE	FALSE	FALSE	TRUE	TRUE
61422_61095_Bsu_-	61422	61095	-	-0.400334	-0.302792	FALSE	FALSE	FALSE	TRUE	TRUE
61516_61227_Bsu_-	61516	61227	-	-1.41527	-1.15764	TRUE	TRUE	FALSE	TRUE	FALSE
61516_61240_Bsu_-	61516	61240	-	-0.480296	-0.419891	FALSE	FALSE	FALSE	TRUE	TRUE
61521_61236_Bsu_-	61521	61236	-	-1.47062	-0.332784	TRUE	FALSE	FALSE	TRUE	FALSE
61543_61290_Bsu_-	61543	61290	-	-0.108369	-0.209652	FALSE	FALSE	FALSE	TRUE	TRUE
61546_61208_Bsu_-	61546	61208	-	-1.47208	-1.07822	TRUE	TRUE	FALSE	TRUE	FALSE
61629_61413_Bsu_-	61629	61413	-	-1.41877	-0.236555	TRUE	FALSE	FALSE	TRUE	FALSE
61630_61248_Bsu_-	61630	61248	-	0.0962829	-1.09742	FALSE	TRUE	FALSE	TRUE	FALSE
61666_61367_Bsu_-	61666	61367	-	-1.42431	-1.03946	TRUE	TRUE	FALSE	TRUE	FALSE
61723_61454_Bsu_-	61723	61454	-	-1.39836	-1.05471	TRUE	TRUE	FALSE	TRUE	FALSE
61735_61512_Bsu_-	61735	61512	-	-1.38561	-1.09972	TRUE	TRUE	FALSE	TRUE	FALSE
61754_61507_Bsu_-	61754	61507	-	-1.42011	-1.1647	TRUE	TRUE	FALSE	TRUE	FALSE
61907_61716_Bsu_-	61907	61716	-	-1.37733	-1.16017	TRUE	TRUE	FALSE	TRUE	FALSE
62020_61718_Bsu_-	62020	61718	-	-1.33284	-0.455544	TRUE	FALSE	FALSE	TRUE	FALSE
62026_61814_Bsu_-	62026	61814	-	-1.46455	-0.288746	TRUE	FALSE	FALSE	TRUE	FALSE
62062_61840_Bsu_-	62062	61840	-	-0.631821	-0.627395	FALSE	FALSE	FALSE	TRUE	TRUE
62074_61779_Bsu_-	62074	61779	-	-0.718765	-0.516489	FALSE	FALSE	FALSE	TRUE	TRUE
62081_61801_Bsu_-	62081	61801	-	-1.35642	-0.581607	TRUE	FALSE	FALSE	TRUE	FALSE
62133_61940_Bsu_-	62133	61940	-	-1.39409	-0.580009	TRUE	FALSE	FALSE	TRUE	FALSE
62197_61893_Bsu_-	62197	61893	-	0.376447	-1.10773	FALSE	TRUE	FALSE	TRUE	FALSE
62239_61895_Bsu_-	62239	61895	-	0.51182	-0.421949	FALSE	FALSE	FALSE	TRUE	TRUE
62246_62016_Bsu_-	62246	62016	-	-0.41211	-0.442892	FALSE	FALSE	FALSE	TRUE	TRUE
62253_61947_Bsu_-	62253	61947	-	0.377844	-0.427109	FALSE	FALSE	FALSE	TRUE	TRUE
62300_62060_Bsu_-	62300	62060	-	-0.545005	-0.38483	FALSE	FALSE	FALSE	TRUE	TRUE
62418_62075_Bsu_-	62418	62075	-	0.306604	-1.12931	FALSE	TRUE	FALSE	TRUE	FALSE
62418_62090_Bsu_-	62418	62090	-	-0.260392	-0.283318	FALSE	FALSE	FALSE	TRUE	TRUE
62459_62189_Bsu_-	62459	62189	-	-1.45626	-1.03353	TRUE	TRUE	FALSE	TRUE	FALSE
62459_62230_Bsu_-	62459	62230	-	-1.36687	-1.07512	TRUE	TRUE	FALSE	TRUE	FALSE
62524_62201_Bsu_-	62524	62201	-	-1.44794	-1.13442	TRUE	TRUE	FALSE	TRUE	FALSE
62562_62308_Bsu_-	62562	62308	-	-1.40782	-1.12146	TRUE	TRUE	FALSE	TRUE	FALSE
62616_62394_Bsu_-	62616	62394	-	-0.734033	-0.567326	FALSE	FALSE	FALSE	TRUE	TRUE
62638_62381_Bsu_-	62638	62381	-	-1.43604	-1.16288	TRUE	TRUE	FALSE	TRUE	FALSE
62664_62343_Bsu_-	62664	62343	-	-0.435133	-0.384527	FALSE	FALSE	FALSE	TRUE	TRUE
62665_62455_Bsu_-	62665	62455	-	-1.33776	-1.13755	TRUE	TRUE	FALSE	TRUE	FALSE
62703_62423_Bsu_-	62703	62423	-	-1.46738	-1.12718	TRUE	TRUE	FALSE	TRUE	FALSE
62745_62485_Bsu_-	62745	62485	-	-0.578905	-0.382646	FALSE	FALSE	FALSE	TRUE	TRUE
62801_62450_Bsu_-	62801	62450	-	-1.44278	-1.07871	TRUE	TRUE	FALSE	TRUE	FALSE
62801_62514_Bsu_-	62801	62514	-	-1.46234	-1.14912	TRUE	TRUE	FALSE	TRUE	FALSE
62801_62529_Bsu_-	62801	62529	-	-0.328846	-0.184384	FALSE	FALSE	FALSE	TRUE	TRUE
62813_62514_Bsu_-	62813	62514	-	-0.665841	-0.401026	FALSE	FALSE	FALSE	TRUE	TRUE
62813_62520_Bsu_-	62813	62520	-	-0.306392	-0.181664	FALSE	FALSE	FALSE	TRUE	TRUE
62858_62627_Bsu_-	62858	62627	-	-1.44674	-1.07342	TRUE	TRUE	FALSE	TRUE	FALSE
62868_62590_Bsu_-	62868	62590	-	-1.40078	-1.15735	TRUE	TRUE	FALSE	TRUE	FALSE
62878_62655_Bsu_-	62878	62655	-	-0.977024	-0.679734	FALSE	FALSE	FALSE	TRUE	TRUE
62955_62662_Bsu_-	62955	62662	-	-1.42887	-1.04088	TRUE	TRUE	FALSE	TRUE	FALSE
62960_62616_Bsu_-	62960	62616	-	-1.37357	-1.08103	TRUE	TRUE	FALSE	TRUE	FALSE
63064_62792_Bsu_-	63064	62792	-	-1.44255	-1.08838	TRUE	TRUE	FALSE	TRUE	FALSE
63067_62756_Bsu_-	63067	62756	-	-1.35374	-0.398745	TRUE	FALSE	FALSE	TRUE	FALSE
63067_62854_Bsu_-	63067	62854	-	-0.498153	-1.14691	FALSE	TRUE	FALSE	TRUE	FALSE
63078_62793_Bsu_-	63078	62793	-	-0.0930702	-1.06387	FALSE	TRUE	FALSE	TRUE	FALSE
63083_62792_Bsu_-	63083	62792	-	-0.568805	-0.538188	FALSE	FALSE	FALSE	TRUE	TRUE
63122_62859_Bsu_-	63122	62859	-	0.262822	-1.13959	FALSE	TRUE	FALSE	TRUE	FALSE
63127_62833_Bsu_-	63127	62833	-	-0.123957	-0.279307	FALSE	FALSE	FALSE	TRUE	TRUE
63132_62782_Bsu_-	63132	62782	-	-1.41855	-1.05529	TRUE	TRUE	FALSE	TRUE	FALSE
63146_62872_Bsu_-	63146	62872	-	-0.0118604	-0.21349	FALSE	FALSE	FALSE	TRUE	TRUE
63419_63277_Bsu_-	63419	63277	-	-1.47423	-1.05816	TRUE	TRUE	FALSE	TRUE	FALSE
63440_63118_Bsu_-	63440	63118	-	-1.41149	-1.03409	TRUE	TRUE	FALSE	TRUE	FALSE
63452_63088_Bsu_-	63452	63088	-	-1.34942	-1.0576	TRUE	TRUE	FALSE	TRUE	FALSE
63452_63200_Bsu_-	63452	63200	-	-1.44918	-1.12026	TRUE	TRUE	FALSE	TRUE	FALSE
63452_63226_Bsu_-	63452	63226	-	-1.46055	-1.0984	TRUE	TRUE	FALSE	TRUE	FALSE
63462_63118_Bsu_-	63462	63118	-	-1.35553	-1.08097	TRUE	TRUE	FALSE	TRUE	FALSE
63492_63310_Bsu_-	63492	63310	-	-1.41466	-1.13487	TRUE	TRUE	FALSE	TRUE	FALSE
63572_63372_Bsu_-	63572	63372	-	0.386471	-1.05499	FALSE	TRUE	FALSE	TRUE	FALSE
63612_63385_Bsu_-	63612	63385	-	0.556418	-0.0459818	FALSE	FALSE	FALSE	TRUE	TRUE
63643_63310_Bsu_-	63643	63310	-	0.313488	-0.522345	FALSE	FALSE	FALSE	TRUE	TRUE
63664_63337_Bsu_-	63664	63337	-	0.613474	-0.314844	FALSE	FALSE	FALSE	TRUE	TRUE
63664_63391_Bsu_-	63664	63391	-	0.374987	-1.12564	FALSE	TRUE	FALSE	TRUE	FALSE
63713_63453_Bsu_-	63713	63453	-	0.0539334	-0.284106	FALSE	FALSE	FALSE	TRUE	TRUE
63725_63361_Bsu_-	63725	63361	-	0.938659	-1.15548	FALSE	TRUE	FALSE	TRUE	FALSE
63735_63453_Bsu_-	63735	63453	-	-0.204953	-0.410979	FALSE	FALSE	FALSE	TRUE	TRUE
63814_63443_Bsu_-	63814	63443	-	0.0274566	-1.16607	FALSE	TRUE	FALSE	TRUE	FALSE
63817_63564_Bsu_-	63817	63564	-	-1.3748	-1.076	TRUE	TRUE	FALSE	TRUE	FALSE
63866_63564_Bsu_-	63866	63564	-	0.119906	0.0424279	FALSE	FALSE	FALSE	TRUE	TRUE
63890_63661_Bsu_-	63890	63661	-	-0.684746	-0.545884	FALSE	FALSE	FALSE	TRUE	TRUE
63908_63702_Bsu_-	63908	63702	-	-1.39085	-0.373494	TRUE	FALSE	FALSE	TRUE	FALSE
63913_63633_Bsu_-	63913	63633	-	-0.146287	-0.2804	FALSE	FALSE	FALSE	TRUE	TRUE
64431_64181_Bsu_-	64431	64181	-	-1.32723	-1.05062	TRUE	TRUE	FALSE	TRUE	FALSE
64500_64178_Bsu_-	64500	64178	-	-1.41858	-1.04416	TRUE	TRUE	FALSE	TRUE	FALSE
64502_64184_Bsu_-	64502	64184	-	-1.36859	-1.13559	TRUE	TRUE	FALSE	TRUE	FALSE
64502_64261_Bsu_-	64502	64261	-	-0.760908	-1.06618	FALSE	TRUE	FALSE	TRUE	FALSE
64508_64294_Bsu_-	64508	64294	-	-0.757968	-0.564236	FALSE	FALSE	FALSE	TRUE	TRUE
64529_64197_Bsu_-	64529	64197	-	-1.45662	-1.12402	TRUE	TRUE	FALSE	TRUE	FALSE
64534_64242_Bsu_-	64534	64242	-	-1.46737	-0.522459	TRUE	FALSE	FALSE	TRUE	FALSE
64544_64271_Bsu_-	64544	64271	-	-1.43322	-0.248716	TRUE	FALSE	FALSE	TRUE	FALSE
64566_64320_Bsu_-	64566	64320	-	-1.42508	-1.05079	TRUE	TRUE	FALSE	TRUE	FALSE
64578_64318_Bsu_-	64578	64318	-	-0.557087	-0.534606	FALSE	FALSE	FALSE	TRUE	TRUE
65118_64910_Bsu_-	65118	64910	-	-1.42488	-0.396256	TRUE	FALSE	FALSE	TRUE	FALSE
65307_65012_Bsu_-	65307	65012	-	-1.46498	-0.498171	TRUE	FALSE	FALSE	TRUE	FALSE
65435_65074_Bsu_-	65435	65074	-	-1.44522	-1.12908	TRUE	TRUE	FALSE	TRUE	FALSE
65470_65249_Bsu_-	65470	65249	-	-0.702333	-0.63774	FALSE	FALSE	FALSE	TRUE	TRUE
65547_65139_Bsu_-	65547	65139	-	-1.36904	-1.12227	TRUE	TRUE	FALSE	TRUE	FALSE
65587_65310_Bsu_-	65587	65310	-	-1.41766	-0.45378	TRUE	FALSE	FALSE	TRUE	FALSE
65660_65397_Bsu_-	65660	65397	-	-0.106344	-0.649984	FALSE	FALSE	FALSE	TRUE	TRUE
65678_65362_Bsu_-	65678	65362	-	0.809739	-0.378423	FALSE	FALSE	FALSE	TRUE	TRUE
65694_65397_Bsu_-	65694	65397	-	0.322356	-1.12832	FALSE	TRUE	FALSE	TRUE	FALSE
65764_65640_Bsu_-	65764	65640	-	-1.3543	-1.07234	TRUE	TRUE	FALSE	TRUE	FALSE
65829_65432_Bsu_-	65829	65432	-	0.159952	-1.0325	FALSE	TRUE	FALSE	TRUE	FALSE
65909_65513_Bsu_-	65909	65513	-	0.24274	-1.09941	FALSE	TRUE	FALSE	TRUE	FALSE
65919_65799_Bsu_-	65919	65799	-	-1.33676	-1.05646	TRUE	TRUE	FALSE	TRUE	FALSE
65970_65753_Bsu_-	65970	65753	-	-1.38399	-1.03334	TRUE	TRUE	FALSE	TRUE	FALSE
66057_65737_Bsu_-	66057	65737	-	-1.41703	-1.11883	TRUE	TRUE	FALSE	TRUE	FALSE
66154_65851_Bsu_-	66154	65851	-	-0.534338	-0.565302	FALSE	FALSE	FALSE	TRUE	TRUE
66154_65900_Bsu_-	66154	65900	-	-0.729449	-0.534504	FALSE	FALSE	FALSE	TRUE	TRUE
66191_65856_Bsu_-	66191	65856	-	-0.505185	-1.16806	FALSE	TRUE	FALSE	TRUE	FALSE
66226_65841_Bsu_-	66226	65841	-	-1.47226	-1.062	TRUE	TRUE	FALSE	TRUE	FALSE
66265_65965_Bsu_-	66265	65965	-	-1.46462	-1.06475	TRUE	TRUE	FALSE	TRUE	FALSE
66353_65965_Bsu_-	66353	65965	-	0.167385	-1.12951	FALSE	TRUE	FALSE	TRUE	FALSE
66363_66030_Bsu_-	66363	66030	-	-1.33432	-1.13463	TRUE	TRUE	FALSE	TRUE	FALSE
66397_66182_Bsu_-	66397	66182	-	-0.314368	-0.441714	FALSE	FALSE	FALSE	TRUE	TRUE
66839_66631_Bsu_-	66839	66631	-	-0.490661	-0.365222	FALSE	FALSE	FALSE	TRUE	TRUE
66843_66490_Bsu_-	66843	66490	-	0.268137	-0.381791	FALSE	FALSE	FALSE	TRUE	TRUE
66869_66574_Bsu_-	66869	66574	-	-0.128113	-1.0695	FALSE	TRUE	FALSE	TRUE	FALSE
66884_66647_Bsu_-	66884	66647	-	-1.44942	-1.15154	TRUE	TRUE	FALSE	TRUE	FALSE
67014_66782_Bsu_-	67014	66782	-	-1.44331	-0.513641	TRUE	FALSE	FALSE	TRUE	FALSE
67031_66702_Bsu_-	67031	66702	-	-0.471746	-0.393786	FALSE	FALSE	FALSE	TRUE	TRUE
67129_66777_Bsu_-	67129	66777	-	-1.45132	-1.04848	TRUE	TRUE	FALSE	TRUE	FALSE
67149_66865_Bsu_-	67149	66865	-	-0.806561	-0.611045	FALSE	FALSE	FALSE	TRUE	TRUE
67189_66923_Bsu_-	67189	66923	-	-1.40796	-0.545958	TRUE	FALSE	FALSE	TRUE	FALSE
67320_66949_Bsu_-	67320	66949	-	-0.433838	-0.399353	FALSE	FALSE	FALSE	TRUE	TRUE
67320_66995_Bsu_-	67320	66995	-	-1.42537	-0.406614	TRUE	FALSE	FALSE	TRUE	FALSE
67363_67055_Bsu_-	67363	67055	-	-1.46061	-0.475853	TRUE	FALSE	FALSE	TRUE	FALSE
67480_66995_Bsu_-	67480	66995	-	-1.41462	-1.04591	TRUE	TRUE	FALSE	TRUE	FALSE
67485_67239_Bsu_-	67485	67239	-	-1.34445	-1.09005	TRUE	TRUE	FALSE	TRUE	FALSE
67485_67377_Bsu_-	67485	67377	-	-0.879874	-0.574339	FALSE	FALSE	FALSE	TRUE	TRUE
67570_67393_Bsu_-	67570	67393	-	-1.38986	-1.14218	TRUE	TRUE	FALSE	TRUE	FALSE
67580_67245_Bsu_-	67580	67245	-	-1.44698	-1.03265	TRUE	TRUE	FALSE	TRUE	FALSE
67591_67377_Bsu_-	67591	67377	-	-0.869024	-0.590725	FALSE	FALSE	FALSE	TRUE	TRUE
67631_67377_Bsu_-	67631	67377	-	0.67194	-0.498309	FALSE	FALSE	FALSE	TRUE	TRUE
67658_67340_Bsu_-	67658	67340	-	-1.33951	-1.13971	TRUE	TRUE	FALSE	TRUE	FALSE
67694_67437_Bsu_-	67694	67437	-	-1.43489	-1.12865	TRUE	TRUE	FALSE	TRUE	FALSE
67712_67476_Bsu_-	67712	67476	-	-1.40528	-1.10873	TRUE	TRUE	FALSE	TRUE	FALSE
67739_67476_Bsu_-	67739	67476	-	-1.46169	-1.09689	TRUE	TRUE	FALSE	TRUE	FALSE
67739_67551_Bsu_-	67739	67551	-	-1.4511	-0.601794	TRUE	FALSE	FALSE	TRUE	FALSE
67804_67561_Bsu_-	67804	67561	-	-1.46911	-1.10667	TRUE	TRUE	FALSE	TRUE	FALSE
68423_68308_Bsu_-	68423	68308	-	-1.36563	-1.05158	TRUE	TRUE	FALSE	TRUE	FALSE
68752_68532_Bsu_-	68752	68532	-	-1.47168	-1.12791	TRUE	TRUE	FALSE	TRUE	FALSE
68874_68760_Bsu_-	68874	68760	-	-1.40279	-1.14804	TRUE	TRUE	FALSE	TRUE	FALSE
68889_68743_Bsu_-	68889	68743	-	-1.46449	-1.16686	TRUE	TRUE	FALSE	TRUE	FALSE
68989_68758_Bsu_-	68989	68758	-	-1.40183	-1.07184	TRUE	TRUE	FALSE	TRUE	FALSE
69122_68875_Bsu_-	69122	68875	-	-1.40582	-1.15152	TRUE	TRUE	FALSE	TRUE	FALSE
69511_69209_Bsu_-	69511	69209	-	0.774154	-0.395185	FALSE	FALSE	FALSE	TRUE	TRUE
69860_69630_Bsu_-	69860	69630	-	-1.34106	-1.14044	TRUE	TRUE	FALSE	TRUE	FALSE
69894_69700_Bsu_-	69894	69700	-	-1.34389	-1.13321	TRUE	TRUE	FALSE	TRUE	FALSE
69958_69647_Bsu_-	69958	69647	-	-1.40309	-0.468518	TRUE	FALSE	FALSE	TRUE	FALSE
69978_69695_Bsu_-	69978	69695	-	-1.39324	-1.14296	TRUE	TRUE	FALSE	TRUE	FALSE
69983_69700_Bsu_-	69983	69700	-	-1.40078	-1.08389	TRUE	TRUE	FALSE	TRUE	FALSE
70006_69700_Bsu_-	70006	69700	-	1.00782	0.93232	FALSE	FALSE	FALSE	TRUE	TRUE
70825_70550_Bsu_-	70825	70550	-	-0.505905	-0.511916	FALSE	FALSE	FALSE	TRUE	TRUE
70917_70603_Bsu_-	70917	70603	-	-1.43977	-1.09134	TRUE	TRUE	FALSE	TRUE	FALSE
70918_70704_Bsu_-	70918	70704	-	-1.38123	-1.11711	TRUE	TRUE	FALSE	TRUE	FALSE
70996_70693_Bsu_-	70996	70693	-	-1.42014	-1.05661	TRUE	TRUE	FALSE	TRUE	FALSE
71003_70846_Bsu_-	71003	70846	-	-1.42207	-1.14072	TRUE	TRUE	FALSE	TRUE	FALSE
71013_70710_Bsu_-	71013	70710	-	-1.35975	-1.08366	TRUE	TRUE	FALSE	TRUE	FALSE
71015_70718_Bsu_-	71015	70718	-	-1.3837	-1.13456	TRUE	TRUE	FALSE	TRUE	FALSE
71032_70824_Bsu_-	71032	70824	-	-1.33476	-0.648666	TRUE	FALSE	FALSE	TRUE	FALSE
71041_70840_Bsu_-	71041	70840	-	-1.34178	-1.1398	TRUE	TRUE	FALSE	TRUE	FALSE
71110_70806_Bsu_-	71110	70806	-	-1.35875	-1.12582	TRUE	TRUE	FALSE	TRUE	FALSE
71184_70994_Bsu_-	71184	70994	-	-1.45179	-1.16546	TRUE	TRUE	FALSE	TRUE	FALSE
71419_71170_Bsu_-	71419	71170	-	-1.44288	-1.06304	TRUE	TRUE	FALSE	TRUE	FALSE
71431_71211_Bsu_-	71431	71211	-	-1.45551	-0.213954	TRUE	FALSE	FALSE	TRUE	FALSE
71464_71259_Bsu_-	71464	71259	-	-1.34281	-0.460318	TRUE	FALSE	FALSE	TRUE	FALSE
71573_71211_Bsu_-	71573	71211	-	-1.37375	-1.0428	TRUE	TRUE	FALSE	TRUE	FALSE
71601_71192_Bsu_-	71601	71192	-	-1.4275	-1.17245	TRUE	TRUE	FALSE	TRUE	FALSE
71606_71267_Bsu_-	71606	71267	-	-1.43107	-1.07713	TRUE	TRUE	FALSE	TRUE	FALSE
71634_71432_Bsu_-	71634	71432	-	-1.43805	-0.581827	TRUE	FALSE	FALSE	TRUE	FALSE
71658_71277_Bsu_-	71658	71277	-	-1.35806	-0.448406	TRUE	FALSE	FALSE	TRUE	FALSE
71713_71491_Bsu_-	71713	71491	-	-1.41923	-0.549282	TRUE	FALSE	FALSE	TRUE	FALSE
71724_71417_Bsu_-	71724	71417	-	-1.43823	-1.09056	TRUE	TRUE	FALSE	TRUE	FALSE
71769_71552_Bsu_-	71769	71552	-	-1.32535	-1.03919	TRUE	TRUE	FALSE	TRUE	FALSE
71772_71456_Bsu_-	71772	71456	-	-1.44077	-1.0722	TRUE	TRUE	FALSE	TRUE	FALSE
71792_71496_Bsu_-	71792	71496	-	-1.37558	-1.11221	TRUE	TRUE	FALSE	TRUE	FALSE
71900_71636_Bsu_-	71900	71636	-	-1.32649	-1.08827	TRUE	TRUE	FALSE	TRUE	FALSE
71911_71558_Bsu_-	71911	71558	-	-0.128113	-0.450393	FALSE	FALSE	FALSE	TRUE	TRUE
72006_71758_Bsu_-	72006	71758	-	-0.395471	-0.452766	FALSE	FALSE	FALSE	TRUE	TRUE
72053_71760_Bsu_-	72053	71760	-	0.219606	0.0192825	FALSE	FALSE	FALSE	TRUE	TRUE
72217_71859_Bsu_-	72217	71859	-	-1.42361	-1.15592	TRUE	TRUE	FALSE	TRUE	FALSE
72228_71902_Bsu_-	72228	71902	-	-1.3856	-1.15068	TRUE	TRUE	FALSE	TRUE	FALSE
72379_72004_Bsu_-	72379	72004	-	-1.38485	-1.14142	TRUE	TRUE	FALSE	TRUE	FALSE
72444_72118_Bsu_-	72444	72118	-	-0.650139	-0.431494	FALSE	FALSE	FALSE	TRUE	TRUE
72495_72118_Bsu_-	72495	72118	-	-1.42212	-1.10254	TRUE	TRUE	FALSE	TRUE	FALSE
72552_72355_Bsu_-	72552	72355	-	-1.44408	-1.13498	TRUE	TRUE	FALSE	TRUE	FALSE
72586_72375_Bsu_-	72586	72375	-	-1.36036	-1.15992	TRUE	TRUE	FALSE	TRUE	FALSE
72597_72427_Bsu_-	72597	72427	-	-1.40087	-1.09722	TRUE	TRUE	FALSE	TRUE	FALSE
72633_72385_Bsu_-	72633	72385	-	-1.45289	-0.571276	TRUE	FALSE	FALSE	TRUE	FALSE
72634_72338_Bsu_-	72634	72338	-	-1.39528	-1.07033	TRUE	TRUE	FALSE	TRUE	FALSE
72741_72456_Bsu_-	72741	72456	-	-1.34975	-1.16053	TRUE	TRUE	FALSE	TRUE	FALSE
72763_72529_Bsu_-	72763	72529	-	-1.34284	-1.06566	TRUE	TRUE	FALSE	TRUE	FALSE
72764_72383_Bsu_-	72764	72383	-	-1.39281	-1.17145	TRUE	TRUE	FALSE	TRUE	FALSE
72803_72531_Bsu_-	72803	72531	-	-1.3512	-1.07016	TRUE	TRUE	FALSE	TRUE	FALSE
72835_72531_Bsu_-	72835	72531	-	0.100914	-0.516489	FALSE	FALSE	FALSE	TRUE	TRUE
72864_72531_Bsu_-	72864	72531	-	0.305851	-1.03204	FALSE	TRUE	FALSE	TRUE	FALSE
72968_72716_Bsu_-	72968	72716	-	-0.531448	-0.459778	FALSE	FALSE	FALSE	TRUE	TRUE
72982_72580_Bsu_-	72982	72580	-	0.597495	-0.466027	FALSE	FALSE	FALSE	TRUE	TRUE
73018_72790_Bsu_-	73018	72790	-	-1.34735	-1.10648	TRUE	TRUE	FALSE	TRUE	FALSE
73446_73212_Bsu_-	73446	73212	-	-0.357787	-0.332666	FALSE	FALSE	FALSE	TRUE	TRUE
73473_73199_Bsu_-	73473	73199	-	0.399142	-0.28604	FALSE	FALSE	FALSE	TRUE	TRUE
73502_73164_Bsu_-	73502	73164	-	1.01954	-0.0679846	FALSE	FALSE	FALSE	TRUE	TRUE
73516_73152_Bsu_-	73516	73152	-	1.03253	-1.09986	FALSE	TRUE	FALSE	TRUE	FALSE
73577_73338_Bsu_-	73577	73338	-	-1.41094	-0.665044	TRUE	FALSE	FALSE	TRUE	FALSE
73635_73278_Bsu_-	73635	73278	-	-1.33353	-1.14788	TRUE	TRUE	FALSE	TRUE	FALSE
73636_73381_Bsu_-	73636	73381	-	-1.37218	-1.02554	TRUE	TRUE	FALSE	TRUE	FALSE
73673_73305_Bsu_-	73673	73305	-	-1.46953	-1.11207	TRUE	TRUE	FALSE	TRUE	FALSE
73673_73373_Bsu_-	73673	73373	-	-1.34345	-1.1169	TRUE	TRUE	FALSE	TRUE	FALSE
73706_73322_Bsu_-	73706	73322	-	-1.36965	-1.16538	TRUE	TRUE	FALSE	TRUE	FALSE
73710_73375_Bsu_-	73710	73375	-	1.07983	1.23318	FALSE	FALSE	FALSE	TRUE	TRUE
73723_73367_Bsu_-	73723	73367	-	-1.39738	-1.08521	TRUE	TRUE	FALSE	TRUE	FALSE
73747_73374_Bsu_-	73747	73374	-	-1.32685	-1.15635	TRUE	TRUE	FALSE	TRUE	FALSE
73772_73530_Bsu_-	73772	73530	-	-1.34122	-1.13574	TRUE	TRUE	FALSE	TRUE	FALSE
74135_73886_Bsu_-	74135	73886	-	-1.36784	-1.13952	TRUE	TRUE	FALSE	TRUE	FALSE
74138_73853_Bsu_-	74138	73853	-	-1.33	-1.14151	TRUE	TRUE	FALSE	TRUE	FALSE
74138_73907_Bsu_-	74138	73907	-	-1.41103	-1.07452	TRUE	TRUE	FALSE	TRUE	FALSE
74154_73924_Bsu_-	74154	73924	-	-1.43448	-1.05593	TRUE	TRUE	FALSE	TRUE	FALSE
74162_73948_Bsu_-	74162	73948	-	-1.40889	-1.11366	TRUE	TRUE	FALSE	TRUE	FALSE
74216_73907_Bsu_-	74216	73907	-	-1.36615	-0.51751	TRUE	FALSE	FALSE	TRUE	FALSE
74282_73927_Bsu_-	74282	73927	-	-1.41348	-0.308606	TRUE	FALSE	FALSE	TRUE	FALSE
74311_74015_Bsu_-	74311	74015	-	-1.3663	-1.12722	TRUE	TRUE	FALSE	TRUE	FALSE
74416_74129_Bsu_-	74416	74129	-	0.711993	-1.06534	FALSE	TRUE	FALSE	TRUE	FALSE
74421_74078_Bsu_-	74421	74078	-	0.790854	-1.13463	FALSE	TRUE	FALSE	TRUE	FALSE
74435_74123_Bsu_-	74435	74123	-	0.314704	-1.04443	FALSE	TRUE	FALSE	TRUE	FALSE
74532_74275_Bsu_-	74532	74275	-	-0.106119	-1.13092	FALSE	TRUE	FALSE	TRUE	FALSE
74574_74370_Bsu_-	74574	74370	-	-1.46703	-1.16731	TRUE	TRUE	FALSE	TRUE	FALSE
74626_74370_Bsu_-	74626	74370	-	-1.3457	-1.10445	TRUE	TRUE	FALSE	TRUE	FALSE
74666_74307_Bsu_-	74666	74307	-	0.703723	-1.13001	FALSE	TRUE	FALSE	TRUE	FALSE
74675_74492_Bsu_-	74675	74492	-	-1.41077	-1.10511	TRUE	TRUE	FALSE	TRUE	FALSE
74767_74492_Bsu_-	74767	74492	-	-1.45271	-1.1312	TRUE	TRUE	FALSE	TRUE	FALSE
75218_74958_Bsu_-	75218	74958	-	-1.33215	-1.02882	TRUE	TRUE	FALSE	TRUE	FALSE
75317_75029_Bsu_-	75317	75029	-	-1.44863	-0.597794	TRUE	FALSE	FALSE	TRUE	FALSE
75332_75093_Bsu_-	75332	75093	-	-1.3308	-1.08237	TRUE	TRUE	FALSE	TRUE	FALSE
75351_75191_Bsu_-	75351	75191	-	-0.921282	-0.512211	FALSE	FALSE	FALSE	TRUE	TRUE
75356_74990_Bsu_-	75356	74990	-	-1.39699	-0.33645	TRUE	FALSE	FALSE	TRUE	FALSE
75430_75191_Bsu_-	75430	75191	-	-1.44571	-0.102944	TRUE	FALSE	FALSE	TRUE	FALSE
75496_75130_Bsu_-	75496	75130	-	-1.39457	-0.34731	TRUE	FALSE	FALSE	TRUE	FALSE
75496_75201_Bsu_-	75496	75201	-	-0.552066	-0.401776	FALSE	FALSE	FALSE	TRUE	TRUE
75496_75285_Bsu_-	75496	75285	-	-1.47447	-1.03902	TRUE	TRUE	FALSE	TRUE	FALSE
75509_75201_Bsu_-	75509	75201	-	-1.46633	-1.12806	TRUE	TRUE	FALSE	TRUE	FALSE
75523_75241_Bsu_-	75523	75241	-	-0.582371	-0.407186	FALSE	FALSE	FALSE	TRUE	TRUE
75524_75146_Bsu_-	75524	75146	-	-0.61392	-0.33058	FALSE	FALSE	FALSE	TRUE	TRUE
75600_75256_Bsu_-	75600	75256	-	0.0212165	-0.0660676	FALSE	FALSE	FALSE	TRUE	TRUE
75610_75342_Bsu_-	75610	75342	-	-0.701401	-0.629735	FALSE	FALSE	FALSE	TRUE	TRUE
75610_75420_Bsu_-	75610	75420	-	-1.42269	-1.05682	TRUE	TRUE	FALSE	TRUE	FALSE
75631_75384_Bsu_-	75631	75384	-	-1.32954	-1.06024	TRUE	TRUE	FALSE	TRUE	FALSE
75653_75369_Bsu_-	75653	75369	-	-1.3459	-0.372061	TRUE	FALSE	FALSE	TRUE	FALSE
75671_75421_Bsu_-	75671	75421	-	-0.426238	-1.1217	FALSE	TRUE	FALSE	TRUE	FALSE
75683_75384_Bsu_-	75683	75384	-	-1.33578	-1.06678	TRUE	TRUE	FALSE	TRUE	FALSE
75741_75498_Bsu_-	75741	75498	-	-1.39645	-1.16096	TRUE	TRUE	FALSE	TRUE	FALSE
75743_75438_Bsu_-	75743	75438	-	-1.36934	-0.635457	TRUE	FALSE	FALSE	TRUE	FALSE
75760_75438_Bsu_-	75760	75438	-	-0.754307	-0.335887	FALSE	FALSE	FALSE	TRUE	TRUE
75760_75477_Bsu_-	75760	75477	-	-1.43334	-1.14011	TRUE	TRUE	FALSE	TRUE	FALSE
75770_75487_Bsu_-	75770	75487	-	-1.3423	-0.336014	TRUE	FALSE	FALSE	TRUE	FALSE
75770_75515_Bsu_-	75770	75515	-	0.893427	1.09056	FALSE	FALSE	FALSE	TRUE	TRUE
75875_75519_Bsu_-	75875	75519	-	-1.36985	-1.14351	TRUE	TRUE	FALSE	TRUE	FALSE
75875_75632_Bsu_-	75875	75632	-	-1.40572	-0.406127	TRUE	FALSE	FALSE	TRUE	FALSE
75914_75563_Bsu_-	75914	75563	-	-1.33596	-1.08113	TRUE	TRUE	FALSE	TRUE	FALSE
75919_75574_Bsu_-	75919	75574	-	-1.35032	-0.356358	TRUE	FALSE	FALSE	TRUE	FALSE
75990_75672_Bsu_-	75990	75672	-	-1.41966	-0.451581	TRUE	FALSE	FALSE	TRUE	FALSE
76091_75783_Bsu_-	76091	75783	-	-1.44085	-1.14474	TRUE	TRUE	FALSE	TRUE	FALSE
76096_75803_Bsu_-	76096	75803	-	-1.354	-1.13247	TRUE	TRUE	FALSE	TRUE	FALSE
76176_75948_Bsu_-	76176	75948	-	-1.33825	-1.13415	TRUE	TRUE	FALSE	TRUE	FALSE
76214_75981_Bsu_-	76214	75981	-	-1.43535	-0.594057	TRUE	FALSE	FALSE	TRUE	FALSE
76244_76012_Bsu_-	76244	76012	-	-1.33078	-1.0335	TRUE	TRUE	FALSE	TRUE	FALSE
76265_76077_Bsu_-	76265	76077	-	-1.43389	-1.0328	TRUE	TRUE	FALSE	TRUE	FALSE
76306_75948_Bsu_-	76306	75948	-	-1.34929	-0.434548	TRUE	FALSE	FALSE	TRUE	FALSE
76615_76363_Bsu_-	76615	76363	-	-1.3322	-0.579942	TRUE	FALSE	FALSE	TRUE	FALSE
76653_76363_Bsu_-	76653	76363	-	-0.370323	-1.11881	FALSE	TRUE	FALSE	TRUE	FALSE
76655_76444_Bsu_-	76655	76444	-	-1.41056	-0.42547	TRUE	FALSE	FALSE	TRUE	FALSE
76695_76409_Bsu_-	76695	76409	-	-1.43795	-0.598136	TRUE	FALSE	FALSE	TRUE	FALSE
76797_76606_Bsu_-	76797	76606	-	-1.39647	-1.10588	TRUE	TRUE	FALSE	TRUE	FALSE
76826_76529_Bsu_-	76826	76529	-	-1.4323	-1.15377	TRUE	TRUE	FALSE	TRUE	FALSE
76826_76611_Bsu_-	76826	76611	-	-1.46165	-1.13435	TRUE	TRUE	FALSE	TRUE	FALSE
76853_76524_Bsu_-	76853	76524	-	-1.41916	-1.14723	TRUE	TRUE	FALSE	TRUE	FALSE
76867_76644_Bsu_-	76867	76644	-	-1.36439	-0.427714	TRUE	FALSE	FALSE	TRUE	FALSE
77282_77032_Bsu_-	77282	77032	-	-0.698194	-0.677731	FALSE	FALSE	FALSE	TRUE	TRUE
77357_77063_Bsu_-	77357	77063	-	-1.44835	-1.06409	TRUE	TRUE	FALSE	TRUE	FALSE
77357_77138_Bsu_-	77357	77138	-	-0.702787	-0.454661	FALSE	FALSE	FALSE	TRUE	TRUE
77372_77169_Bsu_-	77372	77169	-	-1.39941	-1.10897	TRUE	TRUE	FALSE	TRUE	FALSE
77384_77136_Bsu_-	77384	77136	-	-1.35718	-1.12075	TRUE	TRUE	FALSE	TRUE	FALSE
77427_77086_Bsu_-	77427	77086	-	-1.34121	-0.287885	TRUE	FALSE	FALSE	TRUE	FALSE
77439_77151_Bsu_-	77439	77151	-	-1.42666	-1.14768	TRUE	TRUE	FALSE	TRUE	FALSE
77450_77091_Bsu_-	77450	77091	-	-0.19506	-0.102396	FALSE	FALSE	FALSE	TRUE	TRUE
77501_77280_Bsu_-	77501	77280	-	0.63239	0.680536	FALSE	FALSE	FALSE	TRUE	TRUE
77564_77231_Bsu_-	77564	77231	-	0.576129	0.0126484	FALSE	FALSE	FALSE	TRUE	TRUE
77628_77358_Bsu_-	77628	77358	-	-1.33917	-1.10176	TRUE	TRUE	FALSE	TRUE	FALSE
77628_77401_Bsu_-	77628	77401	-	-0.618199	-0.402024	FALSE	FALSE	FALSE	TRUE	TRUE
77633_77319_Bsu_-	77633	77319	-	-1.34482	-0.358591	TRUE	FALSE	FALSE	TRUE	FALSE
77633_77433_Bsu_-	77633	77433	-	-1.46539	-1.13425	TRUE	TRUE	FALSE	TRUE	FALSE
77690_77401_Bsu_-	77690	77401	-	-1.32712	-1.09883	TRUE	TRUE	FALSE	TRUE	FALSE
77708_77440_Bsu_-	77708	77440	-	-1.4304	-1.13744	TRUE	TRUE	FALSE	TRUE	FALSE
77711_77468_Bsu_-	77711	77468	-	-1.41186	-1.1311	TRUE	TRUE	FALSE	TRUE	FALSE
77737_77531_Bsu_-	77737	77531	-	-1.38993	-0.504719	TRUE	FALSE	FALSE	TRUE	FALSE
77745_77430_Bsu_-	77745	77430	-	-1.37168	-0.553591	TRUE	FALSE	FALSE	TRUE	FALSE
77866_77560_Bsu_-	77866	77560	-	-1.43925	-1.11123	TRUE	TRUE	FALSE	TRUE	FALSE
77897_77644_Bsu_-	77897	77644	-	-0.368558	-0.0965609	FALSE	FALSE	FALSE	TRUE	TRUE
77905_77663_Bsu_-	77905	77663	-	-1.3623	-0.532086	TRUE	FALSE	FALSE	TRUE	FALSE
77924_77589_Bsu_-	77924	77589	-	-1.46281	-1.08336	TRUE	TRUE	FALSE	TRUE	FALSE
77979_77629_Bsu_-	77979	77629	-	-1.3521	-0.420739	TRUE	FALSE	FALSE	TRUE	FALSE
77981_77691_Bsu_-	77981	77691	-	-1.45452	-0.562247	TRUE	FALSE	FALSE	TRUE	FALSE
78165_77804_Bsu_-	78165	77804	-	-1.45886	-1.04862	TRUE	TRUE	FALSE	TRUE	FALSE
78170_77972_Bsu_-	78170	77972	-	-0.663072	-0.652463	FALSE	FALSE	FALSE	TRUE	TRUE
78208_77857_Bsu_-	78208	77857	-	-1.39771	-1.1332	TRUE	TRUE	FALSE	TRUE	FALSE
78230_78030_Bsu_-	78230	78030	-	-1.34797	-1.12589	TRUE	TRUE	FALSE	TRUE	FALSE
78255_77962_Bsu_-	78255	77962	-	-1.38795	-1.0783	TRUE	TRUE	FALSE	TRUE	FALSE
78256_77881_Bsu_-	78256	77881	-	-1.37701	-1.02577	TRUE	TRUE	FALSE	TRUE	FALSE
78265_77980_Bsu_-	78265	77980	-	-1.45427	-1.14039	TRUE	TRUE	FALSE	TRUE	FALSE
78269_78030_Bsu_-	78269	78030	-	-1.47141	-1.14188	TRUE	TRUE	FALSE	TRUE	FALSE
78440_78237_Bsu_-	78440	78237	-	-1.34274	-1.05195	TRUE	TRUE	FALSE	TRUE	FALSE
78442_78202_Bsu_-	78442	78202	-	-1.44727	-1.05529	TRUE	TRUE	FALSE	TRUE	FALSE
78448_78172_Bsu_-	78448	78172	-	-1.40226	-1.12565	TRUE	TRUE	FALSE	TRUE	FALSE
78470_78256_Bsu_-	78470	78256	-	-1.44004	-1.17279	TRUE	TRUE	FALSE	TRUE	FALSE
78483_78146_Bsu_-	78483	78146	-	-1.36419	-1.11057	TRUE	TRUE	FALSE	TRUE	FALSE
78508_78260_Bsu_-	78508	78260	-	-1.34486	-1.09348	TRUE	TRUE	FALSE	TRUE	FALSE
78573_78294_Bsu_-	78573	78294	-	-1.45258	-1.06098	TRUE	TRUE	FALSE	TRUE	FALSE
78604_78256_Bsu_-	78604	78256	-	-0.731563	-0.468663	FALSE	FALSE	FALSE	TRUE	TRUE
78621_78249_Bsu_-	78621	78249	-	-1.32945	-1.07586	TRUE	TRUE	FALSE	TRUE	FALSE
78621_78357_Bsu_-	78621	78357	-	-1.45152	-1.07418	TRUE	TRUE	FALSE	TRUE	FALSE
78682_78266_Bsu_-	78682	78266	-	-1.4644	-0.448955	TRUE	FALSE	FALSE	TRUE	FALSE
78698_78456_Bsu_-	78698	78456	-	-0.830288	-0.680711	FALSE	FALSE	FALSE	TRUE	TRUE
78789_78492_Bsu_-	78789	78492	-	-1.34573	-1.05449	TRUE	TRUE	FALSE	TRUE	FALSE
78789_78506_Bsu_-	78789	78506	-	-0.830578	-0.449852	FALSE	FALSE	FALSE	TRUE	TRUE
78797_78595_Bsu_-	78797	78595	-	-1.32893	-1.05877	TRUE	TRUE	FALSE	TRUE	FALSE
78803_78456_Bsu_-	78803	78456	-	-0.722183	-0.648377	FALSE	FALSE	FALSE	TRUE	TRUE
78804_78569_Bsu_-	78804	78569	-	-1.42407	-1.10401	TRUE	TRUE	FALSE	TRUE	FALSE
78814_78478_Bsu_-	78814	78478	-	-1.43876	-1.15928	TRUE	TRUE	FALSE	TRUE	FALSE
78824_78564_Bsu_-	78824	78564	-	-1.36446	-1.05285	TRUE	TRUE	FALSE	TRUE	FALSE
78853_78564_Bsu_-	78853	78564	-	-0.683104	-0.597171	FALSE	FALSE	FALSE	TRUE	TRUE
78893_78564_Bsu_-	78893	78564	-	-1.40773	-0.354756	TRUE	FALSE	FALSE	TRUE	FALSE
79429_79124_Bsu_-	79429	79124	-	-0.209967	-0.35687	FALSE	FALSE	FALSE	TRUE	TRUE
79552_79255_Bsu_-	79552	79255	-	-1.33285	-1.08473	TRUE	TRUE	FALSE	TRUE	FALSE
79581_79357_Bsu_-	79581	79357	-	-1.34348	-0.603461	TRUE	FALSE	FALSE	TRUE	FALSE
79619_79282_Bsu_-	79619	79282	-	-1.33083	-1.17005	TRUE	TRUE	FALSE	TRUE	FALSE
79651_79291_Bsu_-	79651	79291	-	-1.38666	-1.05673	TRUE	TRUE	FALSE	TRUE	FALSE
79687_79415_Bsu_-	79687	79415	-	-1.43211	-1.116	TRUE	TRUE	FALSE	TRUE	FALSE
79705_79501_Bsu_-	79705	79501	-	-1.34396	-0.240283	TRUE	FALSE	FALSE	TRUE	FALSE
79784_79499_Bsu_-	79784	79499	-	-1.43737	-1.12788	TRUE	TRUE	FALSE	TRUE	FALSE
79798_79496_Bsu_-	79798	79496	-	-1.4685	-1.09774	TRUE	TRUE	FALSE	TRUE	FALSE
79812_79494_Bsu_-	79812	79494	-	-1.46855	-1.07427	TRUE	TRUE	FALSE	TRUE	FALSE
80191_79941_Bsu_-	80191	79941	-	-0.354356	-0.426967	FALSE	FALSE	FALSE	TRUE	TRUE
80250_79914_Bsu_-	80250	79914	-	0.313616	-0.247836	FALSE	FALSE	FALSE	TRUE	TRUE
80290_79951_Bsu_-	80290	79951	-	0.205586	-0.333037	FALSE	FALSE	FALSE	TRUE	TRUE
80329_79972_Bsu_-	80329	79972	-	0.506989	-0.248252	FALSE	FALSE	FALSE	TRUE	TRUE
80344_80030_Bsu_-	80344	80030	-	0.902317	0.0932174	FALSE	FALSE	FALSE	TRUE	TRUE
80353_80037_Bsu_-	80353	80037	-	0.757102	-1.1711	FALSE	TRUE	FALSE	TRUE	FALSE
80361_80187_Bsu_-	80361	80187	-	-0.378976	-0.385079	FALSE	FALSE	FALSE	TRUE	TRUE
80381_79984_Bsu_-	80381	79984	-	0.587054	-0.153415	FALSE	FALSE	FALSE	TRUE	TRUE
80384_80019_Bsu_-	80384	80019	-	0.859963	-0.10198	FALSE	FALSE	FALSE	TRUE	TRUE
80467_80205_Bsu_-	80467	80205	-	-0.00260618	-0.246426	FALSE	FALSE	FALSE	TRUE	TRUE
80502_80202_Bsu_-	80502	80202	-	-1.40414	-1.1293	TRUE	TRUE	FALSE	TRUE	FALSE
80540_80267_Bsu_-	80540	80267	-	-1.42946	-1.16893	TRUE	TRUE	FALSE	TRUE	FALSE
80587_80173_Bsu_-	80587	80173	-	-1.37933	-1.04853	TRUE	TRUE	FALSE	TRUE	FALSE
80655_80403_Bsu_-	80655	80403	-	-1.38432	-0.519544	TRUE	FALSE	FALSE	TRUE	FALSE
80667_80316_Bsu_-	80667	80316	-	-1.39014	-1.06947	TRUE	TRUE	FALSE	TRUE	FALSE
81127_80936_Bsu_-	81127	80936	-	-1.43097	-0.548966	TRUE	FALSE	FALSE	TRUE	FALSE
81129_80866_Bsu_-	81129	80866	-	-1.38762	-1.06244	TRUE	TRUE	FALSE	TRUE	FALSE
81172_80916_Bsu_-	81172	80916	-	0.135717	-1.15085	FALSE	TRUE	FALSE	TRUE	FALSE
81179_80936_Bsu_-	81179	80936	-	-0.431399	-1.08493	FALSE	TRUE	FALSE	TRUE	FALSE
81191_80851_Bsu_-	81191	80851	-	-0.0421984	-1.09735	FALSE	TRUE	FALSE	TRUE	FALSE
81194_81026_Bsu_-	81194	81026	-	-0.707624	-0.558107	FALSE	FALSE	FALSE	TRUE	TRUE
81213_80854_Bsu_-	81213	80854	-	0.0746305	-1.12393	FALSE	TRUE	FALSE	TRUE	FALSE
81270_80937_Bsu_-	81270	80937	-	0.522214	-1.06541	FALSE	TRUE	FALSE	TRUE	FALSE
81333_81101_Bsu_-	81333	81101	-	-0.759765	-0.416594	FALSE	FALSE	FALSE	TRUE	TRUE
81488_81179_Bsu_-	81488	81179	-	0.574244	-0.176896	FALSE	FALSE	FALSE	TRUE	TRUE
81508_81120_Bsu_-	81508	81120	-	0.901094	-0.0516931	FALSE	FALSE	FALSE	TRUE	TRUE
81559_81216_Bsu_-	81559	81216	-	0.163094	-0.323409	FALSE	FALSE	FALSE	TRUE	TRUE
81574_81318_Bsu_-	81574	81318	-	-0.212093	-1.10986	FALSE	TRUE	FALSE	TRUE	FALSE
81585_81172_Bsu_-	81585	81172	-	0.190291	-1.10449	FALSE	TRUE	FALSE	TRUE	FALSE
81585_81388_Bsu_-	81585	81388	-	-1.43723	-1.14361	TRUE	TRUE	FALSE	TRUE	FALSE
81608_81405_Bsu_-	81608	81405	-	-0.498779	-0.347347	FALSE	FALSE	FALSE	TRUE	TRUE
81617_81266_Bsu_-	81617	81266	-	0.730746	-1.06416	FALSE	TRUE	FALSE	TRUE	FALSE
81651_81327_Bsu_-	81651	81327	-	0.865323	0.984607	FALSE	FALSE	FALSE	TRUE	TRUE
82103_81888_Bsu_-	82103	81888	-	-1.42025	-1.10042	TRUE	TRUE	FALSE	TRUE	FALSE
82106_81843_Bsu_-	82106	81843	-	-1.37355	-1.09435	TRUE	TRUE	FALSE	TRUE	FALSE
82209_81898_Bsu_-	82209	81898	-	-1.41342	-1.13486	TRUE	TRUE	FALSE	TRUE	FALSE
82212_81900_Bsu_-	82212	81900	-	-1.3274	-0.43955	TRUE	FALSE	FALSE	TRUE	FALSE
82222_81900_Bsu_-	82222	81900	-	-1.34021	-1.14972	TRUE	TRUE	FALSE	TRUE	FALSE
82223_81900_Bsu_-	82223	81900	-	-1.43167	-1.12281	TRUE	TRUE	FALSE	TRUE	FALSE
82328_82144_Bsu_-	82328	82144	-	-1.39582	-1.15912	TRUE	TRUE	FALSE	TRUE	FALSE
82352_82102_Bsu_-	82352	82102	-	-1.39992	-1.06682	TRUE	TRUE	FALSE	TRUE	FALSE
82402_82097_Bsu_-	82402	82097	-	-1.46253	-1.08783	TRUE	TRUE	FALSE	TRUE	FALSE
82459_82136_Bsu_-	82459	82136	-	-1.36376	-1.16873	TRUE	TRUE	FALSE	TRUE	FALSE
82464_82099_Bsu_-	82464	82099	-	-1.33207	-1.03193	TRUE	TRUE	FALSE	TRUE	FALSE
82485_82178_Bsu_-	82485	82178	-	-1.39473	-1.05924	TRUE	TRUE	FALSE	TRUE	FALSE
82514_82300_Bsu_-	82514	82300	-	-1.47131	-0.409576	TRUE	FALSE	FALSE	TRUE	FALSE
82538_82349_Bsu_-	82538	82349	-	-1.37611	-1.02884	TRUE	TRUE	FALSE	TRUE	FALSE
82592_82393_Bsu_-	82592	82393	-	-1.33674	-1.07858	TRUE	TRUE	FALSE	TRUE	FALSE
82660_82319_Bsu_-	82660	82319	-	-1.46681	-1.03368	TRUE	TRUE	FALSE	TRUE	FALSE
82686_82449_Bsu_-	82686	82449	-	-1.41638	-1.05453	TRUE	TRUE	FALSE	TRUE	FALSE
83234_82872_Bsu_-	83234	82872	-	-1.39283	-1.09905	TRUE	TRUE	FALSE	TRUE	FALSE
83234_83003_Bsu_-	83234	83003	-	-1.32995	-1.03868	TRUE	TRUE	FALSE	TRUE	FALSE
83282_83048_Bsu_-	83282	83048	-	-0.871904	-0.540172	FALSE	FALSE	FALSE	TRUE	TRUE
83290_82915_Bsu_-	83290	82915	-	-1.39129	-1.09631	TRUE	TRUE	FALSE	TRUE	FALSE
83300_82992_Bsu_-	83300	82992	-	-0.961837	-0.700302	FALSE	FALSE	FALSE	TRUE	TRUE
83375_83073_Bsu_-	83375	83073	-	-1.42802	-1.03299	TRUE	TRUE	FALSE	TRUE	FALSE
83474_83243_Bsu_-	83474	83243	-	-0.487738	-0.505955	FALSE	FALSE	FALSE	TRUE	TRUE
83486_83111_Bsu_-	83486	83111	-	0.82613	0.887258	FALSE	FALSE	FALSE	TRUE	TRUE
83500_83154_Bsu_-	83500	83154	-	-0.295604	-0.118549	FALSE	FALSE	FALSE	TRUE	TRUE
83549_83281_Bsu_-	83549	83281	-	-1.47143	-1.11773	TRUE	TRUE	FALSE	TRUE	FALSE
83603_83281_Bsu_-	83603	83281	-	-1.37012	-1.09638	TRUE	TRUE	FALSE	TRUE	FALSE
83616_83376_Bsu_-	83616	83376	-	-1.34219	-1.08958	TRUE	TRUE	FALSE	TRUE	FALSE
83655_83340_Bsu_-	83655	83340	-	-1.45785	-1.03093	TRUE	TRUE	FALSE	TRUE	FALSE
83668_83335_Bsu_-	83668	83335	-	-1.33834	-1.06885	TRUE	TRUE	FALSE	TRUE	FALSE
83674_83448_Bsu_-	83674	83448	-	-0.850688	-0.614828	FALSE	FALSE	FALSE	TRUE	TRUE
83698_83381_Bsu_-	83698	83381	-	-1.43941	-1.08578	TRUE	TRUE	FALSE	TRUE	FALSE
83700_83479_Bsu_-	83700	83479	-	-1.41204	-0.56283	TRUE	FALSE	FALSE	TRUE	FALSE
83729_83366_Bsu_-	83729	83366	-	-1.45604	-1.16514	TRUE	TRUE	FALSE	TRUE	FALSE
83776_83435_Bsu_-	83776	83435	-	-1.39752	-1.14154	TRUE	TRUE	FALSE	TRUE	FALSE
83803_83469_Bsu_-	83803	83469	-	-1.35252	-1.1565	TRUE	TRUE	FALSE	TRUE	FALSE
83817_83544_Bsu_-	83817	83544	-	-0.816225	-0.515143	FALSE	FALSE	FALSE	TRUE	TRUE
83856_83657_Bsu_-	83856	83657	-	-0.51133	-0.382194	FALSE	FALSE	FALSE	TRUE	TRUE
84063_83657_Bsu_-	84063	83657	-	0.834132	-0.119857	FALSE	FALSE	FALSE	TRUE	TRUE
84063_83696_Bsu_-	84063	83696	-	0.355257	-1.09833	FALSE	TRUE	FALSE	TRUE	FALSE
84142_83837_Bsu_-	84142	83837	-	-0.175316	-0.255006	FALSE	FALSE	FALSE	TRUE	TRUE
84155_83901_Bsu_-	84155	83901	-	0.20288	-0.151342	FALSE	FALSE	FALSE	TRUE	TRUE
84165_83903_Bsu_-	84165	83903	-	-1.34559	-1.02638	TRUE	TRUE	FALSE	TRUE	FALSE
84170_83794_Bsu_-	84170	83794	-	0.493771	-0.0558396	FALSE	FALSE	FALSE	TRUE	TRUE
84248_83943_Bsu_-	84248	83943	-	-1.42859	-0.451581	TRUE	FALSE	FALSE	TRUE	FALSE
84652_84448_Bsu_-	84652	84448	-	-1.35946	-0.505765	TRUE	FALSE	FALSE	TRUE	FALSE
84723_84340_Bsu_-	84723	84340	-	-1.46958	-1.09784	TRUE	TRUE	FALSE	TRUE	FALSE
84746_84377_Bsu_-	84746	84377	-	-1.42763	-1.1688	TRUE	TRUE	FALSE	TRUE	FALSE
84775_84550_Bsu_-	84775	84550	-	-1.4687	-1.04971	TRUE	TRUE	FALSE	TRUE	FALSE
84779_84448_Bsu_-	84779	84448	-	-1.34055	-1.11773	TRUE	TRUE	FALSE	TRUE	FALSE
84781_84485_Bsu_-	84781	84485	-	-1.44641	-0.615584	TRUE	FALSE	FALSE	TRUE	FALSE
84812_84551_Bsu_-	84812	84551	-	-1.43088	-1.17085	TRUE	TRUE	FALSE	TRUE	FALSE
85152_84894_Bsu_-	85152	84894	-	-1.4149	-1.10902	TRUE	TRUE	FALSE	TRUE	FALSE
85170_84876_Bsu_-	85170	84876	-	-1.43725	-0.730186	TRUE	FALSE	FALSE	TRUE	FALSE
85206_84896_Bsu_-	85206	84896	-	-1.46246	-0.462132	TRUE	FALSE	FALSE	TRUE	FALSE
85213_84960_Bsu_-	85213	84960	-	-1.43727	-1.07381	TRUE	TRUE	FALSE	TRUE	FALSE
85364_85120_Bsu_-	85364	85120	-	-1.32536	-0.49354	TRUE	FALSE	FALSE	TRUE	FALSE
85419_85007_Bsu_-	85419	85007	-	1.02645	-0.331008	FALSE	FALSE	FALSE	TRUE	TRUE
85419_85129_Bsu_-	85419	85129	-	0.828471	-0.393867	FALSE	FALSE	FALSE	TRUE	TRUE
85473_85085_Bsu_-	85473	85085	-	0.621643	-1.09399	FALSE	TRUE	FALSE	TRUE	FALSE
85532_85278_Bsu_-	85532	85278	-	0.628755	-0.19085	FALSE	FALSE	FALSE	TRUE	TRUE
85597_85402_Bsu_-	85597	85402	-	-0.514645	-0.563158	FALSE	FALSE	FALSE	TRUE	TRUE
85687_85392_Bsu_-	85687	85392	-	-0.555166	-0.456781	FALSE	FALSE	FALSE	TRUE	TRUE
85734_85451_Bsu_-	85734	85451	-	-1.40744	-1.05655	TRUE	TRUE	FALSE	TRUE	FALSE
86000_85764_Bsu_-	86000	85764	-	-0.539626	-0.463203	FALSE	FALSE	FALSE	TRUE	TRUE
86066_85793_Bsu_-	86066	85793	-	0.464804	-1.12327	FALSE	TRUE	FALSE	TRUE	FALSE
86171_85775_Bsu_-	86171	85775	-	-0.0896547	-1.1639	FALSE	TRUE	FALSE	TRUE	FALSE
86193_85775_Bsu_-	86193	85775	-	-0.0783155	-1.13214	FALSE	TRUE	FALSE	TRUE	FALSE
86248_86033_Bsu_-	86248	86033	-	-1.34291	-1.04019	TRUE	TRUE	FALSE	TRUE	FALSE
86284_85991_Bsu_-	86284	85991	-	-0.751544	-0.537002	FALSE	FALSE	FALSE	TRUE	TRUE
86316_86018_Bsu_-	86316	86018	-	-1.35487	-1.14322	TRUE	TRUE	FALSE	TRUE	FALSE
86382_86085_Bsu_-	86382	86085	-	-1.41427	-1.05762	TRUE	TRUE	FALSE	TRUE	FALSE
86436_86134_Bsu_-	86436	86134	-	-1.36258	-1.11554	TRUE	TRUE	FALSE	TRUE	FALSE
86571_86275_Bsu_-	86571	86275	-	-1.42505	-0.555912	TRUE	FALSE	FALSE	TRUE	FALSE
86576_86270_Bsu_-	86576	86270	-	-1.3307	-1.11962	TRUE	TRUE	FALSE	TRUE	FALSE
86576_86318_Bsu_-	86576	86318	-	-1.36417	-1.04834	TRUE	TRUE	FALSE	TRUE	FALSE
86586_86265_Bsu_-	86586	86265	-	-1.41684	-1.1131	TRUE	TRUE	FALSE	TRUE	FALSE
87166_86962_Bsu_-	87166	86962	-	-0.681136	-0.532449	FALSE	FALSE	FALSE	TRUE	TRUE
87309_86958_Bsu_-	87309	86958	-	-0.305924	-0.0272081	FALSE	FALSE	FALSE	TRUE	TRUE
87311_87049_Bsu_-	87311	87049	-	-1.45488	-1.16797	TRUE	TRUE	FALSE	TRUE	FALSE
87311_87113_Bsu_-	87311	87113	-	-1.47499	-1.11908	TRUE	TRUE	FALSE	TRUE	FALSE
87400_87150_Bsu_-	87400	87150	-	-0.381463	-0.239621	FALSE	FALSE	FALSE	TRUE	TRUE
87927_87711_Bsu_-	87927	87711	-	-0.773639	-0.580785	FALSE	FALSE	FALSE	TRUE	TRUE
87937_87719_Bsu_-	87937	87719	-	-1.42542	-1.12493	TRUE	TRUE	FALSE	TRUE	FALSE
87942_87636_Bsu_-	87942	87636	-	0.101154	-0.1848	FALSE	FALSE	FALSE	TRUE	TRUE
88020_87694_Bsu_-	88020	87694	-	-1.3533	-1.14915	TRUE	TRUE	FALSE	TRUE	FALSE
88050_87669_Bsu_-	88050	87669	-	-0.47018	-0.505208	FALSE	FALSE	FALSE	TRUE	TRUE
88069_87719_Bsu_-	88069	87719	-	-1.46485	-1.0328	TRUE	TRUE	FALSE	TRUE	FALSE
88074_87721_Bsu_-	88074	87721	-	-0.208519	-0.437772	FALSE	FALSE	FALSE	TRUE	TRUE
88117_87764_Bsu_-	88117	87764	-	0.147566	0.1119	FALSE	FALSE	FALSE	TRUE	TRUE
88139_87778_Bsu_-	88139	87778	-	0.906848	-0.269954	FALSE	FALSE	FALSE	TRUE	TRUE
88254_88016_Bsu_-	88254	88016	-	-0.547066	-0.540347	FALSE	FALSE	FALSE	TRUE	TRUE
88292_88065_Bsu_-	88292	88065	-	-0.392366	-0.522459	FALSE	FALSE	FALSE	TRUE	TRUE
88293_88016_Bsu_-	88293	88016	-	-0.0299085	-1.10172	FALSE	TRUE	FALSE	TRUE	FALSE
88293_88033_Bsu_-	88293	88033	-	-0.581911	-0.63922	FALSE	FALSE	FALSE	TRUE	TRUE
88298_87989_Bsu_-	88298	87989	-	0.799172	-1.09056	FALSE	TRUE	FALSE	TRUE	FALSE
88332_88109_Bsu_-	88332	88109	-	-0.62627	-0.557107	FALSE	FALSE	FALSE	TRUE	TRUE
88503_88264_Bsu_-	88503	88264	-	-1.34192	-1.03067	TRUE	TRUE	FALSE	TRUE	FALSE
88516_88288_Bsu_-	88516	88288	-	-1.42466	-0.496626	TRUE	FALSE	FALSE	TRUE	FALSE
88562_88359_Bsu_-	88562	88359	-	-1.33492	-0.435733	TRUE	FALSE	FALSE	TRUE	FALSE
88571_88323_Bsu_-	88571	88323	-	-1.475	-0.564794	TRUE	FALSE	FALSE	TRUE	FALSE
88592_88323_Bsu_-	88592	88323	-	-1.45689	-1.15728	TRUE	TRUE	FALSE	TRUE	FALSE
89134_88931_Bsu_-	89134	88931	-	-1.40672	-0.68398	TRUE	FALSE	FALSE	TRUE	FALSE
89198_88887_Bsu_-	89198	88887	-	-1.4484	-1.10878	TRUE	TRUE	FALSE	TRUE	FALSE
89199_88812_Bsu_-	89199	88812	-	-1.35979	-1.07434	TRUE	TRUE	FALSE	TRUE	FALSE
89199_89025_Bsu_-	89199	89025	-	-1.38233	-1.12994	TRUE	TRUE	FALSE	TRUE	FALSE
89208_88875_Bsu_-	89208	88875	-	-1.47416	-1.11462	TRUE	TRUE	FALSE	TRUE	FALSE
89235_88968_Bsu_-	89235	88968	-	-0.71751	-0.667972	FALSE	FALSE	FALSE	TRUE	TRUE
89265_89000_Bsu_-	89265	89000	-	-1.37469	-1.1288	TRUE	TRUE	FALSE	TRUE	FALSE
89284_89015_Bsu_-	89284	89015	-	-1.46809	-1.14486	TRUE	TRUE	FALSE	TRUE	FALSE
89346_89103_Bsu_-	89346	89103	-	-1.40393	-1.0988	TRUE	TRUE	FALSE	TRUE	FALSE
89401_89015_Bsu_-	89401	89015	-	-1.39813	-1.05063	TRUE	TRUE	FALSE	TRUE	FALSE
89408_89190_Bsu_-	89408	89190	-	-1.41033	-1.16984	TRUE	TRUE	FALSE	TRUE	FALSE
89441_89221_Bsu_-	89441	89221	-	-0.829146	-0.627188	FALSE	FALSE	FALSE	TRUE	TRUE
89531_89144_Bsu_-	89531	89144	-	-1.38958	-1.10219	TRUE	TRUE	FALSE	TRUE	FALSE
89571_89345_Bsu_-	89571	89345	-	-1.40385	-0.44161	TRUE	FALSE	FALSE	TRUE	FALSE
89617_89399_Bsu_-	89617	89399	-	-1.36258	-1.06218	TRUE	TRUE	FALSE	TRUE	FALSE
89628_89323_Bsu_-	89628	89323	-	-1.44483	-0.690141	TRUE	FALSE	FALSE	TRUE	FALSE
89755_89479_Bsu_-	89755	89479	-	-1.46175	-1.07989	TRUE	TRUE	FALSE	TRUE	FALSE
89797_89524_Bsu_-	89797	89524	-	-0.128113	-0.449276	FALSE	FALSE	FALSE	TRUE	TRUE
89812_89512_Bsu_-	89812	89512	-	-0.250395	-0.319464	FALSE	FALSE	FALSE	TRUE	TRUE
89812_89549_Bsu_-	89812	89549	-	0.0614668	-0.337864	FALSE	FALSE	FALSE	TRUE	TRUE
89819_89602_Bsu_-	89819	89602	-	-1.41109	-1.02605	TRUE	TRUE	FALSE	TRUE	FALSE
89837_89551_Bsu_-	89837	89551	-	-1.36436	-0.222554	TRUE	FALSE	FALSE	TRUE	FALSE
89968_89815_Bsu_-	89968	89815	-	-1.42182	-1.16641	TRUE	TRUE	FALSE	TRUE	FALSE
89995_89695_Bsu_-	89995	89695	-	-1.3338	-1.15074	TRUE	TRUE	FALSE	TRUE	FALSE
90005_89711_Bsu_-	90005	89711	-	-1.34419	-1.12705	TRUE	TRUE	FALSE	TRUE	FALSE
90048_89753_Bsu_-	90048	89753	-	-1.38245	-1.17407	TRUE	TRUE	FALSE	TRUE	FALSE
90050_89795_Bsu_-	90050	89795	-	-1.46336	-0.564005	TRUE	FALSE	FALSE	TRUE	FALSE
90118_89805_Bsu_-	90118	89805	-	-1.36256	-1.09708	TRUE	TRUE	FALSE	TRUE	FALSE
90120_89811_Bsu_-	90120	89811	-	-1.3952	-1.0789	TRUE	TRUE	FALSE	TRUE	FALSE
90180_89892_Bsu_-	90180	89892	-	-1.46866	-0.427548	TRUE	FALSE	FALSE	TRUE	FALSE
90200_89959_Bsu_-	90200	89959	-	-1.40475	-1.11219	TRUE	TRUE	FALSE	TRUE	FALSE
101625_101452_Bsu_-	101625	101452	-	-1.35966	-0.457976	TRUE	FALSE	FALSE	TRUE	FALSE
101724_101500_Bsu_-	101724	101500	-	-1.41467	-1.05754	TRUE	TRUE	FALSE	TRUE	FALSE
101881_101526_Bsu_-	101881	101526	-	-0.17387	-1.14814	FALSE	TRUE	FALSE	TRUE	FALSE
102251_102000_Bsu_-	102251	102000	-	-1.42039	-1.06567	TRUE	TRUE	FALSE	TRUE	FALSE
102261_102040_Bsu_-	102261	102040	-	-1.34807	-1.05573	TRUE	TRUE	FALSE	TRUE	FALSE
102262_101957_Bsu_-	102262	101957	-	-1.459	-0.126684	TRUE	FALSE	FALSE	TRUE	FALSE
102294_101977_Bsu_-	102294	101977	-	-0.189014	-1.05038	FALSE	TRUE	FALSE	TRUE	FALSE
102386_102074_Bsu_-	102386	102074	-	-1.46536	-1.09231	TRUE	TRUE	FALSE	TRUE	FALSE
102836_102598_Bsu_-	102836	102598	-	-1.47355	-1.14706	TRUE	TRUE	FALSE	TRUE	FALSE
102858_102567_Bsu_-	102858	102567	-	-1.44478	-1.14432	TRUE	TRUE	FALSE	TRUE	FALSE
102930_102594_Bsu_-	102930	102594	-	-1.32797	-1.05219	TRUE	TRUE	FALSE	TRUE	FALSE
102957_102757_Bsu_-	102957	102757	-	-1.3625	-1.05241	TRUE	TRUE	FALSE	TRUE	FALSE
102974_102726_Bsu_-	102974	102726	-	-1.39969	-1.11397	TRUE	TRUE	FALSE	TRUE	FALSE
103002_102716_Bsu_-	103002	102716	-	-0.284283	-0.388703	FALSE	FALSE	FALSE	TRUE	TRUE
103027_102710_Bsu_-	103027	102710	-	-0.391867	-0.628463	FALSE	FALSE	FALSE	TRUE	TRUE
103050_102726_Bsu_-	103050	102726	-	-1.42254	-1.10489	TRUE	TRUE	FALSE	TRUE	FALSE
103118_102757_Bsu_-	103118	102757	-	-0.234568	-0.530847	FALSE	FALSE	FALSE	TRUE	TRUE
103189_102841_Bsu_-	103189	102841	-	0.0671133	-1.11054	FALSE	TRUE	FALSE	TRUE	FALSE
103196_102827_Bsu_-	103196	102827	-	0.281315	-1.10714	FALSE	TRUE	FALSE	TRUE	FALSE
103310_102993_Bsu_-	103310	102993	-	0.076007	-0.576931	FALSE	FALSE	FALSE	TRUE	TRUE
103311_103132_Bsu_-	103311	103132	-	-1.33373	-1.14083	TRUE	TRUE	FALSE	TRUE	FALSE
103384_103011_Bsu_-	103384	103011	-	-1.39549	-1.14226	TRUE	TRUE	FALSE	TRUE	FALSE
103384_103041_Bsu_-	103384	103041	-	-1.35757	-1.05008	TRUE	TRUE	FALSE	TRUE	FALSE
103384_103121_Bsu_-	103384	103121	-	-0.735463	-0.743963	FALSE	FALSE	FALSE	TRUE	TRUE
103452_103185_Bsu_-	103452	103185	-	-1.42018	-1.07494	TRUE	TRUE	FALSE	TRUE	FALSE
103822_103655_Bsu_-	103822	103655	-	-0.418678	-1.15097	FALSE	TRUE	FALSE	TRUE	FALSE
103880_103585_Bsu_-	103880	103585	-	-0.297471	-0.306867	FALSE	FALSE	FALSE	TRUE	TRUE
103927_103615_Bsu_-	103927	103615	-	0.96655	-0.117636	FALSE	FALSE	FALSE	TRUE	TRUE
103931_103623_Bsu_-	103931	103623	-	1.02456	-1.03648	FALSE	TRUE	FALSE	TRUE	FALSE
103933_103625_Bsu_-	103933	103625	-	0.847528	-1.06016	FALSE	TRUE	FALSE	TRUE	FALSE
103947_103613_Bsu_-	103947	103613	-	0.697888	-0.0373985	FALSE	FALSE	FALSE	TRUE	TRUE
103947_103644_Bsu_-	103947	103644	-	0.515554	-1.09586	FALSE	TRUE	FALSE	TRUE	FALSE
103952_103625_Bsu_-	103952	103625	-	-0.132758	-0.214436	FALSE	FALSE	FALSE	TRUE	TRUE
104017_103685_Bsu_-	104017	103685	-	0.0193331	-0.589618	FALSE	FALSE	FALSE	TRUE	TRUE
104040_103695_Bsu_-	104040	103695	-	-0.290376	-1.07701	FALSE	TRUE	FALSE	TRUE	FALSE
104047_103728_Bsu_-	104047	103728	-	-0.225497	-0.458903	FALSE	FALSE	FALSE	TRUE	TRUE
104054_103793_Bsu_-	104054	103793	-	-1.33221	-1.04936	TRUE	TRUE	FALSE	TRUE	FALSE
104113_103777_Bsu_-	104113	103777	-	-0.52382	-0.427714	FALSE	FALSE	FALSE	TRUE	TRUE
104134_103805_Bsu_-	104134	103805	-	-0.232465	-1.09586	FALSE	TRUE	FALSE	TRUE	FALSE
104183_103878_Bsu_-	104183	103878	-	-0.70285	-0.613006	FALSE	FALSE	FALSE	TRUE	TRUE
104237_103954_Bsu_-	104237	103954	-	-0.522995	-0.337469	FALSE	FALSE	FALSE	TRUE	TRUE
104239_103924_Bsu_-	104239	103924	-	-1.36387	-0.373191	TRUE	FALSE	FALSE	TRUE	FALSE
104301_103924_Bsu_-	104301	103924	-	-1.36997	-1.07789	TRUE	TRUE	FALSE	TRUE	FALSE
104301_104104_Bsu_-	104301	104104	-	-1.4134	-1.02848	TRUE	TRUE	FALSE	TRUE	FALSE
104306_104099_Bsu_-	104306	104099	-	-1.43511	-1.06696	TRUE	TRUE	FALSE	TRUE	FALSE
104329_104070_Bsu_-	104329	104070	-	-1.36241	-1.16323	TRUE	TRUE	FALSE	TRUE	FALSE
104346_104075_Bsu_-	104346	104075	-	-1.33346	-1.06748	TRUE	TRUE	FALSE	TRUE	FALSE
104420_104050_Bsu_-	104420	104050	-	0.943866	0.245439	FALSE	FALSE	FALSE	TRUE	TRUE
104427_104174_Bsu_-	104427	104174	-	-1.42602	-1.02892	TRUE	TRUE	FALSE	TRUE	FALSE
104529_104179_Bsu_-	104529	104179	-	-0.0266554	-1.11639	FALSE	TRUE	FALSE	TRUE	FALSE
104578_104437_Bsu_-	104578	104437	-	-1.40575	-1.16849	TRUE	TRUE	FALSE	TRUE	FALSE
104603_104414_Bsu_-	104603	104414	-	-1.38127	-1.0659	TRUE	TRUE	FALSE	TRUE	FALSE
104640_104293_Bsu_-	104640	104293	-	-1.46932	-1.12863	TRUE	TRUE	FALSE	TRUE	FALSE
104651_104437_Bsu_-	104651	104437	-	-1.32837	-1.03731	TRUE	TRUE	FALSE	TRUE	FALSE
104658_104308_Bsu_-	104658	104308	-	-1.33053	-1.14762	TRUE	TRUE	FALSE	TRUE	FALSE
104739_104418_Bsu_-	104739	104418	-	-1.32738	-1.1185	TRUE	TRUE	FALSE	TRUE	FALSE
104752_104418_Bsu_-	104752	104418	-	-1.45738	-1.17145	TRUE	TRUE	FALSE	TRUE	FALSE
104808_104478_Bsu_-	104808	104478	-	-1.44252	-1.10919	TRUE	TRUE	FALSE	TRUE	FALSE
104815_104501_Bsu_-	104815	104501	-	-1.40877	-0.488691	TRUE	FALSE	FALSE	TRUE	FALSE
104815_104647_Bsu_-	104815	104647	-	-1.46421	-1.1465	TRUE	TRUE	FALSE	TRUE	FALSE
104824_104496_Bsu_-	104824	104496	-	-1.45396	-0.6196	TRUE	FALSE	FALSE	TRUE	FALSE
104994_104715_Bsu_-	104994	104715	-	-1.38511	-0.265519	TRUE	FALSE	FALSE	TRUE	FALSE
104997_104885_Bsu_-	104997	104885	-	-1.35483	-1.08544	TRUE	TRUE	FALSE	TRUE	FALSE
104999_104742_Bsu_-	104999	104742	-	-0.0242843	-1.06307	FALSE	TRUE	FALSE	TRUE	FALSE
105015_104686_Bsu_-	105015	104686	-	0.41171	-0.40565	FALSE	FALSE	FALSE	TRUE	TRUE
105034_104665_Bsu_-	105034	104665	-	0.309349	-0.312369	FALSE	FALSE	FALSE	TRUE	TRUE
105129_104913_Bsu_-	105129	104913	-	-1.42332	-1.13302	TRUE	TRUE	FALSE	TRUE	FALSE
105215_105118_Bsu_-	105215	105118	-	-1.35498	-1.15494	TRUE	TRUE	FALSE	TRUE	FALSE
105227_104958_Bsu_-	105227	104958	-	-1.37895	-0.556137	TRUE	FALSE	FALSE	TRUE	FALSE
105232_104902_Bsu_-	105232	104902	-	-1.4481	-1.15704	TRUE	TRUE	FALSE	TRUE	FALSE
105303_105029_Bsu_-	105303	105029	-	-1.32996	-1.13679	TRUE	TRUE	FALSE	TRUE	FALSE
105330_105120_Bsu_-	105330	105120	-	-1.34485	-1.05074	TRUE	TRUE	FALSE	TRUE	FALSE
105407_105023_Bsu_-	105407	105023	-	-1.45208	-1.11004	TRUE	TRUE	FALSE	TRUE	FALSE
105407_105164_Bsu_-	105407	105164	-	-0.803405	-0.41996	FALSE	FALSE	FALSE	TRUE	TRUE
105424_105087_Bsu_-	105424	105087	-	-1.44517	-0.410979	TRUE	FALSE	FALSE	TRUE	FALSE
105434_105044_Bsu_-	105434	105044	-	-1.4062	-1.14606	TRUE	TRUE	FALSE	TRUE	FALSE
105497_105208_Bsu_-	105497	105208	-	-0.799279	-0.4036	FALSE	FALSE	FALSE	TRUE	TRUE
105502_105208_Bsu_-	105502	105208	-	-1.44909	-0.57652	TRUE	FALSE	FALSE	TRUE	FALSE
105532_105154_Bsu_-	105532	105154	-	-1.35106	-1.13245	TRUE	TRUE	FALSE	TRUE	FALSE
105532_105288_Bsu_-	105532	105288	-	-1.42695	-0.370974	TRUE	FALSE	FALSE	TRUE	FALSE
105668_105354_Bsu_-	105668	105354	-	-1.35474	-0.401836	TRUE	FALSE	FALSE	TRUE	FALSE
105757_105440_Bsu_-	105757	105440	-	-0.494314	-1.12251	FALSE	TRUE	FALSE	TRUE	FALSE
105794_105518_Bsu_-	105794	105518	-	-1.33803	-1.14441	TRUE	TRUE	FALSE	TRUE	FALSE
105849_105518_Bsu_-	105849	105518	-	-1.41593	-1.09407	TRUE	TRUE	FALSE	TRUE	FALSE
105921_105659_Bsu_-	105921	105659	-	-0.864748	-0.632599	FALSE	FALSE	FALSE	TRUE	TRUE
105952_105669_Bsu_-	105952	105669	-	0.361845	0.00621568	FALSE	FALSE	FALSE	TRUE	TRUE
106423_106154_Bsu_-	106423	106154	-	-1.32993	-1.03942	TRUE	TRUE	FALSE	TRUE	FALSE
106431_106135_Bsu_-	106431	106135	-	-1.35528	-0.645665	TRUE	FALSE	FALSE	TRUE	FALSE
106473_106187_Bsu_-	106473	106187	-	1.1164	1.2439	FALSE	FALSE	FALSE	TRUE	TRUE
106519_106242_Bsu_-	106519	106242	-	-1.39103	-1.05115	TRUE	TRUE	FALSE	TRUE	FALSE
106546_106242_Bsu_-	106546	106242	-	-1.41512	-1.17388	TRUE	TRUE	FALSE	TRUE	FALSE
106570_106300_Bsu_-	106570	106300	-	-1.41848	-1.17149	TRUE	TRUE	FALSE	TRUE	FALSE
106591_106278_Bsu_-	106591	106278	-	-1.42494	-1.10168	TRUE	TRUE	FALSE	TRUE	FALSE
106732_106360_Bsu_-	106732	106360	-	-1.46131	-0.420587	TRUE	FALSE	FALSE	TRUE	FALSE
106789_106548_Bsu_-	106789	106548	-	-1.33824	-1.04925	TRUE	TRUE	FALSE	TRUE	FALSE
106797_106514_Bsu_-	106797	106514	-	-1.38099	-1.0362	TRUE	TRUE	FALSE	TRUE	FALSE
106883_106664_Bsu_-	106883	106664	-	-1.47094	-1.14591	TRUE	TRUE	FALSE	TRUE	FALSE
106888_106556_Bsu_-	106888	106556	-	-0.873629	-0.56363	FALSE	FALSE	FALSE	TRUE	TRUE
106984_106628_Bsu_-	106984	106628	-	0.600192	-1.0536	FALSE	TRUE	FALSE	TRUE	FALSE
106991_106761_Bsu_-	106991	106761	-	-0.758202	-0.653062	FALSE	FALSE	FALSE	TRUE	TRUE
107000_106674_Bsu_-	107000	106674	-	0.0805343	-1.1126	FALSE	TRUE	FALSE	TRUE	FALSE
107012_106760_Bsu_-	107012	106760	-	-1.40819	-1.0772	TRUE	TRUE	FALSE	TRUE	FALSE
107095_106794_Bsu_-	107095	106794	-	-0.715647	-0.433486	FALSE	FALSE	FALSE	TRUE	TRUE
107163_106788_Bsu_-	107163	106788	-	-0.365349	-0.486681	FALSE	FALSE	FALSE	TRUE	TRUE
107229_107073_Bsu_-	107229	107073	-	-1.32822	-1.12767	TRUE	TRUE	FALSE	TRUE	FALSE
107234_107090_Bsu_-	107234	107090	-	-0.796233	-0.779832	FALSE	FALSE	FALSE	TRUE	TRUE
107303_106991_Bsu_-	107303	106991	-	-1.35215	-1.1561	TRUE	TRUE	FALSE	TRUE	FALSE
107319_107003_Bsu_-	107319	107003	-	-1.41062	-1.06887	TRUE	TRUE	FALSE	TRUE	FALSE
107371_107139_Bsu_-	107371	107139	-	-1.38035	-1.12879	TRUE	TRUE	FALSE	TRUE	FALSE
107377_106994_Bsu_-	107377	106994	-	-1.35688	-1.17054	TRUE	TRUE	FALSE	TRUE	FALSE
107392_107027_Bsu_-	107392	107027	-	-1.46933	-1.02998	TRUE	TRUE	FALSE	TRUE	FALSE
107405_107086_Bsu_-	107405	107086	-	-0.306877	-1.11068	FALSE	TRUE	FALSE	TRUE	FALSE
107725_107507_Bsu_-	107725	107507	-	-0.483173	-0.541313	FALSE	FALSE	FALSE	TRUE	TRUE
107750_107553_Bsu_-	107750	107553	-	-1.41564	-1.05314	TRUE	TRUE	FALSE	TRUE	FALSE
107882_107653_Bsu_-	107882	107653	-	-0.843001	-0.635457	FALSE	FALSE	FALSE	TRUE	TRUE
107891_107635_Bsu_-	107891	107635	-	-1.41566	-1.04771	TRUE	TRUE	FALSE	TRUE	FALSE
107912_107582_Bsu_-	107912	107582	-	-1.43292	-1.1298	TRUE	TRUE	FALSE	TRUE	FALSE
107952_107750_Bsu_-	107952	107750	-	-1.41901	-1.07259	TRUE	TRUE	FALSE	TRUE	FALSE
108064_107694_Bsu_-	108064	107694	-	-1.44366	-1.15696	TRUE	TRUE	FALSE	TRUE	FALSE
108136_107805_Bsu_-	108136	107805	-	-0.235323	-0.15387	FALSE	FALSE	FALSE	TRUE	TRUE
108171_107923_Bsu_-	108171	107923	-	-1.39876	-0.471677	TRUE	FALSE	FALSE	TRUE	FALSE
108196_108008_Bsu_-	108196	108008	-	-0.51589	-0.52876	FALSE	FALSE	FALSE	TRUE	TRUE
108205_108001_Bsu_-	108205	108001	-	-0.401669	-0.500492	FALSE	FALSE	FALSE	TRUE	TRUE
108301_108071_Bsu_-	108301	108071	-	0.52627	-0.19471	FALSE	FALSE	FALSE	TRUE	TRUE
108315_108066_Bsu_-	108315	108066	-	0.381293	-0.321248	FALSE	FALSE	FALSE	TRUE	TRUE
108320_108071_Bsu_-	108320	108071	-	-0.00650585	-0.463129	FALSE	FALSE	FALSE	TRUE	TRUE
108352_108028_Bsu_-	108352	108028	-	0.423642	-1.11694	FALSE	TRUE	FALSE	TRUE	FALSE
108361_108145_Bsu_-	108361	108145	-	-1.36341	-1.14177	TRUE	TRUE	FALSE	TRUE	FALSE
108372_108006_Bsu_-	108372	108006	-	0.662204	-1.13816	FALSE	TRUE	FALSE	TRUE	FALSE
108413_108154_Bsu_-	108413	108154	-	-0.775637	-0.599987	FALSE	FALSE	FALSE	TRUE	TRUE
108460_108206_Bsu_-	108460	108206	-	-1.37519	-1.03028	TRUE	TRUE	FALSE	TRUE	FALSE
108466_108256_Bsu_-	108466	108256	-	-1.39279	-1.1698	TRUE	TRUE	FALSE	TRUE	FALSE
108505_108175_Bsu_-	108505	108175	-	-1.37782	-1.09239	TRUE	TRUE	FALSE	TRUE	FALSE
108522_108162_Bsu_-	108522	108162	-	0.608747	-0.354756	FALSE	FALSE	FALSE	TRUE	TRUE
108543_108316_Bsu_-	108543	108316	-	-0.19071	-0.498228	FALSE	FALSE	FALSE	TRUE	TRUE
108997_108707_Bsu_-	108997	108707	-	-0.275493	-0.340398	FALSE	FALSE	FALSE	TRUE	TRUE
109004_108790_Bsu_-	109004	108790	-	-1.33483	-0.573498	TRUE	FALSE	FALSE	TRUE	FALSE
109077_108740_Bsu_-	109077	108740	-	-1.40191	-1.12492	TRUE	TRUE	FALSE	TRUE	FALSE
109122_108876_Bsu_-	109122	108876	-	-1.38568	-1.13855	TRUE	TRUE	FALSE	TRUE	FALSE
109187_108862_Bsu_-	109187	108862	-	-1.43642	-0.539522	TRUE	FALSE	FALSE	TRUE	FALSE
109197_108841_Bsu_-	109197	108841	-	-0.318928	-1.05554	FALSE	TRUE	FALSE	TRUE	FALSE
109203_108875_Bsu_-	109203	108875	-	-1.45393	-1.14935	TRUE	TRUE	FALSE	TRUE	FALSE
109308_109085_Bsu_-	109308	109085	-	0.379145	-0.421828	FALSE	FALSE	FALSE	TRUE	TRUE
109344_109056_Bsu_-	109344	109056	-	0.884835	-1.07742	FALSE	TRUE	FALSE	TRUE	FALSE
109344_109142_Bsu_-	109344	109142	-	0.337892	-0.367997	FALSE	FALSE	FALSE	TRUE	TRUE
109511_109207_Bsu_-	109511	109207	-	0.942099	0.00750158	FALSE	FALSE	FALSE	TRUE	TRUE
109541_109245_Bsu_-	109541	109245	-	0.0539963	-0.362954	FALSE	FALSE	FALSE	TRUE	TRUE
109560_109183_Bsu_-	109560	109183	-	1.08937	0.0297129	FALSE	FALSE	FALSE	TRUE	TRUE
109683_109335_Bsu_-	109683	109335	-	1.17253	-1.02503	FALSE	TRUE	FALSE	TRUE	FALSE
109698_109320_Bsu_-	109698	109320	-	0.975029	-0.158462	FALSE	FALSE	FALSE	TRUE	TRUE
109708_109364_Bsu_-	109708	109364	-	0.884643	-0.351542	FALSE	FALSE	FALSE	TRUE	TRUE
109708_109423_Bsu_-	109708	109423	-	-1.45447	-1.04933	TRUE	TRUE	FALSE	TRUE	FALSE
110036_109793_Bsu_-	110036	109793	-	0.264893	0.157657	FALSE	FALSE	FALSE	TRUE	TRUE
110044_109796_Bsu_-	110044	109796	-	-0.00041932	-0.22556	FALSE	FALSE	FALSE	TRUE	TRUE
110141_109833_Bsu_-	110141	109833	-	0.760835	0.106879	FALSE	FALSE	FALSE	TRUE	TRUE
110183_109941_Bsu_-	110183	109941	-	-1.406	-1.07274	TRUE	TRUE	FALSE	TRUE	FALSE
110202_109847_Bsu_-	110202	109847	-	-1.43919	-0.242066	TRUE	FALSE	FALSE	TRUE	FALSE
110259_109913_Bsu_-	110259	109913	-	-1.33963	-1.08673	TRUE	TRUE	FALSE	TRUE	FALSE
110310_110047_Bsu_-	110310	110047	-	-1.3362	-1.07718	TRUE	TRUE	FALSE	TRUE	FALSE
110331_109946_Bsu_-	110331	109946	-	-1.40172	-0.594249	TRUE	FALSE	FALSE	TRUE	FALSE
110384_110142_Bsu_-	110384	110142	-	-1.40982	-1.12828	TRUE	TRUE	FALSE	TRUE	FALSE
110393_110142_Bsu_-	110393	110142	-	-1.46788	-1.09925	TRUE	TRUE	FALSE	TRUE	FALSE
110440_110234_Bsu_-	110440	110234	-	-1.39786	-0.422993	TRUE	FALSE	FALSE	TRUE	FALSE
110807_110526_Bsu_-	110807	110526	-	-1.3664	-1.09227	TRUE	TRUE	FALSE	TRUE	FALSE
110840_110602_Bsu_-	110840	110602	-	-1.42719	-1.10714	TRUE	TRUE	FALSE	TRUE	FALSE
110853_110615_Bsu_-	110853	110615	-	-1.35213	-1.08169	TRUE	TRUE	FALSE	TRUE	FALSE
110940_110602_Bsu_-	110940	110602	-	-0.0511917	-0.335767	FALSE	FALSE	FALSE	TRUE	TRUE
110940_110647_Bsu_-	110940	110647	-	-0.37799	-1.02785	FALSE	TRUE	FALSE	TRUE	FALSE
110942_110626_Bsu_-	110942	110626	-	-0.114952	-1.08395	FALSE	TRUE	FALSE	TRUE	FALSE
111296_111069_Bsu_-	111296	111069	-	-1.33039	-1.14121	TRUE	TRUE	FALSE	TRUE	FALSE
111458_111178_Bsu_-	111458	111178	-	0.898737	-0.206069	FALSE	FALSE	FALSE	TRUE	TRUE
111479_111178_Bsu_-	111479	111178	-	1.05137	0.127694	FALSE	FALSE	FALSE	TRUE	TRUE
111479_111212_Bsu_-	111479	111212	-	0.59512	-0.297067	FALSE	FALSE	FALSE	TRUE	TRUE
111479_111246_Bsu_-	111479	111246	-	0.412677	-1.05848	FALSE	TRUE	FALSE	TRUE	FALSE
111552_111287_Bsu_-	111552	111287	-	1.07669	1.2197	FALSE	FALSE	FALSE	TRUE	TRUE
111561_111240_Bsu_-	111561	111240	-	-0.0172885	-1.10048	FALSE	TRUE	FALSE	TRUE	FALSE
111729_111402_Bsu_-	111729	111402	-	-1.39016	-1.15796	TRUE	TRUE	FALSE	TRUE	FALSE
111768_111455_Bsu_-	111768	111455	-	-1.44783	-0.616604	TRUE	FALSE	FALSE	TRUE	FALSE
111821_111629_Bsu_-	111821	111629	-	-1.3684	-1.04394	TRUE	TRUE	FALSE	TRUE	FALSE
111848_111655_Bsu_-	111848	111655	-	-1.38779	-0.662735	TRUE	FALSE	FALSE	TRUE	FALSE
111853_111500_Bsu_-	111853	111500	-	-0.487624	-0.418012	FALSE	FALSE	FALSE	TRUE	TRUE
111977_111755_Bsu_-	111977	111755	-	-1.4141	-1.11565	TRUE	TRUE	FALSE	TRUE	FALSE
112009_111750_Bsu_-	112009	111750	-	-1.4368	-0.373908	TRUE	FALSE	FALSE	TRUE	FALSE
112067_111690_Bsu_-	112067	111690	-	0.0132162	-0.290157	FALSE	FALSE	FALSE	TRUE	TRUE
112134_111844_Bsu_-	112134	111844	-	-1.34794	-0.42047	TRUE	FALSE	FALSE	TRUE	FALSE
112145_111822_Bsu_-	112145	111822	-	-1.47084	-0.468762	TRUE	FALSE	FALSE	TRUE	FALSE
112194_111925_Bsu_-	112194	111925	-	-1.33273	-1.08356	TRUE	TRUE	FALSE	TRUE	FALSE
112208_111905_Bsu_-	112208	111905	-	-1.4724	-1.02881	TRUE	TRUE	FALSE	TRUE	FALSE
112213_111877_Bsu_-	112213	111877	-	-1.37392	-1.08746	TRUE	TRUE	FALSE	TRUE	FALSE
112241_111943_Bsu_-	112241	111943	-	-1.37729	-1.09879	TRUE	TRUE	FALSE	TRUE	FALSE
112256_112044_Bsu_-	112256	112044	-	-0.634992	-0.522428	FALSE	FALSE	FALSE	TRUE	TRUE
112265_112006_Bsu_-	112265	112006	-	-1.40724	-1.03882	TRUE	TRUE	FALSE	TRUE	FALSE
112283_111973_Bsu_-	112283	111973	-	-1.40961	-1.04068	TRUE	TRUE	FALSE	TRUE	FALSE
112314_112061_Bsu_-	112314	112061	-	-1.41994	-1.10662	TRUE	TRUE	FALSE	TRUE	FALSE
112315_112021_Bsu_-	112315	112021	-	-1.46698	-1.07262	TRUE	TRUE	FALSE	TRUE	FALSE
112351_112039_Bsu_-	112351	112039	-	-1.33961	-1.07333	TRUE	TRUE	FALSE	TRUE	FALSE
112361_112000_Bsu_-	112361	112000	-	-1.34693	-1.13053	TRUE	TRUE	FALSE	TRUE	FALSE
112429_112127_Bsu_-	112429	112127	-	-0.61433	-0.399984	FALSE	FALSE	FALSE	TRUE	TRUE
112469_112153_Bsu_-	112469	112153	-	-1.33242	-0.418666	TRUE	FALSE	FALSE	TRUE	FALSE
112491_112330_Bsu_-	112491	112330	-	-1.39242	-1.15051	TRUE	TRUE	FALSE	TRUE	FALSE
113007_112828_Bsu_-	113007	112828	-	-1.37395	-1.10908	TRUE	TRUE	FALSE	TRUE	FALSE
113114_112923_Bsu_-	113114	112923	-	-1.46073	-1.16623	TRUE	TRUE	FALSE	TRUE	FALSE
113352_113048_Bsu_-	113352	113048	-	-0.501823	-0.148942	FALSE	FALSE	FALSE	TRUE	TRUE
113373_113055_Bsu_-	113373	113055	-	-1.36433	-0.301835	TRUE	FALSE	FALSE	TRUE	FALSE
113384_113062_Bsu_-	113384	113062	-	-1.34426	-1.17152	TRUE	TRUE	FALSE	TRUE	FALSE
113384_113110_Bsu_-	113384	113110	-	-1.43692	-0.47339	TRUE	FALSE	FALSE	TRUE	FALSE
113442_113110_Bsu_-	113442	113110	-	-1.34407	-1.06196	TRUE	TRUE	FALSE	TRUE	FALSE
113781_113553_Bsu_-	113781	113553	-	-1.38419	-1.03227	TRUE	TRUE	FALSE	TRUE	FALSE
113854_113502_Bsu_-	113854	113502	-	-1.34889	-1.1654	TRUE	TRUE	FALSE	TRUE	FALSE
113880_113693_Bsu_-	113880	113693	-	-1.42556	-1.09957	TRUE	TRUE	FALSE	TRUE	FALSE
113882_113617_Bsu_-	113882	113617	-	-1.36498	-1.13453	TRUE	TRUE	FALSE	TRUE	FALSE
113949_113657_Bsu_-	113949	113657	-	-0.633656	-0.489073	FALSE	FALSE	FALSE	TRUE	TRUE
113954_113641_Bsu_-	113954	113641	-	-0.253052	-1.15984	FALSE	TRUE	FALSE	TRUE	FALSE
113962_113600_Bsu_-	113962	113600	-	-1.34718	-1.09383	TRUE	TRUE	FALSE	TRUE	FALSE
114007_113790_Bsu_-	114007	113790	-	-1.44219	-1.17406	TRUE	TRUE	FALSE	TRUE	FALSE
114089_113878_Bsu_-	114089	113878	-	-0.801866	-0.532332	FALSE	FALSE	FALSE	TRUE	TRUE
114181_113845_Bsu_-	114181	113845	-	0.340408	-1.14347	FALSE	TRUE	FALSE	TRUE	FALSE
114195_113894_Bsu_-	114195	113894	-	-0.430794	-0.548645	FALSE	FALSE	FALSE	TRUE	TRUE
114214_113860_Bsu_-	114214	113860	-	0.290645	-0.373494	FALSE	FALSE	FALSE	TRUE	TRUE
114344_114104_Bsu_-	114344	114104	-	-1.36601	-1.10723	TRUE	TRUE	FALSE	TRUE	FALSE
114422_114226_Bsu_-	114422	114226	-	-1.39847	-1.12307	TRUE	TRUE	FALSE	TRUE	FALSE
114434_114205_Bsu_-	114434	114205	-	-1.38864	-1.04552	TRUE	TRUE	FALSE	TRUE	FALSE
114434_114226_Bsu_-	114434	114226	-	-1.41151	-1.13211	TRUE	TRUE	FALSE	TRUE	FALSE
114642_114371_Bsu_-	114642	114371	-	-1.39735	-1.12668	TRUE	TRUE	FALSE	TRUE	FALSE
114793_114532_Bsu_-	114793	114532	-	-1.34975	-1.03839	TRUE	TRUE	FALSE	TRUE	FALSE
115162_114856_Bsu_-	115162	114856	-	-0.623119	-0.472187	FALSE	FALSE	FALSE	TRUE	TRUE
115184_114945_Bsu_-	115184	114945	-	-1.37275	-1.11163	TRUE	TRUE	FALSE	TRUE	FALSE
115226_114907_Bsu_-	115226	114907	-	-1.41317	-1.08526	TRUE	TRUE	FALSE	TRUE	FALSE
115677_115340_Bsu_-	115677	115340	-	0.1364	0.240384	FALSE	FALSE	FALSE	TRUE	TRUE
115801_115469_Bsu_-	115801	115469	-	0.269827	0.0705069	FALSE	FALSE	FALSE	TRUE	TRUE
115801_115556_Bsu_-	115801	115556	-	-0.564806	-0.4183	FALSE	FALSE	FALSE	TRUE	TRUE
115838_115469_Bsu_-	115838	115469	-	0.709522	0.0264694	FALSE	FALSE	FALSE	TRUE	TRUE
115870_115579_Bsu_-	115870	115579	-	-0.55595	-1.04943	FALSE	TRUE	FALSE	TRUE	FALSE
115889_115580_Bsu_-	115889	115580	-	-1.35336	-1.05714	TRUE	TRUE	FALSE	TRUE	FALSE
115899_115618_Bsu_-	115899	115618	-	-1.42925	-1.09924	TRUE	TRUE	FALSE	TRUE	FALSE
115980_115751_Bsu_-	115980	115751	-	-1.42594	-1.13237	TRUE	TRUE	FALSE	TRUE	FALSE
116006_115796_Bsu_-	116006	115796	-	-1.37993	-1.13722	TRUE	TRUE	FALSE	TRUE	FALSE
116347_116028_Bsu_-	116347	116028	-	0.0606593	-0.333705	FALSE	FALSE	FALSE	TRUE	TRUE
116349_116026_Bsu_-	116349	116026	-	0.149587	-0.228476	FALSE	FALSE	FALSE	TRUE	TRUE
116394_116142_Bsu_-	116394	116142	-	-1.45191	-1.10163	TRUE	TRUE	FALSE	TRUE	FALSE
116437_116222_Bsu_-	116437	116222	-	-1.45949	-0.249828	TRUE	FALSE	FALSE	TRUE	FALSE
116535_116192_Bsu_-	116535	116192	-	0.680889	-0.398014	FALSE	FALSE	FALSE	TRUE	TRUE
116886_116603_Bsu_-	116886	116603	-	0.221716	-1.15219	FALSE	TRUE	FALSE	TRUE	FALSE
117004_116694_Bsu_-	117004	116694	-	-1.40113	-0.527302	TRUE	FALSE	FALSE	TRUE	FALSE
117098_116729_Bsu_-	117098	116729	-	-0.633958	-0.515068	FALSE	FALSE	FALSE	TRUE	TRUE
117098_116799_Bsu_-	117098	116799	-	-1.44376	-1.02672	TRUE	TRUE	FALSE	TRUE	FALSE
117137_116818_Bsu_-	117137	116818	-	-1.33336	-0.423214	TRUE	FALSE	FALSE	TRUE	FALSE
118028_117901_Bsu_-	118028	117901	-	-1.38813	-1.05574	TRUE	TRUE	FALSE	TRUE	FALSE
118214_117934_Bsu_-	118214	117934	-	-0.71545	-0.598569	FALSE	FALSE	FALSE	TRUE	TRUE
118228_117941_Bsu_-	118228	117941	-	-1.37745	-1.02513	TRUE	TRUE	FALSE	TRUE	FALSE
118276_117941_Bsu_-	118276	117941	-	-1.42981	-1.0702	TRUE	TRUE	FALSE	TRUE	FALSE
118276_117951_Bsu_-	118276	117951	-	-0.171148	-1.06124	FALSE	TRUE	FALSE	TRUE	FALSE
118276_117953_Bsu_-	118276	117953	-	-0.257747	-0.376503	FALSE	FALSE	FALSE	TRUE	TRUE
118315_117941_Bsu_-	118315	117941	-	-1.47444	-1.10594	TRUE	TRUE	FALSE	TRUE	FALSE
118315_118077_Bsu_-	118315	118077	-	-1.44038	-0.538766	TRUE	FALSE	FALSE	TRUE	FALSE
118334_117977_Bsu_-	118334	117977	-	-1.41454	-1.14067	TRUE	TRUE	FALSE	TRUE	FALSE
118358_118072_Bsu_-	118358	118072	-	-1.40002	-1.14229	TRUE	TRUE	FALSE	TRUE	FALSE
118377_118111_Bsu_-	118377	118111	-	-1.33409	-1.17172	TRUE	TRUE	FALSE	TRUE	FALSE
118419_118234_Bsu_-	118419	118234	-	-1.38573	-0.525413	TRUE	FALSE	FALSE	TRUE	FALSE
118845_118641_Bsu_-	118845	118641	-	-1.43931	-0.7211	TRUE	FALSE	FALSE	TRUE	FALSE
118981_118664_Bsu_-	118981	118664	-	-1.44503	-1.15547	TRUE	TRUE	FALSE	TRUE	FALSE
119000_118670_Bsu_-	119000	118670	-	-0.541226	-0.485853	FALSE	FALSE	FALSE	TRUE	TRUE
119411_119113_Bsu_-	119411	119113	-	-1.42827	-1.12158	TRUE	TRUE	FALSE	TRUE	FALSE
119464_119234_Bsu_-	119464	119234	-	-1.37906	-1.14018	TRUE	TRUE	FALSE	TRUE	FALSE
119476_119256_Bsu_-	119476	119256	-	-1.43996	-1.04692	TRUE	TRUE	FALSE	TRUE	FALSE
119509_119179_Bsu_-	119509	119179	-	-1.47262	-1.10488	TRUE	TRUE	FALSE	TRUE	FALSE
119536_119160_Bsu_-	119536	119160	-	-0.931319	-0.535346	FALSE	FALSE	FALSE	TRUE	TRUE
119695_119359_Bsu_-	119695	119359	-	-1.36174	-0.545009	TRUE	FALSE	FALSE	TRUE	FALSE
119729_119368_Bsu_-	119729	119368	-	-1.43367	-1.06157	TRUE	TRUE	FALSE	TRUE	FALSE
119729_119473_Bsu_-	119729	119473	-	-1.46156	-0.563032	TRUE	FALSE	FALSE	TRUE	FALSE
119757_119460_Bsu_-	119757	119460	-	-1.42232	-1.08202	TRUE	TRUE	FALSE	TRUE	FALSE
119761_119527_Bsu_-	119761	119527	-	-1.40345	-1.15313	TRUE	TRUE	FALSE	TRUE	FALSE
120419_120178_Bsu_-	120419	120178	-	-1.44763	-1.04166	TRUE	TRUE	FALSE	TRUE	FALSE
120462_120164_Bsu_-	120462	120164	-	-1.46763	-1.08053	TRUE	TRUE	FALSE	TRUE	FALSE
120903_120760_Bsu_-	120903	120760	-	-1.4202	-0.484305	TRUE	FALSE	FALSE	TRUE	FALSE
121312_121079_Bsu_-	121312	121079	-	-1.39398	-1.07918	TRUE	TRUE	FALSE	TRUE	FALSE
121349_121126_Bsu_-	121349	121126	-	-1.4226	-1.02595	TRUE	TRUE	FALSE	TRUE	FALSE
121357_121094_Bsu_-	121357	121094	-	-0.438098	-0.427461	FALSE	FALSE	FALSE	TRUE	TRUE
121383_121153_Bsu_-	121383	121153	-	-1.44235	-1.05481	TRUE	TRUE	FALSE	TRUE	FALSE
121388_121079_Bsu_-	121388	121079	-	-0.0930702	-1.09846	FALSE	TRUE	FALSE	TRUE	FALSE
121512_121369_Bsu_-	121512	121369	-	-1.38349	-1.15035	TRUE	TRUE	FALSE	TRUE	FALSE
121535_121238_Bsu_-	121535	121238	-	-1.41016	-0.496379	TRUE	FALSE	FALSE	TRUE	FALSE
121535_121394_Bsu_-	121535	121394	-	1.10529	1.19108	FALSE	FALSE	FALSE	TRUE	TRUE
121553_121249_Bsu_-	121553	121249	-	-1.40834	-1.07751	TRUE	TRUE	FALSE	TRUE	FALSE
121580_121257_Bsu_-	121580	121257	-	-1.42874	-1.15232	TRUE	TRUE	FALSE	TRUE	FALSE
121591_121244_Bsu_-	121591	121244	-	-1.4493	-1.11414	TRUE	TRUE	FALSE	TRUE	FALSE
121602_121270_Bsu_-	121602	121270	-	-1.3336	-1.10096	TRUE	TRUE	FALSE	TRUE	FALSE
121652_121285_Bsu_-	121652	121285	-	-1.35631	-1.1008	TRUE	TRUE	FALSE	TRUE	FALSE
122258_122063_Bsu_-	122258	122063	-	-1.32517	-1.10724	TRUE	TRUE	FALSE	TRUE	FALSE
122288_121926_Bsu_-	122288	121926	-	-1.42089	-1.16543	TRUE	TRUE	FALSE	TRUE	FALSE
122322_121985_Bsu_-	122322	121985	-	-1.4192	-1.09736	TRUE	TRUE	FALSE	TRUE	FALSE
122342_122047_Bsu_-	122342	122047	-	-1.32984	-1.15775	TRUE	TRUE	FALSE	TRUE	FALSE
122347_122127_Bsu_-	122347	122127	-	-1.36652	-1.02623	TRUE	TRUE	FALSE	TRUE	FALSE
122352_122049_Bsu_-	122352	122049	-	-0.5742	-1.06399	FALSE	TRUE	FALSE	TRUE	FALSE
122465_122103_Bsu_-	122465	122103	-	-1.33069	-1.12042	TRUE	TRUE	FALSE	TRUE	FALSE
122470_122348_Bsu_-	122470	122348	-	-1.4609	-1.04904	TRUE	TRUE	FALSE	TRUE	FALSE
122505_122140_Bsu_-	122505	122140	-	-1.46308	-1.15967	TRUE	TRUE	FALSE	TRUE	FALSE
122578_122275_Bsu_-	122578	122275	-	-1.38417	-1.04333	TRUE	TRUE	FALSE	TRUE	FALSE
122591_122358_Bsu_-	122591	122358	-	-1.45431	-0.632995	TRUE	FALSE	FALSE	TRUE	FALSE
122592_122279_Bsu_-	122592	122279	-	-1.38976	-1.07617	TRUE	TRUE	FALSE	TRUE	FALSE
122767_122545_Bsu_-	122767	122545	-	-1.33164	-0.487628	TRUE	FALSE	FALSE	TRUE	FALSE
122872_122602_Bsu_-	122872	122602	-	-1.44722	-1.16276	TRUE	TRUE	FALSE	TRUE	FALSE
122882_122640_Bsu_-	122882	122640	-	-1.4258	-1.10938	TRUE	TRUE	FALSE	TRUE	FALSE
123159_122796_Bsu_-	123159	122796	-	-1.33597	-1.08549	TRUE	TRUE	FALSE	TRUE	FALSE
123161_122816_Bsu_-	123161	122816	-	-1.39456	-1.08144	TRUE	TRUE	FALSE	TRUE	FALSE
123168_122873_Bsu_-	123168	122873	-	-1.46207	-1.06445	TRUE	TRUE	FALSE	TRUE	FALSE
123201_122843_Bsu_-	123201	122843	-	-1.37362	-1.07613	TRUE	TRUE	FALSE	TRUE	FALSE
123253_123001_Bsu_-	123253	123001	-	-0.804391	-0.661363	FALSE	FALSE	FALSE	TRUE	TRUE
123276_122946_Bsu_-	123276	122946	-	-1.43311	-1.07845	TRUE	TRUE	FALSE	TRUE	FALSE
123277_122946_Bsu_-	123277	122946	-	-0.72532	-0.577465	FALSE	FALSE	FALSE	TRUE	TRUE
123443_123094_Bsu_-	123443	123094	-	-0.811955	-0.646737	FALSE	FALSE	FALSE	TRUE	TRUE
123455_123195_Bsu_-	123455	123195	-	-1.42575	-1.05193	TRUE	TRUE	FALSE	TRUE	FALSE
123518_123209_Bsu_-	123518	123209	-	-1.33459	-1.17192	TRUE	TRUE	FALSE	TRUE	FALSE
123563_123243_Bsu_-	123563	123243	-	-0.937298	-0.521446	FALSE	FALSE	FALSE	TRUE	TRUE
123591_123185_Bsu_-	123591	123185	-	-1.34086	-1.03104	TRUE	TRUE	FALSE	TRUE	FALSE
123701_123452_Bsu_-	123701	123452	-	-1.33194	-1.11046	TRUE	TRUE	FALSE	TRUE	FALSE
123726_123381_Bsu_-	123726	123381	-	-1.3707	-1.13234	TRUE	TRUE	FALSE	TRUE	FALSE
123778_123434_Bsu_-	123778	123434	-	-1.35885	-1.10156	TRUE	TRUE	FALSE	TRUE	FALSE
123798_123534_Bsu_-	123798	123534	-	-1.44614	-1.03396	TRUE	TRUE	FALSE	TRUE	FALSE
123851_123482_Bsu_-	123851	123482	-	-1.33151	-1.03716	TRUE	TRUE	FALSE	TRUE	FALSE
123865_123614_Bsu_-	123865	123614	-	-0.51787	-0.341149	FALSE	FALSE	FALSE	TRUE	TRUE
123919_123646_Bsu_-	123919	123646	-	-0.709732	-1.05234	FALSE	TRUE	FALSE	TRUE	FALSE
123926_123602_Bsu_-	123926	123602	-	-1.36397	-0.628463	TRUE	FALSE	FALSE	TRUE	FALSE
123934_123631_Bsu_-	123934	123631	-	-1.37537	-1.14151	TRUE	TRUE	FALSE	TRUE	FALSE
124008_123712_Bsu_-	124008	123712	-	-1.38462	-1.1321	TRUE	TRUE	FALSE	TRUE	FALSE
124082_123680_Bsu_-	124082	123680	-	-1.4177	-1.05065	TRUE	TRUE	FALSE	TRUE	FALSE
124167_123899_Bsu_-	124167	123899	-	-1.34843	-1.07717	TRUE	TRUE	FALSE	TRUE	FALSE
124176_123829_Bsu_-	124176	123829	-	-1.44119	-1.13811	TRUE	TRUE	FALSE	TRUE	FALSE
124182_123780_Bsu_-	124182	123780	-	-0.782501	-0.441738	FALSE	FALSE	FALSE	TRUE	TRUE
124212_123925_Bsu_-	124212	123925	-	-1.38806	-0.370974	TRUE	FALSE	FALSE	TRUE	FALSE
124229_124007_Bsu_-	124229	124007	-	-1.38699	-1.04463	TRUE	TRUE	FALSE	TRUE	FALSE
124231_123946_Bsu_-	124231	123946	-	-1.34264	-1.03938	TRUE	TRUE	FALSE	TRUE	FALSE
124237_124007_Bsu_-	124237	124007	-	-1.45368	-1.07976	TRUE	TRUE	FALSE	TRUE	FALSE
124244_123910_Bsu_-	124244	123910	-	-1.4709	-1.02731	TRUE	TRUE	FALSE	TRUE	FALSE
124266_123862_Bsu_-	124266	123862	-	-0.290478	-1.09227	FALSE	TRUE	FALSE	TRUE	FALSE
124283_123842_Bsu_-	124283	123842	-	-0.145842	-0.392205	FALSE	FALSE	FALSE	TRUE	TRUE
124395_124185_Bsu_-	124395	124185	-	-1.39437	-1.04628	TRUE	TRUE	FALSE	TRUE	FALSE
124419_124158_Bsu_-	124419	124158	-	-1.329	-0.705935	TRUE	FALSE	FALSE	TRUE	FALSE
124540_124188_Bsu_-	124540	124188	-	-1.46154	-1.12952	TRUE	TRUE	FALSE	TRUE	FALSE
124543_124158_Bsu_-	124543	124158	-	-1.37488	-1.03219	TRUE	TRUE	FALSE	TRUE	FALSE
124626_124410_Bsu_-	124626	124410	-	-1.4011	-0.726568	TRUE	FALSE	FALSE	TRUE	FALSE
124630_124376_Bsu_-	124630	124376	-	-1.41547	-1.12068	TRUE	TRUE	FALSE	TRUE	FALSE
124657_124267_Bsu_-	124657	124267	-	-0.91957	-0.60998	FALSE	FALSE	FALSE	TRUE	TRUE
124657_124305_Bsu_-	124657	124305	-	-1.4648	-0.582847	TRUE	FALSE	FALSE	TRUE	FALSE
124692_124381_Bsu_-	124692	124381	-	-1.33727	-1.16007	TRUE	TRUE	FALSE	TRUE	FALSE
124693_124416_Bsu_-	124693	124416	-	-1.44429	-1.15173	TRUE	TRUE	FALSE	TRUE	FALSE
124707_124388_Bsu_-	124707	124388	-	-1.36561	-1.07998	TRUE	TRUE	FALSE	TRUE	FALSE
124714_124364_Bsu_-	124714	124364	-	-1.46127	-1.06142	TRUE	TRUE	FALSE	TRUE	FALSE
124714_124368_Bsu_-	124714	124368	-	-0.757156	-0.659235	FALSE	FALSE	FALSE	TRUE	TRUE
124748_124537_Bsu_-	124748	124537	-	-1.37458	-1.16679	TRUE	TRUE	FALSE	TRUE	FALSE
124820_124475_Bsu_-	124820	124475	-	-1.33508	-1.10457	TRUE	TRUE	FALSE	TRUE	FALSE
124832_124422_Bsu_-	124832	124422	-	-1.4169	-1.05737	TRUE	TRUE	FALSE	TRUE	FALSE
124849_124556_Bsu_-	124849	124556	-	-1.45407	-0.325851	TRUE	FALSE	FALSE	TRUE	FALSE
124855_124537_Bsu_-	124855	124537	-	-0.943727	-0.565995	FALSE	FALSE	FALSE	TRUE	TRUE
124919_124648_Bsu_-	124919	124648	-	-1.45717	-0.750736	TRUE	FALSE	FALSE	TRUE	FALSE
124999_124760_Bsu_-	124999	124760	-	-1.40784	-0.404905	TRUE	FALSE	FALSE	TRUE	FALSE
125011_124800_Bsu_-	125011	124800	-	-1.35683	-1.09595	TRUE	TRUE	FALSE	TRUE	FALSE
125057_124843_Bsu_-	125057	124843	-	-1.41053	-1.11217	TRUE	TRUE	FALSE	TRUE	FALSE
125108_124786_Bsu_-	125108	124786	-	-1.38664	-1.14846	TRUE	TRUE	FALSE	TRUE	FALSE
125129_124828_Bsu_-	125129	124828	-	-1.41688	-1.15795	TRUE	TRUE	FALSE	TRUE	FALSE
125146_124884_Bsu_-	125146	124884	-	-1.45628	-1.12504	TRUE	TRUE	FALSE	TRUE	FALSE
125179_124915_Bsu_-	125179	124915	-	-0.699504	-0.588243	FALSE	FALSE	FALSE	TRUE	TRUE
125236_124966_Bsu_-	125236	124966	-	-1.46776	-1.13226	TRUE	TRUE	FALSE	TRUE	FALSE
125288_124954_Bsu_-	125288	124954	-	-1.39427	-1.11984	TRUE	TRUE	FALSE	TRUE	FALSE
125288_124983_Bsu_-	125288	124983	-	-1.32522	-1.16357	TRUE	TRUE	FALSE	TRUE	FALSE
125364_125020_Bsu_-	125364	125020	-	-1.46214	-1.1411	TRUE	TRUE	FALSE	TRUE	FALSE
125374_125098_Bsu_-	125374	125098	-	-0.605234	-0.347731	FALSE	FALSE	FALSE	TRUE	TRUE
125384_125182_Bsu_-	125384	125182	-	-1.4092	-1.0977	TRUE	TRUE	FALSE	TRUE	FALSE
125412_125215_Bsu_-	125412	125215	-	0.149687	-1.02626	FALSE	TRUE	FALSE	TRUE	FALSE
125434_125073_Bsu_-	125434	125073	-	0.811255	-1.11264	FALSE	TRUE	FALSE	TRUE	FALSE
125492_125227_Bsu_-	125492	125227	-	0.98295	-0.23543	FALSE	FALSE	FALSE	TRUE	TRUE
125499_125219_Bsu_-	125499	125219	-	1.00495	0.00983471	FALSE	FALSE	FALSE	TRUE	TRUE
125822_125603_Bsu_-	125822	125603	-	-0.557227	-0.581038	FALSE	FALSE	FALSE	TRUE	TRUE
125866_125563_Bsu_-	125866	125563	-	-0.106119	-1.03321	FALSE	TRUE	FALSE	TRUE	FALSE
125871_125622_Bsu_-	125871	125622	-	-1.38495	-1.0485	TRUE	TRUE	FALSE	TRUE	FALSE
125924_125661_Bsu_-	125924	125661	-	-1.45227	-1.06178	TRUE	TRUE	FALSE	TRUE	FALSE
125966_125563_Bsu_-	125966	125563	-	-0.437261	-0.583717	FALSE	FALSE	FALSE	TRUE	TRUE
126103_125798_Bsu_-	126103	125798	-	-1.4678	-1.08262	TRUE	TRUE	FALSE	TRUE	FALSE
126168_125813_Bsu_-	126168	125813	-	-1.40533	-1.06313	TRUE	TRUE	FALSE	TRUE	FALSE
126168_125899_Bsu_-	126168	125899	-	-1.41982	-1.02838	TRUE	TRUE	FALSE	TRUE	FALSE
126239_125847_Bsu_-	126239	125847	-	-1.47401	-1.14193	TRUE	TRUE	FALSE	TRUE	FALSE
126280_126066_Bsu_-	126280	126066	-	-1.44412	-0.714175	TRUE	FALSE	FALSE	TRUE	FALSE
126403_126084_Bsu_-	126403	126084	-	-1.37315	-0.439624	TRUE	FALSE	FALSE	TRUE	FALSE
126483_126194_Bsu_-	126483	126194	-	-1.40742	-1.12079	TRUE	TRUE	FALSE	TRUE	FALSE
126595_126329_Bsu_-	126595	126329	-	-1.40767	-1.09211	TRUE	TRUE	FALSE	TRUE	FALSE
126598_126241_Bsu_-	126598	126241	-	-1.45305	-1.12459	TRUE	TRUE	FALSE	TRUE	FALSE
126716_126505_Bsu_-	126716	126505	-	-1.32662	-1.04531	TRUE	TRUE	FALSE	TRUE	FALSE
126801_126470_Bsu_-	126801	126470	-	-1.44069	-1.09362	TRUE	TRUE	FALSE	TRUE	FALSE
126808_126470_Bsu_-	126808	126470	-	-1.4449	-1.17421	TRUE	TRUE	FALSE	TRUE	FALSE
126829_126628_Bsu_-	126829	126628	-	-1.38043	-1.03835	TRUE	TRUE	FALSE	TRUE	FALSE
126861_126645_Bsu_-	126861	126645	-	-1.40337	-1.09667	TRUE	TRUE	FALSE	TRUE	FALSE
126866_126584_Bsu_-	126866	126584	-	-1.37978	-0.656267	TRUE	FALSE	FALSE	TRUE	FALSE
126917_126617_Bsu_-	126917	126617	-	-0.730173	-0.588996	FALSE	FALSE	FALSE	TRUE	TRUE
126962_126704_Bsu_-	126962	126704	-	-1.39935	-1.07209	TRUE	TRUE	FALSE	TRUE	FALSE
127055_126805_Bsu_-	127055	126805	-	-1.35788	-1.09869	TRUE	TRUE	FALSE	TRUE	FALSE
127068_126792_Bsu_-	127068	126792	-	-1.34987	-1.08288	TRUE	TRUE	FALSE	TRUE	FALSE
127113_126805_Bsu_-	127113	126805	-	-1.3937	-1.02785	TRUE	TRUE	FALSE	TRUE	FALSE
127115_126884_Bsu_-	127115	126884	-	-1.42888	-1.10873	TRUE	TRUE	FALSE	TRUE	FALSE
127176_126906_Bsu_-	127176	126906	-	-1.37941	-1.0703	TRUE	TRUE	FALSE	TRUE	FALSE
127221_126884_Bsu_-	127221	126884	-	-1.44732	-0.680711	TRUE	FALSE	FALSE	TRUE	FALSE
127244_126884_Bsu_-	127244	126884	-	-1.4454	-0.560968	TRUE	FALSE	FALSE	TRUE	FALSE
127308_127047_Bsu_-	127308	127047	-	-0.745262	-0.740377	FALSE	FALSE	FALSE	TRUE	TRUE
127373_127047_Bsu_-	127373	127047	-	-1.38409	-1.04609	TRUE	TRUE	FALSE	TRUE	FALSE
127430_127104_Bsu_-	127430	127104	-	-1.38203	-1.15932	TRUE	TRUE	FALSE	TRUE	FALSE
127430_127300_Bsu_-	127430	127300	-	-1.40538	-1.0878	TRUE	TRUE	FALSE	TRUE	FALSE
127584_127210_Bsu_-	127584	127210	-	-1.41827	-0.666252	TRUE	FALSE	FALSE	TRUE	FALSE
127878_127639_Bsu_-	127878	127639	-	-0.829075	-0.69189	FALSE	FALSE	FALSE	TRUE	TRUE
127887_127525_Bsu_-	127887	127525	-	-1.43666	-0.378423	TRUE	FALSE	FALSE	TRUE	FALSE
128045_127736_Bsu_-	128045	127736	-	-1.32906	-1.10621	TRUE	TRUE	FALSE	TRUE	FALSE
128065_127739_Bsu_-	128065	127739	-	-0.868476	-0.620105	FALSE	FALSE	FALSE	TRUE	TRUE
128132_127870_Bsu_-	128132	127870	-	-1.32792	-1.02617	TRUE	TRUE	FALSE	TRUE	FALSE
128230_127983_Bsu_-	128230	127983	-	-1.45276	-0.356448	TRUE	FALSE	FALSE	TRUE	FALSE
128235_127983_Bsu_-	128235	127983	-	-0.541317	-0.485261	FALSE	FALSE	FALSE	TRUE	TRUE
128252_127992_Bsu_-	128252	127992	-	-1.4024	-1.03445	TRUE	TRUE	FALSE	TRUE	FALSE
128274_128036_Bsu_-	128274	128036	-	-0.481241	-0.461058	FALSE	FALSE	FALSE	TRUE	TRUE
128315_128044_Bsu_-	128315	128044	-	-0.538842	-0.501578	FALSE	FALSE	FALSE	TRUE	TRUE
128317_128017_Bsu_-	128317	128017	-	-1.37819	-1.14707	TRUE	TRUE	FALSE	TRUE	FALSE
128361_127973_Bsu_-	128361	127973	-	-0.0207375	-0.163323	FALSE	FALSE	FALSE	TRUE	TRUE
128361_128112_Bsu_-	128361	128112	-	-0.544394	-0.554886	FALSE	FALSE	FALSE	TRUE	TRUE
128370_128127_Bsu_-	128370	128127	-	-0.794727	-0.752696	FALSE	FALSE	FALSE	TRUE	TRUE
128379_128067_Bsu_-	128379	128067	-	-1.44276	-1.16036	TRUE	TRUE	FALSE	TRUE	FALSE
128398_128079_Bsu_-	128398	128079	-	-1.3769	-1.10695	TRUE	TRUE	FALSE	TRUE	FALSE
128479_128056_Bsu_-	128479	128056	-	-0.374474	-1.17213	FALSE	TRUE	FALSE	TRUE	FALSE
128514_128133_Bsu_-	128514	128133	-	-1.34297	-1.10046	TRUE	TRUE	FALSE	TRUE	FALSE
128585_128338_Bsu_-	128585	128338	-	-1.3788	-0.51845	TRUE	FALSE	FALSE	TRUE	FALSE
128636_128259_Bsu_-	128636	128259	-	-1.4706	-1.06423	TRUE	TRUE	FALSE	TRUE	FALSE
128697_128348_Bsu_-	128697	128348	-	-0.584045	-0.588469	FALSE	FALSE	FALSE	TRUE	TRUE
128697_128369_Bsu_-	128697	128369	-	-1.33847	-1.04251	TRUE	TRUE	FALSE	TRUE	FALSE
128729_128488_Bsu_-	128729	128488	-	-1.41654	-1.03051	TRUE	TRUE	FALSE	TRUE	FALSE
128758_128404_Bsu_-	128758	128404	-	-1.44796	-1.03747	TRUE	TRUE	FALSE	TRUE	FALSE
128800_128538_Bsu_-	128800	128538	-	-0.552066	-0.528425	FALSE	FALSE	FALSE	TRUE	TRUE
128925_128694_Bsu_-	128925	128694	-	-1.32807	-0.602865	TRUE	FALSE	FALSE	TRUE	FALSE
128995_128720_Bsu_-	128995	128720	-	-1.37284	-1.03791	TRUE	TRUE	FALSE	TRUE	FALSE
129020_128763_Bsu_-	129020	128763	-	-1.41387	-0.611811	TRUE	FALSE	FALSE	TRUE	FALSE
129057_128628_Bsu_-	129057	128628	-	-1.33649	-1.12477	TRUE	TRUE	FALSE	TRUE	FALSE
129081_128736_Bsu_-	129081	128736	-	-1.36578	-1.11701	TRUE	TRUE	FALSE	TRUE	FALSE
129961_129704_Bsu_-	129961	129704	-	-1.40997	-1.02963	TRUE	TRUE	FALSE	TRUE	FALSE
129982_129773_Bsu_-	129982	129773	-	-0.876123	-0.624135	FALSE	FALSE	FALSE	TRUE	TRUE
129984_129780_Bsu_-	129984	129780	-	-1.4636	-0.644213	TRUE	FALSE	FALSE	TRUE	FALSE
130029_129763_Bsu_-	130029	129763	-	-1.40177	-1.08925	TRUE	TRUE	FALSE	TRUE	FALSE
130031_129841_Bsu_-	130031	129841	-	-1.36169	-0.631378	TRUE	FALSE	FALSE	TRUE	FALSE
130092_129732_Bsu_-	130092	129732	-	-1.40954	-1.15912	TRUE	TRUE	FALSE	TRUE	FALSE
130100_129877_Bsu_-	130100	129877	-	-1.36157	-1.14095	TRUE	TRUE	FALSE	TRUE	FALSE
130461_130165_Bsu_-	130461	130165	-	-1.44583	-0.49016	TRUE	FALSE	FALSE	TRUE	FALSE
130600_130283_Bsu_-	130600	130283	-	-0.650992	-0.522428	FALSE	FALSE	FALSE	TRUE	TRUE
130976_130693_Bsu_-	130976	130693	-	-1.3859	-1.10988	TRUE	TRUE	FALSE	TRUE	FALSE
131058_130760_Bsu_-	131058	130760	-	-0.713639	-0.697286	FALSE	FALSE	FALSE	TRUE	TRUE
131133_130781_Bsu_-	131133	130781	-	-0.771566	-0.546276	FALSE	FALSE	FALSE	TRUE	TRUE
131166_130928_Bsu_-	131166	130928	-	-1.33926	-1.09332	TRUE	TRUE	FALSE	TRUE	FALSE
131174_130776_Bsu_-	131174	130776	-	-1.44672	-1.16369	TRUE	TRUE	FALSE	TRUE	FALSE
131192_130993_Bsu_-	131192	130993	-	-1.42088	-1.13307	TRUE	TRUE	FALSE	TRUE	FALSE
131215_130886_Bsu_-	131215	130886	-	-1.46843	-1.13565	TRUE	TRUE	FALSE	TRUE	FALSE
131226_130928_Bsu_-	131226	130928	-	-1.45717	-0.673045	TRUE	FALSE	FALSE	TRUE	FALSE
131227_130928_Bsu_-	131227	130928	-	-1.36339	-1.15415	TRUE	TRUE	FALSE	TRUE	FALSE
131295_130980_Bsu_-	131295	130980	-	-1.40532	-0.294366	TRUE	FALSE	FALSE	TRUE	FALSE
131295_130990_Bsu_-	131295	130990	-	-1.46568	-1.04087	TRUE	TRUE	FALSE	TRUE	FALSE
131330_131065_Bsu_-	131330	131065	-	-1.35668	-1.14593	TRUE	TRUE	FALSE	TRUE	FALSE
131379_131055_Bsu_-	131379	131055	-	-1.41447	-0.568047	TRUE	FALSE	FALSE	TRUE	FALSE
131458_131333_Bsu_-	131458	131333	-	-0.773689	-0.680492	FALSE	FALSE	FALSE	TRUE	TRUE
131555_131232_Bsu_-	131555	131232	-	-1.3261	-1.17038	TRUE	TRUE	FALSE	TRUE	FALSE
131570_131296_Bsu_-	131570	131296	-	-0.724099	-0.630849	FALSE	FALSE	FALSE	TRUE	TRUE
131616_131355_Bsu_-	131616	131355	-	-1.34138	-1.02712	TRUE	TRUE	FALSE	TRUE	FALSE
131646_131488_Bsu_-	131646	131488	-	-1.36962	-0.534682	TRUE	FALSE	FALSE	TRUE	FALSE
131696_131439_Bsu_-	131696	131439	-	-1.32765	-1.03406	TRUE	TRUE	FALSE	TRUE	FALSE
131846_131503_Bsu_-	131846	131503	-	-1.47229	-1.06656	TRUE	TRUE	FALSE	TRUE	FALSE
131918_131659_Bsu_-	131918	131659	-	-0.962746	-0.645496	FALSE	FALSE	FALSE	TRUE	TRUE
131934_131652_Bsu_-	131934	131652	-	-0.79712	-0.60736	FALSE	FALSE	FALSE	TRUE	TRUE
131958_131637_Bsu_-	131958	131637	-	-0.679505	-0.309521	FALSE	FALSE	FALSE	TRUE	TRUE
131992_131770_Bsu_-	131992	131770	-	-1.3835	-1.04878	TRUE	TRUE	FALSE	TRUE	FALSE
132052_131785_Bsu_-	132052	131785	-	-1.42952	-1.15156	TRUE	TRUE	FALSE	TRUE	FALSE
132135_131785_Bsu_-	132135	131785	-	-1.46849	-1.163	TRUE	TRUE	FALSE	TRUE	FALSE
132155_131809_Bsu_-	132155	131809	-	-1.39688	-0.377407	TRUE	FALSE	FALSE	TRUE	FALSE
132186_131876_Bsu_-	132186	131876	-	-1.35302	-1.04537	TRUE	TRUE	FALSE	TRUE	FALSE
132204_131899_Bsu_-	132204	131899	-	-1.45589	-1.12123	TRUE	TRUE	FALSE	TRUE	FALSE
132204_131981_Bsu_-	132204	131981	-	-1.41956	-1.12658	TRUE	TRUE	FALSE	TRUE	FALSE
132204_131995_Bsu_-	132204	131995	-	-1.37823	-1.0717	TRUE	TRUE	FALSE	TRUE	FALSE
132213_131883_Bsu_-	132213	131883	-	-1.45318	-0.442027	TRUE	FALSE	FALSE	TRUE	FALSE
132213_132029_Bsu_-	132213	132029	-	-1.40268	-0.492243	TRUE	FALSE	FALSE	TRUE	FALSE
132278_131899_Bsu_-	132278	131899	-	-1.47399	-1.06144	TRUE	TRUE	FALSE	TRUE	FALSE
132292_131983_Bsu_-	132292	131983	-	-1.42397	-1.08295	TRUE	TRUE	FALSE	TRUE	FALSE
132297_131940_Bsu_-	132297	131940	-	-1.37754	-1.16071	TRUE	TRUE	FALSE	TRUE	FALSE
132309_132135_Bsu_-	132309	132135	-	-1.38153	-1.12021	TRUE	TRUE	FALSE	TRUE	FALSE
132319_131981_Bsu_-	132319	131981	-	-1.36637	-1.17303	TRUE	TRUE	FALSE	TRUE	FALSE
132319_132035_Bsu_-	132319	132035	-	-1.47158	-1.16038	TRUE	TRUE	FALSE	TRUE	FALSE
132319_132102_Bsu_-	132319	132102	-	-0.838665	-0.500069	FALSE	FALSE	FALSE	TRUE	TRUE
132377_132029_Bsu_-	132377	132029	-	-0.71234	-0.422184	FALSE	FALSE	FALSE	TRUE	TRUE
132385_132247_Bsu_-	132385	132247	-	-1.34933	-0.661463	TRUE	FALSE	FALSE	TRUE	FALSE
132474_132181_Bsu_-	132474	132181	-	-1.46083	-1.06574	TRUE	TRUE	FALSE	TRUE	FALSE
132474_132247_Bsu_-	132474	132247	-	-1.35813	-1.13411	TRUE	TRUE	FALSE	TRUE	FALSE
132484_132210_Bsu_-	132484	132210	-	-1.32791	-0.663046	TRUE	FALSE	FALSE	TRUE	FALSE
132531_132215_Bsu_-	132531	132215	-	-1.34089	-1.15106	TRUE	TRUE	FALSE	TRUE	FALSE
132549_132337_Bsu_-	132549	132337	-	-1.37448	-0.632298	TRUE	FALSE	FALSE	TRUE	FALSE
132584_132229_Bsu_-	132584	132229	-	-1.44262	-1.02793	TRUE	TRUE	FALSE	TRUE	FALSE
132597_132335_Bsu_-	132597	132335	-	-1.45064	-1.05195	TRUE	TRUE	FALSE	TRUE	FALSE
132617_132310_Bsu_-	132617	132310	-	-0.806707	-0.56761	FALSE	FALSE	FALSE	TRUE	TRUE
132698_132337_Bsu_-	132698	132337	-	-1.33545	-1.07268	TRUE	TRUE	FALSE	TRUE	FALSE
133246_132972_Bsu_-	133246	132972	-	-1.3923	-1.03602	TRUE	TRUE	FALSE	TRUE	FALSE
133285_132976_Bsu_-	133285	132976	-	-1.39083	-1.04545	TRUE	TRUE	FALSE	TRUE	FALSE
133307_132920_Bsu_-	133307	132920	-	-1.35081	-1.13711	TRUE	TRUE	FALSE	TRUE	FALSE
133362_133007_Bsu_-	133362	133007	-	-1.34529	-1.16162	TRUE	TRUE	FALSE	TRUE	FALSE
133387_133027_Bsu_-	133387	133027	-	-1.37226	-1.09937	TRUE	TRUE	FALSE	TRUE	FALSE
133391_133075_Bsu_-	133391	133075	-	-1.44741	-1.05903	TRUE	TRUE	FALSE	TRUE	FALSE
133391_133091_Bsu_-	133391	133091	-	-1.42988	-0.447891	TRUE	FALSE	FALSE	TRUE	FALSE
133419_133063_Bsu_-	133419	133063	-	-1.47233	-1.02775	TRUE	TRUE	FALSE	TRUE	FALSE
133477_133216_Bsu_-	133477	133216	-	-1.35974	-1.03762	TRUE	TRUE	FALSE	TRUE	FALSE
133479_133089_Bsu_-	133479	133089	-	-1.43961	-1.1702	TRUE	TRUE	FALSE	TRUE	FALSE
133487_133129_Bsu_-	133487	133129	-	-1.36093	-1.17169	TRUE	TRUE	FALSE	TRUE	FALSE
133487_133168_Bsu_-	133487	133168	-	-1.39811	-1.08024	TRUE	TRUE	FALSE	TRUE	FALSE
133542_133266_Bsu_-	133542	133266	-	-1.39836	-1.15583	TRUE	TRUE	FALSE	TRUE	FALSE
133548_133160_Bsu_-	133548	133160	-	-1.33412	-1.08389	TRUE	TRUE	FALSE	TRUE	FALSE
133562_133192_Bsu_-	133562	133192	-	-1.38985	-1.17359	TRUE	TRUE	FALSE	TRUE	FALSE
133585_133276_Bsu_-	133585	133276	-	-1.44639	-1.06374	TRUE	TRUE	FALSE	TRUE	FALSE
133601_133273_Bsu_-	133601	133273	-	-1.34785	-1.11693	TRUE	TRUE	FALSE	TRUE	FALSE
133662_133336_Bsu_-	133662	133336	-	-1.32741	-1.06132	TRUE	TRUE	FALSE	TRUE	FALSE
133720_133419_Bsu_-	133720	133419	-	-1.32564	-1.07109	TRUE	TRUE	FALSE	TRUE	FALSE
133738_133443_Bsu_-	133738	133443	-	-1.41677	-1.10335	TRUE	TRUE	FALSE	TRUE	FALSE
133775_133450_Bsu_-	133775	133450	-	-1.3825	-1.09871	TRUE	TRUE	FALSE	TRUE	FALSE
133857_133504_Bsu_-	133857	133504	-	-1.44087	-1.16147	TRUE	TRUE	FALSE	TRUE	FALSE
133858_133721_Bsu_-	133858	133721	-	-1.43195	-1.07775	TRUE	TRUE	FALSE	TRUE	FALSE
133881_133494_Bsu_-	133881	133494	-	-1.40645	-1.07889	TRUE	TRUE	FALSE	TRUE	FALSE
133936_133527_Bsu_-	133936	133527	-	-1.35049	-1.05263	TRUE	TRUE	FALSE	TRUE	FALSE
133951_133648_Bsu_-	133951	133648	-	-1.45013	-1.16762	TRUE	TRUE	FALSE	TRUE	FALSE
134425_134230_Bsu_-	134425	134230	-	-1.41193	-1.17096	TRUE	TRUE	FALSE	TRUE	FALSE
134550_134209_Bsu_-	134550	134209	-	-1.43915	-0.645267	TRUE	FALSE	FALSE	TRUE	FALSE
134589_134316_Bsu_-	134589	134316	-	-1.41042	-0.511819	TRUE	FALSE	FALSE	TRUE	FALSE
134628_134355_Bsu_-	134628	134355	-	-1.44517	-1.13148	TRUE	TRUE	FALSE	TRUE	FALSE
134722_134448_Bsu_-	134722	134448	-	-1.35718	-1.12028	TRUE	TRUE	FALSE	TRUE	FALSE
134761_134543_Bsu_-	134761	134543	-	-1.3928	-1.10667	TRUE	TRUE	FALSE	TRUE	FALSE
134794_134416_Bsu_-	134794	134416	-	-1.36908	-1.09326	TRUE	TRUE	FALSE	TRUE	FALSE
134830_134575_Bsu_-	134830	134575	-	-1.38547	-0.541313	TRUE	FALSE	FALSE	TRUE	FALSE
134849_134622_Bsu_-	134849	134622	-	-1.44724	-1.13886	TRUE	TRUE	FALSE	TRUE	FALSE
134860_134618_Bsu_-	134860	134618	-	-1.41631	-1.10019	TRUE	TRUE	FALSE	TRUE	FALSE
134938_134795_Bsu_-	134938	134795	-	-1.43142	-1.03619	TRUE	TRUE	FALSE	TRUE	FALSE
134997_134851_Bsu_-	134997	134851	-	-1.42689	-0.441983	TRUE	FALSE	FALSE	TRUE	FALSE
135017_134752_Bsu_-	135017	134752	-	-1.38813	-1.14474	TRUE	TRUE	FALSE	TRUE	FALSE
135103_134822_Bsu_-	135103	134822	-	0.86062	1.08369	FALSE	FALSE	FALSE	TRUE	TRUE
135127_134800_Bsu_-	135127	134800	-	-0.789294	-0.587819	FALSE	FALSE	FALSE	TRUE	TRUE
135976_135790_Bsu_-	135976	135790	-	-1.36979	-1.1693	TRUE	TRUE	FALSE	TRUE	FALSE
135978_135802_Bsu_-	135978	135802	-	-1.36451	-1.09641	TRUE	TRUE	FALSE	TRUE	FALSE
136059_135748_Bsu_-	136059	135748	-	0.170991	-0.246755	FALSE	FALSE	FALSE	TRUE	TRUE
136065_135835_Bsu_-	136065	135835	-	-0.031203	-1.13435	FALSE	TRUE	FALSE	TRUE	FALSE
136082_135812_Bsu_-	136082	135812	-	0.171972	-1.03751	FALSE	TRUE	FALSE	TRUE	FALSE
136113_135802_Bsu_-	136113	135802	-	0.322905	-1.11268	FALSE	TRUE	FALSE	TRUE	FALSE
136168_135856_Bsu_-	136168	135856	-	0.0278871	-0.236016	FALSE	FALSE	FALSE	TRUE	TRUE
136266_135967_Bsu_-	136266	135967	-	-0.61478	-0.583841	FALSE	FALSE	FALSE	TRUE	TRUE
136583_136406_Bsu_-	136583	136406	-	-1.42107	-1.10554	TRUE	TRUE	FALSE	TRUE	FALSE
136673_136430_Bsu_-	136673	136430	-	-1.34909	-0.18913	TRUE	FALSE	FALSE	TRUE	FALSE
136714_136495_Bsu_-	136714	136495	-	-1.43085	-0.580821	TRUE	FALSE	FALSE	TRUE	FALSE
136776_136661_Bsu_-	136776	136661	-	-0.817887	-0.706821	FALSE	FALSE	FALSE	TRUE	TRUE
136810_136472_Bsu_-	136810	136472	-	-1.46384	-1.11454	TRUE	TRUE	FALSE	TRUE	FALSE
136964_136645_Bsu_-	136964	136645	-	-1.46118	-1.06408	TRUE	TRUE	FALSE	TRUE	FALSE
137560_137362_Bsu_-	137560	137362	-	-1.44159	-1.02896	TRUE	TRUE	FALSE	TRUE	FALSE
137657_137325_Bsu_-	137657	137325	-	-1.38357	-0.402546	TRUE	FALSE	FALSE	TRUE	FALSE
137688_137325_Bsu_-	137688	137325	-	-1.40716	-1.04433	TRUE	TRUE	FALSE	TRUE	FALSE
137732_137449_Bsu_-	137732	137449	-	-0.912371	-0.628043	FALSE	FALSE	FALSE	TRUE	TRUE
137778_137472_Bsu_-	137778	137472	-	1.10551	1.17314	FALSE	FALSE	FALSE	TRUE	TRUE
137778_137490_Bsu_-	137778	137490	-	-1.38132	-0.382725	TRUE	FALSE	FALSE	TRUE	FALSE
137793_137561_Bsu_-	137793	137561	-	-1.44848	-1.12318	TRUE	TRUE	FALSE	TRUE	FALSE
137794_137488_Bsu_-	137794	137488	-	-1.45139	-0.676011	TRUE	FALSE	FALSE	TRUE	FALSE
137824_137449_Bsu_-	137824	137449	-	-1.46733	-1.11913	TRUE	TRUE	FALSE	TRUE	FALSE
137844_137488_Bsu_-	137844	137488	-	-1.36401	-1.07596	TRUE	TRUE	FALSE	TRUE	FALSE
137844_137561_Bsu_-	137844	137561	-	-0.81053	-0.61756	FALSE	FALSE	FALSE	TRUE	TRUE
137906_137559_Bsu_-	137906	137559	-	-1.4368	-1.10623	TRUE	TRUE	FALSE	TRUE	FALSE
137915_137532_Bsu_-	137915	137532	-	-1.35765	-1.09181	TRUE	TRUE	FALSE	TRUE	FALSE
137940_137551_Bsu_-	137940	137551	-	-1.34129	-1.02936	TRUE	TRUE	FALSE	TRUE	FALSE
138059_137679_Bsu_-	138059	137679	-	-1.40176	-1.1614	TRUE	TRUE	FALSE	TRUE	FALSE
138685_138539_Bsu_-	138685	138539	-	-1.44209	-1.15546	TRUE	TRUE	FALSE	TRUE	FALSE
139137_138899_Bsu_-	139137	138899	-	-1.4141	-1.16696	TRUE	TRUE	FALSE	TRUE	FALSE
139175_138894_Bsu_-	139175	138894	-	-1.37821	-1.16256	TRUE	TRUE	FALSE	TRUE	FALSE
139196_138914_Bsu_-	139196	138914	-	-1.34395	-1.06095	TRUE	TRUE	FALSE	TRUE	FALSE
139265_139094_Bsu_-	139265	139094	-	-1.46638	-1.10336	TRUE	TRUE	FALSE	TRUE	FALSE
139338_139058_Bsu_-	139338	139058	-	-0.870664	-0.58707	FALSE	FALSE	FALSE	TRUE	TRUE
139380_139161_Bsu_-	139380	139161	-	-1.43214	-0.591123	TRUE	FALSE	FALSE	TRUE	FALSE
139395_139130_Bsu_-	139395	139130	-	-1.02513	-0.524922	FALSE	FALSE	FALSE	TRUE	TRUE
139795_139533_Bsu_-	139795	139533	-	-1.35534	-0.403974	TRUE	FALSE	FALSE	TRUE	FALSE
140767_140505_Bsu_-	140767	140505	-	-1.38988	-1.17036	TRUE	TRUE	FALSE	TRUE	FALSE
141066_140886_Bsu_-	141066	140886	-	-1.33624	-1.12266	TRUE	TRUE	FALSE	TRUE	FALSE
141094_140881_Bsu_-	141094	140881	-	-1.33873	-0.685906	TRUE	FALSE	FALSE	TRUE	FALSE
141584_141245_Bsu_-	141584	141245	-	-1.44096	-1.13042	TRUE	TRUE	FALSE	TRUE	FALSE
141584_141324_Bsu_-	141584	141324	-	-1.32721	-1.13202	TRUE	TRUE	FALSE	TRUE	FALSE
141617_141251_Bsu_-	141617	141251	-	-1.43125	-1.112	TRUE	TRUE	FALSE	TRUE	FALSE
141640_141322_Bsu_-	141640	141322	-	-1.34068	-1.11346	TRUE	TRUE	FALSE	TRUE	FALSE
141680_141390_Bsu_-	141680	141390	-	-1.41451	-1.09772	TRUE	TRUE	FALSE	TRUE	FALSE
141709_141390_Bsu_-	141709	141390	-	-1.34748	-0.444068	TRUE	FALSE	FALSE	TRUE	FALSE
142312_142020_Bsu_-	142312	142020	-	-1.44842	-1.17031	TRUE	TRUE	FALSE	TRUE	FALSE
142353_142103_Bsu_-	142353	142103	-	-1.47472	-0.569958	TRUE	FALSE	FALSE	TRUE	FALSE
142680_142442_Bsu_-	142680	142442	-	-0.644612	-0.500676	FALSE	FALSE	FALSE	TRUE	TRUE
142733_142443_Bsu_-	142733	142443	-	-0.551989	-0.603461	FALSE	FALSE	FALSE	TRUE	TRUE
142871_142505_Bsu_-	142871	142505	-	-0.306877	-0.519544	FALSE	FALSE	FALSE	TRUE	TRUE
142932_142626_Bsu_-	142932	142626	-	-1.34733	-1.08103	TRUE	TRUE	FALSE	TRUE	FALSE
143280_143034_Bsu_-	143280	143034	-	-1.35325	-1.15202	TRUE	TRUE	FALSE	TRUE	FALSE
143672_143432_Bsu_-	143672	143432	-	-1.34685	-1.1649	TRUE	TRUE	FALSE	TRUE	FALSE
143674_143463_Bsu_-	143674	143463	-	-1.44188	-0.596616	TRUE	FALSE	FALSE	TRUE	FALSE
143709_143511_Bsu_-	143709	143511	-	-1.36852	-1.15138	TRUE	TRUE	FALSE	TRUE	FALSE
143715_143400_Bsu_-	143715	143400	-	-1.42066	-1.07793	TRUE	TRUE	FALSE	TRUE	FALSE
143789_143506_Bsu_-	143789	143506	-	-1.37611	-1.08054	TRUE	TRUE	FALSE	TRUE	FALSE
143853_143506_Bsu_-	143853	143506	-	-0.501025	-0.500477	FALSE	FALSE	FALSE	TRUE	TRUE
144368_144121_Bsu_-	144368	144121	-	-1.37172	-1.08659	TRUE	TRUE	FALSE	TRUE	FALSE
144497_144179_Bsu_-	144497	144179	-	-0.722874	-0.429864	FALSE	FALSE	FALSE	TRUE	TRUE
144513_144142_Bsu_-	144513	144142	-	-1.44353	-0.465592	TRUE	FALSE	FALSE	TRUE	FALSE
144513_144229_Bsu_-	144513	144229	-	-1.46062	-1.07656	TRUE	TRUE	FALSE	TRUE	FALSE
144753_144667_Bsu_-	144753	144667	-	-1.366	-1.04794	TRUE	TRUE	FALSE	TRUE	FALSE
144858_144599_Bsu_-	144858	144599	-	-1.46281	-0.634994	TRUE	FALSE	FALSE	TRUE	FALSE
145011_144646_Bsu_-	145011	144646	-	-1.46953	-1.03214	TRUE	TRUE	FALSE	TRUE	FALSE
145016_144691_Bsu_-	145016	144691	-	-1.41244	-1.03972	TRUE	TRUE	FALSE	TRUE	FALSE
145017_144774_Bsu_-	145017	144774	-	-1.36716	-0.534973	TRUE	FALSE	FALSE	TRUE	FALSE
145050_144936_Bsu_-	145050	144936	-	-1.40989	-1.16829	TRUE	TRUE	FALSE	TRUE	FALSE
145082_144774_Bsu_-	145082	144774	-	-1.40495	-1.04707	TRUE	TRUE	FALSE	TRUE	FALSE
145127_144844_Bsu_-	145127	144844	-	-1.32668	-1.04869	TRUE	TRUE	FALSE	TRUE	FALSE
145135_144820_Bsu_-	145135	144820	-	-1.40842	-1.1554	TRUE	TRUE	FALSE	TRUE	FALSE
145188_144784_Bsu_-	145188	144784	-	-1.46532	-1.06686	TRUE	TRUE	FALSE	TRUE	FALSE
145271_145090_Bsu_-	145271	145090	-	-0.536855	-0.532912	FALSE	FALSE	FALSE	TRUE	TRUE
145283_145084_Bsu_-	145283	145084	-	-1.4324	-1.16692	TRUE	TRUE	FALSE	TRUE	FALSE
145304_144936_Bsu_-	145304	144936	-	-1.38215	-1.05322	TRUE	TRUE	FALSE	TRUE	FALSE
145310_144937_Bsu_-	145310	144937	-	-0.543616	-0.306402	FALSE	FALSE	FALSE	TRUE	TRUE
145310_145088_Bsu_-	145310	145088	-	-0.759194	-0.49746	FALSE	FALSE	FALSE	TRUE	TRUE
145319_145002_Bsu_-	145319	145002	-	-1.45593	-1.0547	TRUE	TRUE	FALSE	TRUE	FALSE
145330_145041_Bsu_-	145330	145041	-	-0.283434	-0.387123	FALSE	FALSE	FALSE	TRUE	TRUE
145338_144981_Bsu_-	145338	144981	-	-0.0913902	-0.175342	FALSE	FALSE	FALSE	TRUE	TRUE
145338_145033_Bsu_-	145338	145033	-	-0.412753	-0.461132	FALSE	FALSE	FALSE	TRUE	TRUE
145338_145088_Bsu_-	145338	145088	-	-0.72471	-0.708261	FALSE	FALSE	FALSE	TRUE	TRUE
145338_145113_Bsu_-	145338	145113	-	-0.730926	-0.51452	FALSE	FALSE	FALSE	TRUE	TRUE
145375_145088_Bsu_-	145375	145088	-	-1.33353	-0.438454	TRUE	FALSE	FALSE	TRUE	FALSE
145530_145268_Bsu_-	145530	145268	-	-1.3505	-1.02985	TRUE	TRUE	FALSE	TRUE	FALSE
145554_145300_Bsu_-	145554	145300	-	-1.32582	-0.521253	TRUE	FALSE	FALSE	TRUE	FALSE
145554_145326_Bsu_-	145554	145326	-	-0.712444	-0.624541	FALSE	FALSE	FALSE	TRUE	TRUE
145564_145300_Bsu_-	145564	145300	-	-1.45545	-1.10991	TRUE	TRUE	FALSE	TRUE	FALSE
145606_145321_Bsu_-	145606	145321	-	-1.39865	-1.10046	TRUE	TRUE	FALSE	TRUE	FALSE
145649_145300_Bsu_-	145649	145300	-	-1.38059	-1.11033	TRUE	TRUE	FALSE	TRUE	FALSE
145649_145480_Bsu_-	145649	145480	-	-0.879471	-0.589311	FALSE	FALSE	FALSE	TRUE	TRUE
145736_145456_Bsu_-	145736	145456	-	-1.36836	-0.568244	TRUE	FALSE	FALSE	TRUE	FALSE
145760_145516_Bsu_-	145760	145516	-	-1.47456	-1.09844	TRUE	TRUE	FALSE	TRUE	FALSE
145799_145672_Bsu_-	145799	145672	-	-1.47441	-1.0527	TRUE	TRUE	FALSE	TRUE	FALSE
146201_145942_Bsu_-	146201	145942	-	-1.4448	-0.551532	TRUE	FALSE	FALSE	TRUE	FALSE
146213_145970_Bsu_-	146213	145970	-	-0.726539	-0.344466	FALSE	FALSE	FALSE	TRUE	TRUE
146221_145916_Bsu_-	146221	145916	-	-1.4475	-1.08322	TRUE	TRUE	FALSE	TRUE	FALSE
146251_145937_Bsu_-	146251	145937	-	-0.484564	-0.324535	FALSE	FALSE	FALSE	TRUE	TRUE
146277_145942_Bsu_-	146277	145942	-	-1.456	-1.06256	TRUE	TRUE	FALSE	TRUE	FALSE
146291_146033_Bsu_-	146291	146033	-	-1.41169	-1.06505	TRUE	TRUE	FALSE	TRUE	FALSE
146293_145970_Bsu_-	146293	145970	-	-1.40128	-1.15889	TRUE	TRUE	FALSE	TRUE	FALSE
146377_145988_Bsu_-	146377	145988	-	-1.34076	-1.06846	TRUE	TRUE	FALSE	TRUE	FALSE
146504_146130_Bsu_-	146504	146130	-	-0.525593	-0.373494	FALSE	FALSE	FALSE	TRUE	TRUE
146785_146604_Bsu_-	146785	146604	-	-1.40169	-1.05063	TRUE	TRUE	FALSE	TRUE	FALSE
146802_146541_Bsu_-	146802	146541	-	-1.36192	-0.338264	TRUE	FALSE	FALSE	TRUE	FALSE
146859_146681_Bsu_-	146859	146681	-	-1.41392	-1.17316	TRUE	TRUE	FALSE	TRUE	FALSE
146981_146776_Bsu_-	146981	146776	-	-1.45545	-1.12704	TRUE	TRUE	FALSE	TRUE	FALSE
147009_146741_Bsu_-	147009	146741	-	-1.33538	-1.14498	TRUE	TRUE	FALSE	TRUE	FALSE
147035_146801_Bsu_-	147035	146801	-	-1.44297	-0.312834	TRUE	FALSE	FALSE	TRUE	FALSE
147100_146759_Bsu_-	147100	146759	-	-0.566567	-0.497636	FALSE	FALSE	FALSE	TRUE	TRUE
147103_146850_Bsu_-	147103	146850	-	-1.43673	-1.17218	TRUE	TRUE	FALSE	TRUE	FALSE
147131_146845_Bsu_-	147131	146845	-	-1.45609	-1.0447	TRUE	TRUE	FALSE	TRUE	FALSE
147208_147008_Bsu_-	147208	147008	-	-1.41675	-1.09436	TRUE	TRUE	FALSE	TRUE	FALSE
147224_146910_Bsu_-	147224	146910	-	-1.42039	-1.06446	TRUE	TRUE	FALSE	TRUE	FALSE
148185_147988_Bsu_-	148185	147988	-	-0.8086	-0.777802	FALSE	FALSE	FALSE	TRUE	TRUE
148190_148010_Bsu_-	148190	148010	-	-0.58549	-0.50038	FALSE	FALSE	FALSE	TRUE	TRUE
148264_147991_Bsu_-	148264	147991	-	-1.40195	-0.674901	TRUE	FALSE	FALSE	TRUE	FALSE
148305_147980_Bsu_-	148305	147980	-	-1.3515	-1.04042	TRUE	TRUE	FALSE	TRUE	FALSE
148320_148120_Bsu_-	148320	148120	-	-1.4019	-0.428273	TRUE	FALSE	FALSE	TRUE	FALSE
148322_148055_Bsu_-	148322	148055	-	-1.36997	-1.12763	TRUE	TRUE	FALSE	TRUE	FALSE
148641_148415_Bsu_-	148641	148415	-	-1.36135	-1.09633	TRUE	TRUE	FALSE	TRUE	FALSE
148686_148415_Bsu_-	148686	148415	-	-1.43902	-1.10609	TRUE	TRUE	FALSE	TRUE	FALSE
148714_148440_Bsu_-	148714	148440	-	-1.34463	-1.08132	TRUE	TRUE	FALSE	TRUE	FALSE
149271_149018_Bsu_-	149271	149018	-	-1.47209	-1.02606	TRUE	TRUE	FALSE	TRUE	FALSE
149281_149011_Bsu_-	149281	149011	-	-1.40452	-1.09314	TRUE	TRUE	FALSE	TRUE	FALSE
149281_149033_Bsu_-	149281	149033	-	-1.42934	-1.13718	TRUE	TRUE	FALSE	TRUE	FALSE
149380_149028_Bsu_-	149380	149028	-	-1.46043	-1.07862	TRUE	TRUE	FALSE	TRUE	FALSE
149380_149038_Bsu_-	149380	149038	-	-1.34508	-1.06562	TRUE	TRUE	FALSE	TRUE	FALSE
149460_149236_Bsu_-	149460	149236	-	-1.45781	-0.639379	TRUE	FALSE	FALSE	TRUE	FALSE
149461_149096_Bsu_-	149461	149096	-	-0.437223	-0.348188	FALSE	FALSE	FALSE	TRUE	TRUE
149476_149226_Bsu_-	149476	149226	-	-1.40268	-1.07776	TRUE	TRUE	FALSE	TRUE	FALSE
149489_149105_Bsu_-	149489	149105	-	-0.650992	-0.299869	FALSE	FALSE	FALSE	TRUE	TRUE
149517_149287_Bsu_-	149517	149287	-	-1.46549	-1.16664	TRUE	TRUE	FALSE	TRUE	FALSE
149540_149194_Bsu_-	149540	149194	-	-1.47463	-0.526205	TRUE	FALSE	FALSE	TRUE	FALSE
149547_149277_Bsu_-	149547	149277	-	-1.41885	-0.510055	TRUE	FALSE	FALSE	TRUE	FALSE
149553_149272_Bsu_-	149553	149272	-	-1.3675	-1.1467	TRUE	TRUE	FALSE	TRUE	FALSE
149562_149204_Bsu_-	149562	149204	-	-1.42779	-1.13921	TRUE	TRUE	FALSE	TRUE	FALSE
149599_149279_Bsu_-	149599	149279	-	-1.43219	-0.478579	TRUE	FALSE	FALSE	TRUE	FALSE
149599_149302_Bsu_-	149599	149302	-	-1.43552	-1.13825	TRUE	TRUE	FALSE	TRUE	FALSE
149599_149322_Bsu_-	149599	149322	-	-1.45771	-0.519544	TRUE	FALSE	FALSE	TRUE	FALSE
149655_149310_Bsu_-	149655	149310	-	-1.47478	-1.03413	TRUE	TRUE	FALSE	TRUE	FALSE
149665_149392_Bsu_-	149665	149392	-	-0.547096	-0.525876	FALSE	FALSE	FALSE	TRUE	TRUE
149715_149415_Bsu_-	149715	149415	-	-1.43436	-0.495382	TRUE	FALSE	FALSE	TRUE	FALSE
149723_149435_Bsu_-	149723	149435	-	-1.4431	-1.0748	TRUE	TRUE	FALSE	TRUE	FALSE
149732_149366_Bsu_-	149732	149366	-	-1.34674	-1.14017	TRUE	TRUE	FALSE	TRUE	FALSE
149759_149467_Bsu_-	149759	149467	-	0.0274566	-0.363206	FALSE	FALSE	FALSE	TRUE	TRUE
149800_149531_Bsu_-	149800	149531	-	0.450579	-0.312937	FALSE	FALSE	FALSE	TRUE	TRUE
149828_149531_Bsu_-	149828	149531	-	0.860479	-0.18913	FALSE	FALSE	FALSE	TRUE	TRUE
150247_149973_Bsu_-	150247	149973	-	-1.45509	-0.536618	TRUE	FALSE	FALSE	TRUE	FALSE
150255_149988_Bsu_-	150255	149988	-	-1.43982	-1.13255	TRUE	TRUE	FALSE	TRUE	FALSE
150280_149988_Bsu_-	150280	149988	-	-1.42567	-1.12449	TRUE	TRUE	FALSE	TRUE	FALSE
150285_150038_Bsu_-	150285	150038	-	-1.34873	-1.1329	TRUE	TRUE	FALSE	TRUE	FALSE
150861_150694_Bsu_-	150861	150694	-	-0.679795	-0.500477	FALSE	FALSE	FALSE	TRUE	TRUE
150866_150472_Bsu_-	150866	150472	-	0.870412	-1.12842	FALSE	TRUE	FALSE	TRUE	FALSE
150872_150576_Bsu_-	150872	150576	-	-0.200247	-0.566867	FALSE	FALSE	FALSE	TRUE	TRUE
150877_150512_Bsu_-	150877	150512	-	0.73958	-1.0638	FALSE	TRUE	FALSE	TRUE	FALSE
150900_150612_Bsu_-	150900	150612	-	0.340007	-0.433937	FALSE	FALSE	FALSE	TRUE	TRUE
150916_150576_Bsu_-	150916	150576	-	0.428853	-1.10165	FALSE	TRUE	FALSE	TRUE	FALSE
150966_150743_Bsu_-	150966	150743	-	-1.39786	-1.15387	TRUE	TRUE	FALSE	TRUE	FALSE
150976_150621_Bsu_-	150976	150621	-	0.683039	-1.14756	FALSE	TRUE	FALSE	TRUE	FALSE
151009_150698_Bsu_-	151009	150698	-	-0.0138741	-1.09228	FALSE	TRUE	FALSE	TRUE	FALSE
151025_150735_Bsu_-	151025	150735	-	0.592743	-1.13233	FALSE	TRUE	FALSE	TRUE	FALSE
151054_150733_Bsu_-	151054	150733	-	0.102336	-1.11769	FALSE	TRUE	FALSE	TRUE	FALSE
151091_150811_Bsu_-	151091	150811	-	-1.47417	-1.05716	TRUE	TRUE	FALSE	TRUE	FALSE
151184_150945_Bsu_-	151184	150945	-	-0.601408	-0.283749	FALSE	FALSE	FALSE	TRUE	TRUE
151247_151082_Bsu_-	151247	151082	-	-1.45679	-1.0916	TRUE	TRUE	FALSE	TRUE	FALSE
151582_151327_Bsu_-	151582	151327	-	-0.664297	-0.563098	FALSE	FALSE	FALSE	TRUE	TRUE
151750_151408_Bsu_-	151750	151408	-	-0.21618	-0.335258	FALSE	FALSE	FALSE	TRUE	TRUE
151760_151419_Bsu_-	151760	151419	-	-1.36332	-1.0785	TRUE	TRUE	FALSE	TRUE	FALSE
151886_151708_Bsu_-	151886	151708	-	-1.40989	-0.465117	TRUE	FALSE	FALSE	TRUE	FALSE
151902_151652_Bsu_-	151902	151652	-	-1.38939	-1.09467	TRUE	TRUE	FALSE	TRUE	FALSE
152040_151744_Bsu_-	152040	151744	-	-1.34068	-1.06486	TRUE	TRUE	FALSE	TRUE	FALSE
152040_151751_Bsu_-	152040	151751	-	-1.35685	-1.09182	TRUE	TRUE	FALSE	TRUE	FALSE
152050_151851_Bsu_-	152050	151851	-	-1.41162	-0.714922	TRUE	FALSE	FALSE	TRUE	FALSE
152057_151823_Bsu_-	152057	151823	-	-1.44552	-1.02686	TRUE	TRUE	FALSE	TRUE	FALSE
152101_151793_Bsu_-	152101	151793	-	-0.594769	-0.479767	FALSE	FALSE	FALSE	TRUE	TRUE
152108_151877_Bsu_-	152108	151877	-	-1.4184	-1.02775	TRUE	TRUE	FALSE	TRUE	FALSE
152127_151837_Bsu_-	152127	151837	-	-1.4437	-1.13418	TRUE	TRUE	FALSE	TRUE	FALSE
152385_152258_Bsu_-	152385	152258	-	-0.851595	-0.713364	FALSE	FALSE	FALSE	TRUE	TRUE
152455_152157_Bsu_-	152455	152157	-	-1.32977	-1.11195	TRUE	TRUE	FALSE	TRUE	FALSE
152460_152170_Bsu_-	152460	152170	-	-1.43528	-1.03583	TRUE	TRUE	FALSE	TRUE	FALSE
152512_152160_Bsu_-	152512	152160	-	-1.33607	-1.11848	TRUE	TRUE	FALSE	TRUE	FALSE
152527_152156_Bsu_-	152527	152156	-	-1.37113	-1.068	TRUE	TRUE	FALSE	TRUE	FALSE
152532_152252_Bsu_-	152532	152252	-	-0.540293	-0.481017	FALSE	FALSE	FALSE	TRUE	TRUE
152548_152263_Bsu_-	152548	152263	-	-1.46546	-1.08464	TRUE	TRUE	FALSE	TRUE	FALSE
152567_152218_Bsu_-	152567	152218	-	-1.44866	-0.458291	TRUE	FALSE	FALSE	TRUE	FALSE
152611_152335_Bsu_-	152611	152335	-	-1.34957	-1.12041	TRUE	TRUE	FALSE	TRUE	FALSE
152718_152518_Bsu_-	152718	152518	-	-1.35587	-1.14082	TRUE	TRUE	FALSE	TRUE	FALSE
152737_152425_Bsu_-	152737	152425	-	0.210706	-0.10753	FALSE	FALSE	FALSE	TRUE	TRUE
152760_152518_Bsu_-	152760	152518	-	-0.470536	-0.330057	FALSE	FALSE	FALSE	TRUE	TRUE
152770_152506_Bsu_-	152770	152506	-	-0.441944	-0.347094	FALSE	FALSE	FALSE	TRUE	TRUE
152773_152518_Bsu_-	152773	152518	-	-1.46739	-1.0722	TRUE	TRUE	FALSE	TRUE	FALSE
152812_152518_Bsu_-	152812	152518	-	-0.435876	-0.309364	FALSE	FALSE	FALSE	TRUE	TRUE
152822_152556_Bsu_-	152822	152556	-	-1.46913	-1.03965	TRUE	TRUE	FALSE	TRUE	FALSE
152844_152518_Bsu_-	152844	152518	-	-0.216022	-1.11523	FALSE	TRUE	FALSE	TRUE	FALSE
152851_152513_Bsu_-	152851	152513	-	-0.275716	-1.16053	FALSE	TRUE	FALSE	TRUE	FALSE
152883_152545_Bsu_-	152883	152545	-	0.626126	-1.13291	FALSE	TRUE	FALSE	TRUE	FALSE
153237_153026_Bsu_-	153237	153026	-	-1.33908	-1.11394	TRUE	TRUE	FALSE	TRUE	FALSE
153245_152945_Bsu_-	153245	152945	-	-1.41043	-1.07935	TRUE	TRUE	FALSE	TRUE	FALSE
153287_153026_Bsu_-	153287	153026	-	-1.40977	-1.15811	TRUE	TRUE	FALSE	TRUE	FALSE
153323_153172_Bsu_-	153323	153172	-	-1.36276	-1.14897	TRUE	TRUE	FALSE	TRUE	FALSE
153362_153066_Bsu_-	153362	153066	-	-1.3998	-1.15014	TRUE	TRUE	FALSE	TRUE	FALSE
153435_153238_Bsu_-	153435	153238	-	-1.40676	-0.543096	TRUE	FALSE	FALSE	TRUE	FALSE
153490_153172_Bsu_-	153490	153172	-	-1.38034	-1.14864	TRUE	TRUE	FALSE	TRUE	FALSE
153521_153353_Bsu_-	153521	153353	-	0.0393781	0.10214	FALSE	FALSE	FALSE	TRUE	TRUE
153578_153228_Bsu_-	153578	153228	-	-1.37911	-0.264677	TRUE	FALSE	FALSE	TRUE	FALSE
153655_153353_Bsu_-	153655	153353	-	1.09929	0.139052	FALSE	FALSE	FALSE	TRUE	TRUE
153671_153348_Bsu_-	153671	153348	-	1.00612	0.339612	FALSE	FALSE	FALSE	TRUE	TRUE
154010_153888_Bsu_-	154010	153888	-	-1.43984	-1.17422	TRUE	TRUE	FALSE	TRUE	FALSE
154141_153875_Bsu_-	154141	153875	-	-1.3807	-0.463203	TRUE	FALSE	FALSE	TRUE	FALSE
154228_153870_Bsu_-	154228	153870	-	-0.831963	-0.531124	FALSE	FALSE	FALSE	TRUE	TRUE
154681_154343_Bsu_-	154681	154343	-	-1.45423	-1.17093	TRUE	TRUE	FALSE	TRUE	FALSE
155480_155163_Bsu_-	155480	155163	-	-0.531133	-0.473274	FALSE	FALSE	FALSE	TRUE	TRUE
155480_155221_Bsu_-	155480	155221	-	-1.33638	-1.16219	TRUE	TRUE	FALSE	TRUE	FALSE
155492_155179_Bsu_-	155492	155179	-	-1.39091	-1.03532	TRUE	TRUE	FALSE	TRUE	FALSE
155591_155281_Bsu_-	155591	155281	-	-1.38687	-0.483726	TRUE	FALSE	FALSE	TRUE	FALSE
155673_155346_Bsu_-	155673	155346	-	-1.43569	-1.17406	TRUE	TRUE	FALSE	TRUE	FALSE
155715_155408_Bsu_-	155715	155408	-	-1.45976	-0.509277	TRUE	FALSE	FALSE	TRUE	FALSE
155838_155526_Bsu_-	155838	155526	-	-1.46658	-1.04323	TRUE	TRUE	FALSE	TRUE	FALSE
155838_155591_Bsu_-	155838	155591	-	-1.38934	-1.14975	TRUE	TRUE	FALSE	TRUE	FALSE
155899_155537_Bsu_-	155899	155537	-	-1.32951	-1.14466	TRUE	TRUE	FALSE	TRUE	FALSE
156361_156115_Bsu_-	156361	156115	-	0.622963	-0.488217	FALSE	FALSE	FALSE	TRUE	TRUE
156365_156188_Bsu_-	156365	156188	-	-0.198004	-0.382035	FALSE	FALSE	FALSE	TRUE	TRUE
156424_156123_Bsu_-	156424	156123	-	0.682401	1.00263	FALSE	FALSE	FALSE	TRUE	TRUE
156462_156211_Bsu_-	156462	156211	-	-0.390036	-0.455398	FALSE	FALSE	FALSE	TRUE	TRUE
156502_156263_Bsu_-	156502	156263	-	-1.40931	-1.04426	TRUE	TRUE	FALSE	TRUE	FALSE
156512_156221_Bsu_-	156512	156221	-	0.234289	-1.11244	FALSE	TRUE	FALSE	TRUE	FALSE
156540_156174_Bsu_-	156540	156174	-	0.396261	-1.1206	FALSE	TRUE	FALSE	TRUE	FALSE
156924_156648_Bsu_-	156924	156648	-	-1.38567	-1.14428	TRUE	TRUE	FALSE	TRUE	FALSE
156949_156688_Bsu_-	156949	156688	-	-1.47106	-1.1652	TRUE	TRUE	FALSE	TRUE	FALSE
157003_156657_Bsu_-	157003	156657	-	-1.46568	-0.66759	TRUE	FALSE	FALSE	TRUE	FALSE
157029_156700_Bsu_-	157029	156700	-	-1.40646	-1.08042	TRUE	TRUE	FALSE	TRUE	FALSE
157044_156765_Bsu_-	157044	156765	-	-1.39729	-1.13344	TRUE	TRUE	FALSE	TRUE	FALSE
157136_156872_Bsu_-	157136	156872	-	-1.35196	-0.468441	TRUE	FALSE	FALSE	TRUE	FALSE
157148_156940_Bsu_-	157148	156940	-	0.720507	0.50984	FALSE	FALSE	FALSE	TRUE	TRUE
157159_156881_Bsu_-	157159	156881	-	-1.35135	-0.522976	TRUE	FALSE	FALSE	TRUE	FALSE
157170_156867_Bsu_-	157170	156867	-	-1.37396	-1.14832	TRUE	TRUE	FALSE	TRUE	FALSE
157212_156968_Bsu_-	157212	156968	-	-1.38789	-1.08424	TRUE	TRUE	FALSE	TRUE	FALSE
157267_156886_Bsu_-	157267	156886	-	-0.494847	-0.399526	FALSE	FALSE	FALSE	TRUE	TRUE
157278_157006_Bsu_-	157278	157006	-	-0.592172	-0.517313	FALSE	FALSE	FALSE	TRUE	TRUE
157283_156986_Bsu_-	157283	156986	-	-1.41385	-0.5244	TRUE	FALSE	FALSE	TRUE	FALSE
157653_157462_Bsu_-	157653	157462	-	-1.44971	-1.08883	TRUE	TRUE	FALSE	TRUE	FALSE
157743_157537_Bsu_-	157743	157537	-	-1.4435	-0.559198	TRUE	FALSE	FALSE	TRUE	FALSE
157767_157545_Bsu_-	157767	157545	-	-1.42153	-1.07492	TRUE	TRUE	FALSE	TRUE	FALSE
157799_157545_Bsu_-	157799	157545	-	-1.40275	-1.07093	TRUE	TRUE	FALSE	TRUE	FALSE
157826_157441_Bsu_-	157826	157441	-	-1.40155	-1.13718	TRUE	TRUE	FALSE	TRUE	FALSE
157826_157535_Bsu_-	157826	157535	-	-1.34133	-1.09717	TRUE	TRUE	FALSE	TRUE	FALSE
157844_157535_Bsu_-	157844	157535	-	-1.33393	-0.442676	TRUE	FALSE	FALSE	TRUE	FALSE
157937_157595_Bsu_-	157937	157595	-	-1.32685	-1.12437	TRUE	TRUE	FALSE	TRUE	FALSE
157986_157493_Bsu_-	157986	157493	-	-1.41946	-1.036	TRUE	TRUE	FALSE	TRUE	FALSE
158063_157790_Bsu_-	158063	157790	-	0.0821924	-1.10282	FALSE	TRUE	FALSE	TRUE	FALSE
158063_157861_Bsu_-	158063	157861	-	-1.3423	-1.08942	TRUE	TRUE	FALSE	TRUE	FALSE
158124_157904_Bsu_-	158124	157904	-	-0.561993	-1.09529	FALSE	TRUE	FALSE	TRUE	FALSE
158244_157884_Bsu_-	158244	157884	-	0.28389	-1.0253	FALSE	TRUE	FALSE	TRUE	FALSE
[truncated: 100,069 more rows]

## Sheet: Fig. 2b
fragment_id	fragment_start	fragment_end	fragment_strand	excessC	max%T	log10_enrichment_-BCM	rho_term
2795040_2795367_Bsu_+	2795040	2795367	+	0.829615	36.6667	0.124993	TRUE
964480_964106_Bsu_-	964480	964106	-	0.563661	27.3333	0.0280834	TRUE
774197_773944_Bsu_-	774197	773944	-	0.477826	36.6667	1.07577	TRUE
936796_936992_Bsu_+	936796	936992	+	0.0447761	37.3333	-0.988266	FALSE
973778_973497_Bsu_-	973778	973497	-	0.526414	32.6667	0.454642	TRUE
3562673_3562355_Bsu_-	3562673	3562355	-	0.237178	41.3333	0.92967	TRUE
4033648_4034020_Bsu_+	4033648	4034020	+	0.781471	34.6667	0.970994	TRUE
3422110_3421836_Bsu_-	3422110	3421836	-	0	30.6667	-0.858267	FALSE
116838_116552_Bsu_-	116838	116552	-	0.935065	35.3333	0.984817	TRUE
3288869_3288657_Bsu_-	3288869	3288657	-	0	27.3333	-0.916483	FALSE
2910788_2910574_Bsu_-	2910788	2910574	-	0.0447761	22.6667	-0.749112	FALSE
783308_782984_Bsu_-	783308	782984	-	0.880168	28.6667	-0.412942	FALSE
758933_758577_Bsu_-	758933	758577	-	1.33702	30	0.354612	TRUE
3809935_3810088_Bsu_+	3809935	3810088	+	0	46.6667	-1.01045	FALSE
2738697_2738345_Bsu_-	2738697	2738345	-	0.495551	38.6667	0.393092	TRUE
3612920_3613203_Bsu_+	3612920	3613203	+	0.670058	42	0.201312	TRUE
1895391_1895705_Bsu_+	1895391	1895705	+	1.03067	41.3333	0.146358	TRUE
1200525_1200216_Bsu_-	1200525	1200216	-	0.288259	33.3333	0.244951	TRUE
380289_380035_Bsu_-	380289	380035	-	0.147494	31.3333	-0.827083	FALSE
206053_205687_Bsu_-	206053	205687	-	1.28249	25.3333	0.414126	TRUE
783058_782718_Bsu_-	783058	782718	-	0.709908	30	0.518759	TRUE
718660_718464_Bsu_-	718660	718464	-	0.192982	34	-0.469438	FALSE
152288_151920_Bsu_-	152288	151920	-	0.390347	32	-0.83477	FALSE
1931879_1932067_Bsu_+	1931879	1932067	+	0	38	-0.92515	FALSE
2060492_2060799_Bsu_+	2060492	2060799	+	1.90983	41.3333	0.956821	TRUE
2003043_2002857_Bsu_-	2003043	2002857	-	0	39.3333	-0.797935	FALSE
641575_641193_Bsu_-	641575	641193	-	1.23794	30.6667	0.0564114	TRUE
1991136_1990804_Bsu_-	1991136	1990804	-	0.158824	26.6667	-0.851705	FALSE
2022204_2022503_Bsu_+	2022204	2022503	+	0.790958	28.6667	0.114243	TRUE
1312192_1311825_Bsu_-	1312192	1311825	-	1.2543	34	0.971138	TRUE
3350517_3350797_Bsu_+	3350517	3350797	+	0	36.6667	-0.763154	FALSE
1450267_1450114_Bsu_-	1450267	1450114	-	0.0153846	22	-0.863689	FALSE
998686_998345_Bsu_-	998686	998345	-	0.762175	38	0.29593	TRUE
1263150_1263385_Bsu_+	1263150	1263385	+	0	35.3333	-0.856538	FALSE
2510661_2510934_Bsu_+	2510661	2510934	+	0.726459	36	0.890871	TRUE
971369_971055_Bsu_-	971369	971055	-	0.906566	32	0.635616	TRUE
3807477_3807697_Bsu_+	3807477	3807697	+	0.0886076	22.6667	-0.942262	FALSE
2434263_2434640_Bsu_+	2434263	2434640	+	0.753535	42	0.0286731	TRUE
1525688_1525343_Bsu_-	1525688	1525343	-	0.401062	35.3333	0.0228675	TRUE
3467325_3467113_Bsu_-	3467325	3467113	-	0	30.6667	-0.795604	FALSE
2978323_2978664_Bsu_+	2978323	2978664	+	0.951014	42	1.05135	TRUE
565608_565389_Bsu_-	565608	565389	-	0.137255	33.3333	-0.971731	FALSE
4148995_4148770_Bsu_-	4148995	4148770	-	0.0645161	32.6667	-0.797716	FALSE
749803_749572_Bsu_-	749803	749572	-	0.967109	30	0.0404251	TRUE
2824391_2824766_Bsu_+	2824391	2824766	+	0.849159	28	0.194106	TRUE
221482_221101_Bsu_-	221482	221101	-	2.04017	36.6667	1.04929	TRUE
3447862_3447549_Bsu_-	3447862	3447549	-	0	36	-0.776216	FALSE
1232486_1232233_Bsu_-	1232486	1232233	-	0.219446	35.3333	-0.840544	FALSE
276655_276466_Bsu_-	276655	276466	-	0.104478	33.3333	-0.785263	FALSE
2515542_2515795_Bsu_+	2515542	2515795	+	0.67031	39.3333	0.401037	TRUE
1885071_1884799_Bsu_-	1885071	1884799	-	1.08989	40	0.654837	TRUE
301957_301685_Bsu_-	301957	301685	-	0.320709	38	-0.75394	FALSE
4184331_4184549_Bsu_+	4184331	4184549	+	0	30	-0.910267	FALSE
3585538_3585823_Bsu_+	3585538	3585823	+	0.893814	33.3333	-0.0998771	FALSE
4179050_4179398_Bsu_+	4179050	4179398	+	1.08461	30.6667	1.09765	TRUE
2697599_2697944_Bsu_+	2697599	2697944	+	0.729014	37.3333	0.943619	TRUE
260578_260866_Bsu_+	260578	260866	+	0.0422535	27.3333	-0.879214	FALSE
962745_962462_Bsu_-	962745	962462	-	0.601631	32.6667	-0.695246	FALSE
2998161_2998408_Bsu_+	2998161	2998408	+	0.419105	29.3333	0.892023	TRUE
2962642_2962344_Bsu_-	2962642	2962344	-	0.262093	38	-0.818731	FALSE
1245105_1244860_Bsu_-	1245105	1244860	-	0.634534	38	0.744845	TRUE
3733795_3733988_Bsu_+	3733795	3733988	+	0	32	-0.876149	FALSE
1209718_1209452_Bsu_-	1209718	1209452	-	0.29263	30	-0.750376	FALSE
1163264_1162896_Bsu_-	1163264	1162896	-	0.585054	38.6667	0.304805	TRUE
1959394_1959050_Bsu_-	1959394	1959050	-	0.0785921	30.6667	-0.930133	FALSE
3347771_3348057_Bsu_+	3347771	3348057	+	0.941829	33.3333	1.01635	TRUE
1876975_1876629_Bsu_-	1876975	1876629	-	0.590472	39.3333	0.25798	TRUE
1700468_1700054_Bsu_-	1700468	1700054	-	0.433383	39.3333	0.147873	TRUE
4000853_4001168_Bsu_+	4000853	4001168	+	0.172294	30	-0.845679	FALSE
907938_907584_Bsu_-	907938	907584	-	0.495018	20	-0.666371	FALSE
3934948_3934729_Bsu_-	3934948	3934729	-	0	24	-0.731034	FALSE
2897665_2898008_Bsu_+	2897665	2898008	+	0.568775	32.6667	-0.293264	FALSE
1898990_1898750_Bsu_-	1898990	1898750	-	0	32.6667	-0.855845	FALSE
1901425_1901641_Bsu_+	1901425	1901641	+	0	27.3333	-0.800553	FALSE
2095776_2096034_Bsu_+	2095776	2096034	+	0.64607	32	0.930109	TRUE
120906_120525_Bsu_-	120906	120525	-	0.594576	44	0.631555	TRUE
1634107_1633876_Bsu_-	1634107	1633876	-	0.334332	34.6667	-0.589797	FALSE
2011507_2011757_Bsu_+	2011507	2011757	+	0.157895	31.3333	-0.824664	FALSE
44091_43724_Bsu_-	44091	43724	-	0.91515	42	1.0415	TRUE
2571578_2571842_Bsu_+	2571578	2571842	+	1.08406	40	0.18764	TRUE
2006328_2006108_Bsu_-	2006328	2006108	-	0.101449	35.3333	-0.857887	FALSE
565393_565025_Bsu_-	565393	565025	-	0.778107	34	0.239864	TRUE
2417614_2417385_Bsu_-	2417614	2417385	-	0.0857143	28	-0.950935	FALSE
3768233_3768521_Bsu_+	3768233	3768521	+	0.844492	34.6667	0.906041	TRUE
3880426_3880153_Bsu_-	3880426	3880153	-	0	23.3333	-0.856754	FALSE
3860439_3860177_Bsu_-	3860439	3860177	-	0	25.3333	-0.914742	FALSE
3875416_3875717_Bsu_+	3875416	3875717	+	0.851388	51.3333	1.09913	TRUE
1867932_1867692_Bsu_-	1867932	1867692	-	0.518271	34	0.510741	TRUE
966152_965783_Bsu_-	966152	965783	-	0.947622	39.3333	1.21903	TRUE
1043281_1043549_Bsu_+	1043281	1043549	+	0	30	-1.82391	FALSE
3479618_3479410_Bsu_-	3479618	3479410	-	0	23.3333	-0.768348	FALSE
1131749_1131499_Bsu_-	1131749	1131499	-	0.154321	28.6667	-0.731815	FALSE
2906275_2906486_Bsu_+	2906275	2906486	+	0.355769	38.6667	-0.851789	FALSE
3326975_3326727_Bsu_-	3326975	3326727	-	0	29.3333	-0.836373	FALSE
1642392_1642152_Bsu_-	1642392	1642152	-	0.0294118	32	-0.749058	FALSE
2667918_2668260_Bsu_+	2667918	2668260	+	0.529984	42.6667	0.467774	TRUE
210678_210346_Bsu_-	210678	210346	-	1.56212	41.3333	1.04218	TRUE
3672854_3672646_Bsu_-	3672854	3672646	-	0.04	32.6667	-0.97183	FALSE
2017290_2017586_Bsu_+	2017290	2017586	+	0	34.6667	-0.96078	FALSE
2841658_2841388_Bsu_-	2841658	2841388	-	0.336707	30.6667	0.638367	TRUE
2139345_2139187_Bsu_-	2139345	2139187	-	0	25.3333	-0.735112	FALSE
3821256_3820891_Bsu_-	3821256	3820891	-	0.0588235	34.6667	-1.82391	FALSE
3743208_3743457_Bsu_+	3743208	3743457	+	0.904382	37.3333	1.12203	TRUE
875622_875351_Bsu_-	875622	875351	-	0.912615	38.6667	0.140647	TRUE
2640531_2640936_Bsu_+	2640531	2640936	+	1.79523	36	0.985187	TRUE
2237637_2237347_Bsu_-	2237637	2237347	-	0.988581	41.3333	1.09361	TRUE
2674473_2674778_Bsu_+	2674473	2674778	+	1.44115	40	1.04277	TRUE
108756_108457_Bsu_-	108756	108457	-	1.50983	38	1.07407	TRUE
3878360_3878658_Bsu_+	3878360	3878658	+	0.635576	28.6667	0.858582	TRUE
1450830_1450476_Bsu_-	1450830	1450476	-	1.12252	34.6667	0.868717	TRUE
3370005_3370226_Bsu_+	3370005	3370226	+	0.883197	33.3333	0.809262	TRUE
2078365_2078058_Bsu_-	2078365	2078058	-	0.967014	28.6667	0.681196	TRUE
2045799_2045986_Bsu_+	2045799	2045986	+	0	32.6667	-0.915666	FALSE
3031673_3031963_Bsu_+	3031673	3031963	+	0.278217	28.6667	-0.68343	FALSE
2811224_2811490_Bsu_+	2811224	2811490	+	0.429526	39.3333	-0.668436	FALSE
28457_28199_Bsu_-	28457	28199	-	0.872034	40	0.895001	TRUE
958981_959199_Bsu_+	958981	959199	+	0.173697	36.6667	-0.732361	FALSE
251238_250977_Bsu_-	251238	250977	-	0.185135	26.6667	-0.833651	FALSE
2725472_2725764_Bsu_+	2725472	2725764	+	0.676471	40.6667	0.74596	TRUE
2614173_2614491_Bsu_+	2614173	2614491	+	0.198925	30.6667	0.271015	TRUE
1780519_1780180_Bsu_-	1780519	1780180	-	0.992526	32.6667	0.979916	TRUE
4144740_4145055_Bsu_+	4144740	4145055	+	0.798243	27.3333	0.0962829	TRUE
2194147_2194468_Bsu_+	2194147	2194468	+	1.33777	44	1.03586	TRUE
3609760_3610055_Bsu_+	3609760	3610055	+	0.711434	38	1.10668	TRUE
3466561_3466782_Bsu_+	3466561	3466782	+	0.594771	33.3333	0.077122	TRUE
2670345_2670735_Bsu_+	2670345	2670735	+	0.600414	38	0.378971	TRUE
2189274_2189543_Bsu_+	2189274	2189543	+	0.736224	37.3333	0.936556	TRUE
2892633_2892957_Bsu_+	2892633	2892957	+	0.283204	35.3333	0.0479783	TRUE
493044_493278_Bsu_+	493044	493278	+	0.419305	38.6667	-0.622591	FALSE
2606511_2606815_Bsu_+	2606511	2606815	+	0.527686	34	-0.798486	FALSE
3471856_3471525_Bsu_-	3471856	3471525	-	1.10161	38	0.99773	TRUE
3414890_3415249_Bsu_+	3414890	3415249	+	1.0498	42.6667	0.0838452	TRUE
430485_430680_Bsu_+	430485	430680	+	0	24.6667	-0.608494	FALSE
1741908_1741706_Bsu_-	1741908	1741706	-	0.407547	44	-0.768348	FALSE
956547_956792_Bsu_+	956547	956792	+	0	28.6667	-0.887241	FALSE
3250623_3250916_Bsu_+	3250623	3250916	+	0.0144928	33.3333	-0.998579	FALSE
3630381_3630586_Bsu_+	3630381	3630586	+	0.337302	34.6667	-0.731034	FALSE
4019123_4019403_Bsu_+	4019123	4019403	+	0.166667	33.3333	-0.621029	FALSE
2282906_2283214_Bsu_+	2282906	2283214	+	1.66053	37.3333	1.09729	TRUE
4150508_4150842_Bsu_+	4150508	4150842	+	0.384025	35.3333	0.569705	TRUE
1889260_1888920_Bsu_-	1889260	1888920	-	1.67982	32.6667	1.00194	TRUE
2445263_2445591_Bsu_+	2445263	2445591	+	0.316596	48	0.585313	TRUE
3668912_3669225_Bsu_+	3668912	3669225	+	0.6869	42	-0.820217	FALSE
290503_290751_Bsu_+	290503	290751	+	0.184211	28	0.960544	TRUE
3327892_3328090_Bsu_+	3327892	3328090	+	0.176471	28.6667	0.450933	TRUE
2670210_2670498_Bsu_+	2670210	2670498	+	0.710708	32.6667	0.20796	TRUE
1946734_1946447_Bsu_-	1946734	1946447	-	0.59445	34	0.0994502	TRUE
222163_221865_Bsu_-	222163	221865	-	0.304024	28	-0.760458	FALSE
446145_446361_Bsu_+	446145	446361	+	0.0153846	32.6667	-0.781738	FALSE
2159603_2159921_Bsu_+	2159603	2159921	+	1.05596	49.3333	0.989226	TRUE
2697974_2698176_Bsu_+	2697974	2698176	+	0.157895	32	-0.694387	FALSE
4171343_4171640_Bsu_+	4171343	4171640	+	0.925214	38	1.15132	TRUE
1257897_1258115_Bsu_+	1257897	1258115	+	0.084127	30	-1.0238	FALSE
2871348_2871637_Bsu_+	2871348	2871637	+	0.300995	36.6667	-0.578811	FALSE
3215013_3215382_Bsu_+	3215013	3215382	+	1.10017	33.3333	0.88075	TRUE
2563332_2562963_Bsu_-	2563332	2562963	-	0	36	-0.923778	FALSE
1133421_1133647_Bsu_+	1133421	1133647	+	0	24.6667	-0.961331	FALSE
2786969_2787312_Bsu_+	2786969	2787312	+	0.212604	34	-0.845127	FALSE
3852004_3852229_Bsu_+	3852004	3852229	+	0.547567	38.6667	1.05584	TRUE
3460881_3460645_Bsu_-	3460881	3460645	-	0	26	-1.82391	FALSE
981716_981423_Bsu_-	981716	981423	-	0.680524	44	0.915353	TRUE
3343327_3343684_Bsu_+	3343327	3343684	+	0.716785	34	0.552423	TRUE
2812912_2812630_Bsu_-	2812912	2812630	-	0.0909091	32.6667	-0.654537	FALSE
3176672_3177054_Bsu_+	3176672	3177054	+	0.827825	34.6667	0.650038	TRUE
36322_35980_Bsu_-	36322	35980	-	0.623569	40.6667	-0.384116	FALSE
2249259_2249560_Bsu_+	2249259	2249560	+	0.595524	24.6667	0.666532	TRUE
495271_495520_Bsu_+	495271	495520	+	0	20.6667	-0.966962	FALSE
415366_414952_Bsu_-	415366	414952	-	0.63759	33.3333	0.172917	TRUE
906286_905983_Bsu_-	906286	905983	-	1.01491	35.3333	0.819559	TRUE
2669887_2670242_Bsu_+	2669887	2670242	+	0.983174	32.6667	0.498477	TRUE
3347788_3348143_Bsu_+	3347788	3348143	+	1.18145	33.3333	1.14974	TRUE
3636824_3637137_Bsu_+	3636824	3637137	+	0.527719	40	1.05003	TRUE
2524645_2524423_Bsu_-	2524645	2524423	-	0	24.6667	-0.959847	FALSE
2902021_2902267_Bsu_+	2902021	2902267	+	0.329768	37.3333	-0.734176	FALSE
3144603_3144970_Bsu_+	3144603	3144970	+	0.511426	33.3333	0.120334	TRUE
2777166_2777374_Bsu_+	2777166	2777374	+	0.142857	39.3333	-0.958915	FALSE
305983_305667_Bsu_-	305983	305667	-	1.0188	36.6667	1.08687	TRUE
3240585_3240861_Bsu_+	3240585	3240861	+	0	20.6667	-0.851217	FALSE
1696271_1695907_Bsu_-	1696271	1695907	-	0.908296	33.3333	1.00562	TRUE
2217076_2217390_Bsu_+	2217076	2217390	+	1.51747	40.6667	1.02528	TRUE
2828914_2829234_Bsu_+	2828914	2829234	+	0.87296	31.3333	0.384948	TRUE
2352713_2352968_Bsu_+	2352713	2352968	+	0.677045	37.3333	-0.561031	FALSE
375410_375622_Bsu_+	375410	375622	+	0.348739	40.6667	-0.454629	FALSE
4085514_4085823_Bsu_+	4085514	4085823	+	0	27.3333	-1.05785	FALSE
4017111_4017310_Bsu_+	4017111	4017310	+	0.264722	30	-0.815635	FALSE
3285452_3285828_Bsu_+	3285452	3285828	+	0.740161	33.3333	0.508709	TRUE
998801_998511_Bsu_-	998801	998511	-	0.191395	33.3333	-0.20795	FALSE
1227528_1227195_Bsu_-	1227528	1227195	-	0.734499	50	1.04526	TRUE
2439581_2439774_Bsu_+	2439581	2439774	+	0.0508475	34	-0.159593	FALSE
1756259_1755939_Bsu_-	1756259	1755939	-	0.658654	23.3333	-0.407628	FALSE
1499216_1498974_Bsu_-	1499216	1498974	-	0.494272	40	0.303251	TRUE
4023292_4023657_Bsu_+	4023292	4023657	+	1.34687	43.3333	1.1424	TRUE
3872208_3872572_Bsu_+	3872208	3872572	+	0.350949	40	0.215797	TRUE
116271_115963_Bsu_-	116271	115963	-	1.06389	38.6667	0.140732	TRUE
3208685_3208908_Bsu_+	3208685	3208908	+	0.262162	32.6667	-0.775094	FALSE
2449631_2449346_Bsu_-	2449631	2449346	-	0	29.3333	-0.908842	FALSE
2402713_2402962_Bsu_+	2402713	2402962	+	0.460498	31.3333	-0.662236	FALSE
308028_307720_Bsu_-	308028	307720	-	0.224049	32.6667	-0.19547	FALSE
4185446_4185740_Bsu_+	4185446	4185740	+	0.710915	36	0.939486	TRUE
3192434_3192151_Bsu_-	3192434	3192151	-	0	36	-1.82391	FALSE
1065977_1065643_Bsu_-	1065977	1065643	-	0.833889	31.3333	0.667072	TRUE
112709_112342_Bsu_-	112709	112342	-	0.864018	36.6667	0.00173308	TRUE
2175955_2176205_Bsu_+	2175955	2176205	+	1.04167	41.3333	0.0790125	TRUE
2159466_2159706_Bsu_+	2159466	2159706	+	0.419464	42	-0.780706	FALSE
1207877_1208118_Bsu_+	1207877	1208118	+	0.460411	38	1.08895	TRUE
1364278_1363954_Bsu_-	1364278	1363954	-	1.10169	34	0.579869	TRUE
1685994_1685825_Bsu_-	1685994	1685825	-	0	31.3333	-0.786901	FALSE
4036799_4036999_Bsu_+	4036799	4036999	+	0.46408	42.6667	-0.926008	FALSE
1128320_1128117_Bsu_-	1128320	1128117	-	0.0196078	30.6667	-0.819595	FALSE
4050398_4050153_Bsu_-	4050398	4050153	-	0	27.3333	-0.94141	FALSE
234721_234933_Bsu_+	234721	234933	+	0.047619	22	-0.82162	FALSE
778953_778745_Bsu_-	778953	778745	-	0.151316	28.6667	-0.680376	FALSE
748956_748636_Bsu_-	748956	748636	-	0	22.6667	-0.804502	FALSE
1843004_1842692_Bsu_-	1843004	1842692	-	0.657552	36.6667	0.384649	TRUE
3923931_3923666_Bsu_-	3923931	3923666	-	0	26.6667	-0.938153	FALSE
2910022_2909813_Bsu_-	2910022	2909813	-	0.129032	28	-0.911277	FALSE
2864059_2864266_Bsu_+	2864059	2864266	+	0.474948	42	0.244273	TRUE
1952527_1952238_Bsu_-	1952527	1952238	-	0.0891196	32	-1.82391	FALSE
2069487_2069824_Bsu_+	2069487	2069824	+	1.26553	40	0.274106	TRUE
4109343_4109640_Bsu_+	4109343	4109640	+	0.747059	36	1.0491	TRUE
492716_493111_Bsu_+	492716	493111	+	1.56067	38	1.17992	TRUE
2202637_2202358_Bsu_-	2202637	2202358	-	0	32.6667	-0.963111	FALSE
3964748_3965037_Bsu_+	3964748	3965037	+	0.172414	36	-0.87284	FALSE
700372_700071_Bsu_-	700372	700071	-	1.08786	45.3333	0.240914	TRUE
2680876_2681238_Bsu_+	2680876	2681238	+	1.15973	36.6667	1.02418	TRUE
4023451_4023746_Bsu_+	4023451	4023746	+	0.651108	44.6667	0.465102	TRUE
2546965_2547253_Bsu_+	2546965	2547253	+	0.420154	41.3333	-0.745601	FALSE
2512141_2512474_Bsu_+	2512141	2512474	+	1.06486	30.6667	-0.310823	FALSE
1558514_1558272_Bsu_-	1558514	1558272	-	0.030303	29.3333	-0.779459	FALSE
386518_386730_Bsu_+	386518	386730	+	0	20.6667	-0.792924	FALSE
3645933_3646157_Bsu_+	3645933	3646157	+	0.416071	33.3333	-0.966488	FALSE
2193166_2193478_Bsu_+	2193166	2193478	+	1.11193	38	0.776353	TRUE
1716008_1715826_Bsu_-	1716008	1715826	-	0.15625	27.3333	-0.851217	FALSE
379776_380036_Bsu_+	379776	380036	+	0	23.3333	-0.944004	FALSE
3641524_3641807_Bsu_+	3641524	3641807	+	0.286513	32	-0.736704	FALSE
4213623_4213921_Bsu_+	4213623	4213921	+	1.17008	40	0.299162	TRUE
2544641_2544893_Bsu_+	2544641	2544893	+	0.187462	36.6667	-0.630098	FALSE
1234205_1233901_Bsu_-	1234205	1233901	-	0	30.6667	-0.809747	FALSE
3633406_3633714_Bsu_+	3633406	3633714	+	0.460716	43.3333	0.306559	TRUE
2811316_2811600_Bsu_+	2811316	2811600	+	0.388566	36.6667	0.448338	TRUE
242800_242595_Bsu_-	242800	242595	-	0.0769231	38	-1.82391	FALSE
2210634_2210923_Bsu_+	2210634	2210923	+	0.976338	47.3333	1.02718	TRUE
214411_214103_Bsu_-	214411	214103	-	1.11904	39.3333	0.913526	TRUE
1419753_1419558_Bsu_-	1419753	1419558	-	0.288136	28	-0.81377	FALSE
1815418_1815160_Bsu_-	1815418	1815160	-	0.638514	38.6667	0.0997737	TRUE
1170804_1171063_Bsu_+	1170804	1171063	+	0.0136986	33.3333	0.289423	TRUE
1531675_1531363_Bsu_-	1531675	1531363	-	0.047619	36.6667	-0.753157	FALSE
2392679_2392445_Bsu_-	2392679	2392445	-	0	30	-0.937298	FALSE
2821904_2822097_Bsu_+	2821904	2822097	+	0.122807	37.3333	0.710736	TRUE
3674676_3675010_Bsu_+	3674676	3675010	+	0.713099	32	-0.240127	FALSE
862615_862872_Bsu_+	862615	862872	+	0.0294118	20.6667	-0.970445	FALSE
1544265_1544029_Bsu_-	1544265	1544029	-	0.201579	32	-0.592435	FALSE
87927_87711_Bsu_-	87927	87711	-	0.310307	37.3333	-0.773639	FALSE
1389829_1389617_Bsu_-	1389829	1389617	-	0	24.6667	-0.817323	FALSE
1627511_1627312_Bsu_-	1627511	1627312	-	0.486928	32	0.309045	TRUE
968479_968165_Bsu_-	968479	968165	-	0.931385	32.6667	0.305543	TRUE
3860748_3861041_Bsu_+	3860748	3861041	+	0.661014	43.3333	0.784817	TRUE
4023730_4023986_Bsu_+	4023730	4023986	+	0.831379	34	0.0796111	TRUE
17812_18084_Bsu_+	17812	18084	+	0.0357143	29.3333	-0.776916	FALSE
2225014_2225195_Bsu_+	2225014	2225195	+	0.037037	23.3333	-0.249938	FALSE
1229404_1229046_Bsu_-	1229404	1229046	-	1.08777	36.6667	0.959299	TRUE
835388_834996_Bsu_-	835388	834996	-	0.885228	26.6667	0.587247	TRUE
1271161_1270873_Bsu_-	1271161	1270873	-	0.575826	36.6667	0.143815	TRUE
1020973_1020696_Bsu_-	1020973	1020696	-	0.030303	26.6667	-0.652659	FALSE
115838_115469_Bsu_-	115838	115469	-	0.488378	32.6667	0.709522	TRUE
3251854_3251639_Bsu_-	3251854	3251639	-	0.279035	25.3333	-0.655704	FALSE
3807470_3807146_Bsu_-	3807470	3807146	-	0	31.3333	-0.880689	FALSE
219104_219346_Bsu_+	219104	219346	+	0	30	-1.82391	FALSE
3178080_3178301_Bsu_+	3178080	3178301	+	0.359362	28.6667	-0.87484	FALSE
532507_532250_Bsu_-	532507	532250	-	0.863141	36.6667	0.352939	TRUE
917314_917019_Bsu_-	917314	917019	-	0.428852	28.6667	-0.786885	FALSE
454557_454215_Bsu_-	454557	454215	-	0.830536	41.3333	0.869334	TRUE
528735_528425_Bsu_-	528735	528425	-	0.318541	43.3333	0.0526904	TRUE
1215924_1216130_Bsu_+	1215924	1216130	+	0	36.6667	-0.88897	FALSE
326071_325847_Bsu_-	326071	325847	-	0.0357143	30.6667	-0.644853	FALSE
3986074_3985866_Bsu_-	3986074	3985866	-	0	35.3333	-0.877592	FALSE
3528034_3528335_Bsu_+	3528034	3528335	+	0.527094	34.6667	0.0732841	TRUE
1605827_1605600_Bsu_-	1605827	1605600	-	0.648661	38.6667	0.22259	TRUE
3187190_3186843_Bsu_-	3187190	3186843	-	0.497225	36	0.993104	TRUE
2284046_2284379_Bsu_+	2284046	2284379	+	0.913103	44.6667	0.304627	TRUE
2071903_2072190_Bsu_+	2071903	2072190	+	0.725283	44.6667	0.331634	TRUE
1673027_1673324_Bsu_+	1673027	1673324	+	0	22	-0.788716	FALSE
3645480_3645797_Bsu_+	3645480	3645797	+	0.757765	41.3333	0.922277	TRUE
2760513_2760844_Bsu_+	2760513	2760844	+	0.649916	32	0.901609	TRUE
2554475_2554703_Bsu_+	2554475	2554703	+	0.137255	55.3333	1.13776	TRUE
1622528_1622723_Bsu_+	1622528	1622723	+	0	22	-0.889396	FALSE
284252_283964_Bsu_-	284252	283964	-	0.386609	35.3333	0.839537	TRUE
4121214_4121432_Bsu_+	4121214	4121432	+	0.246305	32.6667	-0.733527	FALSE
2197767_2198132_Bsu_+	2197767	2198132	+	1.50738	46	1.05167	TRUE
1292227_1292476_Bsu_+	1292227	1292476	+	0.235274	33.3333	-0.748986	FALSE
4026901_4027233_Bsu_+	4026901	4027233	+	0.673302	41.3333	1.00974	TRUE
2062486_2062740_Bsu_+	2062486	2062740	+	0.306667	32	-0.83992	FALSE
3373099_3372876_Bsu_-	3373099	3372876	-	0.192751	26	-0.882898	FALSE
27720_27374_Bsu_-	27720	27374	-	0.315455	36	0.081402	TRUE
3080382_3080634_Bsu_+	3080382	3080634	+	0.427442	28.6667	-0.580954	FALSE
2999645_2999996_Bsu_+	2999645	2999996	+	0.616345	36	0.790582	TRUE
2812600_2812382_Bsu_-	2812600	2812382	-	0.0764791	35.3333	-0.856737	FALSE
2190611_2190900_Bsu_+	2190611	2190900	+	0.867745	43.3333	-0.557022	FALSE
938904_938610_Bsu_-	938904	938610	-	0.513713	40.6667	0.979319	TRUE
3071270_3070969_Bsu_-	3071270	3070969	-	0.21875	37.3333	-0.971676	FALSE
2608989_2609176_Bsu_+	2608989	2609176	+	0.215686	35.3333	-0.991832	FALSE
448475_448755_Bsu_+	448475	448755	+	0	28.6667	-0.60684	FALSE
995485_995253_Bsu_-	995485	995253	-	0.34839	32	-0.441814	FALSE
3082916_3083172_Bsu_+	3082916	3083172	+	0.743634	27.3333	1.03903	TRUE
3096089_3096278_Bsu_+	3096089	3096278	+	0.402985	28	0.106638	TRUE
2998119_2998456_Bsu_+	2998119	2998456	+	0.750519	37.3333	0.979672	TRUE
1820487_1820253_Bsu_-	1820487	1820253	-	0.49183	30.6667	-0.705621	FALSE
3876924_3876643_Bsu_-	3876924	3876643	-	0	38	-0.859508	FALSE
1110188_1110474_Bsu_+	1110188	1110474	+	0	27.3333	-0.864268	FALSE
3911201_3911453_Bsu_+	3911201	3911453	+	1.19618	34.6667	0.430188	TRUE
1100177_1099923_Bsu_-	1100177	1099923	-	0.418147	33.3333	-0.669451	FALSE
1743328_1743072_Bsu_-	1743328	1743072	-	0.588207	37.3333	-0.696564	FALSE
3146183_3146386_Bsu_+	3146183	3146386	+	0.566038	35.3333	-0.696916	FALSE
972346_972037_Bsu_-	972346	972037	-	1.01799	35.3333	0.750939	TRUE
3057688_3057921_Bsu_+	3057688	3057921	+	0.334328	32	-0.81161	FALSE
1044730_1044966_Bsu_+	1044730	1044966	+	0.285226	31.3333	-0.443999	FALSE
2733463_2733692_Bsu_+	2733463	2733692	+	0.762089	42.6667	0.247733	TRUE
503715_503496_Bsu_-	503715	503496	-	0.144589	40.6667	-0.70317	FALSE
466203_465902_Bsu_-	466203	465902	-	0.993162	40.6667	0.0428987	TRUE
1160104_1159815_Bsu_-	1160104	1159815	-	0.266164	41.3333	0.697463	TRUE
70207_69964_Bsu_-	70207	69964	-	0.0566038	36.6667	0.76002	TRUE
902627_902357_Bsu_-	902627	902357	-	0.529632	34.6667	1.0327	TRUE
1793809_1793408_Bsu_-	1793809	1793408	-	1.48779	30	0.0668636	TRUE
3842454_3842737_Bsu_+	3842454	3842737	+	0.423712	26.6667	0.805989	TRUE
3647321_3646979_Bsu_-	3647321	3646979	-	0.936457	40	1.13822	TRUE
3636421_3636712_Bsu_+	3636421	3636712	+	0	38	-1.02851	FALSE
2971370_2971635_Bsu_+	2971370	2971635	+	0.775713	39.3333	1.07978	TRUE
117372_117724_Bsu_+	117372	117724	+	0	36.6667	-0.838078	FALSE
1772499_1772778_Bsu_+	1772499	1772778	+	0.0163934	31.3333	-0.3019	FALSE
3155715_3155386_Bsu_-	3155715	3155386	-	0.0819672	32	-0.934567	FALSE
4182639_4182962_Bsu_+	4182639	4182962	+	0.140493	39.3333	-0.790256	FALSE
871737_872107_Bsu_+	871737	872107	+	0.39502	33.3333	0.214926	TRUE
3949358_3949146_Bsu_-	3949358	3949146	-	0	44.6667	-0.921602	FALSE
3171211_3171558_Bsu_+	3171211	3171558	+	0.964272	40	1.00795	TRUE
1873551_1873788_Bsu_+	1873551	1873788	+	0.288633	28.6667	-0.811542	FALSE
4086901_4087214_Bsu_+	4086901	4087214	+	0.607434	24	-0.6824	FALSE
2167009_2167220_Bsu_+	2167009	2167220	+	0.849663	36.6667	1.01722	TRUE
528673_528373_Bsu_-	528673	528373	-	0.156604	43.3333	0.352679	TRUE
2315614_2315388_Bsu_-	2315614	2315388	-	0	28	-0.827844	FALSE
143123_142914_Bsu_-	143123	142914	-	0.0461538	34.6667	-0.865494	FALSE
4136714_4137029_Bsu_+	4136714	4137029	+	0.949069	32.6667	1.10858	TRUE
1765001_1764663_Bsu_-	1765001	1764663	-	0.37945	34.6667	0.206022	TRUE
2229869_2229667_Bsu_-	2229869	2229667	-	0.465035	40	-0.892538	FALSE
1496326_1496016_Bsu_-	1496326	1496016	-	1.10538	40	1.03952	TRUE
3365468_3365837_Bsu_+	3365468	3365837	+	1.03331	38	1.03957	TRUE
2166952_2167223_Bsu_+	2166952	2167223	+	1.41124	39.3333	1.01377	TRUE
963369_963636_Bsu_+	963369	963636	+	0	34.6667	-1.0398	FALSE
1934331_1934051_Bsu_-	1934331	1934051	-	0.835388	31.3333	0.30264	TRUE
1620684_1620300_Bsu_-	1620684	1620300	-	0.545177	43.3333	0.870011	TRUE
2515883_2516128_Bsu_+	2515883	2516128	+	0.0625	32	-0.873383	FALSE
1638931_1638529_Bsu_-	1638931	1638529	-	1.3198	25.3333	0.119421	TRUE
982802_982529_Bsu_-	982802	982529	-	0.590292	36.6667	0.62565	TRUE
1621143_1620946_Bsu_-	1621143	1620946	-	0.04	26	-0.682774	FALSE
2737833_2737605_Bsu_-	2737833	2737605	-	0.170115	44.6667	0.329264	TRUE
2173333_2173615_Bsu_+	2173333	2173615	+	0.974177	38.6667	1.04192	TRUE
3177870_3178118_Bsu_+	3177870	3178118	+	0.700363	27.3333	0.929114	TRUE
3860439_3860203_Bsu_-	3860439	3860203	-	0	25.3333	-0.842523	FALSE
1187129_1187283_Bsu_+	1187129	1187283	+	0	26	-0.906264	FALSE
3572720_3572465_Bsu_-	3572720	3572465	-	0	30.6667	-0.853786	FALSE
509017_508829_Bsu_-	509017	508829	-	0.261538	33.3333	-0.842968	FALSE
3047501_3047751_Bsu_+	3047501	3047751	+	1.0328	48	1.01031	TRUE
730470_730144_Bsu_-	730470	730144	-	0.0819672	36.6667	-0.588322	FALSE
2668075_2668356_Bsu_+	2668075	2668356	+	0.605514	42	1.09787	TRUE
2592558_2592338_Bsu_-	2592558	2592338	-	0	40	-0.709505	FALSE
1470293_1469940_Bsu_-	1470293	1469940	-	0.122807	35.3333	-0.670297	FALSE
1104403_1104109_Bsu_-	1104403	1104109	-	0.720437	31.3333	0.0617666	TRUE
1169422_1169023_Bsu_-	1169422	1169023	-	1.45844	31.3333	0.669634	TRUE
2675720_2676063_Bsu_+	2675720	2676063	+	1.16888	40	0.532951	TRUE
3496352_3496757_Bsu_+	3496352	3496757	+	1.78965	34	0.965871	TRUE
3942864_3943084_Bsu_+	3942864	3943084	+	0	34.6667	-0.923228	FALSE
2150403_2150632_Bsu_+	2150403	2150632	+	0.388578	32	-0.180725	FALSE
1830949_1831137_Bsu_+	1830949	1831137	+	0	26.6667	-1.82391	FALSE
4171329_4171065_Bsu_-	4171329	4171065	-	0.235294	19.3333	-0.964256	FALSE
938368_938187_Bsu_-	938368	938187	-	0.413793	38	0.929496	TRUE
3520217_3520438_Bsu_+	3520217	3520438	+	0.0490852	27.3333	-0.933882	FALSE
2748084_2748388_Bsu_+	2748084	2748388	+	0.558513	36	-0.765645	FALSE
2109654_2109897_Bsu_+	2109654	2109897	+	0.0684932	30.6667	-0.837039	FALSE
926641_926260_Bsu_-	926641	926260	-	0.299752	42.6667	0.0811466	TRUE
4126561_4126851_Bsu_+	4126561	4126851	+	0.510526	46.6667	-0.970247	FALSE
2153011_2153335_Bsu_+	2153011	2153335	+	0.629301	44.6667	0.400161	TRUE
68467_68160_Bsu_-	68467	68160	-	1.37725	34	0.760822	TRUE
3276360_3276175_Bsu_-	3276360	3276175	-	0	28.6667	-0.819245	FALSE
2571706_2572005_Bsu_+	2571706	2572005	+	0.962365	34.6667	0.606932	TRUE
2173071_2172837_Bsu_-	2173071	2172837	-	0	32	-0.823117	FALSE
1772940_1772641_Bsu_-	1772940	1772641	-	0.919851	40.6667	0.94175	TRUE
178021_177659_Bsu_-	178021	177659	-	1.05641	34	0.361418	TRUE
3604184_3604532_Bsu_+	3604184	3604532	+	1.02989	34.6667	1.21226	TRUE
2885411_2885683_Bsu_+	2885411	2885683	+	0.621707	36	-0.756096	FALSE
2916125_2916436_Bsu_+	2916125	2916436	+	1.05751	38	0.509611	TRUE
969278_968875_Bsu_-	969278	968875	-	1.60448	42.6667	1.08389	TRUE
982109_982336_Bsu_+	982109	982336	+	0	28	-1.82391	FALSE
2770154_2769837_Bsu_-	2770154	2769837	-	0.693112	42	-0.976155	FALSE
3151071_3151291_Bsu_+	3151071	3151291	+	0.150072	26.6667	-0.797935	FALSE
3523463_3523759_Bsu_+	3523463	3523759	+	0.444512	25.3333	-0.626259	FALSE
1321440_1321238_Bsu_-	1321440	1321238	-	0.153846	26	-1.00466	FALSE
1130215_1129994_Bsu_-	1130215	1129994	-	0.34308	34.6667	-0.695299	FALSE
469375_469030_Bsu_-	469375	469030	-	1.22465	38.6667	0.935633	TRUE
1118973_1118647_Bsu_-	1118973	1118647	-	0.757513	44.6667	0.942063	TRUE
2907832_2908168_Bsu_+	2907832	2908168	+	0.684513	28.6667	0.104094	TRUE
1301301_1301045_Bsu_-	1301301	1301045	-	0.437288	35.3333	0.542359	TRUE
2535908_2536179_Bsu_+	2535908	2536179	+	0.857143	30.6667	0.0276699	TRUE
79054_79233_Bsu_+	79054	79233	+	0	30.6667	-0.910765	FALSE
3848670_3848945_Bsu_+	3848670	3848945	+	0.810062	34	0.826875	TRUE
2508495_2508773_Bsu_+	2508495	2508773	+	0	36.6667	-0.845679	FALSE
209919_210185_Bsu_+	209919	210185	+	0	32.6667	-0.996039	FALSE
1017453_1017768_Bsu_+	1017453	1017768	+	0.542662	37.3333	-0.269139	FALSE
1618440_1618176_Bsu_-	1618440	1618176	-	0.220102	35.3333	-0.0430584	FALSE
1102251_1101936_Bsu_-	1102251	1101936	-	0.807031	34	0.722347	TRUE
3612230_3612469_Bsu_+	3612230	3612469	+	0.517606	34.6667	-0.567655	FALSE
2862978_2862670_Bsu_-	2862978	2862670	-	0	27.3333	-0.939539	FALSE
3878463_3878809_Bsu_+	3878463	3878809	+	0.478951	37.3333	0.386797	TRUE
1017549_1017224_Bsu_-	1017549	1017224	-	0.0994134	20	-0.737049	FALSE
1477892_1477571_Bsu_-	1477892	1477571	-	0.456421	37.3333	-0.924234	FALSE
1445214_1444931_Bsu_-	1445214	1444931	-	0.385965	43.3333	0.515809	TRUE
887493_887854_Bsu_+	887493	887854	+	0.314043	41.3333	0.627863	TRUE
931169_930968_Bsu_-	931169	930968	-	0.379553	28.6667	-0.159147	FALSE
676392_676173_Bsu_-	676392	676173	-	0.488235	41.3333	0.62864	TRUE
1709640_1709444_Bsu_-	1709640	1709444	-	0	32	-0.647594	FALSE
559047_559229_Bsu_+	559047	559229	+	0	37.3333	-0.824317	FALSE
771358_771621_Bsu_+	771358	771621	+	0	26	-0.913978	FALSE
2055859_2055557_Bsu_-	2055859	2055557	-	0.984929	46	0.290457	TRUE
1783232_1783014_Bsu_-	1783232	1783014	-	0.569157	28	0.578975	TRUE
2996664_2996444_Bsu_-	2996664	2996444	-	0.084507	22	-0.911063	FALSE
28609_28404_Bsu_-	28609	28404	-	0.773399	45.3333	0.381677	TRUE
1506785_1506554_Bsu_-	1506785	1506554	-	0.256575	31.3333	-0.902495	FALSE
684723_684970_Bsu_+	684723	684970	+	0	34.6667	-0.789587	FALSE
293712_293434_Bsu_-	293712	293434	-	0.406892	38	1.06471	TRUE
3559233_3559524_Bsu_+	3559233	3559524	+	0.864286	27.3333	0.968992	TRUE
554352_554191_Bsu_-	554352	554191	-	0.0526316	36	-0.819187	FALSE
935831_935562_Bsu_-	935831	935562	-	0.532291	42.6667	0.547376	TRUE
3633133_3633381_Bsu_+	3633133	3633381	+	0.337564	41.3333	0.929953	TRUE
1562859_1562502_Bsu_-	1562859	1562502	-	0.697425	22	-0.069064	FALSE
1206379_1206113_Bsu_-	1206379	1206113	-	0.390052	42	0.096077	TRUE
1749572_1749326_Bsu_-	1749572	1749326	-	0.559638	37.3333	1.05391	TRUE
1395181_1394835_Bsu_-	1395181	1394835	-	0.828589	44.6667	0.619004	TRUE
1917248_1916989_Bsu_-	1917248	1916989	-	0.465256	37.3333	1.09751	TRUE
2181804_2181626_Bsu_-	2181804	2181626	-	0	29.3333	-1.0457	FALSE
2098469_2098824_Bsu_+	2098469	2098824	+	0.717729	34.6667	0.261269	TRUE
4206437_4206699_Bsu_+	4206437	4206699	+	0.722222	35.3333	-0.498564	FALSE
1273896_1274242_Bsu_+	1273896	1274242	+	0.0422705	34.6667	-0.817063	FALSE
108372_108006_Bsu_-	108372	108006	-	1.16036	42	0.662204	TRUE
2376760_2376970_Bsu_+	2376760	2376970	+	0	46.6667	-0.765616	FALSE
83674_83448_Bsu_-	83674	83448	-	0	36	-0.850688	FALSE
3232619_3232276_Bsu_-	3232619	3232276	-	0	32	-0.791337	FALSE
392063_392319_Bsu_+	392063	392319	+	0.144928	27.3333	-0.80619	FALSE
578493_578243_Bsu_-	578493	578243	-	0.833816	31.3333	0.602031	TRUE
2743700_2743877_Bsu_+	2743700	2743877	+	0	26.6667	-0.984871	FALSE
328851_328526_Bsu_-	328851	328526	-	0.832858	31.3333	-0.690226	FALSE
1232065_1232274_Bsu_+	1232065	1232274	+	0	28.6667	-0.853208	FALSE
2722461_2722228_Bsu_-	2722461	2722228	-	0.271795	32	-0.5286	FALSE
3039391_3039753_Bsu_+	3039391	3039753	+	1.1193	40	0.209511	TRUE
1034141_1033891_Bsu_-	1034141	1033891	-	1.40102	36.6667	0.285957	TRUE
2953488_2953787_Bsu_+	2953488	2953787	+	0.710358	33.3333	0.709281	TRUE
74666_74307_Bsu_-	74666	74307	-	0.404327	41.3333	0.703723	TRUE
3716398_3716741_Bsu_+	3716398	3716741	+	0.991355	40.6667	0.585921	TRUE
1381425_1381018_Bsu_-	1381425	1381018	-	1.24437	36.6667	0.255959	TRUE
933955_933661_Bsu_-	933955	933661	-	0	41.3333	0.154628	TRUE
299042_298810_Bsu_-	299042	298810	-	0.261796	31.3333	-0.692384	FALSE
1670188_1669826_Bsu_-	1670188	1669826	-	0.960983	42	0.816688	TRUE
670318_670039_Bsu_-	670318	670039	-	0.838957	27.3333	0.942889	TRUE
2758007_2758383_Bsu_+	2758007	2758383	+	0.582163	36.6667	0.350799	TRUE
3298913_3299275_Bsu_+	3298913	3299275	+	0.794869	41.3333	0.650038	TRUE
2930130_2930439_Bsu_+	2930130	2930439	+	0.836807	35.3333	0.922837	TRUE
1158303_1158036_Bsu_-	1158303	1158036	-	0.239583	37.3333	-0.31905	FALSE
2416799_2417061_Bsu_+	2416799	2417061	+	0	41.3333	-0.859468	FALSE
2964476_2964803_Bsu_+	2964476	2964803	+	0.765002	34	0.50391	TRUE
1674348_1674028_Bsu_-	1674348	1674028	-	0.618113	38.6667	0.481731	TRUE
4194087_4193855_Bsu_-	4194087	4193855	-	0	42	-0.792607	FALSE
2153574_2153832_Bsu_+	2153574	2153832	+	1.01371	42	1.0392	TRUE
3025187_3025373_Bsu_+	3025187	3025373	+	0.37931	32	-0.899223	FALSE
832792_832445_Bsu_-	832792	832445	-	0.869225	34	0.186012	TRUE
4210993_4211270_Bsu_+	4210993	4211270	+	0.341925	41.3333	0.19546	TRUE
2226933_2226684_Bsu_-	2226933	2226684	-	0.103448	30	-0.785169	FALSE
579411_579192_Bsu_-	579411	579192	-	0.166667	36	0.997812	TRUE
617635_617277_Bsu_-	617635	617277	-	1.19717	28.6667	0.565443	TRUE
833139_832844_Bsu_-	833139	832844	-	0.467753	32	0.233213	TRUE
3768918_3769225_Bsu_+	3768918	3769225	+	0.507133	32.6667	-0.40278	FALSE
280124_279829_Bsu_-	280124	279829	-	0.310275	44	0.468264	TRUE
3501671_3502041_Bsu_+	3501671	3502041	+	1.25717	32	0.943769	TRUE
118110_117878_Bsu_-	118110	117878	-	0.529515	42.6667	-0.333415	FALSE
3368066_3367843_Bsu_-	3368066	3367843	-	0.0684932	26.6667	-0.780086	FALSE
202377_202009_Bsu_-	202377	202009	-	0.986513	38	0.648162	TRUE
869716_869416_Bsu_-	869716	869416	-	0.695831	38.6667	0.778803	TRUE
2045380_2045659_Bsu_+	2045380	2045659	+	0.184821	38.6667	0.845986	TRUE
2717799_2717514_Bsu_-	2717799	2717514	-	0.0943396	32	-1.07268	FALSE
2037326_2037556_Bsu_+	2037326	2037556	+	0.603209	33.3333	0.915673	TRUE
3411090_3410745_Bsu_-	3411090	3410745	-	0.229492	35.3333	-0.729616	FALSE
3937666_3937981_Bsu_+	3937666	3937981	+	0.752359	31.3333	0.422586	TRUE
469521_469309_Bsu_-	469521	469309	-	0.582222	44	0.966107	TRUE
787227_786966_Bsu_-	787227	786966	-	0.261305	34.6667	-0.849649	FALSE
105799_106010_Bsu_+	105799	106010	+	0	26	-0.733661	FALSE
3608349_3608656_Bsu_+	3608349	3608656	+	1.07709	34.6667	1.1512	TRUE
1780588_1780283_Bsu_-	1780588	1780283	-	1.18151	32.6667	0.993969	TRUE
3005415_3005728_Bsu_+	3005415	3005728	+	0.185185	24.6667	-0.389356	FALSE
1568975_1568693_Bsu_-	1568975	1568693	-	0.748575	24.6667	0.584597	TRUE
1310524_1310233_Bsu_-	1310524	1310233	-	0.60625	34	0.974321	TRUE
3067806_3068089_Bsu_+	3067806	3068089	+	0.600249	34	0.164072	TRUE
1047528_1047286_Bsu_-	1047528	1047286	-	0.394298	31.3333	-0.841806	FALSE
3853016_3853303_Bsu_+	3853016	3853303	+	0.0526316	26.6667	-0.909127	FALSE
1728118_1727850_Bsu_-	1728118	1727850	-	0.663235	41.3333	-0.337158	FALSE
3662740_3663082_Bsu_+	3662740	3663082	+	1.11198	40	0.424363	TRUE
2522226_2522551_Bsu_+	2522226	2522551	+	0.874725	36	0.987192	TRUE
1371753_1371430_Bsu_-	1371753	1371430	-	0.0704225	28.6667	-0.825148	FALSE
1911189_1910906_Bsu_-	1911189	1910906	-	0.54918	44.6667	-0.128935	FALSE
2961987_2961672_Bsu_-	2961987	2961672	-	0.0140845	31.3333	-0.828734	FALSE
362014_362271_Bsu_+	362014	362271	+	0	32.6667	-0.839764	FALSE
1421631_1421389_Bsu_-	1421631	1421389	-	0.250107	36.6667	-0.613442	FALSE
2004048_2004267_Bsu_+	2004048	2004267	+	1.03194	32.6667	0.923415	TRUE
303350_303072_Bsu_-	303350	303072	-	0.798557	42.6667	1.10102	TRUE
1362966_1362764_Bsu_-	1362966	1362764	-	0	32	-0.855112	FALSE
661771_661534_Bsu_-	661771	661534	-	0.524823	38	0.99814	TRUE
1058974_1058763_Bsu_-	1058974	1058763	-	0.315359	36.6667	-0.887033	FALSE
2464263_2464482_Bsu_+	2464263	2464482	+	0.330346	29.3333	-0.813606	FALSE
1189326_1189150_Bsu_-	1189326	1189150	-	0.147059	33.3333	-0.62412	FALSE
2890657_2890835_Bsu_+	2890657	2890835	+	0.0410959	36.6667	-0.962746	FALSE
3496471_3496786_Bsu_+	3496471	3496786	+	1.03781	36	0.448903	TRUE
3083120_3083432_Bsu_+	3083120	3083432	+	0.832366	41.3333	0.51491	TRUE
4206457_4206270_Bsu_-	4206457	4206270	-	0	29.3333	-0.870003	FALSE
744840_744474_Bsu_-	744840	744474	-	0.797214	39.3333	0.710519	TRUE
643744_643380_Bsu_-	643744	643380	-	0.871729	28.6667	0.349008	TRUE
2349285_2349655_Bsu_+	2349285	2349655	+	0.934734	42	0.942444	TRUE
1386539_1386939_Bsu_+	1386539	1386939	+	0.699967	39.3333	0.424843	TRUE
403478_403696_Bsu_+	403478	403696	+	0.0120482	34	-0.819595	FALSE
1492509_1492257_Bsu_-	1492509	1492257	-	0.147012	34.6667	-0.738859	FALSE
2287401_2287627_Bsu_+	2287401	2287627	+	0.479576	42.6667	0.33489	TRUE
672796_672485_Bsu_-	672796	672485	-	0.428404	38.6667	0.344363	TRUE
3134298_3134037_Bsu_-	3134298	3134037	-	0	35.3333	-0.860832	FALSE
1534652_1534852_Bsu_+	1534652	1534852	+	0.331759	28.6667	-0.947826	FALSE
3483097_3482794_Bsu_-	3483097	3482794	-	0	24.6667	-0.996039	FALSE
139395_139130_Bsu_-	139395	139130	-	0.0849206	33.3333	-1.02513	FALSE
1966567_1966326_Bsu_-	1966567	1966326	-	0	26.6667	-0.843386	FALSE
807386_807002_Bsu_-	807386	807002	-	0.752945	40	0.904997	TRUE
1396526_1396769_Bsu_+	1396526	1396769	+	0	29.3333	-0.943986	FALSE
2135836_2136208_Bsu_+	2135836	2136208	+	1.10299	38	1.14363	TRUE
255218_255459_Bsu_+	255218	255459	+	0.0933333	30.6667	-0.827083	FALSE
2359951_2360229_Bsu_+	2359951	2360229	+	0.50351	42.6667	0.52002	TRUE
783447_783070_Bsu_-	783447	783070	-	1.01063	28.6667	0.334285	TRUE
1600260_1600050_Bsu_-	1600260	1600050	-	0.3861	27.3333	-0.754647	FALSE
971363_971045_Bsu_-	971363	971045	-	0.933875	32	0.325737	TRUE
3955643_3955410_Bsu_-	3955643	3955410	-	0	29.3333	-0.937586	FALSE
2024324_2024637_Bsu_+	2024324	2024637	+	0.367681	35.3333	-0.790421	FALSE
3920441_3920630_Bsu_+	3920441	3920630	+	0	30.6667	-0.853133	FALSE
219311_218974_Bsu_-	219311	218974	-	1.4453	36	1.06697	TRUE
2062243_2061953_Bsu_-	2062243	2061953	-	0.565217	36.6667	0.429743	TRUE
3322883_3323254_Bsu_+	3322883	3323254	+	0.770301	41.3333	0.129948	TRUE
3387495_3387179_Bsu_-	3387495	3387179	-	1.39004	40	1.04364	TRUE
3598768_3599001_Bsu_+	3598768	3599001	+	0.207373	30.6667	-0.892372	FALSE
1712178_1711776_Bsu_-	1712178	1711776	-	0.866493	39.3333	0.309944	TRUE
1754124_1754284_Bsu_+	1754124	1754284	+	0	27.3333	-0.68487	FALSE
199526_199829_Bsu_+	199526	199829	+	0	24.6667	-0.868037	FALSE
2407539_2407263_Bsu_-	2407539	2407263	-	0	24	-0.950245	FALSE
3421629_3421857_Bsu_+	3421629	3421857	+	0	34	-0.872297	FALSE
1721623_1721290_Bsu_-	1721623	1721290	-	0.831866	38	1.0313	TRUE
1846307_1846521_Bsu_+	1846307	1846521	+	0	32	-0.786323	FALSE
3262381_3262705_Bsu_+	3262381	3262705	+	0.680152	27.3333	-0.614448	FALSE
2501827_2502107_Bsu_+	2501827	2502107	+	0.754858	33.3333	0.230144	TRUE
4138800_4138549_Bsu_-	4138800	4138549	-	0.183706	30	-0.837548	FALSE
139537_139158_Bsu_-	139537	139158	-	0.545495	36.6667	0.666429	TRUE
2377965_2378361_Bsu_+	2377965	2378361	+	1.07197	36.6667	0.547843	TRUE
2165627_2165370_Bsu_-	2165627	2165370	-	0	31.3333	-0.810436	FALSE
2155014_2155314_Bsu_+	2155014	2155314	+	1.41748	40	0.914439	TRUE
2587324_2587107_Bsu_-	2587324	2587107	-	0.0163934	40	-0.761955	FALSE
1313250_1313039_Bsu_-	1313250	1313039	-	0	36	-0.872569	FALSE
3821868_3821641_Bsu_-	3821868	3821641	-	0.0422535	28	-0.859377	FALSE
2746906_2746553_Bsu_-	2746906	2746553	-	0.737789	40.6667	0.76278	TRUE
3642055_3642239_Bsu_+	3642055	3642239	+	0.169811	44	-0.884725	FALSE
2137454_2137771_Bsu_+	2137454	2137771	+	1.17492	33.3333	0.994936	TRUE
4036431_4036829_Bsu_+	4036431	4036829	+	1.95017	48.6667	0.952574	TRUE
1713560_1713274_Bsu_-	1713560	1713274	-	0.460863	39.3333	0.434746	TRUE
3475964_3475646_Bsu_-	3475964	3475646	-	0	24	-0.993003	FALSE
3253739_3254118_Bsu_+	3253739	3254118	+	1.19766	26.6667	0.742487	TRUE
2469218_2469518_Bsu_+	2469218	2469518	+	0.854802	32.6667	0.720811	TRUE
561138_560813_Bsu_-	561138	560813	-	0.714226	46	1.09531	TRUE
3563152_3562860_Bsu_-	3563152	3562860	-	0.61525	34.6667	-0.756096	FALSE
3162341_3162633_Bsu_+	3162341	3162633	+	0	31.3333	-0.980804	FALSE
4163648_4164052_Bsu_+	4163648	4164052	+	1.24095	30.6667	0.82373	TRUE
2050076_2050406_Bsu_+	2050076	2050406	+	0.702384	43.3333	0.92554	TRUE
1336333_1336116_Bsu_-	1336333	1336116	-	0.712462	30	0.496498	TRUE
1836724_1836354_Bsu_-	1836724	1836354	-	0.789965	33.3333	0.385525	TRUE
4176907_4176708_Bsu_-	4176907	4176708	-	0.643462	26	0.101485	TRUE
3084143_3083837_Bsu_-	3084143	3083837	-	0	39.3333	-0.885542	FALSE
1308876_1308553_Bsu_-	1308876	1308553	-	0.715818	38	0.639656	TRUE
366031_365678_Bsu_-	366031	365678	-	1.15943	41.3333	1.06828	TRUE
2025016_2024706_Bsu_-	2025016	2024706	-	0	31.3333	-0.946693	FALSE
1669491_1669188_Bsu_-	1669491	1669188	-	0.531284	41.3333	0.239309	TRUE
2712225_2711913_Bsu_-	2712225	2711913	-	0	38.6667	-1.02933	FALSE
2210710_2211034_Bsu_+	2210710	2211034	+	0.644577	47.3333	1.12716	TRUE
3751939_3752289_Bsu_+	3751939	3752289	+	1.20626	35.3333	0.993939	TRUE
792261_792565_Bsu_+	792261	792565	+	0.454113	35.3333	0.202241	TRUE
3493538_3493191_Bsu_-	3493538	3493191	-	0.0684932	26	-0.824906	FALSE
2207677_2208007_Bsu_+	2207677	2208007	+	1.05065	44	0.870839	TRUE
2845971_2845761_Bsu_-	2845971	2845761	-	0.0181818	34.6667	-1.04369	FALSE
1338229_1338448_Bsu_+	1338229	1338448	+	0	21.3333	-0.956491	FALSE
2468306_2468058_Bsu_-	2468306	2468058	-	0	33.3333	-0.968219	FALSE
1401811_1401620_Bsu_-	1401811	1401620	-	0.384615	44.6667	1.05057	TRUE
789835_790059_Bsu_+	789835	790059	+	0.114551	33.3333	-0.297136	FALSE
1555609_1555355_Bsu_-	1555609	1555355	-	0.0952381	38	-0.95977	FALSE
3634375_3634716_Bsu_+	3634375	3634716	+	0.858259	36.6667	0.544754	TRUE
267798_268017_Bsu_+	267798	268017	+	0	28.6667	-0.795566	FALSE
3866170_3866458_Bsu_+	3866170	3866458	+	1.17851	36	1.05952	TRUE
2297142_2297317_Bsu_+	2297142	2297317	+	0.107143	28	-0.84197	FALSE
2304016_2304301_Bsu_+	2304016	2304301	+	0.724144	30	0.448393	TRUE
1632343_1631970_Bsu_-	1632343	1631970	-	1.00379	38.6667	0.889516	TRUE
3177959_3178374_Bsu_+	3177959	3178374	+	1.02135	28.6667	0.774977	TRUE
1311296_1311001_Bsu_-	1311296	1311001	-	0.724788	26.6667	-0.390449	FALSE
1232042_1231872_Bsu_-	1232042	1231872	-	0.0909091	40	-0.759446	FALSE
2052333_2052568_Bsu_+	2052333	2052568	+	0.212632	38	-0.80818	FALSE
2850559_2850326_Bsu_-	2850559	2850326	-	0.0645161	30	-0.884622	FALSE
3546253_3545964_Bsu_-	3546253	3545964	-	0.202729	35.3333	-1.0597	FALSE
2144618_2144874_Bsu_+	2144618	2144874	+	0.408658	34.6667	-0.4749	FALSE
2999599_2999887_Bsu_+	2999599	2999887	+	0.837111	36	0.920768	TRUE
1000550_1000239_Bsu_-	1000550	1000239	-	1.20492	42	0.98583	TRUE
2432728_2433089_Bsu_+	2432728	2433089	+	1.10215	38	0.8704	TRUE
711389_711054_Bsu_-	711389	711054	-	0.925219	30.6667	0.865475	TRUE
1622170_1621843_Bsu_-	1622170	1621843	-	0.487059	30	0.166927	TRUE
3105114_3104884_Bsu_-	3105114	3104884	-	0.107143	30	-0.943691	FALSE
83559_83845_Bsu_+	83559	83845	+	0.114754	26.6667	-0.941681	FALSE
1793963_1793729_Bsu_-	1793963	1793729	-	0.0810811	24.6667	-1.82391	FALSE
538272_537991_Bsu_-	538272	537991	-	0.534024	32	0.157204	TRUE
837016_836624_Bsu_-	837016	836624	-	0.903995	38	1.13262	TRUE
246367_246019_Bsu_-	246367	246019	-	0.409692	35.3333	0.863201	TRUE
4029732_4029887_Bsu_+	4029732	4029887	+	0.206897	31.3333	-0.651621	FALSE
1483901_1483688_Bsu_-	1483901	1483688	-	0.0169492	30.6667	-0.87284	FALSE
1402976_1402630_Bsu_-	1402976	1402630	-	0.597683	28	0.818161	TRUE
336477_336226_Bsu_-	336477	336226	-	0.0294118	34.6667	-0.843441	FALSE
2191412_2191712_Bsu_+	2191412	2191712	+	1.05531	43.3333	1.04698	TRUE
2359750_2359489_Bsu_-	2359750	2359489	-	0	25.3333	-1.82391	FALSE
3631057_3630873_Bsu_-	3631057	3630873	-	0	34.6667	-0.555608	FALSE
2078739_2079065_Bsu_+	2078739	2079065	+	0.658945	40.6667	0.331749	TRUE
3104043_3104257_Bsu_+	3104043	3104257	+	0.191667	42.6667	-0.75844	FALSE
1741056_1740814_Bsu_-	1741056	1740814	-	0.179317	39.3333	-0.703417	FALSE
3178916_3179088_Bsu_+	3178916	3179088	+	0.135135	42	-0.804601	FALSE
2263772_2263475_Bsu_-	2263772	2263475	-	0.101224	36	-0.57119	FALSE
1980954_1981329_Bsu_+	1980954	1981329	+	0.0322581	33.3333	-0.966846	FALSE
2704645_2704885_Bsu_+	2704645	2704885	+	0.559649	40	1.02788	TRUE
759340_758964_Bsu_-	759340	758964	-	0.838382	31.3333	0.60119	TRUE
2159050_2159317_Bsu_+	2159050	2159317	+	0.980272	40.6667	0.971607	TRUE
3572757_3572995_Bsu_+	3572757	3572995	+	0.581162	35.3333	0.529827	TRUE
2360357_2360608_Bsu_+	2360357	2360608	+	0.783766	41.3333	-0.112726	FALSE
461304_460987_Bsu_-	461304	460987	-	0.281696	30.6667	0.064165	TRUE
2141177_2141518_Bsu_+	2141177	2141518	+	0	38	-0.693242	FALSE
1583615_1583293_Bsu_-	1583615	1583293	-	0.854205	38	0.0728019	TRUE
1868512_1868164_Bsu_-	1868512	1868164	-	0.768807	42	0.717823	TRUE
417772_417480_Bsu_-	417772	417480	-	0	34.6667	-1.82391	FALSE
1681434_1681176_Bsu_-	1681434	1681176	-	0.526869	30.6667	0.130953	TRUE
1498670_1498885_Bsu_+	1498670	1498885	+	0	28.6667	-0.853558	FALSE
1794210_1793974_Bsu_-	1794210	1793974	-	0.346032	30	-0.839037	FALSE
3815068_3814860_Bsu_-	3815068	3814860	-	0	26	-0.60496	FALSE
1232042_1231868_Bsu_-	1232042	1231868	-	0.0909091	40	-0.841907	FALSE
740537_740237_Bsu_-	740537	740237	-	0.917845	40	0.865181	TRUE
4127852_4128016_Bsu_+	4127852	4128016	+	0.142857	33.3333	-1.02457	FALSE
845620_845239_Bsu_-	845620	845239	-	0.815275	28	0.844354	TRUE
3483385_3483097_Bsu_-	3483385	3483097	-	0	26	-0.71959	FALSE
1848340_1848025_Bsu_-	1848340	1848025	-	0.592002	41.3333	0.342759	TRUE
3620345_3620716_Bsu_+	3620345	3620716	+	0.894257	33.3333	0.0286731	TRUE
495624_495223_Bsu_-	495624	495223	-	0.720822	37.3333	0.461713	TRUE
3850182_3850411_Bsu_+	3850182	3850411	+	0	23.3333	-0.920053	FALSE
3675529_3675229_Bsu_-	3675529	3675229	-	0.047619	45.3333	-0.861331	FALSE
2637660_2638000_Bsu_+	2637660	2638000	+	0.955321	35.3333	0.1688	TRUE
1879372_1879114_Bsu_-	1879372	1879114	-	0	36	-0.923993	FALSE
1257992_1257666_Bsu_-	1257992	1257666	-	0.0136986	30	-0.921462	FALSE
2087826_2087615_Bsu_-	2087826	2087615	-	0.504559	37.3333	0.969207	TRUE
897813_898036_Bsu_+	897813	898036	+	0.0985915	30.6667	-0.826504	FALSE
3688613_3688932_Bsu_+	3688613	3688932	+	0.767594	37.3333	0.971317	TRUE
2853139_2853328_Bsu_+	2853139	2853328	+	0.0833333	26	-0.746908	FALSE
3854940_3855325_Bsu_+	3854940	3855325	+	0.375207	29.3333	0.337727	TRUE
879481_879197_Bsu_-	879481	879197	-	0.635986	29.3333	-0.752223	FALSE
3106279_3106012_Bsu_-	3106279	3106012	-	0.382035	32.6667	0.260672	TRUE
2498852_2499065_Bsu_+	2498852	2499065	+	0.685446	31.3333	-0.0172576	FALSE
1143021_1142746_Bsu_-	1143021	1142746	-	0.407625	36.6667	0.416504	TRUE
2055078_2054870_Bsu_-	2055078	2054870	-	0	33.3333	-0.947866	FALSE
1292013_1291793_Bsu_-	1292013	1291793	-	0.5625	38.6667	0.545589	TRUE
539817_540118_Bsu_+	539817	540118	+	0.0153846	36.6667	-0.999018	FALSE
2052716_2052877_Bsu_+	2052716	2052877	+	0.0140845	30	-0.725625	FALSE
132617_132310_Bsu_-	132617	132310	-	0.333943	34	-0.806707	FALSE
486531_486205_Bsu_-	486531	486205	-	0.738545	40.6667	0.843738	TRUE
1428372_1428636_Bsu_+	1428372	1428636	+	0	34	-0.863827	FALSE
3776978_3776788_Bsu_-	3776978	3776788	-	0	21.3333	-0.866348	FALSE
1661856_1661655_Bsu_-	1661856	1661655	-	0.621622	30	0.335393	TRUE
757964_757648_Bsu_-	757964	757648	-	1.18698	20.6667	0.248638	TRUE
4210004_4210218_Bsu_+	4210004	4210218	+	0.32156	32	-0.927198	FALSE
1858690_1858866_Bsu_+	1858690	1858866	+	0	28.6667	-0.866797	FALSE
23514_23711_Bsu_+	23514	23711	+	0.0714286	34.6667	-0.825377	FALSE
2581786_2582012_Bsu_+	2581786	2582012	+	0.246305	48.6667	-0.616329	FALSE
116472_116731_Bsu_+	116472	116731	+	0	28	-1.82391	FALSE
1290420_1290054_Bsu_-	1290420	1290054	-	1.36888	31.3333	1.0259	TRUE
2345373_2345663_Bsu_+	2345373	2345663	+	0.419055	44	0.124612	TRUE
1745470_1745172_Bsu_-	1745470	1745172	-	0.81919	32.6667	0.92201	TRUE
2777981_2777740_Bsu_-	2777981	2777740	-	0	46	-0.653158	FALSE
1073128_1073443_Bsu_+	1073128	1073443	+	0.583119	38.6667	0.443429	TRUE
890103_889837_Bsu_-	890103	889837	-	0.324891	42	0.602265	TRUE
408131_407900_Bsu_-	408131	407900	-	0	26	-0.857074	FALSE
479466_479687_Bsu_+	479466	479687	+	0.0322581	26	-0.933958	FALSE
2087986_2087659_Bsu_-	2087986	2087659	-	0.919879	39.3333	1.05294	TRUE
2199640_2199972_Bsu_+	2199640	2199972	+	0.884203	45.3333	0.682337	TRUE
2707972_2708292_Bsu_+	2707972	2708292	+	1.08104	36.6667	0.70369	TRUE
1052511_1052811_Bsu_+	1052511	1052811	+	0.11227	40.6667	0.198764	TRUE
1695410_1695204_Bsu_-	1695410	1695204	-	0.442993	39.3333	0.0400093	TRUE
4141273_4141048_Bsu_-	4141273	4141048	-	0.534037	37.3333	0.415745	TRUE
2695342_2695115_Bsu_-	2695342	2695115	-	0.0909091	22	-0.883507	FALSE
2707436_2707636_Bsu_+	2707436	2707636	+	0.0333333	30.6667	-0.276353	FALSE
902771_902434_Bsu_-	902771	902434	-	0.734069	30.6667	0.104297	TRUE
2894574_2894335_Bsu_-	2894574	2894335	-	0	28	-0.802853	FALSE
4112674_4113038_Bsu_+	4112674	4113038	+	1.2704	28.6667	0.97059	TRUE
3227194_3227478_Bsu_+	3227194	3227478	+	0.580959	46.6667	1.16674	TRUE
3937984_3938391_Bsu_+	3937984	3938391	+	0.965693	39.3333	0.982817	TRUE
841997_841598_Bsu_-	841997	841598	-	1.56878	36	1.06036	TRUE
479668_479881_Bsu_+	479668	479881	+	0	26	-0.934449	FALSE
3177799_3178074_Bsu_+	3177799	3178074	+	1.09033	28.6667	1.00047	TRUE
3542491_3542851_Bsu_+	3542491	3542851	+	1.32406	30.6667	0.6287	TRUE
2705501_2705192_Bsu_-	2705501	2705192	-	0.468569	36	0.0428386	TRUE
3781345_3781629_Bsu_+	3781345	3781629	+	0.660043	35.3333	0.357651	TRUE
140694_141017_Bsu_+	140694	141017	+	0.0322581	30.6667	-1.0054	FALSE
1692185_1691985_Bsu_-	1692185	1691985	-	0.449128	36.6667	-0.753654	FALSE
3231823_3232049_Bsu_+	3231823	3232049	+	0.130435	33.3333	-0.953689	FALSE
262394_262605_Bsu_+	262394	262605	+	0.177143	30.6667	-0.853447	FALSE
3866067_3866415_Bsu_+	3866067	3866415	+	0.967465	39.3333	1.0423	TRUE
3792779_3792982_Bsu_+	3792779	3792982	+	0.625175	26	-0.837431	FALSE
837824_838007_Bsu_+	837824	838007	+	0.263158	25.3333	-0.948127	FALSE
3563939_3563707_Bsu_-	3563939	3563707	-	0	32	-0.927528	FALSE
4072307_4072618_Bsu_+	4072307	4072618	+	1.04095	35.3333	0.0403365	TRUE
1197493_1197286_Bsu_-	1197493	1197286	-	0.593227	32.6667	0.0519445	TRUE
1499044_1499298_Bsu_+	1499044	1499298	+	0	24	-1.82391	FALSE
3278983_3278771_Bsu_-	3278983	3278771	-	0.218482	28.6667	-0.554082	FALSE
1070860_1070624_Bsu_-	1070860	1070624	-	0	19.3333	-0.972472	FALSE
3714597_3714818_Bsu_+	3714597	3714818	+	0.493927	41.3333	0.794569	TRUE
3774011_3774381_Bsu_+	3774011	3774381	+	1.14558	40	0.715487	TRUE
4166422_4166194_Bsu_-	4166422	4166194	-	0	38.6667	-0.581911	FALSE
1156093_1155811_Bsu_-	1156093	1155811	-	0.53633	32.6667	0.764611	TRUE
2196245_2196624_Bsu_+	2196245	2196624	+	0.473469	45.3333	0.993209	TRUE
614421_614158_Bsu_-	614421	614158	-	0.370775	28.6667	-0.580411	FALSE
2249169_2249424_Bsu_+	2249169	2249424	+	1.2486	24.6667	1.14615	TRUE
2335067_2334790_Bsu_-	2335067	2334790	-	0.0322581	28.6667	-0.942694	FALSE
2541361_2541608_Bsu_+	2541361	2541608	+	0.0825137	40.6667	-0.906264	FALSE
4185256_4185510_Bsu_+	4185256	4185510	+	0.936855	37.3333	0.298728	TRUE
2373851_2374122_Bsu_+	2373851	2374122	+	0.641671	34.6667	-0.748306	FALSE
114195_113894_Bsu_-	114195	113894	-	0.872462	32	-0.430794	FALSE
1815169_1814894_Bsu_-	1815169	1814894	-	0.411958	32	-0.695246	FALSE
1729424_1729245_Bsu_-	1729424	1729245	-	0.220339	38	-0.711408	FALSE
2486038_2486223_Bsu_+	2486038	2486223	+	0	35.3333	-0.836351	FALSE
2939232_2939455_Bsu_+	2939232	2939455	+	0.251587	34.6667	-0.795326	FALSE
2642006_2641651_Bsu_-	2642006	2641651	-	1.12973	34	0.88428	TRUE
4002135_4002467_Bsu_+	4002135	4002467	+	0.696282	30.6667	0.11986	TRUE
2184988_2185327_Bsu_+	2184988	2185327	+	1.24671	41.3333	0.871551	TRUE
3174419_3174578_Bsu_+	3174419	3174578	+	0.119048	28	-0.850433	FALSE
2148482_2148719_Bsu_+	2148482	2148719	+	0.157895	30.6667	-1.82391	FALSE
2477184_2476956_Bsu_-	2477184	2476956	-	0.499243	31.3333	0.429504	TRUE
3619584_3619799_Bsu_+	3619584	3619799	+	0.281481	36.6667	-1.02172	FALSE
2844882_2845168_Bsu_+	2844882	2845168	+	0	29.3333	-0.95759	FALSE
423040_423248_Bsu_+	423040	423248	+	0	40.6667	-0.89403	FALSE
749565_749829_Bsu_+	749565	749829	+	0	40.6667	-0.958263	FALSE
251628_251867_Bsu_+	251628	251867	+	0	29.3333	-0.924906	FALSE
1014389_1014179_Bsu_-	1014389	1014179	-	0.012987	28.6667	-0.881441	FALSE
2669951_2670298_Bsu_+	2669951	2670298	+	0.658188	28	0.222689	TRUE
1173805_1174070_Bsu_+	1173805	1174070	+	0.03125	31.3333	-0.884974	FALSE
2317977_2317690_Bsu_-	2317977	2317690	-	0	29.3333	-0.78597	FALSE
721717_721380_Bsu_-	721717	721380	-	0.601801	38.6667	0.0708411	TRUE
2769530_2769192_Bsu_-	2769530	2769192	-	0.940429	35.3333	0.542404	TRUE
1876603_1876260_Bsu_-	1876603	1876260	-	0.54723	41.3333	0.691019	TRUE
4163949_4164139_Bsu_+	4163949	4164139	+	0.0704225	27.3333	-0.959847	FALSE
3456264_3455953_Bsu_-	3456264	3455953	-	0.235311	35.3333	-0.966801	FALSE
77531_77690_Bsu_+	77531	77690	+	0	26.6667	-0.719954	FALSE
210127_209820_Bsu_-	210127	209820	-	0.761382	41.3333	0.0644934	TRUE
611687_611905_Bsu_+	611687	611905	+	0	33.3333	-0.89334	FALSE
2162204_2162444_Bsu_+	2162204	2162444	+	0.281421	34	0.324185	TRUE
1686878_1686557_Bsu_-	1686878	1686557	-	0.267951	38	0.269827	TRUE
3986784_3986408_Bsu_-	3986784	3986408	-	0.413111	37.3333	0.979996	TRUE
2216742_2217002_Bsu_+	2216742	2217002	+	1.03649	45.3333	0.134338	TRUE
1892253_1891961_Bsu_-	1892253	1891961	-	0.542147	32.6667	0.285957	TRUE
1548417_1548641_Bsu_+	1548417	1548641	+	0.125	37.3333	-0.780298	FALSE
1881101_1880887_Bsu_-	1881101	1880887	-	0.328333	36	-0.819923	FALSE
1897937_1898258_Bsu_+	1897937	1898258	+	1.02124	37.3333	0.0878498	TRUE
2849918_2849656_Bsu_-	2849918	2849656	-	0.0285714	35.3333	-0.532239	FALSE
1290111_1289849_Bsu_-	1290111	1289849	-	0.829513	36	0.312025	TRUE
2219152_2219505_Bsu_+	2219152	2219505	+	1.18726	46.6667	0.0806474	TRUE
4147149_4146881_Bsu_-	4147149	4146881	-	0.0149254	42	-1.82391	FALSE
3004545_3004867_Bsu_+	3004545	3004867	+	0.986875	35.3333	0.349008	TRUE
2539542_2539237_Bsu_-	2539542	2539237	-	0.0133333	30	-0.780682	FALSE
1308337_1308048_Bsu_-	1308337	1308048	-	0.513982	24	-0.392113	FALSE
3589771_3589574_Bsu_-	3589771	3589574	-	0.111111	39.3333	-0.536815	FALSE
393085_392806_Bsu_-	393085	392806	-	0.0277778	32	-0.836898	FALSE
798819_798530_Bsu_-	798819	798530	-	0.582684	35.3333	1.015	TRUE
3637012_3637269_Bsu_+	3637012	3637269	+	0.371429	39.3333	0.777495	TRUE
2748336_2748116_Bsu_-	2748336	2748116	-	0	25.3333	-0.824906	FALSE
1324097_1324420_Bsu_+	1324097	1324420	+	0	20	-0.95452	FALSE
687047_686790_Bsu_-	687047	686790	-	1.02571	31.3333	0.549294	TRUE
1574608_1574875_Bsu_+	1574608	1574875	+	0.378555	36	0.460351	TRUE
2459704_2459381_Bsu_-	2459704	2459381	-	0.658038	36.6667	0.323702	TRUE
3167081_3166726_Bsu_-	3167081	3166726	-	0	32.6667	-1.02535	FALSE
785185_785526_Bsu_+	785185	785526	+	1.43053	40	1.06955	TRUE
3575618_3575370_Bsu_-	3575618	3575370	-	0	15.3333	-0.925514	FALSE
4112374_4112589_Bsu_+	4112374	4112589	+	0.257895	27.3333	-0.926371	FALSE
759120_758817_Bsu_-	759120	758817	-	0.828999	36	-0.492235	FALSE
2541084_2541333_Bsu_+	2541084	2541333	+	0	24.6667	-0.919114	FALSE
654935_654687_Bsu_-	654935	654687	-	0.703704	40	0.348123	TRUE
1736670_1736374_Bsu_-	1736670	1736374	-	0.878454	34	0.694332	TRUE
2880446_2880804_Bsu_+	2880446	2880804	+	1.12339	36.6667	0.543441	TRUE
2852121_2852330_Bsu_+	2852121	2852330	+	0.416301	38	0.539122	TRUE
408108_408424_Bsu_+	408108	408424	+	0.24973	27.3333	0.225372	TRUE
532543_532240_Bsu_-	532543	532240	-	1.23391	36.6667	0.685542	TRUE
2787817_2788173_Bsu_+	2787817	2788173	+	0.448193	34	0.109248	TRUE
129499_129227_Bsu_-	129499	129227	-	0.420227	38	1.07028	TRUE
1042305_1041934_Bsu_-	1042305	1041934	-	1.3724	32	0.95813	TRUE
3011274_3011488_Bsu_+	3011274	3011488	+	0.381961	30	-0.554082	FALSE
671280_671111_Bsu_-	671280	671111	-	0.5	40.6667	-0.126152	FALSE
2115662_2115473_Bsu_-	2115662	2115473	-	0	30	-0.818839	FALSE
621324_621020_Bsu_-	621324	621020	-	0.0285714	27.3333	-0.991832	FALSE
3854159_3854461_Bsu_+	3854159	3854461	+	0.491026	36.6667	-0.500447	FALSE
2042114_2042449_Bsu_+	2042114	2042449	+	0.830596	35.3333	0.0193331	TRUE
3808067_3808446_Bsu_+	3808067	3808446	+	0.840792	36	0.514634	TRUE
3087657_3087472_Bsu_-	3087657	3087472	-	0.03125	33.3333	-0.889874	FALSE
4030326_4030657_Bsu_+	4030326	4030657	+	0.972473	45.3333	1.02368	TRUE
220639_220290_Bsu_-	220639	220290	-	1.68438	30.6667	0.654025	TRUE
1397189_1396979_Bsu_-	1397189	1396979	-	0.418269	30	-0.686464	FALSE
644908_644678_Bsu_-	644908	644678	-	0	18.6667	-0.938309	FALSE
286780_287016_Bsu_+	286780	287016	+	0	26.6667	-0.231901	FALSE
3991791_3991965_Bsu_+	3991791	3991965	+	0	28	-0.878021	FALSE
3191479_3191651_Bsu_+	3191479	3191651	+	0	34.6667	-0.963976	FALSE
227345_226960_Bsu_-	227345	226960	-	1.16837	26.6667	0.963905	TRUE
1659202_1658912_Bsu_-	1659202	1658912	-	0.75042	42.6667	0.96658	TRUE
1772915_1772689_Bsu_-	1772915	1772689	-	0.555862	40	1.0304	TRUE
595834_596124_Bsu_+	595834	596124	+	0.903912	41.3333	0.781784	TRUE
3287978_3288309_Bsu_+	3287978	3288309	+	0.884543	34.6667	0.145802	TRUE
107634_107368_Bsu_-	107634	107368	-	0.915012	38	0.624123	TRUE
125822_125603_Bsu_-	125822	125603	-	0.376689	33.3333	-0.557227	FALSE
1301285_1301026_Bsu_-	1301285	1301026	-	0.474864	35.3333	0.750879	TRUE
780263_779863_Bsu_-	780263	779863	-	1.37985	34.6667	0.762988	TRUE
3463972_3463620_Bsu_-	3463972	3463620	-	0.782013	38	-0.44254	FALSE
3213359_3213642_Bsu_+	3213359	3213642	+	0.206638	36	-0.688938	FALSE
2871161_2870922_Bsu_-	2871161	2870922	-	0	28	-1.82391	FALSE
1780624_1780311_Bsu_-	1780624	1780311	-	1.01109	32.6667	0.125665	TRUE
2311879_2311535_Bsu_-	2311879	2311535	-	0.0126582	30	-0.916483	FALSE
846403_846622_Bsu_+	846403	846622	+	0	21.3333	-0.560652	FALSE
2804121_2804499_Bsu_+	2804121	2804499	+	0.611492	34.6667	0.17047	TRUE
3854799_3855148_Bsu_+	3854799	3855148	+	0.925193	25.3333	0.53241	TRUE
2369216_2369492_Bsu_+	2369216	2369492	+	0.530435	36.6667	-0.301018	FALSE
631992_632185_Bsu_+	631992	632185	+	0	28	-0.922208	FALSE
2136040_2135690_Bsu_-	2136040	2135690	-	0	30.6667	-0.890708	FALSE
2566696_2567064_Bsu_+	2566696	2567064	+	0.768192	38	0.60774	TRUE
1946837_1946616_Bsu_-	1946837	1946616	-	0.492754	39.3333	0.527115	TRUE
4022677_4022988_Bsu_+	4022677	4022988	+	1.00307	46.6667	1.07076	TRUE
2283842_2284050_Bsu_+	2283842	2284050	+	0.653705	52	1.02209	TRUE
4072411_4072764_Bsu_+	4072411	4072764	+	1.59742	33.3333	0.95413	TRUE
2446449_2446694_Bsu_+	2446449	2446694	+	0.221805	27.3333	-0.976381	FALSE
1577570_1577275_Bsu_-	1577570	1577275	-	0.547306	36	1.05308	TRUE
1805_1474_Bsu_-	1805	1474	-	0.266156	38	0.758462	TRUE
4191087_4190742_Bsu_-	4191087	4190742	-	0.861696	28	0.746332	TRUE
4140112_4140427_Bsu_+	4140112	4140427	+	0	32	-0.906264	FALSE
2855316_2855664_Bsu_+	2855316	2855664	+	0.557711	45.3333	0.104056	TRUE
1822072_1821798_Bsu_-	1822072	1821798	-	0.517042	38.6667	0.962967	TRUE
3606514_3606263_Bsu_-	3606514	3606263	-	0.0746269	25.3333	-0.841748	FALSE
1048413_1048086_Bsu_-	1048413	1048086	-	0.951937	26	0.850069	TRUE
3832961_3833246_Bsu_+	3832961	3833246	+	0.364863	27.3333	-0.827083	FALSE
1685979_1685728_Bsu_-	1685979	1685728	-	0.465945	37.3333	0.159952	TRUE
3695671_3695475_Bsu_-	3695671	3695475	-	0.0153846	29.3333	-0.772223	FALSE
754105_753775_Bsu_-	754105	753775	-	0.98041	27.3333	0.915178	TRUE
2829026_2829336_Bsu_+	2829026	2829336	+	1.23	36.6667	1.12006	TRUE
2468431_2468600_Bsu_+	2468431	2468600	+	0.446154	28.6667	0.458353	TRUE
488580_488316_Bsu_-	488580	488316	-	0.893518	32	0.123229	TRUE
3671789_3672119_Bsu_+	3671789	3672119	+	0.391304	42	-0.426052	FALSE
3539454_3539762_Bsu_+	3539454	3539762	+	0.204328	41.3333	-0.80846	FALSE
583885_583586_Bsu_-	583885	583586	-	0.770898	41.3333	1.1568	TRUE
3944867_3944615_Bsu_-	3944867	3944615	-	0.0870296	26.6667	-0.792728	FALSE
3991015_3991202_Bsu_+	3991015	3991202	+	0.0980392	38.6667	-0.80432	FALSE
239506_239834_Bsu_+	239506	239834	+	0.103448	40	-0.588844	FALSE
236385_236746_Bsu_+	236385	236746	+	0	32.6667	-0.948668	FALSE
3241459_3241083_Bsu_-	3241459	3241083	-	0.807148	34	0.978841	TRUE
3599630_3599937_Bsu_+	3599630	3599937	+	0.387186	34.6667	0.659584	TRUE
1573427_1573052_Bsu_-	1573427	1573052	-	0.772305	45.3333	0.324534	TRUE
1165193_1164901_Bsu_-	1165193	1164901	-	0.591349	27.3333	0.519614	TRUE
203813_203594_Bsu_-	203813	203594	-	0.782135	44	0.414356	TRUE
803046_802791_Bsu_-	803046	802791	-	1.01453	36	1.05177	TRUE
4124853_4125074_Bsu_+	4124853	4125074	+	1.06341	44	0.385489	TRUE
418221_418469_Bsu_+	418221	418469	+	0	28.6667	-0.76348	FALSE
3150031_3150332_Bsu_+	3150031	3150332	+	0.778107	27.3333	0.908951	TRUE
49074_48812_Bsu_-	49074	48812	-	0.23088	42.6667	-0.192777	FALSE
1784899_1785199_Bsu_+	1784899	1785199	+	0.983156	37.3333	0.596317	TRUE
52220_52489_Bsu_+	52220	52489	+	0.147956	32	-0.743655	FALSE
1491297_1491496_Bsu_+	1491297	1491496	+	0.27619	36.6667	-0.899993	FALSE
3599114_3599412_Bsu_+	3599114	3599412	+	0.547274	28.6667	0.489275	TRUE
3698229_3698041_Bsu_-	3698229	3698041	-	0.0909091	24	-0.751362	FALSE
3398368_3398741_Bsu_+	3398368	3398741	+	1.1272	41.3333	0.889411	TRUE
906560_906370_Bsu_-	906560	906370	-	0.125	28	-0.807066	FALSE
797372_797635_Bsu_+	797372	797635	+	0.178571	33.3333	-0.816894	FALSE
2659195_2658948_Bsu_-	2659195	2658948	-	0	32	-0.770639	FALSE
2823963_2824144_Bsu_+	2823963	2824144	+	0	30	-1.01573	FALSE
1902453_1902708_Bsu_+	1902453	1902708	+	0	24.6667	-0.757353	FALSE
4149639_4150014_Bsu_+	4149639	4150014	+	1.05383	39.3333	1.01119	TRUE
3166027_3166324_Bsu_+	3166027	3166324	+	0.942213	33.3333	0.517237	TRUE
2963547_2963777_Bsu_+	2963547	2963777	+	0.507937	34.6667	-0.408293	FALSE
762991_762742_Bsu_-	762991	762742	-	0.527825	41.3333	0.666429	TRUE
3898932_3899225_Bsu_+	3898932	3899225	+	0.553562	29.3333	0.459981	TRUE
195028_194742_Bsu_-	195028	194742	-	0.674603	46.6667	0.636329	TRUE
3898261_3898568_Bsu_+	3898261	3898568	+	0.96104	32	1.0404	TRUE
785151_785455_Bsu_+	785151	785455	+	1.18871	37.3333	0.85958	TRUE
1729357_1729022_Bsu_-	1729357	1729022	-	0.989434	30	0.239047	TRUE
884674_884932_Bsu_+	884674	884932	+	0	26	-0.845127	FALSE
442277_442013_Bsu_-	442277	442013	-	0.442186	29.3333	-0.715908	FALSE
2022904_2023172_Bsu_+	2022904	2023172	+	0.447076	34.6667	0.873576	TRUE
2279156_2278876_Bsu_-	2279156	2278876	-	0	34	-0.913443	FALSE
720821_721085_Bsu_+	720821	721085	+	0	24	-0.757511	FALSE
337635_337918_Bsu_+	337635	337918	+	0.112698	26.6667	-0.906995	FALSE
2074228_2073959_Bsu_-	2074228	2073959	-	0.153127	33.3333	-0.762095	FALSE
3394387_3394104_Bsu_-	3394387	3394104	-	0.765035	43.3333	0.900034	TRUE
2009387_2009573_Bsu_+	2009387	2009573	+	0.126761	30.6667	-0.83212	FALSE
2238744_2238515_Bsu_-	2238744	2238515	-	0.246305	34.6667	0.321487	TRUE
3382295_3382595_Bsu_+	3382295	3382595	+	1.20692	35.3333	1.02936	TRUE
1160059_1159792_Bsu_-	1160059	1159792	-	0.552598	41.3333	0.262528	TRUE
1265870_1265513_Bsu_-	1265870	1265513	-	0.660727	43.3333	1.1156	TRUE
661380_661106_Bsu_-	661380	661106	-	0.939784	35.3333	1.0726	TRUE
1951048_1950800_Bsu_-	1951048	1950800	-	0	23.3333	-0.644258	FALSE
2006897_2007199_Bsu_+	2006897	2007199	+	0.158232	29.3333	-0.834046	FALSE
605023_605407_Bsu_+	605023	605407	+	0.840448	35.3333	0.767798	TRUE
423015_422760_Bsu_-	423015	422760	-	0.855904	39.3333	1.00523	TRUE
285945_285756_Bsu_-	285945	285756	-	0	26	-0.884991	FALSE
281979_282261_Bsu_+	281979	282261	+	1.12089	37.3333	0.636674	TRUE
592416_592757_Bsu_+	592416	592757	+	0.665256	32	-0.931435	FALSE
1675119_1674799_Bsu_-	1675119	1674799	-	1.08784	42	0.92606	TRUE
3047888_3048156_Bsu_+	3047888	3048156	+	0.351984	34	0.101686	TRUE
2024938_2025205_Bsu_+	2024938	2025205	+	0.57135	34.6667	-0.340721	FALSE
363806_363520_Bsu_-	363806	363520	-	0.426481	24	0.282061	TRUE
1787874_1787548_Bsu_-	1787874	1787548	-	1.12835	36	0.957171	TRUE
2762516_2762877_Bsu_+	2762516	2762877	+	0.986284	36.6667	0.26559	TRUE
3457184_3456993_Bsu_-	3457184	3456993	-	0.0909091	28.6667	-0.847938	FALSE
4120781_4121018_Bsu_+	4120781	4121018	+	0	22	-0.811269	FALSE
2158361_2158135_Bsu_-	2158361	2158135	-	0	32.6667	-1.03719	FALSE
62197_61893_Bsu_-	62197	61893	-	0.520206	39.3333	0.376447	TRUE
154228_153870_Bsu_-	154228	153870	-	0	42	-0.831963	FALSE
3767362_3767614_Bsu_+	3767362	3767614	+	0.0704225	27.3333	-0.719708	FALSE
3398639_3399031_Bsu_+	3398639	3399031	+	0.617094	38.6667	0.226792	TRUE
1715328_1715050_Bsu_-	1715328	1715050	-	0.66001	37.3333	-0.830042	FALSE
334840_334571_Bsu_-	334840	334571	-	0.730862	28.6667	-0.583804	FALSE
1008789_1009070_Bsu_+	1008789	1009070	+	0	24.6667	-0.737012	FALSE
1392216_1391934_Bsu_-	1392216	1391934	-	0.629591	37.3333	0.845608	TRUE
2987226_2987505_Bsu_+	2987226	2987505	+	0.878788	35.3333	0.783068	TRUE
548605_548387_Bsu_-	548605	548387	-	0.760304	38.6667	0.850988	TRUE
910116_909767_Bsu_-	910116	909767	-	1.51063	40.6667	0.629452	TRUE
2577534_2577872_Bsu_+	2577534	2577872	+	0.845465	37.3333	0.66555	TRUE
3351318_3351079_Bsu_-	3351318	3351079	-	0.0277778	29.3333	-0.806807	FALSE
3087036_3087430_Bsu_+	3087036	3087430	+	1.26775	34.6667	1.09114	TRUE
312881_312577_Bsu_-	312881	312577	-	1.05426	42.6667	0.96114	TRUE
4115783_4116085_Bsu_+	4115783	4116085	+	0	32.6667	-0.87228	FALSE
725328_724979_Bsu_-	725328	724979	-	1.08347	36.6667	0.840238	TRUE
1449340_1449133_Bsu_-	1449340	1449133	-	0.324561	35.3333	-0.855728	FALSE
3817537_3817740_Bsu_+	3817537	3817740	+	0	31.3333	-0.777357	FALSE
1349971_1350221_Bsu_+	1349971	1350221	+	0	26.6667	-0.854609	FALSE
2216377_2216733_Bsu_+	2216377	2216733	+	1.07938	42	0.436363	TRUE
1417292_1417001_Bsu_-	1417292	1417001	-	0.0825826	23.3333	-0.643259	FALSE
19369_19032_Bsu_-	19369	19032	-	0.787039	35.3333	0.314591	TRUE
1358540_1358244_Bsu_-	1358540	1358244	-	0.0136986	26	-0.943109	FALSE
58524_58262_Bsu_-	58524	58262	-	0.128903	31.3333	-0.714176	FALSE
2275706_2275514_Bsu_-	2275706	2275514	-	0	30.6667	-0.849649	FALSE
3400984_3401319_Bsu_+	3400984	3401319	+	1.04956	42.6667	0.486446	TRUE
4171229_4171588_Bsu_+	4171229	4171588	+	1.01161	36.6667	1.16192	TRUE
3965254_3965036_Bsu_-	3965254	3965036	-	0.207042	34.6667	-0.832835	FALSE
1386761_1387006_Bsu_+	1386761	1387006	+	0.362132	39.3333	0.314071	TRUE
1294348_1294168_Bsu_-	1294348	1294168	-	0.162162	33.3333	-0.490601	FALSE
3232697_3232996_Bsu_+	3232697	3232996	+	0.0277778	33.3333	-0.687421	FALSE
3314304_3314474_Bsu_+	3314304	3314474	+	0	28.6667	-0.752891	FALSE
3728426_3728811_Bsu_+	3728426	3728811	+	0.265605	40	0.140222	TRUE
2864851_2865208_Bsu_+	2864851	2865208	+	0.0724638	26.6667	-1.82391	FALSE
1213559_1213828_Bsu_+	1213559	1213828	+	0	30.6667	-0.842489	FALSE
1683818_1684020_Bsu_+	1683818	1684020	+	0	22	-1.82391	FALSE
2223125_2222971_Bsu_-	2223125	2222971	-	0.04	38	-0.921196	FALSE
3751068_3751293_Bsu_+	3751068	3751293	+	0.0540541	38.6667	-0.494387	FALSE
4133326_4133696_Bsu_+	4133326	4133696	+	1.07083	45.3333	0.811217	TRUE
258117_257775_Bsu_-	258117	257775	-	0.689243	36.6667	1.06	TRUE
3824872_3824575_Bsu_-	3824872	3824575	-	0.335093	30.6667	-0.915321	FALSE
2432088_2432267_Bsu_+	2432088	2432267	+	0.268293	43.3333	-0.839537	FALSE
542257_542014_Bsu_-	542257	542014	-	0.813294	34	1.16935	TRUE
3115850_3116150_Bsu_+	3115850	3116150	+	1.15352	36	0.768258	TRUE
1395397_1395174_Bsu_-	1395397	1395174	-	0.210471	40	0.894565	TRUE
4064856_4065203_Bsu_+	4064856	4065203	+	0.507547	43.3333	0.194106	TRUE
3483428_3483597_Bsu_+	3483428	3483597	+	0.272727	36	-0.711217	FALSE
3756534_3756816_Bsu_+	3756534	3756816	+	1.09881	39.3333	0.449123	TRUE
853874_854179_Bsu_+	853874	854179	+	0	28	-0.842595	FALSE
223242_223586_Bsu_+	223242	223586	+	0.378408	40.6667	0.0572518	TRUE
3999490_3999701_Bsu_+	3999490	3999701	+	0	23.3333	-0.947041	FALSE
2700246_2700543_Bsu_+	2700246	2700543	+	0.59773	40.6667	0.168369	TRUE
1359474_1359770_Bsu_+	1359474	1359770	+	0.0136986	28	-0.882685	FALSE
2582130_2581937_Bsu_-	2582130	2581937	-	0.101449	24	-1.09564	FALSE
2304215_2304576_Bsu_+	2304215	2304576	+	1.47493	34.6667	1.05602	TRUE
853067_852754_Bsu_-	853067	852754	-	0.812373	30.6667	-0.668903	FALSE
2048099_2048319_Bsu_+	2048099	2048319	+	0.415686	40	0.702745	TRUE
3049788_3049948_Bsu_+	3049788	3049948	+	0.267606	32	-0.70407	FALSE
2202862_2202677_Bsu_-	2202862	2202677	-	0	32	-0.513216	FALSE
1792717_1792384_Bsu_-	1792717	1792384	-	0.604554	29.3333	-0.912915	FALSE
2611903_2612285_Bsu_+	2611903	2612285	+	0.841148	33.3333	0.816546	TRUE
2214719_2215077_Bsu_+	2214719	2215077	+	1.24103	48	0.968497	TRUE
871275_871503_Bsu_+	871275	871503	+	0.472149	24.6667	-0.849508	FALSE
4192455_4192272_Bsu_-	4192455	4192272	-	0	42.6667	-0.753654	FALSE
228284_227969_Bsu_-	228284	227969	-	1.04321	41.3333	0.99606	TRUE
3171559_3171297_Bsu_-	3171559	3171297	-	0	27.3333	-0.898711	FALSE
2686641_2687004_Bsu_+	2686641	2687004	+	1.18953	38.6667	0.929924	TRUE
1813413_1813201_Bsu_-	1813413	1813201	-	0.527451	42	0.01882	TRUE
3547910_3548208_Bsu_+	3547910	3548208	+	0.718382	39.3333	0.918675	TRUE
135127_134800_Bsu_-	135127	134800	-	0.0545822	33.3333	-0.789294	FALSE
77062_77305_Bsu_+	77062	77305	+	0	26	-0.79712	FALSE
3319335_3319658_Bsu_+	3319335	3319658	+	0.761698	38	0.382177	TRUE
3566490_3566210_Bsu_-	3566490	3566210	-	0	26.6667	-0.932187	FALSE
2173609_2173932_Bsu_+	2173609	2173932	+	0.800476	39.3333	0.499652	TRUE
2463520_2463905_Bsu_+	2463520	2463905	+	0.61742	36.6667	0.968122	TRUE
673978_674215_Bsu_+	673978	674215	+	0	31.3333	-0.876547	FALSE
2832597_2832836_Bsu_+	2832597	2832836	+	0.262553	35.3333	-0.411849	FALSE
3805934_3806162_Bsu_+	3805934	3806162	+	0.89555	35.3333	0.962819	TRUE
2066799_2066618_Bsu_-	2066799	2066618	-	0	33.3333	-0.858025	FALSE
2898723_2898507_Bsu_-	2898723	2898507	-	0.369622	35.3333	-0.826278	FALSE
4122283_4122124_Bsu_-	4122283	4122124	-	0	28	-0.85875	FALSE
2048186_2048512_Bsu_+	2048186	2048512	+	0.710552	40	-0.0954125	FALSE
1206051_1206285_Bsu_+	1206051	1206285	+	0	34.6667	-0.526449	FALSE
3623534_3623823_Bsu_+	3623534	3623823	+	0.484023	38	-0.303357	FALSE
785207_785450_Bsu_+	785207	785450	+	0.740109	36.6667	0.986745	TRUE
724693_724431_Bsu_-	724693	724431	-	0.189474	38.6667	-0.727754	FALSE
1038100_1037848_Bsu_-	1038100	1037848	-	0.440598	33.3333	-0.529749	FALSE
4204725_4204885_Bsu_+	4204725	4204885	+	0.518519	30	-0.0702121	FALSE
4144309_4144613_Bsu_+	4144309	4144613	+	1.053	30.6667	0.135277	TRUE
1709214_1708902_Bsu_-	1709214	1708902	-	0.606036	34.6667	0.754248	TRUE
1271241_1270873_Bsu_-	1271241	1270873	-	0.831123	42.6667	0.862004	TRUE
2186000_2185835_Bsu_-	2186000	2185835	-	0	27.3333	-0.942736	FALSE
2814904_2815187_Bsu_+	2814904	2815187	+	0.169048	30.6667	-0.965483	FALSE
87810_87573_Bsu_-	87810	87573	-	0.427657	34	0.163832	TRUE
2936237_2936608_Bsu_+	2936237	2936608	+	1.2242	34	0.0592593	TRUE
2533610_2533978_Bsu_+	2533610	2533978	+	0.848946	42	0.870662	TRUE
3806238_3806463_Bsu_+	3806238	3806463	+	0.280783	32.6667	-0.827083	FALSE
1738452_1738651_Bsu_+	1738452	1738651	+	0	28	-0.855865	FALSE
610725_610482_Bsu_-	610725	610482	-	0.169712	38	-0.662753	FALSE
455646_455431_Bsu_-	455646	455431	-	0.449126	30.6667	-0.26154	FALSE
2187290_2187020_Bsu_-	2187290	2187020	-	0	32.6667	-0.834782	FALSE
277368_277056_Bsu_-	277368	277056	-	1.07011	35.3333	0.992366	TRUE
1466346_1466093_Bsu_-	1466346	1466093	-	0.607488	32.6667	-0.457172	FALSE
373990_373686_Bsu_-	373990	373686	-	0.22329	34.6667	-1.82391	FALSE
3184855_3185210_Bsu_+	3184855	3185210	+	0.922253	40.6667	0.799172	TRUE
2890363_2890099_Bsu_-	2890363	2890099	-	0	23.3333	-0.882048	FALSE
682470_682707_Bsu_+	682470	682707	+	0.0357143	40	-0.82223	FALSE
1291206_1291009_Bsu_-	1291206	1291009	-	0.366667	34.6667	0.24741	TRUE
833247_832874_Bsu_-	833247	832874	-	0.949092	33.3333	0.249305	TRUE
2858993_2859346_Bsu_+	2858993	2859346	+	1.31542	42	0.450665	TRUE
3318684_3319018_Bsu_+	3318684	3319018	+	0.620787	38.6667	1.00429	TRUE
4206531_4206835_Bsu_+	4206531	4206835	+	0.512702	34	-0.764935	FALSE
1938927_1938623_Bsu_-	1938927	1938623	-	0.993265	40.6667	0.961899	TRUE
2042070_2042273_Bsu_+	2042070	2042273	+	0.228571	26	-0.74019	FALSE
1053450_1053623_Bsu_+	1053450	1053623	+	0	28.6667	-1.03053	FALSE
27359_27543_Bsu_+	27359	27543	+	0	23.3333	-0.891024	FALSE
472093_472360_Bsu_+	472093	472360	+	0.576968	26	-1.82391	FALSE
2740858_2740595_Bsu_-	2740858	2740595	-	0	38.6667	-0.724099	FALSE
1819970_1819780_Bsu_-	1819970	1819780	-	0.0491803	34.6667	-1.82391	FALSE
112835_112460_Bsu_-	112835	112460	-	1.10394	34	1.05852	TRUE
1232691_1232461_Bsu_-	1232691	1232461	-	0.0645161	32.6667	-0.681409	FALSE
431681_432049_Bsu_+	431681	432049	+	0.256957	33.3333	0.0591146	TRUE
2063719_2063929_Bsu_+	2063719	2063929	+	0.645977	34.6667	0.153782	TRUE
1421656_1421258_Bsu_-	1421656	1421258	-	0.71946	39.3333	1.02027	TRUE
2164016_2163741_Bsu_-	2164016	2163741	-	0	28.6667	-0.782351	FALSE
2105995_2106303_Bsu_+	2105995	2106303	+	0.601901	29.3333	0.774322	TRUE
966157_965830_Bsu_-	966157	965830	-	0.705944	39.3333	1.11856	TRUE
2327120_2326873_Bsu_-	2327120	2326873	-	0.139971	34	-0.843688	FALSE
3701889_3701649_Bsu_-	3701889	3701649	-	0.101587	34.6667	-0.623606	FALSE
4204358_4204706_Bsu_+	4204358	4204706	+	0.845652	32.6667	0.922779	TRUE
3447970_3448250_Bsu_+	3447970	3448250	+	0.0854423	38	-0.827934	FALSE
2863107_2862827_Bsu_-	2863107	2862827	-	0.138462	25.3333	-0.854313	FALSE
1885457_1885266_Bsu_-	1885457	1885266	-	0	39.3333	-0.913053	FALSE
3518971_3519214_Bsu_+	3518971	3519214	+	0.400351	32.6667	-0.609027	FALSE
574377_574588_Bsu_+	574377	574588	+	0	33.3333	-0.993414	FALSE
3177838_3178147_Bsu_+	3177838	3178147	+	1.23349	28.6667	0.988541	TRUE
1064013_1063612_Bsu_-	1064013	1063612	-	0.789822	40.6667	0.892226	TRUE
2053588_2053826_Bsu_+	2053588	2053826	+	0.202989	38	-1.82391	FALSE
2099750_2099484_Bsu_-	2099750	2099484	-	0	34.6667	-0.831086	FALSE
1839658_1839858_Bsu_+	1839658	1839858	+	0	26.6667	-0.933669	FALSE
3492186_3492477_Bsu_+	3492186	3492477	+	0.0685046	41.3333	-0.943248	FALSE
2739570_2739371_Bsu_-	2739570	2739371	-	0.724638	32	0.579457	TRUE
3176227_3176440_Bsu_+	3176227	3176440	+	0.41519	30	-0.728597	FALSE
1894705_1894397_Bsu_-	1894705	1894397	-	0.971726	33.3333	0.0424458	TRUE
3017171_3016839_Bsu_-	3017171	3016839	-	0.0842089	30.6667	0.246346	TRUE
3479361_3479597_Bsu_+	3479361	3479597	+	0.315359	31.3333	-0.752307	FALSE
644629_644904_Bsu_+	644629	644904	+	0.304196	46	0.57416	TRUE
2525597_2525784_Bsu_+	2525597	2525784	+	0.230769	34	-0.792964	FALSE
3938681_3939008_Bsu_+	3938681	3939008	+	0.347429	20	-1.82391	FALSE
2425638_2426015_Bsu_+	2425638	2426015	+	0.96897	33.3333	1.06754	TRUE
1529303_1529014_Bsu_-	1529303	1529014	-	0.245902	38	0.803749	TRUE
22802_23159_Bsu_+	22802	23159	+	0.562835	38.6667	0.65099	TRUE
1663518_1663232_Bsu_-	1663518	1663232	-	0.523209	36	-0.879734	FALSE
1749890_1749563_Bsu_-	1749890	1749563	-	0.0769231	40.6667	-1.82391	FALSE
4130154_4129803_Bsu_-	4130154	4129803	-	1.87578	35.3333	0.996279	TRUE
3778110_3778378_Bsu_+	3778110	3778378	+	0.487935	29.3333	-0.576562	FALSE
1786465_1786197_Bsu_-	1786465	1786197	-	0.684028	34	-0.0608046	FALSE
1611657_1611891_Bsu_+	1611657	1611891	+	0	25.3333	-0.953336	FALSE
418417_418098_Bsu_-	418417	418098	-	0.863254	31.3333	0.129648	TRUE
3649770_3650054_Bsu_+	3649770	3650054	+	0.553992	38.6667	1.003	TRUE
2256213_2255967_Bsu_-	2256213	2255967	-	0.262041	38.6667	0.52338	TRUE
3693704_3694092_Bsu_+	3693704	3694092	+	1.25756	47.3333	0.61225	TRUE
1235660_1235402_Bsu_-	1235660	1235402	-	0.0153846	24	-0.895035	FALSE
3509161_3509539_Bsu_+	3509161	3509539	+	0.683576	40.6667	0.14355	TRUE
2166387_2166594_Bsu_+	2166387	2166594	+	0.655225	44	0.860832	TRUE
4060028_4060232_Bsu_+	4060028	4060232	+	0.532091	37.3333	-0.665616	FALSE
1283242_1282933_Bsu_-	1283242	1282933	-	0.439394	40.6667	0.0270163	TRUE
3436308_3436611_Bsu_+	3436308	3436611	+	1.04497	32.6667	1.04764	TRUE
2987165_2987505_Bsu_+	2987165	2987505	+	1.2561	35.3333	1.0027	TRUE
2929298_2929648_Bsu_+	2929298	2929648	+	1.36854	34.6667	0.842729	TRUE
596805_596584_Bsu_-	596805	596584	-	0.420959	34.6667	0.381326	TRUE
3370037_3370356_Bsu_+	3370037	3370356	+	1.12082	32	0.910172	TRUE
4021450_4021667_Bsu_+	4021450	4021667	+	0.233074	38.6667	-0.984775	FALSE
3505583_3505209_Bsu_-	3505583	3505209	-	0.148268	34.6667	-0.905817	FALSE
2274899_2275258_Bsu_+	2274899	2275258	+	1.06531	44	1.01374	TRUE
1756052_1755780_Bsu_-	1756052	1755780	-	0.305981	25.3333	-0.603853	FALSE
207470_207089_Bsu_-	207470	207089	-	0.662429	32	0.133656	TRUE
2140682_2140999_Bsu_+	2140682	2140999	+	1.39535	38	1.08376	TRUE
500377_500090_Bsu_-	500377	500090	-	0.524503	34	0.910951	TRUE
3483546_3483328_Bsu_-	3483546	3483328	-	0	29.3333	-0.899425	FALSE
2577656_2577923_Bsu_+	2577656	2577923	+	0.551837	37.3333	-0.649013	FALSE
944951_945254_Bsu_+	944951	945254	+	1.08042	38.6667	0.269087	TRUE
2779345_2779085_Bsu_-	2779345	2779085	-	0.0461538	34	-0.149573	FALSE
3561811_3562072_Bsu_+	3561811	3562072	+	0.681975	30.6667	-0.3399	FALSE
3981888_3982158_Bsu_+	3981888	3982158	+	0	33.3333	-0.87658	FALSE
1472557_1472255_Bsu_-	1472557	1472255	-	0.151561	31.3333	-0.387117	FALSE
2022435_2022724_Bsu_+	2022435	2022724	+	0.921404	39.3333	0.917149	TRUE
4150853_4151132_Bsu_+	4150853	4151132	+	0.129032	38	-0.861493	FALSE
738409_738757_Bsu_+	738409	738757	+	0.148834	22.6667	0.985254	TRUE
2795462_2795242_Bsu_-	2795462	2795242	-	0	35.3333	-1.00282	FALSE
3176967_3177221_Bsu_+	3176967	3177221	+	0.513883	30	-0.841323	FALSE
2656982_2657224_Bsu_+	2656982	2657224	+	0.739011	39.3333	0.920936	TRUE
898027_898300_Bsu_+	898027	898300	+	0.0571429	28	-0.787277	FALSE
864599_864862_Bsu_+	864599	864862	+	0.0277778	23.3333	-0.738389	FALSE
2488062_2488359_Bsu_+	2488062	2488359	+	0.402857	35.3333	0.35907	TRUE
2492449_2492795_Bsu_+	2492449	2492795	+	0.935475	38	0.650038	TRUE
2099215_2098861_Bsu_-	2099215	2098861	-	0.659385	39.3333	0.00207408	TRUE
3172499_3172199_Bsu_-	3172499	3172199	-	0.0933333	30.6667	-0.926468	FALSE
2899544_2899319_Bsu_-	2899544	2899319	-	0.542245	46.6667	0.664662	TRUE
2739553_2739292_Bsu_-	2739553	2739292	-	0.756216	35.3333	1.00222	TRUE
3439920_3440113_Bsu_+	3439920	3440113	+	0.012987	28.6667	-0.916935	FALSE
2236830_2237142_Bsu_+	2236830	2237142	+	0.903708	29.3333	0.386333	TRUE
325125_324906_Bsu_-	325125	324906	-	0	25.3333	-1.0169	FALSE
2495837_2496203_Bsu_+	2495837	2496203	+	0.23451	31.3333	-0.922763	FALSE
4014683_4014871_Bsu_+	4014683	4014871	+	0	31.3333	-0.809354	FALSE
3820867_3820584_Bsu_-	3820867	3820584	-	0.0571895	36.6667	-0.957004	FALSE
2818813_2818507_Bsu_-	2818813	2818507	-	0.68234	35.3333	0.225898	TRUE
2531943_2531735_Bsu_-	2531943	2531735	-	0	26	-0.862016	FALSE
1575945_1575730_Bsu_-	1575945	1575730	-	0.253968	36.6667	-0.717361	FALSE
1892816_1893030_Bsu_+	1892816	1893030	+	0	28.6667	-0.774651	FALSE
1789837_1790034_Bsu_+	1789837	1790034	+	0	24.6667	-0.799628	FALSE
3716124_3716395_Bsu_+	3716124	3716395	+	0.244444	35.3333	0.42089	TRUE
2380871_2381125_Bsu_+	2380871	2381125	+	0.63857	40.6667	0.671228	TRUE
3032384_3032592_Bsu_+	3032384	3032592	+	0	32	-0.831882	FALSE
3742193_3742426_Bsu_+	3742193	3742426	+	0.0833333	30	-0.83012	FALSE
4026278_4026087_Bsu_-	4026278	4026087	-	0	22	-0.924193	FALSE
1526486_1526705_Bsu_+	1526486	1526705	+	0	38	-0.827865	FALSE
3751408_3751210_Bsu_-	3751408	3751210	-	0	24.6667	-0.768136	FALSE
2029039_2029263_Bsu_+	2029039	2029263	+	0.135299	23.3333	-0.810436	FALSE
3248746_3248516_Bsu_-	3248746	3248516	-	0	24.6667	-0.783617	FALSE
2128097_2128298_Bsu_+	2128097	2128298	+	0.123162	27.3333	-0.823355	FALSE
286439_286234_Bsu_-	286439	286234	-	0.101728	16	-0.959524	FALSE
1310263_1309909_Bsu_-	1310263	1309909	-	0.896235	40.6667	0.533484	TRUE
4190694_4190448_Bsu_-	4190694	4190448	-	0	36.6667	-0.878743	FALSE
3066016_3066303_Bsu_+	3066016	3066303	+	0.205128	32.6667	-0.841323	FALSE
940557_940231_Bsu_-	940557	940231	-	0.651873	38.6667	0.0659163	TRUE
1336531_1336759_Bsu_+	1336531	1336759	+	0	38.6667	-0.896214	FALSE
3166597_3166898_Bsu_+	3166597	3166898	+	0.579659	36	0.382524	TRUE
2559067_2559343_Bsu_+	2559067	2559343	+	0.414963	38	-0.849946	FALSE
363868_363584_Bsu_-	363868	363584	-	0.54115	18.6667	0.403567	TRUE
3340674_3340947_Bsu_+	3340674	3340947	+	0.64019	29.3333	-0.411743	FALSE
2147863_2147590_Bsu_-	2147863	2147590	-	0.0447761	28	-1.82391	FALSE
2267964_2267783_Bsu_-	2267964	2267783	-	0	34	-1.01897	FALSE
3291048_3290744_Bsu_-	3291048	3290744	-	0.146345	24	-0.726954	FALSE
776068_775788_Bsu_-	776068	775788	-	0.0714286	30.6667	-0.888151	FALSE
3754609_3754318_Bsu_-	3754609	3754318	-	0	46	-0.756872	FALSE
1503159_1502918_Bsu_-	1503159	1502918	-	0.432716	29.3333	0.0628455	TRUE
336634_336823_Bsu_+	336634	336823	+	0.114286	24.6667	-0.79429	FALSE
3780418_3780722_Bsu_+	3780418	3780722	+	0	36	-0.931952	FALSE
1760950_1760665_Bsu_-	1760950	1760665	-	0.249146	34	-0.735053	FALSE
1062865_1062503_Bsu_-	1062865	1062503	-	0.958426	36.6667	0.736566	TRUE
1479733_1479526_Bsu_-	1479733	1479526	-	0.21267	35.3333	-0.866677	FALSE
2460274_2460633_Bsu_+	2460274	2460633	+	0.903584	53.3333	0.899344	TRUE
68769_68458_Bsu_-	68769	68458	-	0.305117	26.6667	0.409471	TRUE
1544230_1544513_Bsu_+	1544230	1544513	+	0.0967742	25.3333	-1.82391	FALSE
4156433_4156765_Bsu_+	4156433	4156765	+	0.45899	38	0.855984	TRUE
3176445_3176676_Bsu_+	3176445	3176676	+	0.257895	30.6667	-0.772387	FALSE
2315302_2315613_Bsu_+	2315302	2315613	+	0.689882	36.6667	0.963372	TRUE
66658_66346_Bsu_-	66658	66346	-	0.803971	37.3333	0.947723	TRUE
1896067_1896416_Bsu_+	1896067	1896416	+	0.171808	31.3333	-0.14466	FALSE
2712941_2713219_Bsu_+	2712941	2713219	+	0.736716	42	0.754181	TRUE
3597308_3597022_Bsu_-	3597308	3597022	-	0.135025	35.3333	-0.85751	FALSE
3920483_3920744_Bsu_+	3920483	3920744	+	0.790412	34	0.64785	TRUE
4052268_4052521_Bsu_+	4052268	4052521	+	0.0673401	36.6667	-0.744699	FALSE
4051684_4052077_Bsu_+	4051684	4052077	+	0.980442	35.3333	1.0183	TRUE
822163_821888_Bsu_-	822163	821888	-	0.607852	40	-0.296744	FALSE
108866_108584_Bsu_-	108866	108584	-	0.76967	32	0.209006	TRUE
633420_633697_Bsu_+	633420	633697	+	0.0794872	33.3333	-0.489777	FALSE
3241371_3241193_Bsu_-	3241371	3241193	-	0.142857	28.6667	-0.504622	FALSE
395388_395620_Bsu_+	395388	395620	+	0.0851064	20.6667	-0.802949	FALSE
3535246_3535491_Bsu_+	3535246	3535491	+	0.269162	33.3333	0.175881	TRUE
2971386_2971609_Bsu_+	2971386	2971609	+	0.625641	39.3333	1.07736	TRUE
81333_81101_Bsu_-	81333	81101	-	0.392857	42.6667	-0.759765	FALSE
1925192_1925458_Bsu_+	1925192	1925458	+	0.874814	34.6667	0.908506	TRUE
2812356_2812137_Bsu_-	2812356	2812137	-	0.0847458	30.6667	-0.828195	FALSE
4097478_4097092_Bsu_-	4097478	4097092	-	0.191754	32.6667	-0.650396	FALSE
2503281_2503672_Bsu_+	2503281	2503672	+	0.778578	36.6667	0.72192	TRUE
2526057_2526253_Bsu_+	2526057	2526253	+	0.0958904	28.6667	-0.683285	FALSE
1801469_1801704_Bsu_+	1801469	1801704	+	0	26.6667	-0.758525	FALSE
1721767_1722008_Bsu_+	1721767	1722008	+	0	38	-0.877878	FALSE
2690377_2690654_Bsu_+	2690377	2690654	+	1.08333	43.3333	1.0333	TRUE
2490432_2490191_Bsu_-	2490432	2490191	-	0.31629	39.3333	-0.862452	FALSE
3071047_3071430_Bsu_+	3071047	3071430	+	1.32491	26.6667	0.103234	TRUE
865371_865074_Bsu_-	865371	865074	-	0.415231	38	-0.683352	FALSE
28535_28209_Bsu_-	28535	28209	-	1.29959	44.6667	1.14455	TRUE
3838436_3838672_Bsu_+	3838436	3838672	+	0	30	-0.873708	FALSE
1990953_1991140_Bsu_+	1990953	1991140	+	0.0153846	35.3333	-0.750376	FALSE
3064618_3064826_Bsu_+	3064618	3064826	+	0.328031	35.3333	-0.57968	FALSE
1468690_1469002_Bsu_+	1468690	1469002	+	0	25.3333	-0.814749	FALSE
640757_640479_Bsu_-	640757	640479	-	0.565396	32.6667	0.59004	TRUE
3855126_3855330_Bsu_+	3855126	3855330	+	0.239221	29.3333	-0.748306	FALSE
726737_726525_Bsu_-	726737	726525	-	0.030303	32.6667	-0.904439	FALSE
1521710_1521377_Bsu_-	1521710	1521377	-	1.31886	40.6667	-0.0408987	FALSE
2289836_2290114_Bsu_+	2289836	2290114	+	0.418545	41.3333	0.178118	TRUE
1877400_1877681_Bsu_+	1877400	1877681	+	0.0645161	29.3333	-0.798384	FALSE
3275012_3274716_Bsu_-	3275012	3274716	-	0.0294118	31.3333	-0.869281	FALSE
2997597_2997939_Bsu_+	2997597	2997939	+	0.36259	35.3333	0.816896	TRUE
1016721_1016501_Bsu_-	1016721	1016501	-	0.375396	36	-0.864067	FALSE
3530625_3530421_Bsu_-	3530625	3530421	-	0.528268	36	0.0519445	TRUE
1249244_1248973_Bsu_-	1249244	1248973	-	0.324044	42	-0.0451388	FALSE
3185913_3186232_Bsu_+	3185913	3186232	+	0.116883	30	-0.831104	FALSE
3345867_3346134_Bsu_+	3345867	3346134	+	0.919011	32.6667	0.987381	TRUE
556316_555835_Bsu_-	556316	555835	-	0.755963	34	0.569578	TRUE
3468883_3468696_Bsu_-	3468883	3468696	-	0.0322581	26.6667	-0.886929	FALSE
1672277_1672102_Bsu_-	1672277	1672102	-	0.275362	38	0.78085	TRUE
2425456_2425783_Bsu_+	2425456	2425783	+	0.262055	38	0.0183558	TRUE
2040807_2040524_Bsu_-	2040807	2040524	-	1.16346	39.3333	0.129882	TRUE
945412_945180_Bsu_-	945412	945180	-	0.0181818	36.6667	-0.787316	FALSE
3672394_3672556_Bsu_+	3672394	3672556	+	0.384615	35.3333	-0.382538	FALSE
267188_266837_Bsu_-	267188	266837	-	0.553333	31.3333	0.125804	TRUE
150900_150612_Bsu_-	150900	150612	-	0.952942	32.6667	0.340007	TRUE
296115_295877_Bsu_-	296115	295877	-	0.0140845	33.3333	-0.940169	FALSE
2220996_2221197_Bsu_+	2220996	2221197	+	0.35428	40.6667	-0.940407	FALSE
1963805_1963590_Bsu_-	1963805	1963590	-	0	24	-0.970018	FALSE
4122621_4122847_Bsu_+	4122621	4122847	+	0.333107	34.6667	-0.880019	FALSE
3778998_3779328_Bsu_+	3778998	3779328	+	0.457134	34	0.553588	TRUE
2514730_2514989_Bsu_+	2514730	2514989	+	0.702067	36	0.426768	TRUE
1265942_1265639_Bsu_-	1265942	1265639	-	0.385965	40	0.825468	TRUE
3194947_3194734_Bsu_-	3194947	3194734	-	0	34.6667	-0.732579	FALSE
136113_135802_Bsu_-	136113	135802	-	0.91732	36.6667	0.322905	TRUE
3720967_3721122_Bsu_+	3720967	3721122	+	0	28.6667	-0.772817	FALSE
1639634_1639844_Bsu_+	1639634	1639844	+	0	26	-0.898146	FALSE
643869_643453_Bsu_-	643869	643453	-	0.968075	33.3333	1.03189	TRUE
3529237_3529621_Bsu_+	3529237	3529621	+	0.870892	40.6667	0.232503	TRUE
673927_673623_Bsu_-	673927	673623	-	1.638	40	1.1207	TRUE
1532777_1532988_Bsu_+	1532777	1532988	+	0.0422535	28.6667	-0.884834	FALSE
4096594_4096353_Bsu_-	4096594	4096353	-	0.0149254	26	-0.961648	FALSE
1822891_1822706_Bsu_-	1822891	1822706	-	0.138889	34.6667	-0.677661	FALSE
1571959_1571712_Bsu_-	1571959	1571712	-	0.0714286	40.6667	-0.828428	FALSE
303720_304113_Bsu_+	303720	304113	+	0.80949	39.3333	0.256537	TRUE
3909143_3908925_Bsu_-	3909143	3908925	-	0.506349	36.6667	1.10281	TRUE
349136_348764_Bsu_-	349136	348764	-	0.801126	34.6667	0.51349	TRUE
1479559_1479291_Bsu_-	1479559	1479291	-	0.869032	36.6667	0.468415	TRUE
2027669_2027493_Bsu_-	2027669	2027493	-	0.24	35.3333	-0.732948	FALSE
3267991_3268299_Bsu_+	3267991	3268299	+	1.05385	54	0.987599	TRUE
642232_641901_Bsu_-	642232	641901	-	0.904833	36.6667	0.662627	TRUE
3202177_3202493_Bsu_+	3202177	3202493	+	0.503156	37.3333	0.0255097	TRUE
1569900_1569555_Bsu_-	1569900	1569555	-	0.56118	33.3333	0.937889	TRUE
3680762_3680920_Bsu_+	3680762	3680920	+	0.115385	36	-0.71545	FALSE
1550200_1549865_Bsu_-	1550200	1549865	-	0.655554	34.6667	0.126341	TRUE
2144447_2144788_Bsu_+	2144447	2144788	+	0.917493	36	0.307116	TRUE
1206201_1205870_Bsu_-	1206201	1205870	-	1.15534	36.6667	0.916469	TRUE
1772234_1771888_Bsu_-	1772234	1771888	-	0.953473	32	-0.358433	FALSE
2653889_2654200_Bsu_+	2653889	2654200	+	0.303463	41.3333	0.356308	TRUE
1596562_1596807_Bsu_+	1596562	1596807	+	0	30.6667	-0.987526	FALSE
2103122_2103434_Bsu_+	2103122	2103434	+	0.0743047	28.6667	-0.840048	FALSE
3999347_3999638_Bsu_+	3999347	3999638	+	0.116883	20.6667	-0.847582	FALSE
3546475_3546168_Bsu_-	3546475	3546168	-	0.0704185	37.3333	-1.82391	FALSE
3788028_3788238_Bsu_+	3788028	3788238	+	0.0491803	29.3333	-0.89403	FALSE
1107191_1106938_Bsu_-	1107191	1106938	-	0.987094	28.6667	0.700399	TRUE
1038423_1038190_Bsu_-	1038423	1038190	-	0	26	-0.786161	FALSE
196226_195903_Bsu_-	196226	195903	-	0.738216	34	0.884884	TRUE
493215_493526_Bsu_+	493215	493526	+	1.09282	37.3333	1.09003	TRUE
3717426_3717734_Bsu_+	3717426	3717734	+	1.65233	27.3333	0.331459	TRUE
3623242_3623513_Bsu_+	3623242	3623513	+	0.584042	38.6667	-0.641912	FALSE
1209558_1209749_Bsu_+	1209558	1209749	+	0	28	-0.919666	FALSE
1642224_1642440_Bsu_+	1642224	1642440	+	0	27.3333	-0.911478	FALSE
681889_681676_Bsu_-	681889	681676	-	0.296621	24.6667	-0.862799	FALSE
3815427_3815645_Bsu_+	3815427	3815645	+	0	22.6667	-0.921282	FALSE
2286399_2285996_Bsu_-	2286399	2285996	-	0.687256	50	0.137201	TRUE
282562_282269_Bsu_-	282562	282269	-	0.73123	30.6667	1.06938	TRUE
744044_743779_Bsu_-	744044	743779	-	0.833672	36	-1.00663	FALSE
668675_668419_Bsu_-	668675	668419	-	0.751546	32.6667	0.259608	TRUE
327010_326660_Bsu_-	327010	326660	-	1.35569	40.6667	1.21118	TRUE
563669_563935_Bsu_+	563669	563935	+	0.0743047	31.3333	-0.804807	FALSE
4210661_4210426_Bsu_-	4210661	4210426	-	0.0909091	24.6667	-0.855112	FALSE
292988_292747_Bsu_-	292988	292747	-	0.0819672	34	0.742353	TRUE
2880788_2881005_Bsu_+	2880788	2881005	+	0.332719	34	-0.710235	FALSE
1862630_1862370_Bsu_-	1862630	1862370	-	0.0958904	26	-0.622135	FALSE
3892847_3893055_Bsu_+	3892847	3893055	+	0.444575	35.3333	0.00142899	TRUE
2300513_2300702_Bsu_+	2300513	2300702	+	0.205882	31.3333	-0.423125	FALSE
3335628_3335938_Bsu_+	3335628	3335938	+	1.14339	32	0.352835	TRUE
1251614_1251315_Bsu_-	1251614	1251315	-	0.0175439	23.3333	-0.2505	FALSE
503175_503353_Bsu_+	503175	503353	+	0	22.6667	-0.794083	FALSE
719491_719099_Bsu_-	719491	719099	-	1.67534	33.3333	0.989446	TRUE
3625311_3625564_Bsu_+	3625311	3625564	+	0.540508	36	-0.276661	FALSE
2792010_2791797_Bsu_-	2792010	2791797	-	0	22	-0.969385	FALSE
441835_441573_Bsu_-	441835	441573	-	0.697802	32.6667	0.439975	TRUE
2174590_2174297_Bsu_-	2174590	2174297	-	0	34	-1.82391	FALSE
1567137_1566793_Bsu_-	1567137	1566793	-	0.833928	39.3333	1.0552	TRUE
2004050_2004374_Bsu_+	2004050	2004374	+	1.81185	36	1.11655	TRUE
2847683_2847977_Bsu_+	2847683	2847977	+	1.13175	38.6667	1.02311	TRUE
244748_244335_Bsu_-	244748	244335	-	1.38699	32.6667	0.666429	TRUE
2132336_2132083_Bsu_-	2132336	2132083	-	0	21.3333	-0.847352	FALSE
3316893_3317185_Bsu_+	3316893	3317185	+	0.497748	30.6667	0.753961	TRUE
3276287_3276575_Bsu_+	3276287	3276575	+	0.764456	37.3333	0.607232	TRUE
3422821_3422575_Bsu_-	3422821	3422575	-	0	28	-0.679598	FALSE
2196934_2197283_Bsu_+	2196934	2197283	+	1.84646	46.6667	0.886303	TRUE
954985_954627_Bsu_-	954985	954627	-	1.07932	32	0.218392	TRUE
55139_55361_Bsu_+	55139	55361	+	0.0689655	31.3333	-0.833668	FALSE
813523_813294_Bsu_-	813523	813294	-	0.025	16.6667	-0.868476	FALSE
2587473_2587763_Bsu_+	2587473	2587763	+	0	43.3333	-0.846891	FALSE
2970135_2970418_Bsu_+	2970135	2970418	+	0	27.3333	-0.970618	FALSE
1765014_1764818_Bsu_-	1765014	1764818	-	0.097561	27.3333	-0.839831	FALSE
2728530_2728867_Bsu_+	2728530	2728867	+	0.770033	34	0.324534	TRUE
3331318_3330993_Bsu_-	3331318	3330993	-	0	26	-0.93833	FALSE
4021935_4022287_Bsu_+	4021935	4022287	+	1.09113	45.3333	0.876004	TRUE
3127371_3127684_Bsu_+	3127371	3127684	+	0.49918	38	0.221609	TRUE
1849721_1849501_Bsu_-	1849721	1849501	-	0.138889	28.6667	-1.03337	FALSE
445260_445040_Bsu_-	445260	445040	-	0.0588235	27.3333	-0.922919	FALSE
1621636_1621394_Bsu_-	1621636	1621394	-	0.360409	34	-0.175173	FALSE
2842872_2842555_Bsu_-	2842872	2842555	-	0.117647	31.3333	-0.49609	FALSE
421065_420734_Bsu_-	421065	420734	-	0.691732	36.6667	0.422586	TRUE
1121142_1121447_Bsu_+	1121142	1121447	+	0.215873	43.3333	0.349008	TRUE
4098226_4097957_Bsu_-	4098226	4097957	-	0.587692	44.6667	-0.75123	FALSE
1590205_1589995_Bsu_-	1590205	1589995	-	0.171872	32.6667	-0.346487	FALSE
3806075_3806349_Bsu_+	3806075	3806349	+	0.803922	33.3333	0.435835	TRUE
250665_250442_Bsu_-	250665	250442	-	0.119229	38.6667	-0.803045	FALSE
2974958_2975332_Bsu_+	2974958	2975332	+	1.31926	35.3333	0.233213	TRUE
3254300_3254606_Bsu_+	3254300	3254606	+	0.968389	36.6667	0.941438	TRUE
1937531_1937326_Bsu_-	1937531	1937326	-	0.70543	30.6667	0.396499	TRUE
4068931_4069127_Bsu_+	4068931	4069127	+	0.0491803	32.6667	-0.96399	FALSE
220176_219999_Bsu_-	220176	219999	-	0.102041	33.3333	-1.82391	FALSE
3702451_3702227_Bsu_-	3702451	3702227	-	0.329032	39.3333	-0.730173	FALSE
1076881_1077091_Bsu_+	1076881	1077091	+	0.0357143	28	-0.791211	FALSE
1405486_1405170_Bsu_-	1405486	1405170	-	0.429063	29.3333	-0.725385	FALSE
2006102_2006321_Bsu_+	2006102	2006321	+	0.0746269	28	-1.82391	FALSE
2043953_2043687_Bsu_-	2043953	2043687	-	0.604598	43.3333	0.232038	TRUE
1014455_1014151_Bsu_-	1014455	1014151	-	0.174775	34	-0.628314	FALSE
2636935_2637233_Bsu_+	2636935	2637233	+	0.800015	37.3333	0.82613	TRUE
3447224_3447010_Bsu_-	3447224	3447010	-	0.0724638	38	-0.97227	FALSE
1466234_1466049_Bsu_-	1466234	1466049	-	0.189189	29.3333	-0.365105	FALSE
2712096_2712414_Bsu_+	2712096	2712414	+	0.990476	41.3333	1.21689	TRUE
800411_800055_Bsu_-	800411	800055	-	0.890005	40.6667	0.225769	TRUE
3067666_3068041_Bsu_+	3067666	3068041	+	1.01136	37.3333	0.977027	TRUE
3346608_3346322_Bsu_-	3346608	3346322	-	0.159901	36	-0.82485	FALSE
713365_713602_Bsu_+	713365	713602	+	0.0410959	33.3333	-0.759821	FALSE
2568615_2568791_Bsu_+	2568615	2568791	+	0.263158	37.3333	-0.439814	FALSE
2503133_2502958_Bsu_-	2503133	2502958	-	0	26	-0.868476	FALSE
2095716_2095993_Bsu_+	2095716	2095993	+	0.80902	32	0.786945	TRUE
2761392_2761733_Bsu_+	2761392	2761733	+	0.348052	28	-0.860133	FALSE
2601049_2601320_Bsu_+	2601049	2601320	+	0.87779	40	0.0681817	TRUE
537820_537512_Bsu_-	537820	537512	-	0.83872	50	0.650038	TRUE
956860_956638_Bsu_-	956860	956638	-	0.562671	28	0.390204	TRUE
4058813_4058628_Bsu_-	4058813	4058628	-	0	25.3333	-0.914742	FALSE
1442638_1442420_Bsu_-	1442638	1442420	-	0.0508475	26.6667	-0.891287	FALSE
884824_884543_Bsu_-	884824	884543	-	0.684007	30	0.185691	TRUE
2983864_2983589_Bsu_-	2983864	2983589	-	0	32.6667	-0.909427	FALSE
2003897_2003693_Bsu_-	2003897	2003693	-	0	30.6667	-1.06647	FALSE
3997683_3997412_Bsu_-	3997683	3997412	-	0.930538	34	0.953278	TRUE
2297814_2298121_Bsu_+	2297814	2298121	+	0.689465	42	0.82613	TRUE
3647351_3647005_Bsu_-	3647351	3647005	-	0.893729	43.3333	0.548581	TRUE
1936721_1936510_Bsu_-	1936721	1936510	-	0.0989164	36.6667	-0.844263	FALSE
1495718_1495389_Bsu_-	1495718	1495389	-	0.84263	34.6667	0.902476	TRUE
3235905_3235554_Bsu_-	3235905	3235554	-	0.61742	32.6667	0.393025	TRUE
4033655_4033394_Bsu_-	4033655	4033394	-	0	34	-0.823854	FALSE
815808_816114_Bsu_+	815808	816114	+	0.263768	29.3333	-0.859508	FALSE
3178895_3179088_Bsu_+	3178895	3179088	+	0.179487	42	0.42819	TRUE
1569306_1569523_Bsu_+	1569306	1569523	+	0	38	-0.918615	FALSE
3862030_3861851_Bsu_-	3862030	3861851	-	0.03125	39.3333	-0.848272	FALSE
3205939_3205728_Bsu_-	3205939	3205728	-	0	22.6667	-0.905716	FALSE
3211834_3211499_Bsu_-	3211834	3211499	-	0	32	-0.849359	FALSE
1627354_1627145_Bsu_-	1627354	1627145	-	0.596753	24.6667	-0.653926	FALSE
1515348_1515605_Bsu_+	1515348	1515605	+	0.656358	34.6667	0.345182	TRUE
942874_943258_Bsu_+	942874	943258	+	0.74112	32.6667	0.44091	TRUE
1467900_1467712_Bsu_-	1467900	1467712	-	0.157895	36.6667	-0.753187	FALSE
1812491_1812094_Bsu_-	1812491	1812094	-	0.712715	35.3333	0.130719	TRUE
703402_703121_Bsu_-	703402	703121	-	0.616785	40	-0.629917	FALSE
785185_785521_Bsu_+	785185	785521	+	1.43053	40	0.949726	TRUE
4141427_4141154_Bsu_-	4141427	4141154	-	0.636441	36.6667	0.719235	TRUE
2963343_2963721_Bsu_+	2963343	2963721	+	1.0572	34.6667	0.976667	TRUE
2668008_2668354_Bsu_+	2668008	2668354	+	0.774047	42.6667	1.05259	TRUE
1266928_1267273_Bsu_+	1266928	1267273	+	0	36.6667	-0.887984	FALSE
3397367_3397545_Bsu_+	3397367	3397545	+	0.127273	36	-0.807519	FALSE
2319868_2320125_Bsu_+	2319868	2320125	+	0.774731	32.6667	0.840028	TRUE
1448806_1448410_Bsu_-	1448806	1448410	-	0.0666667	49.3333	1.00755	TRUE
3565442_3565758_Bsu_+	3565442	3565758	+	0.957666	33.3333	-0.342059	FALSE
634528_634856_Bsu_+	634528	634856	+	0.281254	38.6667	0.509055	TRUE
3144603_3144982_Bsu_+	3144603	3144982	+	0.511426	33.3333	0.19672	TRUE
774811_775070_Bsu_+	774811	775070	+	0	28	-0.934449	FALSE
1629298_1629466_Bsu_+	1629298	1629466	+	0.0769231	26.6667	-0.855677	FALSE
3650471_3650070_Bsu_-	3650471	3650070	-	0.115996	30.6667	-0.906995	FALSE
957238_956940_Bsu_-	957238	956940	-	0.690822	33.3333	-0.705349	FALSE
3168808_3168552_Bsu_-	3168808	3168552	-	0	28	-0.815345	FALSE
2963539_2963876_Bsu_+	2963539	2963876	+	0.606092	34.6667	0.929771	TRUE
2124473_2124250_Bsu_-	2124473	2124250	-	0	40	-0.880559	FALSE
1646011_1645668_Bsu_-	1646011	1645668	-	0.702865	33.3333	-0.318085	FALSE
1957107_1957472_Bsu_+	1957107	1957472	+	1.11026	41.3333	1.07347	TRUE
2804080_2804391_Bsu_+	2804080	2804391	+	0.398421	34.6667	-0.627284	FALSE
2952518_2952271_Bsu_-	2952518	2952271	-	0.152751	32	-0.776749	FALSE
553105_552752_Bsu_-	553105	552752	-	0.942514	39.3333	1.05133	TRUE
4113367_4113737_Bsu_+	4113367	4113737	+	0	27.3333	-0.037691	FALSE
159586_159354_Bsu_-	159586	159354	-	0.633333	16.6667	0.330123	TRUE
2189150_2189428_Bsu_+	2189150	2189428	+	1.17051	37.3333	0.775991	TRUE
364794_364412_Bsu_-	364794	364412	-	0.173218	32.6667	-0.873629	FALSE
3643205_3643432_Bsu_+	3643205	3643432	+	0.520339	31.3333	-0.332897	FALSE
1317171_1317454_Bsu_+	1317171	1317454	+	0.627128	35.3333	0.778907	TRUE
1167610_1167213_Bsu_-	1167610	1167213	-	0.294722	33.3333	0.104652	TRUE
1684573_1684314_Bsu_-	1684573	1684314	-	0.162932	37.3333	1.00167	TRUE
2521566_2521905_Bsu_+	2521566	2521905	+	0.182805	36	-0.720033	FALSE
603107_602765_Bsu_-	603107	602765	-	1.09645	40.6667	1.04146	TRUE
630593_630790_Bsu_+	630593	630790	+	0.15625	26	-1.82391	FALSE
3449242_3449512_Bsu_+	3449242	3449512	+	0.692974	42.6667	-0.378517	FALSE
2058752_2059026_Bsu_+	2058752	2059026	+	0.555152	34.6667	1.03184	TRUE
3502873_3503195_Bsu_+	3502873	3503195	+	1.09211	36	1.06082	TRUE
2323808_2324043_Bsu_+	2323808	2324043	+	0.436454	34.6667	0.837125	TRUE
3915070_3914801_Bsu_-	3915070	3914801	-	0	34.6667	-0.818028	FALSE
1953037_1953256_Bsu_+	1953037	1953256	+	0.321596	36	-0.81236	FALSE
4202237_4202453_Bsu_+	4202237	4202453	+	0.824976	28	0.800946	TRUE
2982502_2982177_Bsu_-	2982502	2982177	-	0	38	-0.741499	FALSE
4064965_4065271_Bsu_+	4064965	4065271	+	0.958999	44.6667	0.163659	TRUE
41031_40827_Bsu_-	41031	40827	-	0.108108	34	-0.777206	FALSE
224354_224692_Bsu_+	224354	224692	+	0	35.3333	-0.916248	FALSE
1599690_1599478_Bsu_-	1599690	1599478	-	0.0640125	38	-0.85677	FALSE
3601958_3601641_Bsu_-	3601958	3601641	-	0.456727	37.3333	0.820687	TRUE
2668745_2669072_Bsu_+	2668745	2669072	+	0.451004	36.6667	-0.821855	FALSE
1344166_1343875_Bsu_-	1344166	1343875	-	0.618192	42	0.876435	TRUE
3027665_3027439_Bsu_-	3027665	3027439	-	0	28.6667	-1.82391	FALSE
3298534_3298368_Bsu_-	3298534	3298368	-	0.114754	34.6667	-0.651548	FALSE
281342_281151_Bsu_-	281342	281151	-	0	29.3333	-0.926879	FALSE
3717361_3717664_Bsu_+	3717361	3717664	+	1.91779	27.3333	0.360827	TRUE
2315304_2315694_Bsu_+	2315304	2315694	+	0.670109	36.6667	0.673162	TRUE
3556178_3555965_Bsu_-	3556178	3555965	-	0	34	-0.847388	FALSE
4149700_4149460_Bsu_-	4149700	4149460	-	0	26.6667	-0.862387	FALSE
671545_671188_Bsu_-	671545	671188	-	1.93796	42	1.06782	TRUE
1591869_1591622_Bsu_-	1591869	1591622	-	0.641026	38.6667	0.342378	TRUE
135818_135596_Bsu_-	135818	135596	-	0.480769	37.3333	0.177221	TRUE
2136121_2136427_Bsu_+	2136121	2136427	+	0.506639	32.6667	0.228025	TRUE
3240617_3240329_Bsu_-	3240617	3240329	-	0.444772	32	0.171779	TRUE
994635_994248_Bsu_-	994635	994248	-	0.757006	36	0.879186	TRUE
747370_747706_Bsu_+	747370	747706	+	0.660218	42	0.944895	TRUE
3716644_3716944_Bsu_+	3716644	3716944	+	0.822172	32	0.128137	TRUE
586643_586881_Bsu_+	586643	586881	+	0.0635081	32.6667	-0.787316	FALSE
522719_522409_Bsu_-	522719	522409	-	1.17752	35.3333	1.08902	TRUE
3267972_3268292_Bsu_+	3267972	3268292	+	1.02481	54	0.825412	TRUE
1705986_1705767_Bsu_-	1705986	1705767	-	0.102041	24.6667	-1.82391	FALSE
1554512_1554166_Bsu_-	1554512	1554166	-	0.805438	35.3333	0.172917	TRUE
2280511_2280248_Bsu_-	2280511	2280248	-	0.781004	40	0.818243	TRUE
1156827_1157174_Bsu_+	1156827	1157174	+	0.532938	42.6667	0.875183	TRUE
781548_781759_Bsu_+	781548	781759	+	0	29.3333	-0.733451	FALSE
2386380_2386627_Bsu_+	2386380	2386627	+	0.271813	30.6667	-0.873323	FALSE
3859826_3860002_Bsu_+	3859826	3860002	+	0	29.3333	-0.806514	FALSE
1400570_1400249_Bsu_-	1400570	1400249	-	0.331739	40.6667	-0.56787	FALSE
237045_236744_Bsu_-	237045	236744	-	1.08996	32.6667	0.138786	TRUE
397348_397049_Bsu_-	397348	397049	-	0.25905	30.6667	-0.807778	FALSE
4146642_4146843_Bsu_+	4146642	4146843	+	0.0434783	28	-1.00834	FALSE
2635336_2635645_Bsu_+	2635336	2635645	+	1.00632	38.6667	0.915045	TRUE
4064952_4065270_Bsu_+	4064952	4065270	+	0.959285	44.6667	0.290457	TRUE
1027471_1027255_Bsu_-	1027471	1027255	-	0.20874	26	-0.662739	FALSE
60668_60870_Bsu_+	60668	60870	+	0	24.6667	-0.895618	FALSE
1006944_1007232_Bsu_+	1006944	1007232	+	0.012987	24.6667	-0.845704	FALSE
3935452_3935215_Bsu_-	3935452	3935215	-	0.0383333	23.3333	-0.868207	FALSE
2725403_2725675_Bsu_+	2725403	2725675	+	0.909502	38	0.712186	TRUE
2519422_2519633_Bsu_+	2519422	2519633	+	0.0285714	36	-0.663581	FALSE
1277990_1277789_Bsu_-	1277990	1277789	-	0.688095	40	0.591203	TRUE
1876213_1876508_Bsu_+	1876213	1876508	+	0	26	-0.821943	FALSE
3256670_3256966_Bsu_+	3256670	3256966	+	0.438867	33.3333	0.715573	TRUE
42215_42004_Bsu_-	42215	42004	-	0.473488	29.3333	-0.628358	FALSE
284337_283945_Bsu_-	284337	283945	-	0.83934	36	0.754213	TRUE
3366151_3366365_Bsu_+	3366151	3366365	+	0.277067	32.6667	-0.667265	FALSE
1006882_1006518_Bsu_-	1006882	1006518	-	0.734848	39.3333	1.05501	TRUE
836743_836416_Bsu_-	836743	836416	-	0.987012	38	1.05725	TRUE
3253145_3252895_Bsu_-	3253145	3252895	-	0.486549	26	-0.72103	FALSE
1681573_1681234_Bsu_-	1681573	1681234	-	0.746404	31.3333	1.09772	TRUE
3265076_3265405_Bsu_+	3265076	3265405	+	0.648044	39.3333	0.603581	TRUE
3232466_3232778_Bsu_+	3232466	3232778	+	0.181818	41.3333	0.467513	TRUE
4143330_4143561_Bsu_+	4143330	4143561	+	0.486486	30.6667	-0.552408	FALSE
1182028_1181708_Bsu_-	1182028	1181708	-	0.782112	31.3333	0.237642	TRUE
3914925_3914578_Bsu_-	3914925	3914578	-	0.149262	36.6667	-0.703626	FALSE
3907070_3907405_Bsu_+	3907070	3907405	+	0.859214	30	1.07798	TRUE
3791103_3790879_Bsu_-	3791103	3790879	-	0	22.6667	-0.832677	FALSE
4003104_4003373_Bsu_+	4003104	4003373	+	0.935966	26	0.685624	TRUE
4021175_4021407_Bsu_+	4021175	4021407	+	0.0175439	41.3333	-0.721674	FALSE
2081122_2081449_Bsu_+	2081122	2081449	+	0.671444	40	0.956993	TRUE
2578441_2578756_Bsu_+	2578441	2578756	+	0.86124	36.6667	0.168552	TRUE
973397_973094_Bsu_-	973397	973094	-	1.23117	39.3333	0.737316	TRUE
2713483_2713198_Bsu_-	2713483	2713198	-	0	35.3333	-1.82391	FALSE
1452078_1451849_Bsu_-	1452078	1451849	-	0.130261	36	-0.746742	FALSE
678077_678300_Bsu_+	678077	678300	+	0.131579	32.6667	-0.837885	FALSE
641507_641221_Bsu_-	641507	641221	-	0.775394	30.6667	0.517266	TRUE
648136_647807_Bsu_-	648136	647807	-	1.13304	42.6667	0.399337	TRUE
3814450_3814737_Bsu_+	3814450	3814737	+	0.595276	30.6667	0.208193	TRUE
4072936_4073243_Bsu_+	4072936	4073243	+	0.849442	33.3333	0.757865	TRUE
2572553_2572358_Bsu_-	2572553	2572358	-	0	40	-0.93391	FALSE
18243_18568_Bsu_+	18243	18568	+	0	30	-0.981406	FALSE
2188760_2188951_Bsu_+	2188760	2188951	+	0.0740741	42	-0.587744	FALSE
3730366_3730606_Bsu_+	3730366	3730606	+	0.107189	35.3333	-0.853214	FALSE
2236817_2236572_Bsu_-	2236817	2236572	-	0	36	-0.962746	FALSE
2313379_2313144_Bsu_-	2313379	2313144	-	0	20.6667	-0.819351	FALSE
3368317_3368565_Bsu_+	3368317	3368565	+	0.0677778	26.6667	-0.757003	FALSE
3652905_3653178_Bsu_+	3652905	3653178	+	0.089527	24.6667	-0.840899	FALSE
1396015_1396193_Bsu_+	1396015	1396193	+	0	34	-0.878771	FALSE
3067345_3067069_Bsu_-	3067345	3067069	-	0.171731	32.6667	-0.667229	FALSE
621320_621610_Bsu_+	621320	621610	+	0.310323	35.3333	0.000865722	TRUE
148104_147833_Bsu_-	148104	147833	-	0.434328	43.3333	-0.82963	FALSE
730670_730442_Bsu_-	730670	730442	-	0.047619	40	-0.859612	FALSE
1193541_1193752_Bsu_+	1193541	1193752	+	0	25.3333	-0.779222	FALSE
2174605_2174947_Bsu_+	2174605	2174947	+	1.02649	42.6667	1.20214	TRUE
812901_813177_Bsu_+	812901	813177	+	0	29.3333	-0.999182	FALSE
1116348_1116043_Bsu_-	1116348	1116043	-	0	37.3333	-0.892436	FALSE
630584_630310_Bsu_-	630584	630310	-	0.218346	35.3333	-0.938047	FALSE
3604434_3604121_Bsu_-	3604434	3604121	-	0	31.3333	-0.849133	FALSE
876943_876639_Bsu_-	876943	876639	-	1.12732	30	1.00404	TRUE
966591_966250_Bsu_-	966591	966250	-	0.0281914	37.3333	-0.707405	FALSE
3640421_3640214_Bsu_-	3640421	3640214	-	0	24	-0.861361	FALSE
2283117_2283400_Bsu_+	2283117	2283400	+	0.786267	36	0.901765	TRUE
3356947_3357138_Bsu_+	3356947	3357138	+	0.245902	38	-0.749769	FALSE
1689908_1690175_Bsu_+	1689908	1690175	+	0	30	-1.03069	FALSE
3936390_3936691_Bsu_+	3936390	3936691	+	0.817903	34	0.388956	TRUE
3086170_3085915_Bsu_-	3086170	3085915	-	0.0555556	23.3333	-0.815869	FALSE
2901052_2901357_Bsu_+	2901052	2901357	+	0.971028	44.6667	0.318357	TRUE
2808600_2808779_Bsu_+	2808600	2808779	+	0.0294118	33.3333	-0.881441	FALSE
3992132_3992341_Bsu_+	3992132	3992341	+	0.151826	29.3333	-0.712947	FALSE
3163870_3164129_Bsu_+	3163870	3164129	+	0.967098	30.6667	0.943394	TRUE
4163813_4163563_Bsu_-	4163813	4163563	-	0	25.3333	-0.735313	FALSE
641740_641465_Bsu_-	641740	641465	-	0.543006	49.3333	1.04621	TRUE
688438_688637_Bsu_+	688438	688637	+	0	23.3333	-0.778778	FALSE
1544193_1543887_Bsu_-	1544193	1543887	-	0.779369	40	0.767991	TRUE
390915_390631_Bsu_-	390915	390631	-	0.547541	36.6667	0.501005	TRUE
26808_26589_Bsu_-	26808	26589	-	0.496591	36	0.780917	TRUE
2778758_2779039_Bsu_+	2778758	2779039	+	0.792504	44	0.210315	TRUE
577146_577384_Bsu_+	577146	577384	+	0	18.6667	-0.753902	FALSE
1883776_1883563_Bsu_-	1883776	1883563	-	0.681702	39.3333	0.0379169	TRUE
1240124_1240372_Bsu_+	1240124	1240372	+	0.173913	41.3333	-0.885823	FALSE
1760115_1759716_Bsu_-	1760115	1759716	-	1.06467	34	0.163962	TRUE
4127123_4127321_Bsu_+	4127123	4127321	+	0.333333	42	-0.251681	FALSE
2586195_2586491_Bsu_+	2586195	2586491	+	0.496265	27.3333	0.116896	TRUE
290937_291213_Bsu_+	290937	291213	+	0.318008	28	-0.492705	FALSE
1221306_1221101_Bsu_-	1221306	1221101	-	0	34	-0.869715	FALSE
3672244_3672530_Bsu_+	3672244	3672530	+	1.09663	37.3333	1.07324	TRUE
3177793_3178147_Bsu_+	3177793	3178147	+	1.50909	28.6667	1.10234	TRUE
342740_342989_Bsu_+	342740	342989	+	0	23.3333	-0.828783	FALSE
3772767_3772974_Bsu_+	3772767	3772974	+	0.572211	31.3333	-0.613325	FALSE
3201495_3201860_Bsu_+	3201495	3201860	+	0.533556	40	0.437566	TRUE
3466060_3465789_Bsu_-	3466060	3465789	-	0.824348	43.3333	1.04985	TRUE
312986_312682_Bsu_-	312986	312682	-	0.943227	42	0.213034	TRUE
706232_706450_Bsu_+	706232	706450	+	0	26	-0.783383	FALSE
798731_798461_Bsu_-	798731	798461	-	0.332908	36	0.336599	TRUE
1810437_1810186_Bsu_-	1810437	1810186	-	0.0292063	28.6667	-0.787712	FALSE
1211701_1212002_Bsu_+	1211701	1212002	+	0.212586	25.3333	0.137232	TRUE
1306751_1306470_Bsu_-	1306751	1306470	-	0.632693	26	0.208675	TRUE
1775344_1775042_Bsu_-	1775344	1775042	-	0.736858	41.3333	0.448393	TRUE
803046_802662_Bsu_-	803046	802662	-	1.17242	36	0.781832	TRUE
4096805_4096613_Bsu_-	4096805	4096613	-	0	28.6667	-0.659384	FALSE
3750958_3751211_Bsu_+	3750958	3751211	+	0.190562	38	-0.567655	FALSE
3394456_3394136_Bsu_-	3394456	3394136	-	0.828166	43.3333	0.992147	TRUE
2261444_2261674_Bsu_+	2261444	2261674	+	0.216268	29.3333	0.307082	TRUE
568534_568153_Bsu_-	568534	568153	-	1.43589	47.3333	1.02855	TRUE
4063362_4063592_Bsu_+	4063362	4063592	+	0.266145	36	-0.437917	FALSE
2828040_2827820_Bsu_-	2828040	2827820	-	0.09375	37.3333	-0.849133	FALSE
3331029_3331322_Bsu_+	3331029	3331322	+	0.391323	32.6667	-0.81078	FALSE
930994_931341_Bsu_+	930994	931341	+	0	29.3333	-1.82391	FALSE
1940918_1940622_Bsu_-	1940918	1940622	-	0.540802	37.3333	0.160984	TRUE
2879595_2879803_Bsu_+	2879595	2879803	+	0	40.6667	-1.82391	FALSE
3604077_3604291_Bsu_+	3604077	3604291	+	0.215385	30	0.190691	TRUE
3966753_3966998_Bsu_+	3966753	3966998	+	0	40	-0.661716	FALSE
109541_109245_Bsu_-	109541	109245	-	0.477073	34	0.0539963	TRUE
1935008_1934757_Bsu_-	1935008	1934757	-	0.221344	36	-0.837865	FALSE
2295305_2294966_Bsu_-	2295305	2294966	-	0.129032	43.3333	0.77261	TRUE
3002115_3002504_Bsu_+	3002115	3002504	+	1.20081	31.3333	0.739545	TRUE
1236998_1236703_Bsu_-	1236998	1236703	-	0.849324	42.6667	0.952816	TRUE
1342903_1343148_Bsu_+	1342903	1343148	+	0.0598214	24	-0.89521	FALSE
1005327_1005100_Bsu_-	1005327	1005100	-	0.410959	32	-0.502444	FALSE
1380245_1380008_Bsu_-	1380245	1380008	-	0.183099	30	-0.699296	FALSE
1335180_1334822_Bsu_-	1335180	1334822	-	0.470519	48	1.06434	TRUE
1060005_1060224_Bsu_+	1060005	1060224	+	0	24.6667	-0.612023	FALSE
2815417_2815678_Bsu_+	2815417	2815678	+	0.519841	30.6667	-0.0110137	FALSE
2552201_2552444_Bsu_+	2552201	2552444	+	0	38.6667	-0.982869	FALSE
17814_17634_Bsu_-	17814	17634	-	0.163636	38.6667	-0.646796	FALSE
277026_276716_Bsu_-	277026	276716	-	0.732492	36	0.955921	TRUE
1487695_1487375_Bsu_-	1487695	1487375	-	0.996898	34.6667	0.2895	TRUE
3771876_3772234_Bsu_+	3771876	3772234	+	0.759491	42	0.135128	TRUE
3840878_3841169_Bsu_+	3840878	3841169	+	0	26.6667	-0.813147	FALSE
2567495_2567833_Bsu_+	2567495	2567833	+	0.62108	32.6667	0.222928	TRUE
4135863_4136122_Bsu_+	4135863	4136122	+	0	30.6667	-0.826359	FALSE
3106763_3106510_Bsu_-	3106763	3106510	-	0	37.3333	-0.811314	FALSE
2216201_2216490_Bsu_+	2216201	2216490	+	1.40833	45.3333	1.119	TRUE
916224_916438_Bsu_+	916224	916438	+	0.200041	30	-0.993414	FALSE
2956241_2956580_Bsu_+	2956241	2956580	+	0.940861	37.3333	0.594338	TRUE
3175299_3175572_Bsu_+	3175299	3175572	+	0.537416	28.6667	-0.944053	FALSE
3773927_3774338_Bsu_+	3773927	3774338	+	1.48805	40	1.04086	TRUE
2925402_2925729_Bsu_+	2925402	2925729	+	0.160401	34.6667	-0.642343	FALSE
445355_445040_Bsu_-	445355	445040	-	0.0910973	32	-0.768802	FALSE
76508_76204_Bsu_-	76508	76204	-	1.04421	44.6667	0.571529	TRUE
3439119_3439432_Bsu_+	3439119	3439432	+	0.952916	32	0.330437	TRUE
1808834_1808525_Bsu_-	1808834	1808525	-	0.638871	38.6667	0.706654	TRUE
3057472_3057743_Bsu_+	3057472	3057743	+	0.726667	30	0.256951	TRUE
277266_276911_Bsu_-	277266	276911	-	1.61815	31.3333	1.11701	TRUE
2648103_2648329_Bsu_+	2648103	2648329	+	0.180077	37.3333	-0.665002	FALSE
230057_229734_Bsu_-	230057	229734	-	1.45996	32.6667	1.01246	TRUE
4169595_4169922_Bsu_+	4169595	4169922	+	1.32329	41.3333	1.0933	TRUE
3348126_3347899_Bsu_-	3348126	3347899	-	0	31.3333	-0.790256	FALSE
3382274_3382595_Bsu_+	3382274	3382595	+	1.20032	35.3333	0.873554	TRUE
4118928_4118676_Bsu_-	4118928	4118676	-	0	42.6667	-0.758202	FALSE
322269_321980_Bsu_-	322269	321980	-	0.742353	34.6667	0.169022	TRUE
859932_859613_Bsu_-	859932	859613	-	1.34354	41.3333	0.98677	TRUE
1065636_1065355_Bsu_-	1065636	1065355	-	0.259364	33.3333	0.146588	TRUE
284736_284945_Bsu_+	284736	284945	+	0.0563492	24.6667	-0.827083	FALSE
3404757_3404592_Bsu_-	3404757	3404592	-	0	19.3333	-0.946982	FALSE
1358462_1358185_Bsu_-	1358462	1358185	-	0	27.3333	-0.799697	FALSE
3600268_3600058_Bsu_-	3600268	3600058	-	0	28	-0.637628	FALSE
3014102_3014420_Bsu_+	3014102	3014420	+	0.575012	38	0.778761	TRUE
2548204_2548574_Bsu_+	2548204	2548574	+	0.984718	37.3333	1.18628	TRUE
246449_246126_Bsu_-	246449	246126	-	0.61454	37.3333	-0.317777	FALSE
2177081_2176777_Bsu_-	2177081	2176777	-	0	40	-0.931319	FALSE
1062327_1062567_Bsu_+	1062327	1062567	+	0.271144	37.3333	0.754554	TRUE
3032473_3032273_Bsu_-	3032473	3032273	-	0.540598	26	0.417724	TRUE
1291635_1291287_Bsu_-	1291635	1291287	-	0.710948	33.3333	0.682223	TRUE
1225531_1225858_Bsu_+	1225531	1225858	+	0.0492072	40	-0.774257	FALSE
3860589_3860273_Bsu_-	3860589	3860273	-	0	28.6667	-0.892827	FALSE
363912_363587_Bsu_-	363912	363587	-	0.64377	18.6667	0.989384	TRUE
1375050_1374773_Bsu_-	1375050	1374773	-	0.42192	33.3333	0.120529	TRUE
3089589_3089964_Bsu_+	3089589	3089964	+	0.645831	38	0.615112	TRUE
575706_575925_Bsu_+	575706	575925	+	0.291095	40	-0.797533	FALSE
955385_955108_Bsu_-	955385	955108	-	1.33189	26	0.982073	TRUE
2964588_2964879_Bsu_+	2964588	2964879	+	0.62192	34.6667	0.270582	TRUE
2656832_2657095_Bsu_+	2656832	2657095	+	0.656499	36.6667	0.0744532	TRUE
2895421_2895185_Bsu_-	2895421	2895185	-	0	23.3333	-0.966962	FALSE
236536_236199_Bsu_-	236536	236199	-	0.40351	43.3333	0.728536	TRUE
1990846_1990610_Bsu_-	1990846	1990610	-	0	26.6667	-0.816618	FALSE
432442_432240_Bsu_-	432442	432240	-	0.469188	32	-0.171785	FALSE
3414349_3414042_Bsu_-	3414349	3414042	-	0.0144928	26	-0.967381	FALSE
1216182_1215942_Bsu_-	1216182	1215942	-	0.168116	22	-0.76389	FALSE
2307307_2306946_Bsu_-	2307307	2306946	-	0.659879	39.3333	0.172917	TRUE
474679_474918_Bsu_+	474679	474918	+	0.0848946	40	-0.861742	FALSE
2679937_2680178_Bsu_+	2679937	2680178	+	0.385185	32.6667	-0.72687	FALSE
524765_524546_Bsu_-	524765	524546	-	0.434928	37.3333	0.331825	TRUE
2194541_2194896_Bsu_+	2194541	2194896	+	2.15404	44	1.10248	TRUE
3043188_3043547_Bsu_+	3043188	3043547	+	0.729289	42.6667	0.222739	TRUE
3225804_3225634_Bsu_-	3225804	3225634	-	0.0943396	32.6667	-0.603191	FALSE
247887_247498_Bsu_-	247887	247498	-	0.540258	34.6667	0.653197	TRUE
3108984_3108779_Bsu_-	3108984	3108779	-	0.04	52.6667	-0.709107	FALSE
3684209_3684431_Bsu_+	3684209	3684431	+	0.237037	31.3333	-0.936384	FALSE
710717_710423_Bsu_-	710717	710423	-	0.920544	35.3333	0.234463	TRUE
3667798_3668046_Bsu_+	3667798	3668046	+	0.326531	41.3333	0.840754	TRUE
825167_825420_Bsu_+	825167	825420	+	0.140996	20.6667	-0.835623	FALSE
4115496_4115304_Bsu_-	4115496	4115304	-	0.125	23.3333	-0.73967	FALSE
4214014_4214256_Bsu_+	4214014	4214256	+	0.0779221	27.3333	-0.840585	FALSE
497603_497863_Bsu_+	497603	497863	+	0.03125	30	-0.876402	FALSE
3623247_3623001_Bsu_-	3623247	3623001	-	0	27.3333	-0.372019	FALSE
4197582_4197962_Bsu_+	4197582	4197962	+	0.891764	37.3333	0.207679	TRUE
3756171_3756560_Bsu_+	3756171	3756560	+	1.2883	27.3333	0.0720165	TRUE
1259247_1258911_Bsu_-	1259247	1258911	-	0.509661	26.6667	0.00658558	TRUE
1824757_1825031_Bsu_+	1824757	1825031	+	0.0746269	30	-1.82391	FALSE
1745498_1745101_Bsu_-	1745498	1745101	-	1.17101	33.3333	1.02657	TRUE
821500_821270_Bsu_-	821500	821270	-	0.380182	44	0.140193	TRUE
700179_700440_Bsu_+	700179	700440	+	0	26	-0.87989	FALSE
229985_229734_Bsu_-	229985	229734	-	0.916049	32.6667	0.331863	TRUE
228360_228049_Bsu_-	228360	228049	-	1.27381	42.6667	1.09364	TRUE
1367950_1367625_Bsu_-	1367950	1367625	-	0.578681	28.6667	0.443381	TRUE
4149625_4149803_Bsu_+	4149625	4149803	+	0.418182	40	0.775567	TRUE
3505458_3505676_Bsu_+	3505458	3505676	+	0.15625	22	-0.809578	FALSE
4174526_4174336_Bsu_-	4174526	4174336	-	0	36	-1.00216	FALSE
2538016_2537778_Bsu_-	2538016	2537778	-	0	35.3333	-0.955482	FALSE
3643009_3642656_Bsu_-	3643009	3642656	-	0.562637	31.3333	0.265543	TRUE
2238301_2237973_Bsu_-	2238301	2237973	-	0.591453	39.3333	0.564252	TRUE
3229116_3229361_Bsu_+	3229116	3229361	+	0	30.6667	-0.797809	FALSE
2926239_2926008_Bsu_-	2926239	2926008	-	0	29.3333	-0.913688	FALSE
3213679_3213485_Bsu_-	3213679	3213485	-	0	31.3333	-0.901412	FALSE
3439018_3439400_Bsu_+	3439018	3439400	+	0.997775	31.3333	0.971018	TRUE
3606820_3607054_Bsu_+	3606820	3607054	+	0	23.3333	-0.833283	FALSE
2139558_2139366_Bsu_-	2139558	2139366	-	0	16.6667	-0.832835	FALSE
1223682_1223989_Bsu_+	1223682	1223989	+	0	23.3333	-1.00189	FALSE
257911_258091_Bsu_+	257911	258091	+	0	24	-0.92811	FALSE
745133_744865_Bsu_-	745133	744865	-	0.474868	41.3333	-0.765482	FALSE
2468007_2468203_Bsu_+	2468007	2468203	+	0	30	-1.02338	FALSE
855482_855180_Bsu_-	855482	855180	-	0.207623	19.3333	-0.808492	FALSE
3852235_3852628_Bsu_+	3852235	3852628	+	0.993096	36.6667	0.96944	TRUE
1496518_1496264_Bsu_-	1496518	1496264	-	0.254271	34	-1.0312	FALSE
63725_63361_Bsu_-	63725	63361	-	1.0599	38.6667	0.938659	TRUE
2207436_2207768_Bsu_+	2207436	2207768	+	1.33643	42.6667	0.807497	TRUE
64679_64454_Bsu_-	64679	64454	-	0.428843	31.3333	-0.572637	FALSE
560210_559945_Bsu_-	560210	559945	-	0.562771	42.6667	1.00354	TRUE
3175990_3176201_Bsu_+	3175990	3176201	+	0.556962	28	-0.899202	FALSE
2426390_2426736_Bsu_+	2426390	2426736	+	0.89149	34.6667	0.919073	TRUE
283242_282899_Bsu_-	283242	282899	-	1.2688	43.3333	0.888066	TRUE
2309091_2308933_Bsu_-	2309091	2308933	-	0.0689655	18.6667	-1.00112	FALSE
2365010_2365225_Bsu_+	2365010	2365225	+	0.810619	30	1.12878	TRUE
84155_83901_Bsu_-	84155	83901	-	0.579494	32.6667	0.20288	TRUE
1071758_1072036_Bsu_+	1071758	1072036	+	0.0926316	29.3333	-0.312724	FALSE
3005404_3005056_Bsu_-	3005404	3005056	-	0.067557	34	-0.854441	FALSE
724781_724472_Bsu_-	724781	724472	-	0.508714	38.6667	0.764841	TRUE
3621640_3621347_Bsu_-	3621640	3621347	-	0	38	-0.895703	FALSE
2824995_2825172_Bsu_+	2824995	2825172	+	0	28.6667	-0.801716	FALSE
2906775_2907003_Bsu_+	2906775	2907003	+	0.330317	28.6667	-0.765907	FALSE
314569_314167_Bsu_-	314569	314167	-	1.15046	27.3333	0.355794	TRUE
236845_237059_Bsu_+	236845	237059	+	0	35.3333	-0.893694	FALSE
37681_37355_Bsu_-	37681	37355	-	0.744181	43.3333	1.00353	TRUE
2817726_2818031_Bsu_+	2817726	2818031	+	0.556858	32	0.3264	TRUE
522165_521807_Bsu_-	522165	521807	-	1.17212	40.6667	0.896711	TRUE
66353_65965_Bsu_-	66353	65965	-	0.929646	21.3333	0.167385	TRUE
982804_982457_Bsu_-	982804	982457	-	0.775244	37.3333	0.808605	TRUE
994336_993954_Bsu_-	994336	993954	-	1.21409	32.6667	0.21824	TRUE
4036639_4036925_Bsu_+	4036639	4036925	+	0.817079	48.6667	0.598275	TRUE
4185238_4185511_Bsu_+	4185238	4185511	+	0.596156	37.3333	0.307044	TRUE
2206918_2207170_Bsu_+	2206918	2207170	+	0.706451	35.3333	0.160236	TRUE
3396584_3396412_Bsu_-	3396584	3396412	-	0	22	-0.726133	FALSE
799900_800189_Bsu_+	799900	800189	+	0	24.6667	-1.02309	FALSE
1527619_1527293_Bsu_-	1527619	1527293	-	0.530768	46	-0.256203	FALSE
1648133_1647821_Bsu_-	1648133	1647821	-	0.322379	37.3333	-0.806008	FALSE
2785443_2785187_Bsu_-	2785443	2785187	-	0.0689794	29.3333	-0.662139	FALSE
4033853_4034207_Bsu_+	4033853	4034207	+	0.789274	34.6667	1.03677	TRUE
2847982_2848324_Bsu_+	2847982	2848324	+	0.388466	35.3333	0.153214	TRUE
3079429_3079203_Bsu_-	3079429	3079203	-	0	31.3333	-0.841748	FALSE
49089_48770_Bsu_-	49089	48770	-	0.481287	42.6667	0.606329	TRUE
1932639_1932472_Bsu_-	1932639	1932472	-	0	34	-0.932278	FALSE
751259_750890_Bsu_-	751259	750890	-	1.05956	30.6667	1.06466	TRUE
1838643_1838273_Bsu_-	1838643	1838273	-	0.979141	36.6667	1.07857	TRUE
582612_582891_Bsu_+	582612	582891	+	0	24.6667	-0.818965	FALSE
578843_578548_Bsu_-	578843	578548	-	0.344872	34.6667	0.521611	TRUE
1169292_1168913_Bsu_-	1169292	1168913	-	1.25593	35.3333	0.639859	TRUE
545671_545294_Bsu_-	545671	545294	-	1.80502	41.3333	1.04477	TRUE
660332_660075_Bsu_-	660332	660075	-	0.77956	40.6667	0.0112203	TRUE
3632119_3632479_Bsu_+	3632119	3632479	+	0.835613	40.6667	0.840953	TRUE
1139867_1139535_Bsu_-	1139867	1139535	-	0.276515	40.6667	0.267408	TRUE
2799994_2800181_Bsu_+	2799994	2800181	+	0.122807	35.3333	-0.759331	FALSE
1369409_1369651_Bsu_+	1369409	1369651	+	0	31.3333	-0.751081	FALSE
37338_37571_Bsu_+	37338	37571	+	0	24	-1.01489	FALSE
2639873_2639587_Bsu_-	2639873	2639587	-	0.699672	49.3333	0.597213	TRUE
1808980_1808654_Bsu_-	1808980	1808654	-	0.478339	38.6667	0.861668	TRUE
2888832_2888530_Bsu_-	2888832	2888530	-	0	28.6667	-0.843441	FALSE
4042261_4041961_Bsu_-	4042261	4041961	-	0.948433	34	0.102827	TRUE
3662954_3663227_Bsu_+	3662954	3663227	+	0.828943	44.6667	0.702651	TRUE
1512092_1512322_Bsu_+	1512092	1512322	+	0	39.3333	-0.735813	FALSE
829640_829283_Bsu_-	829640	829283	-	0.467289	38.6667	0.606194	TRUE
3124995_3125302_Bsu_+	3124995	3125302	+	1.00674	26.6667	0.0357438	TRUE
3365540_3365799_Bsu_+	3365540	3365799	+	0.630769	38	0.975763	TRUE
2122309_2122593_Bsu_+	2122309	2122593	+	0.605207	35.3333	-0.797645	FALSE
3771935_3771718_Bsu_-	3771935	3771718	-	0	31.3333	-0.956343	FALSE
2582185_2582339_Bsu_+	2582185	2582339	+	0.0882353	30.6667	-0.891768	FALSE
1911270_1910916_Bsu_-	1911270	1910916	-	0.969298	44	0.483914	TRUE
3628886_3628576_Bsu_-	3628886	3628576	-	0	26.6667	-0.666351	FALSE
532056_532233_Bsu_+	532056	532233	+	0	30.6667	-0.980244	FALSE
3834290_3834017_Bsu_-	3834290	3834017	-	0	26.6667	-0.795216	FALSE
3014670_3014953_Bsu_+	3014670	3014953	+	0.605479	34	1.14129	TRUE
667616_667277_Bsu_-	667616	667277	-	0.326119	45.3333	0.859092	TRUE
2185842_2185620_Bsu_-	2185842	2185620	-	0	28	-0.704838	FALSE
1742604_1742405_Bsu_-	1742604	1742405	-	0.267857	37.3333	-0.913688	FALSE
3394220_3393854_Bsu_-	3394220	3393854	-	0.222632	39.3333	0.591635	TRUE
2295615_2295387_Bsu_-	2295615	2295387	-	0	29.3333	-1.82391	FALSE
3034273_3034623_Bsu_+	3034273	3034623	+	1.12153	36	0.194745	TRUE
1944221_1944441_Bsu_+	1944221	1944441	+	0.50078	33.3333	0.768256	TRUE
2249592_2249892_Bsu_+	2249592	2249892	+	0.270688	26	-0.797935	FALSE
3362449_3362168_Bsu_-	3362449	3362168	-	0.191552	25.3333	-0.850295	FALSE
4049627_4049950_Bsu_+	4049627	4049950	+	0.299568	31.3333	-0.522995	FALSE
1622820_1622560_Bsu_-	1622820	1622560	-	0.880517	34	0.969954	TRUE
1526180_1525905_Bsu_-	1526180	1525905	-	0.745116	33.3333	0.0290929	TRUE
2243978_2244266_Bsu_+	2243978	2244266	+	0	32.6667	-0.720237	FALSE
322300_322053_Bsu_-	322300	322053	-	0.289855	36.6667	-0.275915	FALSE
865581_865814_Bsu_+	865581	865814	+	0	35.3333	-0.836168	FALSE
2041098_2041456_Bsu_+	2041098	2041456	+	1.40409	38.6667	0.998321	TRUE
2620630_2620896_Bsu_+	2620630	2620896	+	0.0769231	38.6667	-0.801182	FALSE
2684200_2684438_Bsu_+	2684200	2684438	+	0.622599	50	0.0944904	TRUE
1073262_1073043_Bsu_-	1073262	1073043	-	0	22.6667	-0.777699	FALSE
1372173_1371834_Bsu_-	1372173	1371834	-	0.809814	45.3333	0.137818	TRUE
2531891_2531595_Bsu_-	2531891	2531595	-	0	24.6667	-0.933808	FALSE
1139519_1139841_Bsu_+	1139519	1139841	+	0.0277778	21.3333	-1.0422	FALSE
276285_275977_Bsu_-	276285	275977	-	0.200819	30	-0.878066	FALSE
2530307_2530563_Bsu_+	2530307	2530563	+	0.214819	37.3333	0.865405	TRUE
2778693_2778894_Bsu_+	2778693	2778894	+	0.366771	37.3333	-0.713403	FALSE
3727808_3728136_Bsu_+	3727808	3728136	+	1.17091	46.6667	1.15825	TRUE
530239_530549_Bsu_+	530239	530549	+	0.308587	47.3333	0.889098	TRUE
1622607_1622893_Bsu_+	1622607	1622893	+	0	32.6667	-1.82391	FALSE
1444829_1444593_Bsu_-	1444829	1444593	-	0.269231	41.3333	-0.782143	FALSE
1452862_1452539_Bsu_-	1452862	1452539	-	0.861556	40	1.18836	TRUE
982732_982377_Bsu_-	982732	982377	-	1.1182	37.3333	1.08432	TRUE
3919444_3919711_Bsu_+	3919444	3919711	+	0	30	-0.802949	FALSE
66154_65900_Bsu_-	66154	65900	-	0.589113	20	-0.729449	FALSE
965909_965617_Bsu_-	965909	965617	-	0.567228	35.3333	0.0635833	TRUE
467017_466804_Bsu_-	467017	466804	-	0.0555556	30	-0.954262	FALSE
707165_706982_Bsu_-	707165	706982	-	0.189189	30	-0.705699	FALSE
1894748_1894965_Bsu_+	1894748	1894965	+	0.149573	31.3333	-0.823449	FALSE
3712618_3712286_Bsu_-	3712618	3712286	-	0.317163	40	-0.445404	FALSE
3466133_3465872_Bsu_-	3466133	3465872	-	0.584958	50.6667	0.0516126	TRUE
1499216_1498945_Bsu_-	1499216	1498945	-	0.744272	40	0.856353	TRUE
2060633_2060939_Bsu_+	2060633	2060939	+	1.01884	41.3333	0.580322	TRUE
1318214_1317841_Bsu_-	1318214	1317841	-	0.808642	34.6667	0.246813	TRUE
2371274_2371595_Bsu_+	2371274	2371595	+	0.621142	34.6667	-0.421964	FALSE
760648_760368_Bsu_-	760648	760368	-	0.88163	32.6667	0.568403	TRUE
2494899_2494534_Bsu_-	2494899	2494534	-	0.578956	38.6667	-0.446147	FALSE
1018640_1018852_Bsu_+	1018640	1018852	+	0.584455	36.6667	0.240235	TRUE
2704831_2705147_Bsu_+	2704831	2705147	+	0.720547	29.3333	0.0969845	TRUE
1324773_1324572_Bsu_-	1324773	1324572	-	0.358587	36	-0.705822	FALSE
876943_876616_Bsu_-	876943	876616	-	1.12732	32	0.918187	TRUE
2022644_2022383_Bsu_-	2022644	2022383	-	0	35.3333	-0.940689	FALSE
760524_760253_Bsu_-	760524	760253	-	1.03534	31.3333	0.92727	TRUE
1298773_1298540_Bsu_-	1298773	1298540	-	0.0175439	40	-0.842968	FALSE
377408_377159_Bsu_-	377408	377159	-	0.318182	33.3333	-0.600462	FALSE
1773075_1772754_Bsu_-	1773075	1772754	-	0.4645	43.3333	0.699804	TRUE
3424663_3424916_Bsu_+	3424663	3424916	+	0.133496	32	-0.757275	FALSE
326938_326604_Bsu_-	326938	326604	-	0.914821	30.6667	0.81423	TRUE
777054_776673_Bsu_-	777054	776673	-	1.2801	40	1.0643	TRUE
2276210_2275985_Bsu_-	2276210	2275985	-	0	28.6667	-1.02206	FALSE
3253187_3253509_Bsu_+	3253187	3253509	+	0.613069	36.6667	0.107746	TRUE
3187179_3186873_Bsu_-	3187179	3186873	-	0.55223	36	0.702312	TRUE
2615080_2614750_Bsu_-	2615080	2614750	-	0.0149254	27.3333	-0.868476	FALSE
3849415_3849647_Bsu_+	3849415	3849647	+	0.504495	40.6667	0.344429	TRUE
880292_879971_Bsu_-	880292	879971	-	1.47233	32.6667	1.10222	TRUE
209820_209452_Bsu_-	209820	209452	-	1.11766	42	0.360488	TRUE
4012622_4012943_Bsu_+	4012622	4012943	+	0.870885	34	0.980032	TRUE
1403609_1403262_Bsu_-	1403609	1403262	-	0.239155	39.3333	0.444276	TRUE
2512892_2513154_Bsu_+	2512892	2513154	+	0.671774	32	0.00339613	TRUE
2729713_2729998_Bsu_+	2729713	2729998	+	0.623576	37.3333	0.483345	TRUE
4070367_4070055_Bsu_-	4070367	4070055	-	0.0967742	41.3333	-0.858036	FALSE
3136361_3136717_Bsu_+	3136361	3136717	+	0.610158	38.6667	0.599905	TRUE
2743505_2743726_Bsu_+	2743505	2743726	+	0	26	-0.89694	FALSE
3223693_3223952_Bsu_+	3223693	3223952	+	0.246581	31.3333	-0.721869	FALSE
237350_237004_Bsu_-	237350	237004	-	0.939813	20.6667	0.106597	TRUE
3773927_3774252_Bsu_+	3773927	3774252	+	1.24563	40	0.967716	TRUE
3433372_3433618_Bsu_+	3433372	3433618	+	0.290476	31.3333	0.782421	TRUE
4023618_4023930_Bsu_+	4023618	4023930	+	0.918117	42	0.952037	TRUE
972846_972493_Bsu_-	972846	972493	-	1.51218	38.6667	1.04423	TRUE
3641632_3641352_Bsu_-	3641632	3641352	-	0.0638298	36.6667	-0.747516	FALSE
3011112_3011292_Bsu_+	3011112	3011292	+	0.133333	33.3333	-0.913179	FALSE
1116783_1117066_Bsu_+	1116783	1117066	+	0.379296	36	-0.435856	FALSE
1472682_1472860_Bsu_+	1472682	1472860	+	0.0153846	31.3333	-0.878132	FALSE
2689581_2689911_Bsu_+	2689581	2689911	+	0.338616	44	0.694935	TRUE
1754580_1754303_Bsu_-	1754580	1754303	-	0.686652	34.6667	0.940868	TRUE
124182_123780_Bsu_-	124182	123780	-	0.772925	34.6667	-0.782501	FALSE
760983_760634_Bsu_-	760983	760634	-	0.560928	36.6667	0.0937358	TRUE
81998_81729_Bsu_-	81998	81729	-	0.54588	41.3333	-0.641411	FALSE
1503330_1502991_Bsu_-	1503330	1502991	-	0.510319	33.3333	0.877914	TRUE
1188482_1188262_Bsu_-	1188482	1188262	-	0.138462	26.6667	-0.777206	FALSE
2554415_2554729_Bsu_+	2554415	2554729	+	0.49277	55.3333	0.875817	TRUE
2279240_2279533_Bsu_+	2279240	2279533	+	0.680135	40	-0.182385	FALSE
745587_745259_Bsu_-	745587	745259	-	1.2035	46.6667	1.07792	TRUE
4126927_4127268_Bsu_+	4126927	4127268	+	0.40096	40.6667	0.914304	TRUE
1838941_1839242_Bsu_+	1838941	1839242	+	0.111111	28	-0.925438	FALSE
2207368_2207119_Bsu_-	2207368	2207119	-	0	32.6667	-0.90333	FALSE
1667202_1666866_Bsu_-	1667202	1666866	-	0.919691	43.3333	0.59373	TRUE
648092_647889_Bsu_-	648092	647889	-	0.580645	32.6667	0.721005	TRUE
1877760_1878004_Bsu_+	1877760	1878004	+	0	35.3333	-1.82391	FALSE
4097135_4097406_Bsu_+	4097135	4097406	+	0.0447761	31.3333	-0.74605	FALSE
2299501_2299799_Bsu_+	2299501	2299799	+	0.281059	30.6667	0.766203	TRUE
3928841_3929154_Bsu_+	3928841	3929154	+	0.123434	47.3333	0.271362	TRUE
240442_240146_Bsu_-	240442	240146	-	0.0491803	31.3333	-0.805207	FALSE
1962724_1963044_Bsu_+	1962724	1963044	+	0	35.3333	-0.933416	FALSE
1247103_1246770_Bsu_-	1247103	1246770	-	0.805982	34.6667	0.100685	TRUE
1487440_1487092_Bsu_-	1487440	1487092	-	0.81378	30	0.92234	TRUE
1369633_1369313_Bsu_-	1369633	1369313	-	0.310245	29.3333	-0.900401	FALSE
461018_460790_Bsu_-	461018	460790	-	0.154062	25.3333	-0.921	FALSE
3981615_3981359_Bsu_-	3981615	3981359	-	0.0133333	28	-0.9029	FALSE
459985_459667_Bsu_-	459985	459667	-	0.521415	36.6667	-0.787171	FALSE
620645_620852_Bsu_+	620645	620852	+	0	40.6667	-0.809019	FALSE
362827_362664_Bsu_-	362827	362664	-	0	25.3333	-0.707473	FALSE
3215371_3215695_Bsu_+	3215371	3215695	+	1.12853	37.3333	0.794972	TRUE
3969180_3969435_Bsu_+	3969180	3969435	+	0.634241	31.3333	-0.369107	FALSE
2358227_2358534_Bsu_+	2358227	2358534	+	0.298507	38.6667	0.260067	TRUE
1503770_1503563_Bsu_-	1503770	1503563	-	0.31357	34.6667	-0.644823	FALSE
2155028_2155334_Bsu_+	2155028	2155334	+	1.39646	40	1.18897	TRUE
2462120_2461824_Bsu_-	2462120	2461824	-	0	22	-0.806263	FALSE
3444612_3444386_Bsu_-	3444612	3444386	-	0.134328	32.6667	-0.81053	FALSE
3647500_3647189_Bsu_-	3647500	3647189	-	1.24307	44.6667	0.613409	TRUE
9636_9306_Bsu_-	9636	9306	-	0.619157	41.3333	0.728453	TRUE
3348769_3348921_Bsu_+	3348769	3348921	+	0.0277778	26.6667	-0.606827	FALSE
4192180_4191916_Bsu_-	4192180	4191916	-	0.101449	32.6667	-0.537048	FALSE
4007044_4007355_Bsu_+	4007044	4007355	+	0.0175439	42	-0.807339	FALSE
1892453_1892664_Bsu_+	1892453	1892664	+	0	32	-0.863874	FALSE
2372736_2373026_Bsu_+	2372736	2373026	+	0.948397	33.3333	0.998841	TRUE
128065_127739_Bsu_-	128065	127739	-	0.012987	26	-0.868476	FALSE
1516658_1516446_Bsu_-	1516658	1516446	-	0.1875	32.6667	-0.803393	FALSE
614408_614251_Bsu_-	614408	614251	-	0.194444	21.3333	-0.782986	FALSE
1387860_1387612_Bsu_-	1387860	1387612	-	0.150685	33.3333	-0.771945	FALSE
2126884_2126675_Bsu_-	2126884	2126675	-	0.207373	40.6667	-0.943639	FALSE
578915_578659_Bsu_-	578915	578659	-	0.605676	34.6667	0.547001	TRUE
1178668_1178868_Bsu_+	1178668	1178868	+	0	35.3333	-0.779791	FALSE
1741935_1741609_Bsu_-	1741935	1741609	-	0.688782	44	0.528796	TRUE
3904779_3905101_Bsu_+	3904779	3905101	+	0.862584	40	0.387098	TRUE
2066087_2066341_Bsu_+	2066087	2066341	+	0.382828	42.6667	0.119473	TRUE
2906593_2906955_Bsu_+	2906593	2906955	+	0.894753	36.6667	0.0294949	TRUE
977457_977658_Bsu_+	977457	977658	+	0	30.6667	-0.848272	FALSE
1754649_1754303_Bsu_-	1754649	1754303	-	0.821556	34.6667	1.05466	TRUE
4068846_4068593_Bsu_-	4068846	4068593	-	0.0149254	38	-0.971617	FALSE
4031333_4031128_Bsu_-	4031333	4031128	-	0.0724638	34.6667	-0.669741	FALSE
1909279_1909465_Bsu_+	1909279	1909465	+	0	37.3333	-0.924957	FALSE
4025903_4025565_Bsu_-	4025903	4025565	-	0.0422535	26	-0.845424	FALSE
887652_887389_Bsu_-	887652	887389	-	0.027027	25.3333	-0.855743	FALSE
1584393_1584137_Bsu_-	1584393	1584137	-	0.734517	28	0.536681	TRUE
2694041_2694315_Bsu_+	2694041	2694315	+	0.727586	37.3333	0.643199	TRUE
4015392_4015690_Bsu_+	4015392	4015690	+	0.223803	36	-0.718227	FALSE
2245991_2246188_Bsu_+	2245991	2246188	+	0	31.3333	-0.977856	FALSE
2719777_2719502_Bsu_-	2719777	2719502	-	0	30.6667	-1.02404	FALSE
85532_85278_Bsu_-	85532	85278	-	0.670117	31.3333	0.628755	TRUE
3928341_3928721_Bsu_+	3928341	3928721	+	0.906004	36.6667	0.805736	TRUE
3507303_3507089_Bsu_-	3507303	3507089	-	0	37.3333	-0.97186	FALSE
236730_236505_Bsu_-	236730	236505	-	0.557692	26.6667	0.640765	TRUE
564626_564388_Bsu_-	564626	564388	-	0.0980392	34	-0.956266	FALSE
263380_263598_Bsu_+	263380	263598	+	0.196825	20.6667	-0.830614	FALSE
3574077_3574314_Bsu_+	3574077	3574314	+	0.750638	38.6667	0.595588	TRUE
3444788_3444453_Bsu_-	3444788	3444453	-	0.422044	39.3333	-0.429974	FALSE
859729_859433_Bsu_-	859729	859433	-	0.752213	32	0.805707	TRUE
4183688_4183971_Bsu_+	4183688	4183971	+	0.667214	38	0.815034	TRUE
1508718_1508437_Bsu_-	1508718	1508437	-	0.656512	39.3333	0.562888	TRUE
2657294_2657520_Bsu_+	2657294	2657520	+	0.875776	41.3333	1.00312	TRUE
339514_339692_Bsu_+	339514	339692	+	0.0410959	24	-0.908842	FALSE
2805331_2805708_Bsu_+	2805331	2805708	+	1.27479	33.3333	1.02117	TRUE
3707985_3708165_Bsu_+	3707985	3708165	+	0	24.6667	-0.768216	FALSE
2702254_2702463_Bsu_+	2702254	2702463	+	0.678972	42	-0.460776	FALSE
3437347_3437623_Bsu_+	3437347	3437623	+	0.685535	34	0.901376	TRUE
301677_301312_Bsu_-	301677	301312	-	1.05052	28.6667	0.143062	TRUE
3151237_3151622_Bsu_+	3151237	3151622	+	0.941113	31.3333	0.582639	TRUE
626742_626458_Bsu_-	626742	626458	-	0.976068	46.6667	1.05734	TRUE
1454221_1454482_Bsu_+	1454221	1454482	+	0	37.3333	-0.877162	FALSE
454549_454232_Bsu_-	454549	454232	-	0.850224	41.3333	0.728314	TRUE
3345923_3346250_Bsu_+	3345923	3346250	+	0.7665	41.3333	1.01441	TRUE
3193576_3193757_Bsu_+	3193576	3193757	+	0.288136	32	-0.781326	FALSE
1653318_1653024_Bsu_-	1653318	1653024	-	0.648148	43.3333	0.751963	TRUE
1619780_1619488_Bsu_-	1619780	1619488	-	0.0985915	22.6667	-0.708422	FALSE
3264673_3264388_Bsu_-	3264673	3264388	-	0.491539	29.3333	0.439185	TRUE
2760735_2761087_Bsu_+	2760735	2761087	+	0.912061	37.3333	0.380752	TRUE
246060_245801_Bsu_-	246060	245801	-	0	29.3333	-0.738046	FALSE
4154121_4153842_Bsu_-	4154121	4153842	-	0.375848	29.3333	-0.818145	FALSE
3913079_3912868_Bsu_-	3913079	3912868	-	0	40.6667	-1.01345	FALSE
647480_647222_Bsu_-	647480	647222	-	0.611287	37.3333	0.581381	TRUE
3273599_3273871_Bsu_+	3273599	3273871	+	0.0591409	36	-0.940642	FALSE
3140938_3140608_Bsu_-	3140938	3140608	-	0.41162	31.3333	0.279642	TRUE
1077754_1077438_Bsu_-	1077754	1077438	-	0.0760949	35.3333	-0.870792	FALSE
3556527_3556825_Bsu_+	3556527	3556825	+	0.65465	27.3333	0.117059	TRUE
2080276_2080611_Bsu_+	2080276	2080611	+	0.959481	35.3333	0.966707	TRUE
107725_107507_Bsu_-	107725	107507	-	0.541024	30	-0.483173	FALSE
4133941_4134192_Bsu_+	4133941	4134192	+	1.5108	40.6667	1.17171	TRUE
1392833_1393076_Bsu_+	1392833	1393076	+	0	26.6667	-0.81236	FALSE
2104886_2105194_Bsu_+	2104886	2105194	+	0.295484	26.6667	-0.62996	FALSE
296105_296438_Bsu_+	296105	296438	+	1.50253	34.6667	0.879333	TRUE
3567882_3568215_Bsu_+	3567882	3568215	+	0.853542	32.6667	0.544754	TRUE
2656888_2657095_Bsu_+	2656888	2657095	+	0.697479	36.6667	0.82613	TRUE
2532483_2532748_Bsu_+	2532483	2532748	+	0.696362	43.3333	0.403076	TRUE
1147055_1146718_Bsu_-	1147055	1146718	-	0.850729	41.3333	0.522104	TRUE
3441776_3442002_Bsu_+	3441776	3442002	+	0.351351	30.6667	-0.858203	FALSE
1856385_1856102_Bsu_-	1856385	1856102	-	0.311469	30.6667	0.376781	TRUE
1696252_1696043_Bsu_-	1696252	1696043	-	0.365114	26.6667	-0.328733	FALSE
3719146_3718873_Bsu_-	3719146	3718873	-	0.0833333	27.3333	-0.657795	FALSE
79258_79032_Bsu_-	79258	79032	-	0.62619	40	0.811433	TRUE
747242_747566_Bsu_+	747242	747566	+	0.0416667	44.6667	-0.522103	FALSE
3202725_3202555_Bsu_-	3202725	3202555	-	0	18.6667	-0.760631	FALSE
2816108_2816446_Bsu_+	2816108	2816446	+	0.89221	36	0.034883	TRUE
4056800_4057133_Bsu_+	4056800	4057133	+	0.606901	27.3333	0.907945	TRUE
750605_750390_Bsu_-	750605	750390	-	0.59375	34.6667	0.536008	TRUE
2564840_2564609_Bsu_-	2564840	2564609	-	0.222222	25.3333	-0.433942	FALSE
2960847_2961219_Bsu_+	2960847	2961219	+	0.688063	42.6667	0.81423	TRUE
4141432_4141110_Bsu_-	4141432	4141110	-	0.846985	36.6667	0.88808	TRUE
3773683_3773446_Bsu_-	3773683	3773446	-	0.0403604	24.6667	-0.883906	FALSE
3695581_3695283_Bsu_-	3695581	3695283	-	0.267129	34.6667	0.516145	TRUE
664769_665125_Bsu_+	664769	665125	+	0.932826	37.3333	1.06471	TRUE
3719086_3718873_Bsu_-	3719086	3718873	-	0.0666667	26.6667	-0.510123	FALSE
523791_523427_Bsu_-	523791	523427	-	0.748761	36.6667	1.06252	TRUE
3768349_3768645_Bsu_+	3768349	3768645	+	0.667327	36.6667	0.0154793	TRUE
1445675_1445944_Bsu_+	1445675	1445944	+	0	36.6667	-0.869541	FALSE
1746274_1745923_Bsu_-	1746274	1745923	-	0.798562	38	0.679234	TRUE
1689492_1689170_Bsu_-	1689492	1689170	-	1.03423	40	0.661319	TRUE
468494_468681_Bsu_+	468494	468681	+	0.103448	26.6667	-0.917324	FALSE
997096_996911_Bsu_-	997096	996911	-	0.12	32	-0.883946	FALSE
699558_699313_Bsu_-	699558	699313	-	0.0909091	38	-0.848272	FALSE
956742_956413_Bsu_-	956742	956413	-	0.706591	33.3333	0.104094	TRUE
2322519_2322821_Bsu_+	2322519	2322821	+	0.526874	26.6667	0.146588	TRUE
3323054_3323344_Bsu_+	3323054	3323344	+	0.0418623	30	-0.906264	FALSE
1364417_1364122_Bsu_-	1364417	1364122	-	0.723003	38	1.01726	TRUE
677888_677621_Bsu_-	677888	677621	-	0.676471	28	0.347397	TRUE
2132532_2132866_Bsu_+	2132532	2132866	+	0.361346	39.3333	0.376161	TRUE
1387467_1387144_Bsu_-	1387467	1387144	-	0.805085	38.6667	1.07803	TRUE
1814903_1814669_Bsu_-	1814903	1814669	-	0.156137	33.3333	-0.860507	FALSE
3400732_3401053_Bsu_+	3400732	3401053	+	0.137146	33.3333	-0.811955	FALSE
2711667_2711448_Bsu_-	2711667	2711448	-	0.0339373	34.6667	-0.894856	FALSE
1606700_1606466_Bsu_-	1606700	1606466	-	0.70303	43.3333	0.909503	TRUE
3305121_3305474_Bsu_+	3305121	3305474	+	1.47663	46.6667	0.789175	TRUE
106358_106039_Bsu_-	106358	106039	-	0.35753	35.3333	0.0416381	TRUE
2582330_2582583_Bsu_+	2582330	2582583	+	0.296519	38	-0.934449	FALSE
3375674_3375469_Bsu_-	3375674	3375469	-	0.16074	22	-0.770645	FALSE
236900_236599_Bsu_-	236900	236599	-	0.854216	32	0.842852	TRUE
829482_829276_Bsu_-	829482	829276	-	0.529231	38.6667	0.643408	TRUE
2444926_2445231_Bsu_+	2444926	2445231	+	0.564507	36	0.43855	TRUE
3902506_3902791_Bsu_+	3902506	3902791	+	0.0532213	36.6667	-0.880588	FALSE
2138380_2138664_Bsu_+	2138380	2138664	+	0.849843	36	0.985561	TRUE
4042147_4041792_Bsu_-	4042147	4041792	-	0.983451	34.6667	0.247453	TRUE
1138178_1137869_Bsu_-	1138178	1137869	-	0.633065	28	0.867256	TRUE
2180807_2181144_Bsu_+	2180807	2181144	+	0.684984	41.3333	0.231431	TRUE
3893153_3892926_Bsu_-	3893153	3892926	-	0	35.3333	-0.95804	FALSE
2479345_2479008_Bsu_-	2479345	2479008	-	0.607217	42.6667	1.06686	TRUE
1594815_1594631_Bsu_-	1594815	1594631	-	0.366667	50	0.995739	TRUE
3466985_3467308_Bsu_+	3466985	3467308	+	0.222222	43.3333	-0.322249	FALSE
3571530_3571810_Bsu_+	3571530	3571810	+	0.29225	35.3333	-0.868476	FALSE
2816984_2816776_Bsu_-	2816984	2816776	-	0	21.3333	-1.82391	FALSE
815603_815956_Bsu_+	815603	815956	+	0.578524	36.6667	0.477435	TRUE
3182879_3182631_Bsu_-	3182879	3182631	-	0.530684	40.6667	1.07631	TRUE
1912593_1912915_Bsu_+	1912593	1912915	+	0	35.3333	-0.829678	FALSE
306554_306937_Bsu_+	306554	306937	+	0	31.3333	-0.924819	FALSE
3112897_3112655_Bsu_-	3112897	3112655	-	0	28.6667	-0.979371	FALSE
1420856_1421135_Bsu_+	1420856	1421135	+	0.468057	28	0.822495	TRUE
2971340_2971704_Bsu_+	2971340	2971704	+	1.16026	39.3333	1.00868	TRUE
1072894_1073051_Bsu_+	1072894	1073051	+	0	27.3333	-0.846169	FALSE
227262_226955_Bsu_-	227262	226955	-	1.09497	22	0.897334	TRUE
3999879_4000125_Bsu_+	3999879	4000125	+	0.0961098	24.6667	-0.985755	FALSE
[truncated: 1,001 more rows]

## Sheet: Fig. 2c
Wild-type B. subtilis brnQ					Recoded brnQ 1					Recoded brnQ 2					Recoded brnQ 3
fragment_sequence	excessC	maximum%T	Rho_target_score		fragment_sequence	excessC	maximum%T	Rho_target_score		fragment_sequence	excessC	maximum%T	Rho_target_score		fragment_sequence	excessC	maximum%T	Rho_target_score
ATGTCAAAAAAAGTGTCTGCTTCCTATATCATCATTATAGGATTAATGCTATTTGCATTGTTTTTTGGAGCAGGAAATCTCATTTTTCCGCCTATGCTTGGTCAATTGGCCGGGAAAAATGTATGGGTCGCTAATGCAGGTTTCTTAGTGACCGGAGTTGGATTGCCATTACTGGCTATAACAGCATTTGTTTTTTCGGGTAAACAAAACTTACAGTCGTTAGCCAGCCGTGTTCACCCGGTGTTTGGCATTGTATTTACGACGATTCTCTATTTGGCAATCGGGCCTTTTTTCGCTATC	0	38	-0.519016		ATGTCAAAAAAAGTGTCTGCTTCCTATATCATCATTATAGGATTAATGCTTTTTGCATTGTTTTTTGGAGCCGGAAATCTCATTTTTCCGCCTATGCTTGGTCAATTGGCCGGGAAAAATGTATGGGTCGCTAATGCTGGTTTCTTAGTGACCGGAGTTGGACTCCCATTACTGGCTATAACAGCATTTGTTTTTTCGGGTAAACAAAACTTACAATCGTTAGCCAGCCGTGTTCACCCTGTGTTTGGCATTGTATTTACGACGATTCTCTATTTGGCCATCGGGCCTTTTTTCGCTATC	-0.0909091	38.6667	-0.401156		ATGTCAAAAAAAGTGTCTGCTTCCTATATCATCATTATAGGTCTCATGCTATTTGCACTCTTTTTTGGAGCAGGAAATCTCATTTTTCCGCCTATGCTTGGTCAATTGGCCGGGAAAAATGTATGGGTCGCTAATGCAGGTTTCTTAGTGACCGGAGTTGGATTGCCTTTACTGGCTATTACAGCATTTGTTTTTTCGGGTAAACAAAACCTCCAGTCGTTAGCCAGCCGTGTTCACCCGGTGTTTGGCATTGTCTTTACGACTATTCTCTATTTGGCAATCGGGCCTTTTTTCGCTATC	-0.0588235	38.6667	-0.43786		ATGTCAAAAAAAGTGTCTGCTTCCTATATCATCATTATTGGACTTATGCTTTTTGCCCTCTTTTTTGGAGCCGGCAATCTCATTTTTCCGCCTATGCTTGGTCAACTCGCCGGGAAAAATGTTTGGGTCGCTAATGCTGGTTTCCTCGTGACCGGAGTTGGATTGCCCCTCCTGGCTATAACAGCATTTGTTTTTTCGGGTAAACAAAACCTTCAGTCTTTAGCCTCCCGTGTTCACCCGGTTTTTGGCATTGTTTTTACGACCATTCTCTATCTTGCTATCGGTCCTTTTTTCGCTATC	-0.267211	38.6667	-0.199481
GATTAATGCTATTTGCATTGTTTTTTGGAGCAGGAAATCTCATTTTTCCGCCTATGCTTGGTCAATTGGCCGGGAAAAATGTATGGGTCGCTAATGCAGGTTTCTTAGTGACCGGAGTTGGATTGCCATTACTGGCTATAACAGCATTTGTTTTTTCGGGTAAACAAAACTTACAGTCGTTAGCCAGCCGTGTTCACCCGGTGTTTGGCATTGTATTTACGACGATTCTCTATTTGGCAATCGGGCCTTTTTTCGCTATCCCGAGATCAGGAAACGTATCGTTTGAAATTGGGGTAAAAC	0	38	-0.519016		GATTAATGCTTTTTGCATTGTTTTTTGGAGCCGGAAATCTCATTTTTCCGCCTATGCTTGGTCAATTGGCCGGGAAAAATGTATGGGTCGCTAATGCTGGTTTCTTAGTGACCGGAGTTGGACTCCCATTACTGGCTATAACAGCATTTGTTTTTTCGGGTAAACAAAACTTACAATCGTTAGCCAGCCGTGTTCACCCTGTGTTTGGCATTGTATTTACGACGATTCTCTATTTGGCCATCGGGCCTTTTTTCGCTATCCCTAGATCAGGCAACGTATCCTTTGAAATTGGGGTAAAAC	-0.108654	38.6667	-0.380858		GTCTCATGCTATTTGCACTCTTTTTTGGAGCAGGAAATCTCATTTTTCCGCCTATGCTTGGTCAATTGGCCGGGAAAAATGTATGGGTCGCTAATGCAGGTTTCTTAGTGACCGGAGTTGGATTGCCTTTACTGGCTATTACAGCATTTGTTTTTTCGGGTAAACAAAACCTCCAGTCGTTAGCCAGCCGTGTTCACCCGGTGTTTGGCATTGTCTTTACGACTATTCTCTATTTGGCAATCGGGCCTTTTTTCGCTATCCCGAGATCAGGTAACGTTTCGTTTGAAATTGGTGTTAAAC	-0.0452284	38.6667	-0.453411		GACTTATGCTTTTTGCCCTCTTTTTTGGAGCCGGCAATCTCATTTTTCCGCCTATGCTTGGTCAACTCGCCGGGAAAAATGTTTGGGTCGCTAATGCTGGTTTCCTCGTGACCGGAGTTGGATTGCCCCTCCTGGCTATAACAGCATTTGTTTTTTCGGGTAAACAAAACCTTCAGTCTTTAGCCTCCCGTGTTCACCCGGTTTTTGGCATTGTTTTTACGACCATTCTCTATCTTGCTATCGGTCCTTTTTTCGCTATCCCGAGATCCGGAAACGTATCCTTTGAAATTGGTGTCAAAC	-0.457664	40	0.046116
CATTTTTCCGCCTATGCTTGGTCAATTGGCCGGGAAAAATGTATGGGTCGCTAATGCAGGTTTCTTAGTGACCGGAGTTGGATTGCCATTACTGGCTATAACAGCATTTGTTTTTTCGGGTAAACAAAACTTACAGTCGTTAGCCAGCCGTGTTCACCCGGTGTTTGGCATTGTATTTACGACGATTCTCTATTTGGCAATCGGGCCTTTTTTCGCTATCCCGAGATCAGGAAACGTATCGTTTGAAATTGGGGTAAAACCTTTTTTATCAAATGATGCAAGCCCTGTCTCATTGATCAT	0	36	-0.560615		CATTTTTCCGCCTATGCTTGGTCAATTGGCCGGGAAAAATGTATGGGTCGCTAATGCTGGTTTCTTAGTGACCGGAGTTGGACTCCCATTACTGGCTATAACAGCATTTGTTTTTTCGGGTAAACAAAACTTACAATCGTTAGCCAGCCGTGTTCACCCTGTGTTTGGCATTGTATTTACGACGATTCTCTATTTGGCCATCGGGCCTTTTTTCGCTATCCCTAGATCAGGCAACGTATCCTTTGAAATTGGGGTAAAACCTTTTCTTTCTAATGATGCAAGCCCTGTCTCATTGATCAT	-0.253472	38	-0.229063		CATTTTTCCGCCTATGCTTGGTCAATTGGCCGGGAAAAATGTATGGGTCGCTAATGCAGGTTTCTTAGTGACCGGAGTTGGATTGCCTTTACTGGCTATTACAGCATTTGTTTTTTCGGGTAAACAAAACCTCCAGTCGTTAGCCAGCCGTGTTCACCCGGTGTTTGGCATTGTCTTTACGACTATTCTCTATTTGGCAATCGGGCCTTTTTTCGCTATCCCGAGATCAGGTAACGTTTCGTTTGAAATTGGTGTTAAACCTTTTTTATCTAATGATGCCAGCCCTGTCTCTCTTATCAT	-0.15738	40.6667	-0.283519		CATTTTTCCGCCTATGCTTGGTCAACTCGCCGGGAAAAATGTTTGGGTCGCTAATGCTGGTTTCCTCGTGACCGGAGTTGGATTGCCCCTCCTGGCTATAACAGCATTTGTTTTTTCGGGTAAACAAAACCTTCAGTCTTTAGCCTCCCGTGTTCACCCGGTTTTTGGCATTGTTTTTACGACCATTCTCTATCTTGCTATCGGTCCTTTTTTCGCTATCCCGAGATCCGGAAACGTATCCTTTGAAATTGGTGTCAAACCTTTTTTATCAAATGATGCCAGCCCTGTCTCATTGATCAT	-0.61545	40	0.22661
GTATGGGTCGCTAATGCAGGTTTCTTAGTGACCGGAGTTGGATTGCCATTACTGGCTATAACAGCATTTGTTTTTTCGGGTAAACAAAACTTACAGTCGTTAGCCAGCCGTGTTCACCCGGTGTTTGGCATTGTATTTACGACGATTCTCTATTTGGCAATCGGGCCTTTTTTCGCTATCCCGAGATCAGGAAACGTATCGTTTGAAATTGGGGTAAAACCTTTTTTATCAAATGATGCAAGCCCTGTCTCATTGATCATATTTACAATATTATTTTTCGCATTGGCATGCTTGTTATCA	-0.0484848	38.6667	-0.449686		GTATGGGTCGCTAATGCTGGTTTCTTAGTGACCGGAGTTGGACTCCCATTACTGGCTATAACAGCATTTGTTTTTTCGGGTAAACAAAACTTACAATCGTTAGCCAGCCGTGTTCACCCTGTGTTTGGCATTGTATTTACGACGATTCTCTATTTGGCCATCGGGCCTTTTTTCGCTATCCCTAGATCAGGCAACGTATCCTTTGAAATTGGGGTAAAACCTTTTCTTTCTAATGATGCAAGCCCTGTCTCATTGATCATATTTACCATCTTATTTTTCGCTCTTGCATGCCTTCTTTCA	-0.445503	40.6667	0.0460713		GTATGGGTCGCTAATGCAGGTTTCTTAGTGACCGGAGTTGGATTGCCTTTACTGGCTATTACAGCATTTGTTTTTTCGGGTAAACAAAACCTCCAGTCGTTAGCCAGCCGTGTTCACCCGGTGTTTGGCATTGTCTTTACGACTATTCTCTATTTGGCAATCGGGCCTTTTTTCGCTATCCCGAGATCAGGTAACGTTTCGTTTGAAATTGGTGTTAAACCTTTTTTATCTAATGATGCCAGCCCTGTCTCTCTTATCATTTTTACAATCTTATTTTTCGCACTTGCTTGCCTCCTTTCA	-0.355738	44	0.0127194		GTTTGGGTCGCTAATGCTGGTTTCCTCGTGACCGGAGTTGGATTGCCCCTCCTGGCTATAACAGCATTTGTTTTTTCGGGTAAACAAAACCTTCAGTCTTTAGCCTCCCGTGTTCACCCGGTTTTTGGCATTGTTTTTACGACCATTCTCTATCTTGCTATCGGTCCTTTTTTCGCTATCCCGAGATCCGGAAACGTATCCTTTGAAATTGGTGTCAAACCTTTTTTATCAAATGATGCCAGCCCTGTCTCATTGATCATATTTACAATATTATTTTTCGCTCTCGCATGCTTGTTATCC	-0.736044	41.3333	0.392294
GATTGCCATTACTGGCTATAACAGCATTTGTTTTTTCGGGTAAACAAAACTTACAGTCGTTAGCCAGCCGTGTTCACCCGGTGTTTGGCATTGTATTTACGACGATTCTCTATTTGGCAATCGGGCCTTTTTTCGCTATCCCGAGATCAGGAAACGTATCGTTTGAAATTGGGGTAAAACCTTTTTTATCAAATGATGCAAGCCCTGTCTCATTGATCATATTTACAATATTATTTTTCGCATTGGCATGCTTGTTATCACTCAATCCTTCAAAAATCATTGATATAGTTGGTAAATTTT	-0.0913252	39.3333	-0.386814		GACTCCCATTACTGGCTATAACAGCATTTGTTTTTTCGGGTAAACAAAACTTACAATCGTTAGCCAGCCGTGTTCACCCTGTGTTTGGCATTGTATTTACGACGATTCTCTATTTGGCCATCGGGCCTTTTTTCGCTATCCCTAGATCAGGCAACGTATCCTTTGAAATTGGGGTAAAACCTTTTCTTTCTAATGATGCAAGCCCTGTCTCATTGATCATATTTACCATCTTATTTTTCGCTCTTGCATGCCTTCTTTCACTCAATCCTTCAAAAATCATTGATATTGTTGGTAAATTTT	-0.667441	41.3333	0.313818		GATTGCCTTTACTGGCTATTACAGCATTTGTTTTTTCGGGTAAACAAAACCTCCAGTCGTTAGCCAGCCGTGTTCACCCGGTGTTTGGCATTGTCTTTACGACTATTCTCTATTTGGCAATCGGGCCTTTTTTCGCTATCCCGAGATCAGGTAACGTTTCGTTTGAAATTGGTGTTAAACCTTTTTTATCTAATGATGCCAGCCCTGTCTCTCTTATCATTTTTACAATCTTATTTTTCGCACTTGCTTGCCTCCTTTCACTCAATCCTTCAAAAATCATTGATATAGTTGGTAAATTTT	-0.572042	44	0.260155		GATTGCCCCTCCTGGCTATAACAGCATTTGTTTTTTCGGGTAAACAAAACCTTCAGTCTTTAGCCTCCCGTGTTCACCCGGTTTTTGGCATTGTTTTTACGACCATTCTCTATCTTGCTATCGGTCCTTTTTTCGCTATCCCGAGATCCGGAAACGTATCCTTTGAAATTGGTGTCAAACCTTTTTTATCAAATGATGCCAGCCCTGTCTCATTGATCATATTTACAATATTATTTTTCGCTCTCGCATGCTTGTTATCCCTCAATCCTTCAAAAATCATTGATATAGTTGGTAAATTTC	-0.948281	41.3333	0.635077
TAAACAAAACTTACAGTCGTTAGCCAGCCGTGTTCACCCGGTGTTTGGCATTGTATTTACGACGATTCTCTATTTGGCAATCGGGCCTTTTTTCGCTATCCCGAGATCAGGAAACGTATCGTTTGAAATTGGGGTAAAACCTTTTTTATCAAATGATGCAAGCCCTGTCTCATTGATCATATTTACAATATTATTTTTCGCATTGGCATGCTTGTTATCACTCAATCCTTCAAAAATCATTGATATAGTTGGTAAATTTTTGACGCCAATTAAGCTGACATTTATCGGATTGCTTGTAGC	-0.21291	40.6667	-0.219997		TAAACAAAACTTACAATCGTTAGCCAGCCGTGTTCACCCTGTGTTTGGCATTGTATTTACGACGATTCTCTATTTGGCCATCGGGCCTTTTTTCGCTATCCCTAGATCAGGCAACGTATCCTTTGAAATTGGGGTAAAACCTTTTCTTTCTAATGATGCAAGCCCTGTCTCATTGATCATATTTACCATCTTATTTTTCGCTCTTGCATGCCTTCTTTCACTCAATCCTTCAAAAATCATTGATATTGTTGGTAAATTTTTGACGCCAATTAAGCTCACATTTATCGGCCTTCTTGTAGC	-0.907864	42	0.602708		TAAACAAAACCTCCAGTCGTTAGCCAGCCGTGTTCACCCGGTGTTTGGCATTGTCTTTACGACTATTCTCTATTTGGCAATCGGGCCTTTTTTCGCTATCCCGAGATCAGGTAACGTTTCGTTTGAAATTGGTGTTAAACCTTTTTTATCTAATGATGCCAGCCCTGTCTCTCTTATCATTTTTACAATCTTATTTTTCGCACTTGCTTGCCTCCTTTCACTCAATCCTTCAAAAATCATTGATATAGTTGGTAAATTTTTGACGCCAATTAAGCTTACATTTATCGGCTTGCTTGTAGC	-0.836702	44.6667	0.576771		TAAACAAAACCTTCAGTCTTTAGCCTCCCGTGTTCACCCGGTTTTTGGCATTGTTTTTACGACCATTCTCTATCTTGCTATCGGTCCTTTTTTCGCTATCCCGAGATCCGGAAACGTATCCTTTGAAATTGGTGTCAAACCTTTTTTATCAAATGATGCCAGCCCTGTCTCATTGATCATATTTACAATATTATTTTTCGCTCTCGCATGCTTGTTATCCCTCAATCCTTCAAAAATCATTGATATAGTTGGTAAATTTCTCACTCCTATTAAGCTTACTTTTATCGGACTCCTTGTCGC	-1.08702	42	0.80765
GTGTTTGGCATTGTATTTACGACGATTCTCTATTTGGCAATCGGGCCTTTTTTCGCTATCCCGAGATCAGGAAACGTATCGTTTGAAATTGGGGTAAAACCTTTTTTATCAAATGATGCAAGCCCTGTCTCATTGATCATATTTACAATATTATTTTTCGCATTGGCATGCTTGTTATCACTCAATCCTTCAAAAATCATTGATATAGTTGGTAAATTTTTGACGCCAATTAAGCTGACATTTATCGGATTGCTTGTAGCCGTAGCTCTTATTCGCCCAATTGGAACCATTCAAGCACCA	-0.445639	40.6667	0.0462271		GTGTTTGGCATTGTATTTACGACGATTCTCTATTTGGCCATCGGGCCTTTTTTCGCTATCCCTAGATCAGGCAACGTATCCTTTGAAATTGGGGTAAAACCTTTTCTTTCTAATGATGCAAGCCCTGTCTCATTGATCATATTTACCATCTTATTTTTCGCTCTTGCATGCCTTCTTTCACTCAATCCTTCAAAAATCATTGATATTGTTGGTAAATTTTTGACGCCAATTAAGCTCACATTTATCGGCCTTCTTGTAGCCGTAGCTCTTATTCGCCCAATTGGTACCATTCAAGCACCC	-1.15242	42	0.882464		GTGTTTGGCATTGTCTTTACGACTATTCTCTATTTGGCAATCGGGCCTTTTTTCGCTATCCCGAGATCAGGTAACGTTTCGTTTGAAATTGGTGTTAAACCTTTTTTATCTAATGATGCCAGCCCTGTCTCTCTTATCATTTTTACAATCTTATTTTTCGCACTTGCTTGCCTCCTTTCACTCAATCCTTCAAAAATCATTGATATAGTTGGTAAATTTTTGACGCCAATTAAGCTTACATTTATCGGCTTGCTTGTAGCCGTAGCTCTTATTCGCCCTATTGGAACCATTCAAGCACCA	-1.09731	44.6667	0.874891		GTTTTTGGCATTGTTTTTACGACCATTCTCTATCTTGCTATCGGTCCTTTTTTCGCTATCCCGAGATCCGGAAACGTATCCTTTGAAATTGGTGTCAAACCTTTTTTATCAAATGATGCCAGCCCTGTCTCATTGATCATATTTACAATATTATTTTTCGCTCTCGCATGCTTGTTATCCCTCAATCCTTCAAAAATCATTGATATAGTTGGTAAATTTCTCACTCCTATTAAGCTTACTTTTATCGGACTCCTTGTCGCCGTCGCTCTTATTCGCCCTATTGGTACCATTCAAGCACCA	-1.24108	42	0.983879
TCGGGCCTTTTTTCGCTATCCCGAGATCAGGAAACGTATCGTTTGAAATTGGGGTAAAACCTTTTTTATCAAATGATGCAAGCCCTGTCTCATTGATCATATTTACAATATTATTTTTCGCATTGGCATGCTTGTTATCACTCAATCCTTCAAAAATCATTGATATAGTTGGTAAATTTTTGACGCCAATTAAGCTGACATTTATCGGATTGCTTGTAGCCGTAGCTCTTATTCGCCCAATTGGAACCATTCAAGCACCATCAAAAGGGTACACATCACAAGCGTTTTTTAAAGGATTTC	-0.395997	40.6667	-0.0105601		TCGGGCCTTTTTTCGCTATCCCTAGATCAGGCAACGTATCCTTTGAAATTGGGGTAAAACCTTTTCTTTCTAATGATGCAAGCCCTGTCTCATTGATCATATTTACCATCTTATTTTTCGCTCTTGCATGCCTTCTTTCACTCAATCCTTCAAAAATCATTGATATTGTTGGTAAATTTTTGACGCCAATTAAGCTCACATTTATCGGCCTTCTTGTAGCCGTAGCTCTTATTCGCCCAATTGGTACCATTCAAGCACCCTCAAAAGGGTACACATCACAAGCGTTTTTTAAAGGTTTTC	-1.07686	42	0.796029		TCGGGCCTTTTTTCGCTATCCCGAGATCAGGTAACGTTTCGTTTGAAATTGGTGTTAAACCTTTTTTATCTAATGATGCCAGCCCTGTCTCTCTTATCATTTTTACAATCTTATTTTTCGCACTTGCTTGCCTCCTTTCACTCAATCCTTCAAAAATCATTGATATAGTTGGTAAATTTTTGACGCCAATTAAGCTTACATTTATCGGCTTGCTTGTAGCCGTAGCTCTTATTCGCCCTATTGGAACCATTCAAGCACCATCAAAAGGGTACACATCACAAGCGTTTTTTAAAGGATTTC	-1.00134	44.6667	0.765103		TCGGTCCTTTTTTCGCTATCCCGAGATCCGGAAACGTATCCTTTGAAATTGGTGTCAAACCTTTTTTATCAAATGATGCCAGCCCTGTCTCATTGATCATATTTACAATATTATTTTTCGCTCTCGCATGCTTGTTATCCCTCAATCCTTCAAAAATCATTGATATAGTTGGTAAATTTCTCACTCCTATTAAGCTTACTTTTATCGGACTCCTTGTCGCCGTCGCTCTTATTCGCCCTATTGGTACCATTCAAGCACCATCTAAAGGTTACACTTCCCAAGCGTTTTTTAAAGGATTTC	-1.25447	42	0.999204
GTTTGAAATTGGGGTAAAACCTTTTTTATCAAATGATGCAAGCCCTGTCTCATTGATCATATTTACAATATTATTTTTCGCATTGGCATGCTTGTTATCACTCAATCCTTCAAAAATCATTGATATAGTTGGTAAATTTTTGACGCCAATTAAGCTGACATTTATCGGATTGCTTGTAGCCGTAGCTCTTATTCGCCCAATTGGAACCATTCAAGCACCATCAAAAGGGTACACATCACAAGCGTTTTTTAAAGGATTTCAGGAAGGATACCTCACTCTGGATGCCCTTGTAGCATTTGT	-0.421479	40.6667	0.0185899		CTTTGAAATTGGGGTAAAACCTTTTCTTTCTAATGATGCAAGCCCTGTCTCATTGATCATATTTACCATCTTATTTTTCGCTCTTGCATGCCTTCTTTCACTCAATCCTTCAAAAATCATTGATATTGTTGGTAAATTTTTGACGCCAATTAAGCTCACATTTATCGGCCTTCTTGTAGCCGTAGCTCTTATTCGCCCAATTGGTACCATTCAAGCACCCTCAAAAGGGTACACATCACAAGCGTTTTTTAAAGGTTTTCAGGAAGGCTACCTCACTCTCGATGCCCTTGTAGCATTTGT	-1.04862	42	0.763727		GTTTGAAATTGGTGTTAAACCTTTTTTATCTAATGATGCCAGCCCTGTCTCTCTTATCATTTTTACAATCTTATTTTTCGCACTTGCTTGCCTCCTTTCACTCAATCCTTCAAAAATCATTGATATAGTTGGTAAATTTTTGACGCCAATTAAGCTTACATTTATCGGCTTGCTTGTAGCCGTAGCTCTTATTCGCCCTATTGGAACCATTCAAGCACCATCAAAAGGGTACACATCACAAGCGTTTTTTAAAGGATTTCAGGAAGGCTACCTCACTCTCGATGCCCTTGTAGCTTTTGT	-0.944777	43.3333	0.672668		CTTTGAAATTGGTGTCAAACCTTTTTTATCAAATGATGCCAGCCCTGTCTCATTGATCATATTTACAATATTATTTTTCGCTCTCGCATGCTTGTTATCCCTCAATCCTTCAAAAATCATTGATATAGTTGGTAAATTTCTCACTCCTATTAAGCTTACTTTTATCGGACTCCTTGTCGCCGTCGCTCTTATTCGCCCTATTGGTACCATTCAAGCACCATCTAAAGGTTACACTTCCCAAGCGTTTTTTAAAGGATTTCAAGAAGGATACCTCACTCTTGATGCCCTTGTTGCATTTGT	-1.2765	42	1.0244
AGCCCTGTCTCATTGATCATATTTACAATATTATTTTTCGCATTGGCATGCTTGTTATCACTCAATCCTTCAAAAATCATTGATATAGTTGGTAAATTTTTGACGCCAATTAAGCTGACATTTATCGGATTGCTTGTAGCCGTAGCTCTTATTCGCCCAATTGGAACCATTCAAGCACCATCAAAAGGGTACACATCACAAGCGTTTTTTAAAGGATTTCAGGAAGGATACCTCACTCTGGATGCCCTTGTAGCATTTGTTTTTGGAATTATCATCGTGAATGCATTGAAAGAACAAGGA	-0.399276	40.6667	-0.00680888		AGCCCTGTCTCATTGATCATATTTACCATCTTATTTTTCGCTCTTGCATGCCTTCTTTCACTCAATCCTTCAAAAATCATTGATATTGTTGGTAAATTTTTGACGCCAATTAAGCTCACATTTATCGGCCTTCTTGTAGCCGTAGCTCTTATTCGCCCAATTGGTACCATTCAAGCACCCTCAAAAGGGTACACATCACAAGCGTTTTTTAAAGGTTTTCAGGAAGGCTACCTCACTCTCGATGCCCTTGTAGCATTTGTTTTTGGAATTATCATCGTCAATGCATTGAAAGAACAAGGA	-0.968927	42	0.672561		AGCCCTGTCTCTCTTATCATTTTTACAATCTTATTTTTCGCACTTGCTTGCCTCCTTTCACTCAATCCTTCAAAAATCATTGATATAGTTGGTAAATTTTTGACGCCAATTAAGCTTACATTTATCGGCTTGCTTGTAGCCGTAGCTCTTATTCGCCCTATTGGAACCATTCAAGCACCATCAAAAGGGTACACATCACAAGCGTTTTTTAAAGGATTTCAGGAAGGCTACCTCACTCTCGATGCCCTTGTAGCTTTTGTTTTTGGAATTATCATCGTGAATGCATTGAAAGAACAAGGA	-0.810586	42.6667	0.505297		AGCCCTGTCTCATTGATCATATTTACAATATTATTTTTCGCTCTCGCATGCTTGTTATCCCTCAATCCTTCAAAAATCATTGATATAGTTGGTAAATTTCTCACTCCTATTAAGCTTACTTTTATCGGACTCCTTGTCGCCGTCGCTCTTATTCGCCCTATTGGTACCATTCAAGCACCATCTAAAGGTTACACTTCCCAAGCGTTTTTTAAAGGATTTCAAGAAGGATACCTCACTCTTGATGCCCTTGTTGCATTTGTTTTTGGCATTATCATCGTTAATGCACTCAAAGAACAAGGA	-1.20199	42	0.939169
CATTGGCATGCTTGTTATCACTCAATCCTTCAAAAATCATTGATATAGTTGGTAAATTTTTGACGCCAATTAAGCTGACATTTATCGGATTGCTTGTAGCCGTAGCTCTTATTCGCCCAATTGGAACCATTCAAGCACCATCAAAAGGGTACACATCACAAGCGTTTTTTAAAGGATTTCAGGAAGGATACCTCACTCTGGATGCCCTTGTAGCATTTGTTTTTGGAATTATCATCGTGAATGCATTGAAAGAACAAGGAGCTTCTACCAAAAAACAGCTGATAGTTGTTTGTGCAAAAG	-0.217145	32.6667	-0.381551		CTCTTGCATGCCTTCTTTCACTCAATCCTTCAAAAATCATTGATATTGTTGGTAAATTTTTGACGCCAATTAAGCTCACATTTATCGGCCTTCTTGTAGCCGTAGCTCTTATTCGCCCAATTGGTACCATTCAAGCACCCTCAAAAGGGTACACATCACAAGCGTTTTTTAAAGGTTTTCAGGAAGGCTACCTCACTCTCGATGCCCTTGTAGCATTTGTTTTTGGAATTATCATCGTCAATGCATTGAAAGAACAAGGAGCTTCTACCAAAAAACAGCTGATAGTTGTTTGTGCAAAAG	-0.621546	34.6667	0.122651		CACTTGCTTGCCTCCTTTCACTCAATCCTTCAAAAATCATTGATATAGTTGGTAAATTTTTGACGCCAATTAAGCTTACATTTATCGGCTTGCTTGTAGCCGTAGCTCTTATTCGCCCTATTGGAACCATTCAAGCACCATCAAAAGGGTACACATCACAAGCGTTTTTTAAAGGATTTCAGGAAGGCTACCTCACTCTCGATGCCCTTGTAGCTTTTGTTTTTGGAATTATCATCGTGAATGCATTGAAAGAACAAGGAGCTTCTACCAAAAAACAACTTATCGTTGTTTGTGCTAAAG	-0.490509	34	-0.0411114		CTCTCGCATGCTTGTTATCCCTCAATCCTTCAAAAATCATTGATATAGTTGGTAAATTTCTCACTCCTATTAAGCTTACTTTTATCGGACTCCTTGTCGCCGTCGCTCTTATTCGCCCTATTGGTACCATTCAAGCACCATCTAAAGGTTACACTTCCCAAGCGTTTTTTAAAGGATTTCAAGAAGGATACCTCACTCTTGATGCCCTTGTTGCATTTGTTTTTGGCATTATCATCGTTAATGCACTCAAAGAACAAGGAGCTTCTACCAAAAAACAACTGATAGTTGTTTGTGCAAAAG	-0.919128	37.3333	0.518529
TGATATAGTTGGTAAATTTTTGACGCCAATTAAGCTGACATTTATCGGATTGCTTGTAGCCGTAGCTCTTATTCGCCCAATTGGAACCATTCAAGCACCATCAAAAGGGTACACATCACAAGCGTTTTTTAAAGGATTTCAGGAAGGATACCTCACTCTGGATGCCCTTGTAGCATTTGTTTTTGGAATTATCATCGTGAATGCATTGAAAGAACAAGGAGCTTCTACCAAAAAACAGCTGATAGTTGTTTGTGCAAAAGCAGCCGCGATTGCAGCTGTACTCTTAGCAGTTATGTATAC	-0.047619	32.6667	-0.575475		TGATATTGTTGGTAAATTTTTGACGCCAATTAAGCTCACATTTATCGGCCTTCTTGTAGCCGTAGCTCTTATTCGCCCAATTGGTACCATTCAAGCACCCTCAAAAGGGTACACATCACAAGCGTTTTTTAAAGGTTTTCAGGAAGGCTACCTCACTCTCGATGCCCTTGTAGCATTTGTTTTTGGAATTATCATCGTCAATGCATTGAAAGAACAAGGAGCTTCTACCAAAAAACAGCTGATAGTTGTTTGTGCAAAAGCAGCCGCGATTGCAGCTGTACTCTTAGCAGTTATGTATAC	-0.270475	34	-0.292812		TGATATAGTTGGTAAATTTTTGACGCCAATTAAGCTTACATTTATCGGCTTGCTTGTAGCCGTAGCTCTTATTCGCCCTATTGGAACCATTCAAGCACCATCAAAAGGGTACACATCACAAGCGTTTTTTAAAGGATTTCAGGAAGGCTACCTCACTCTCGATGCCCTTGTAGCTTTTGTTTTTGGAATTATCATCGTGAATGCATTGAAAGAACAAGGAGCTTCTACCAAAAAACAACTTATCGTTGTTTGTGCTAAAGCTGCCGCGATTGCAGCTGTTCTCTTAGCAGTTATGTATAC	-0.177423	34.6667	-0.38539		TGATATAGTTGGTAAATTTCTCACTCCTATTAAGCTTACTTTTATCGGACTCCTTGTCGCCGTCGCTCTTATTCGCCCTATTGGTACCATTCAAGCACCATCTAAAGGTTACACTTCCCAAGCGTTTTTTAAAGGATTTCAAGAAGGATACCTCACTCTTGATGCCCTTGTTGCATTTGTTTTTGGCATTATCATCGTTAATGCACTCAAAGAACAAGGAGCTTCTACCAAAAAACAACTGATAGTTGTTTGTGCAAAAGCTGCCGCGATTGCAGCTGTACTCCTTGCTGTTATGTATAC	-0.580473	37.3333	0.131134
TTTATCGGATTGCTTGTAGCCGTAGCTCTTATTCGCCCAATTGGAACCATTCAAGCACCATCAAAAGGGTACACATCACAAGCGTTTTTTAAAGGATTTCAGGAAGGATACCTCACTCTGGATGCCCTTGTAGCATTTGTTTTTGGAATTATCATCGTGAATGCATTGAAAGAACAAGGAGCTTCTACCAAAAAACAGCTGATAGTTGTTTGTGCAAAAGCAGCCGCGATTGCAGCTGTACTCTTAGCAGTTATGTATACAGCCCTTTCCTATATGGGGGCTTCCAGCGTTGAAGAACTG	-0.0492072	32.6667	-0.573659		TTTATCGGCCTTCTTGTAGCCGTAGCTCTTATTCGCCCAATTGGTACCATTCAAGCACCCTCAAAAGGGTACACATCACAAGCGTTTTTTAAAGGTTTTCAGGAAGGCTACCTCACTCTCGATGCCCTTGTAGCATTTGTTTTTGGAATTATCATCGTCAATGCATTGAAAGAACAAGGAGCTTCTACCAAAAAACAGCTGATAGTTGTTTGTGCAAAAGCAGCCGCGATTGCAGCTGTACTCTTAGCAGTTATGTATACAGCCCTTTCCTATATGGGGGCTTCCAGCGTTGAAGAACTG	-0.253216	34	-0.312556		TTTATCGGCTTGCTTGTAGCCGTAGCTCTTATTCGCCCTATTGGAACCATTCAAGCACCATCAAAAGGGTACACATCACAAGCGTTTTTTAAAGGATTTCAGGAAGGCTACCTCACTCTCGATGCCCTTGTAGCTTTTGTTTTTGGAATTATCATCGTGAATGCATTGAAAGAACAAGGAGCTTCTACCAAAAAACAACTTATCGTTGTTTGTGCTAAAGCTGCCGCGATTGCAGCTGTTCTCTTAGCAGTTATGTATACTGCCCTTTCCTATATGGGCGCTTCCAGCGTTGAAGAACTC	-0.22465	36	-0.303634		TTTATCGGACTCCTTGTCGCCGTCGCTCTTATTCGCCCTATTGGTACCATTCAAGCACCATCTAAAGGTTACACTTCCCAAGCGTTTTTTAAAGGATTTCAAGAAGGATACCTCACTCTTGATGCCCTTGTTGCATTTGTTTTTGGCATTATCATCGTTAATGCACTCAAAGAACAAGGAGCTTCTACCAAAAAACAACTGATAGTTGTTTGTGCAAAAGCTGCCGCGATTGCAGCTGTACTCCTTGCTGTTATGTATACTGCCCTTTCCTATATGGGGGCTTCCTCTGTTGAAGAACTG	-0.474255	36.6667	-0.0042377
TTGGAACCATTCAAGCACCATCAAAAGGGTACACATCACAAGCGTTTTTTAAAGGATTTCAGGAAGGATACCTCACTCTGGATGCCCTTGTAGCATTTGTTTTTGGAATTATCATCGTGAATGCATTGAAAGAACAAGGAGCTTCTACCAAAAAACAGCTGATAGTTGTTTGTGCAAAAGCAGCCGCGATTGCAGCTGTACTCTTAGCAGTTATGTATACAGCCCTTTCCTATATGGGGGCTTCCAGCGTTGAAGAACTGGGGATTTTAGAAAATGGAGCAGAGGTTTTGGCTAAGGTTT	0	32	-0.643814		TTGGTACCATTCAAGCACCCTCAAAAGGGTACACATCACAAGCGTTTTTTAAAGGTTTTCAGGAAGGCTACCTCACTCTCGATGCCCTTGTAGCATTTGTTTTTGGAATTATCATCGTCAATGCATTGAAAGAACAAGGAGCTTCTACCAAAAAACAGCTGATAGTTGTTTGTGCAAAAGCAGCCGCGATTGCAGCTGTACTCTTAGCAGTTATGTATACAGCCCTTTCCTATATGGGGGCTTCCAGCGTTGAAGAACTGGGTATTTTAGAAAATGGAGCAGAAGTTCTTGCTAAGGTTT	-0.0967742	32	-0.533112		TTGGAACCATTCAAGCACCATCAAAAGGGTACACATCACAAGCGTTTTTTAAAGGATTTCAGGAAGGCTACCTCACTCTCGATGCCCTTGTAGCTTTTGTTTTTGGAATTATCATCGTGAATGCATTGAAAGAACAAGGAGCTTCTACCAAAAAACAACTTATCGTTGTTTGTGCTAAAGCTGCCGCGATTGCAGCTGTTCTCTTAGCAGTTATGTATACTGCCCTTTCCTATATGGGCGCTTCCAGCGTTGAAGAACTCGGCATTCTTGAAAATGGAGCAGAGGTTCTTGCTAAAGTTT	-0.0650533	36	-0.486199		TTGGTACCATTCAAGCACCATCTAAAGGTTACACTTCCCAAGCGTTTTTTAAAGGATTTCAAGAAGGATACCTCACTCTTGATGCCCTTGTTGCATTTGTTTTTGGCATTATCATCGTTAATGCACTCAAAGAACAAGGAGCTTCTACCAAAAAACAACTGATAGTTGTTTGTGCAAAAGCTGCCGCGATTGCAGCTGTACTCCTTGCTGTTATGTATACTGCCCTTTCCTATATGGGGGCTTCCTCTGTTGAAGAACTGGGCATTCTCGAAAATGGCGCAGAAGTTCTTGCTAAGGTTT	-0.215042	34.6667	-0.342357
AGCGTTTTTTAAAGGATTTCAGGAAGGATACCTCACTCTGGATGCCCTTGTAGCATTTGTTTTTGGAATTATCATCGTGAATGCATTGAAAGAACAAGGAGCTTCTACCAAAAAACAGCTGATAGTTGTTTGTGCAAAAGCAGCCGCGATTGCAGCTGTACTCTTAGCAGTTATGTATACAGCCCTTTCCTATATGGGGGCTTCCAGCGTTGAAGAACTGGGGATTTTAGAAAATGGAGCAGAGGTTTTGGCTAAGGTTTCATCCTATTATTTTGGATCTTATGGTTCAATCTTATTGGG	0	36.6667	-0.546749		AGCGTTTTTTAAAGGTTTTCAGGAAGGCTACCTCACTCTCGATGCCCTTGTAGCATTTGTTTTTGGAATTATCATCGTCAATGCATTGAAAGAACAAGGAGCTTCTACCAAAAAACAGCTGATAGTTGTTTGTGCAAAAGCAGCCGCGATTGCAGCTGTACTCTTAGCAGTTATGTATACAGCCCTTTCCTATATGGGGGCTTCCAGCGTTGAAGAACTGGGTATTTTAGAAAATGGAGCAGAAGTTCTTGCTAAGGTTTCATCCTATTATTTTGGATCTTATGGTTCTATCCTCTTGGG	0	37.3333	-0.532882		AGCGTTTTTTAAAGGATTTCAGGAAGGCTACCTCACTCTCGATGCCCTTGTAGCTTTTGTTTTTGGAATTATCATCGTGAATGCATTGAAAGAACAAGGAGCTTCTACCAAAAAACAACTTATCGTTGTTTGTGCTAAAGCTGCCGCGATTGCAGCTGTTCTCTTAGCAGTTATGTATACTGCCCTTTCCTATATGGGCGCTTCCAGCGTTGAAGAACTCGGCATTCTTGAAAATGGAGCAGAGGTTCTTGCTAAAGTTTCATCCTATTATTTTGGATCTTATGGTTCCATCTTACTCGG	-0.0149254	37.3333	-0.515809		AGCGTTTTTTAAAGGATTTCAAGAAGGATACCTCACTCTTGATGCCCTTGTTGCATTTGTTTTTGGCATTATCATCGTTAATGCACTCAAAGAACAAGGAGCTTCTACCAAAAAACAACTGATAGTTGTTTGTGCAAAAGCTGCCGCGATTGCAGCTGTACTCCTTGCTGTTATGTATACTGCCCTTTCCTATATGGGGGCTTCCTCTGTTGAAGAACTGGGCATTCTCGAAAATGGCGCAGAAGTTCTTGCTAAGGTTTCTTCCTATTATTTTGGCTCTTATGGTTCAATCCTTCTTGG	0	39.3333	-0.491283
GATGCCCTTGTAGCATTTGTTTTTGGAATTATCATCGTGAATGCATTGAAAGAACAAGGAGCTTCTACCAAAAAACAGCTGATAGTTGTTTGTGCAAAAGCAGCCGCGATTGCAGCTGTACTCTTAGCAGTTATGTATACAGCCCTTTCCTATATGGGGGCTTCCAGCGTTGAAGAACTGGGGATTTTAGAAAATGGAGCAGAGGTTTTGGCTAAGGTTTCATCCTATTATTTTGGATCTTATGGTTCAATCTTATTGGGCTTAATGATTACAGTGGCGTGTCTGACGACAAGTGTCGGG	0	37.3333	-0.532882		GATGCCCTTGTAGCATTTGTTTTTGGAATTATCATCGTCAATGCATTGAAAGAACAAGGAGCTTCTACCAAAAAACAGCTGATAGTTGTTTGTGCAAAAGCAGCCGCGATTGCAGCTGTACTCTTAGCAGTTATGTATACAGCCCTTTCCTATATGGGGGCTTCCAGCGTTGAAGAACTGGGTATTTTAGAAAATGGAGCAGAAGTTCTTGCTAAGGTTTCATCCTATTATTTTGGATCTTATGGTTCTATCCTCTTGGGCTTAATGATTACAGTCGCTTGTCTTACGACATCCGTCGGG	0	38	-0.519016		GATGCCCTTGTAGCTTTTGTTTTTGGAATTATCATCGTGAATGCATTGAAAGAACAAGGAGCTTCTACCAAAAAACAACTTATCGTTGTTTGTGCTAAAGCTGCCGCGATTGCAGCTGTTCTCTTAGCAGTTATGTATACTGCCCTTTCCTATATGGGCGCTTCCAGCGTTGAAGAACTCGGCATTCTTGAAAATGGAGCAGAGGTTCTTGCTAAAGTTTCATCCTATTATTTTGGATCTTATGGTTCCATCTTACTCGGCTTAATGATTACTGTGGCGTGTCTTACGACAAGTGTCGGG	-0.0313188	38	-0.483189		GATGCCCTTGTTGCATTTGTTTTTGGCATTATCATCGTTAATGCACTCAAAGAACAAGGAGCTTCTACCAAAAAACAACTGATAGTTGTTTGTGCAAAAGCTGCCGCGATTGCAGCTGTACTCCTTGCTGTTATGTATACTGCCCTTTCCTATATGGGGGCTTCCTCTGTTGAAGAACTGGGCATTCTCGAAAATGGCGCAGAAGTTCTTGCTAAGGTTTCTTCCTATTATTTTGGCTCTTATGGTTCAATCCTTCTTGGCTTAATGATTACAGTGGCGTGTCTGACGACCAGTGTCGGG	-0.0793651	40	-0.386629
ATGCATTGAAAGAACAAGGAGCTTCTACCAAAAAACAGCTGATAGTTGTTTGTGCAAAAGCAGCCGCGATTGCAGCTGTACTCTTAGCAGTTATGTATACAGCCCTTTCCTATATGGGGGCTTCCAGCGTTGAAGAACTGGGGATTTTAGAAAATGGAGCAGAGGTTTTGGCTAAGGTTTCATCCTATTATTTTGGATCTTATGGTTCAATCTTATTGGGCTTAATGATTACAGTGGCGTGTCTGACGACAAGTGTCGGGCTGATCACAGCGTGTTCTTCATTTTTTCATGAATTATTTC	0	38.6667	-0.505149		ATGCATTGAAAGAACAAGGAGCTTCTACCAAAAAACAGCTGATAGTTGTTTGTGCAAAAGCAGCCGCGATTGCAGCTGTACTCTTAGCAGTTATGTATACAGCCCTTTCCTATATGGGGGCTTCCAGCGTTGAAGAACTGGGTATTTTAGAAAATGGAGCAGAAGTTCTTGCTAAGGTTTCATCCTATTATTTTGGATCTTATGGTTCTATCCTCTTGGGCTTAATGATTACAGTCGCTTGTCTTACGACATCCGTCGGGCTGATCACAGCGTGTTCTTCATTTTTTCATGAATTATTTC	0	40	-0.477416		ATGCATTGAAAGAACAAGGAGCTTCTACCAAAAAACAACTTATCGTTGTTTGTGCTAAAGCTGCCGCGATTGCAGCTGTTCTCTTAGCAGTTATGTATACTGCCCTTTCCTATATGGGCGCTTCCAGCGTTGAAGAACTCGGCATTCTTGAAAATGGAGCAGAGGTTCTTGCTAAAGTTTCATCCTATTATTTTGGATCTTATGGTTCCATCTTACTCGGCTTAATGATTACTGTGGCGTGTCTTACGACAAGTGTCGGGCTGATCACAGCGTGTTCTTCATTTTTTCATGAATTATTTC	-0.030303	39.3333	-0.456618		ATGCACTCAAAGAACAAGGAGCTTCTACCAAAAAACAACTGATAGTTGTTTGTGCAAAAGCTGCCGCGATTGCAGCTGTACTCCTTGCTGTTATGTATACTGCCCTTTCCTATATGGGGGCTTCCTCTGTTGAAGAACTGGGCATTCTCGAAAATGGCGCAGAAGTTCTTGCTAAGGTTTCTTCCTATTATTTTGGCTCTTATGGTTCAATCCTTCTTGGCTTAATGATTACAGTGGCGTGTCTGACGACCAGTGTCGGGCTTATCACTGCGTGTTCTTCATTTTTTCATGAATTATTTC	-0.0294118	40.6667	-0.429905
GATAGTTGTTTGTGCAAAAGCAGCCGCGATTGCAGCTGTACTCTTAGCAGTTATGTATACAGCCCTTTCCTATATGGGGGCTTCCAGCGTTGAAGAACTGGGGATTTTAGAAAATGGAGCAGAGGTTTTGGCTAAGGTTTCATCCTATTATTTTGGATCTTATGGTTCAATCTTATTGGGCTTAATGATTACAGTGGCGTGTCTGACGACAAGTGTCGGGCTGATCACAGCGTGTTCTTCATTTTTTCATGAATTATTTCCGAACATTTCTTATAAAAAAATTGCTGTCGTTTTATCAGT	0	42	-0.435817		GATAGTTGTTTGTGCAAAAGCAGCCGCGATTGCAGCTGTACTCTTAGCAGTTATGTATACAGCCCTTTCCTATATGGGGGCTTCCAGCGTTGAAGAACTGGGTATTTTAGAAAATGGAGCAGAAGTTCTTGCTAAGGTTTCATCCTATTATTTTGGATCTTATGGTTCTATCCTCTTGGGCTTAATGATTACAGTCGCTTGTCTTACGACATCCGTCGGGCTGATCACAGCGTGTTCTTCATTTTTTCATGAATTATTTCCCAACATTTCTTATAAAAAAATTGCTGTCGTTTTATCAGT	-0.0909091	43.3333	-0.304091		TATCGTTGTTTGTGCTAAAGCTGCCGCGATTGCAGCTGTTCTCTTAGCAGTTATGTATACTGCCCTTTCCTATATGGGCGCTTCCAGCGTTGAAGAACTCGGCATTCTTGAAAATGGAGCAGAGGTTCTTGCTAAAGTTTCATCCTATTATTTTGGATCTTATGGTTCCATCTTACTCGGCTTAATGATTACTGTGGCGTGTCTTACGACAAGTGTCGGGCTGATCACAGCGTGTTCTTCATTTTTTCATGAATTATTTCCGAACATTTCTTATAAAAAAATTGCTGTCGTTCTCTCAGT	-0.0175439	42.6667	-0.401881		GATAGTTGTTTGTGCAAAAGCTGCCGCGATTGCAGCTGTACTCCTTGCTGTTATGTATACTGCCCTTTCCTATATGGGGGCTTCCTCTGTTGAAGAACTGGGCATTCTCGAAAATGGCGCAGAAGTTCTTGCTAAGGTTTCTTCCTATTATTTTGGCTCTTATGGTTCAATCCTTCTTGGCTTAATGATTACAGTGGCGTGTCTGACGACCAGTGTCGGGCTTATCACTGCGTGTTCTTCATTTTTTCATGAATTATTTCCGAACATTTCTTATAAAAAAATTGCTGTCGTTCTCTCTGT	-0.0344828	44	-0.354771
CTCTTAGCAGTTATGTATACAGCCCTTTCCTATATGGGGGCTTCCAGCGTTGAAGAACTGGGGATTTTAGAAAATGGAGCAGAGGTTTTGGCTAAGGTTTCATCCTATTATTTTGGATCTTATGGTTCAATCTTATTGGGCTTAATGATTACAGTGGCGTGTCTGACGACAAGTGTCGGGCTGATCACAGCGTGTTCTTCATTTTTTCATGAATTATTTCCGAACATTTCTTATAAAAAAATTGCTGTCGTTTTATCAGTGTTTAGTACGCTTGTCGCAAATATAGGATTAACCCAGCTC	0	42	-0.435817		CTCTTAGCAGTTATGTATACAGCCCTTTCCTATATGGGGGCTTCCAGCGTTGAAGAACTGGGTATTTTAGAAAATGGAGCAGAAGTTCTTGCTAAGGTTTCATCCTATTATTTTGGATCTTATGGTTCTATCCTCTTGGGCTTAATGATTACAGTCGCTTGTCTTACGACATCCGTCGGGCTGATCACAGCGTGTTCTTCATTTTTTCATGAATTATTTCCCAACATTTCTTATAAAAAAATTGCTGTCGTTTTATCAGTTTTTAGTACGCTTGTCGCAAATATTGGATTAACCCAACTC	-0.321429	43.3333	-0.0403943		CTCTTAGCAGTTATGTATACTGCCCTTTCCTATATGGGCGCTTCCAGCGTTGAAGAACTCGGCATTCTTGAAAATGGAGCAGAGGTTCTTGCTAAAGTTTCATCCTATTATTTTGGATCTTATGGTTCCATCTTACTCGGCTTAATGATTACTGTGGCGTGTCTTACGACAAGTGTCGGGCTGATCACAGCGTGTTCTTCATTTTTTCATGAATTATTTCCGAACATTTCTTATAAAAAAATTGCTGTCGTTCTCTCAGTGTTTAGTACGCTTGTCGCAAATATTGGATTAACCCAACTC	-0.102955	42.6667	-0.304177		CTCCTTGCTGTTATGTATACTGCCCTTTCCTATATGGGGGCTTCCTCTGTTGAAGAACTGGGCATTCTCGAAAATGGCGCAGAAGTTCTTGCTAAGGTTTCTTCCTATTATTTTGGCTCTTATGGTTCAATCCTTCTTGGCTTAATGATTACAGTGGCGTGTCTGACGACCAGTGTCGGGCTTATCACTGCGTGTTCTTCATTTTTTCATGAATTATTTCCGAACATTTCTTATAAAAAAATTGCTGTCGTTCTCTCTGTGTTTTCCACGCTTGTCGCAAATATAGGCCTCACCCAGCTC	-0.206966	44	-0.157464
CTTCCAGCGTTGAAGAACTGGGGATTTTAGAAAATGGAGCAGAGGTTTTGGCTAAGGTTTCATCCTATTATTTTGGATCTTATGGTTCAATCTTATTGGGCTTAATGATTACAGTGGCGTGTCTGACGACAAGTGTCGGGCTGATCACAGCGTGTTCTTCATTTTTTCATGAATTATTTCCGAACATTTCTTATAAAAAAATTGCTGTCGTTTTATCAGTGTTTAGTACGCTTGTCGCAAATATAGGATTAACCCAGCTCATTAAGGTGTCAATGCCTGTCTTACTGACGATGTATCCTA	-0.0769231	42	-0.347823		CTTCCAGCGTTGAAGAACTGGGTATTTTAGAAAATGGAGCAGAAGTTCTTGCTAAGGTTTCATCCTATTATTTTGGATCTTATGGTTCTATCCTCTTGGGCTTAATGATTACAGTCGCTTGTCTTACGACATCCGTCGGGCTGATCACAGCGTGTTCTTCATTTTTTCATGAATTATTTCCCAACATTTCTTATAAAAAAATTGCTGTCGTTTTATCAGTTTTTAGTACGCTTGTCGCAAATATTGGATTAACCCAACTCATTAAGGTGTCCATGCCTGTCTTACTGACGATGTATCCTA	-0.398083	43.3333	0.0472923		CTTCCAGCGTTGAAGAACTCGGCATTCTTGAAAATGGAGCAGAGGTTCTTGCTAAAGTTTCATCCTATTATTTTGGATCTTATGGTTCCATCTTACTCGGCTTAATGATTACTGTGGCGTGTCTTACGACAAGTGTCGGGCTGATCACAGCGTGTTCTTCATTTTTTCATGAATTATTTCCGAACATTTCTTATAAAAAAATTGCTGTCGTTCTCTCAGTGTTTAGTACGCTTGTCGCAAATATTGGATTAACCCAACTCATTAAGGTGTCAATGCCTGTCCTCCTGACGATGTATCCTA	-0.200673	42.6667	-0.192395		CTTCCTCTGTTGAAGAACTGGGCATTCTCGAAAATGGCGCAGAAGTTCTTGCTAAGGTTTCTTCCTATTATTTTGGCTCTTATGGTTCAATCCTTCTTGGCTTAATGATTACAGTGGCGTGTCTGACGACCAGTGTCGGGCTTATCACTGCGTGTTCTTCATTTTTTCATGAATTATTTCCGAACATTTCTTATAAAAAAATTGCTGTCGTTCTCTCTGTGTTTTCCACGCTTGTCGCAAATATAGGCCTCACCCAGCTCATTAAGGTCTCAATGCCTGTCTTACTGACGATGTATCCTA	-0.34376	44	-0.000982103
AGAGGTTTTGGCTAAGGTTTCATCCTATTATTTTGGATCTTATGGTTCAATCTTATTGGGCTTAATGATTACAGTGGCGTGTCTGACGACAAGTGTCGGGCTGATCACAGCGTGTTCTTCATTTTTTCATGAATTATTTCCGAACATTTCTTATAAAAAAATTGCTGTCGTTTTATCAGTGTTTAGTACGCTTGTCGCAAATATAGGATTAACCCAGCTCATTAAGGTGTCAATGCCTGTCTTACTGACGATGTATCCTATCGCGATTTCCTTAATATTTTTAACGTTTTTGCATTCTGT	-0.112536	42	-0.307085		AGAAGTTCTTGCTAAGGTTTCATCCTATTATTTTGGATCTTATGGTTCTATCCTCTTGGGCTTAATGATTACAGTCGCTTGTCTTACGACATCCGTCGGGCTGATCACAGCGTGTTCTTCATTTTTTCATGAATTATTTCCCAACATTTCTTATAAAAAAATTGCTGTCGTTTTATCAGTTTTTAGTACGCTTGTCGCAAATATTGGATTAACCCAACTCATTAAGGTGTCCATGCCTGTCTTACTGACGATGTATCCTATCGCGATTTCCTTAATCTTTTTAACGTTTCTTCATTCTGT	-0.549913	43.3333	0.220974		AGAGGTTCTTGCTAAAGTTTCATCCTATTATTTTGGATCTTATGGTTCCATCTTACTCGGCTTAATGATTACTGTGGCGTGTCTTACGACAAGTGTCGGGCTGATCACAGCGTGTTCTTCATTTTTTCATGAATTATTTCCGAACATTTCTTATAAAAAAATTGCTGTCGTTCTCTCAGTGTTTAGTACGCTTGTCGCAAATATTGGATTAACCCAACTCATTAAGGTGTCAATGCCTGTCCTCCTGACGATGTATCCTATCGCGATTTCCTTAATATTTTTAACGTTTCTCCATTCTGT	-0.353415	42.6667	-0.0176705		AGAAGTTCTTGCTAAGGTTTCTTCCTATTATTTTGGCTCTTATGGTTCAATCCTTCTTGGCTTAATGATTACAGTGGCGTGTCTGACGACCAGTGTCGGGCTTATCACTGCGTGTTCTTCATTTTTTCATGAATTATTTCCGAACATTTCTTATAAAAAAATTGCTGTCGTTCTCTCTGTGTTTTCCACGCTTGTCGCAAATATAGGCCTCACCCAGCTCATTAAGGTCTCAATGCCTGTCTTACTGACGATGTATCCTATCGCTATTTCCCTCATATTTTTAACTTTTTTGCATTCTGT	-0.629016	44	0.325328
TATGGTTCAATCTTATTGGGCTTAATGATTACAGTGGCGTGTCTGACGACAAGTGTCGGGCTGATCACAGCGTGTTCTTCATTTTTTCATGAATTATTTCCGAACATTTCTTATAAAAAAATTGCTGTCGTTTTATCAGTGTTTAGTACGCTTGTCGCAAATATAGGATTAACCCAGCTCATTAAGGTGTCAATGCCTGTCTTACTGACGATGTATCCTATCGCGATTTCCTTAATATTTTTAACGTTTTTGCATTCTGTATTTAAAGGGAAGACAGAAGTGTATCAAGGCAGTTTATTA	-0.0769231	40.6667	-0.375556		TATGGTTCTATCCTCTTGGGCTTAATGATTACAGTCGCTTGTCTTACGACATCCGTCGGGCTGATCACAGCGTGTTCTTCATTTTTTCATGAATTATTTCCCAACATTTCTTATAAAAAAATTGCTGTCGTTTTATCAGTTTTTAGTACGCTTGTCGCAAATATTGGATTAACCCAACTCATTAAGGTGTCCATGCCTGTCTTACTGACGATGTATCCTATCGCGATTTCCTTAATCTTTTTAACGTTTCTTCATTCTGTCTTTAAAGGGAAGACTGAAGTGTATCAAGGCAGTTTATTA	-0.497158	42	0.132893		TATGGTTCCATCTTACTCGGCTTAATGATTACTGTGGCGTGTCTTACGACAAGTGTCGGGCTGATCACAGCGTGTTCTTCATTTTTTCATGAATTATTTCCGAACATTTCTTATAAAAAAATTGCTGTCGTTCTCTCAGTGTTTAGTACGCTTGTCGCAAATATTGGATTAACCCAACTCATTAAGGTGTCAATGCCTGTCCTCCTGACGATGTATCCTATCGCGATTTCCTTAATATTTTTAACGTTTCTCCATTCTGTATTTAAAGGCAAGACAGAAGTGTATCAAGGCTCCTTATTA	-0.37218	40	-0.0516708		TATGGTTCAATCCTTCTTGGCTTAATGATTACAGTGGCGTGTCTGACGACCAGTGTCGGGCTTATCACTGCGTGTTCTTCATTTTTTCATGAATTATTTCCGAACATTTCTTATAAAAAAATTGCTGTCGTTCTCTCTGTGTTTTCCACGCTTGTCGCAAATATAGGCCTCACCCAGCTCATTAAGGTCTCAATGCCTGTCTTACTGACGATGTATCCTATCGCTATTTCCCTCATATTTTTAACTTTTTTGCATTCTGTATTTAAAGGGAAAACAGAAGTGTATCAAGGCAGTTTATTA	-0.684377	41.3333	0.333191
GTCTGACGACAAGTGTCGGGCTGATCACAGCGTGTTCTTCATTTTTTCATGAATTATTTCCGAACATTTCTTATAAAAAAATTGCTGTCGTTTTATCAGTGTTTAGTACGCTTGTCGCAAATATAGGATTAACCCAGCTCATTAAGGTGTCAATGCCTGTCTTACTGACGATGTATCCTATCGCGATTTCCTTAATATTTTTAACGTTTTTGCATTCTGTATTTAAAGGGAAGACAGAAGTGTATCAAGGCAGTTTATTATTCGCATTCATCATCAGCCTATTTGACGGTTTGAAGGCGG	-0.0769231	40.6667	-0.375556		GTCTTACGACATCCGTCGGGCTGATCACAGCGTGTTCTTCATTTTTTCATGAATTATTTCCCAACATTTCTTATAAAAAAATTGCTGTCGTTTTATCAGTTTTTAGTACGCTTGTCGCAAATATTGGATTAACCCAACTCATTAAGGTGTCCATGCCTGTCTTACTGACGATGTATCCTATCGCGATTTCCTTAATCTTTTTAACGTTTCTTCATTCTGTCTTTAAAGGGAAGACTGAAGTGTATCAAGGCAGTTTATTATTCGCATTCATCATCAGCCTATTTGACGGTTTGAAGGCGG	-0.389384	42	0.00960799		GTCTTACGACAAGTGTCGGGCTGATCACAGCGTGTTCTTCATTTTTTCATGAATTATTTCCGAACATTTCTTATAAAAAAATTGCTGTCGTTCTCTCAGTGTTTAGTACGCTTGTCGCAAATATTGGATTAACCCAACTCATTAAGGTGTCAATGCCTGTCCTCCTGACGATGTATCCTATCGCGATTTCCTTAATATTTTTAACGTTTCTCCATTCTGTATTTAAAGGCAAGACAGAAGTGTATCAAGGCTCCTTATTATTCGCATTCATCATCAGCCTATTTGACGGTTTGAAAGCGG	-0.401649	39.3333	-0.031827		GTCTGACGACCAGTGTCGGGCTTATCACTGCGTGTTCTTCATTTTTTCATGAATTATTTCCGAACATTTCTTATAAAAAAATTGCTGTCGTTCTCTCTGTGTTTTCCACGCTTGTCGCAAATATAGGCCTCACCCAGCTCATTAAGGTCTCAATGCCTGTCTTACTGACGATGTATCCTATCGCTATTTCCCTCATATTTTTAACTTTTTTGCATTCTGTATTTAAAGGGAAAACAGAAGTGTATCAAGGCAGTTTATTATTCGCATTCATCATCTCCCTATTTGACGGTTTGAAGGCCG	-0.709111	40.6667	0.347618
ATTTTTTCATGAATTATTTCCGAACATTTCTTATAAAAAAATTGCTGTCGTTTTATCAGTGTTTAGTACGCTTGTCGCAAATATAGGATTAACCCAGCTCATTAAGGTGTCAATGCCTGTCTTACTGACGATGTATCCTATCGCGATTTCCTTAATATTTTTAACGTTTTTGCATTCTGTATTTAAAGGGAAGACAGAAGTGTATCAAGGCAGTTTATTATTCGCATTCATCATCAGCCTATTTGACGGTTTGAAGGCGGCTGGAATAAAAATTGAAGTTGTGAATCGTATTTTCACTCA	-0.0769231	40.6667	-0.375556		ATTTTTTCATGAATTATTTCCCAACATTTCTTATAAAAAAATTGCTGTCGTTTTATCAGTTTTTAGTACGCTTGTCGCAAATATTGGATTAACCCAACTCATTAAGGTGTCCATGCCTGTCTTACTGACGATGTATCCTATCGCGATTTCCTTAATCTTTTTAACGTTTCTTCATTCTGTCTTTAAAGGGAAGACTGAAGTGTATCAAGGCAGTTTATTATTCGCATTCATCATCAGCCTATTTGACGGTTTGAAGGCGGCTGGAATTAAAATTGAAGTTGTGAATCGTATTTTCACTCA	-0.320011	42	-0.0697487		ATTTTTTCATGAATTATTTCCGAACATTTCTTATAAAAAAATTGCTGTCGTTCTCTCAGTGTTTAGTACGCTTGTCGCAAATATTGGATTAACCCAACTCATTAAGGTGTCAATGCCTGTCCTCCTGACGATGTATCCTATCGCGATTTCCTTAATATTTTTAACGTTTCTCCATTCTGTATTTAAAGGCAAGACAGAAGTGTATCAAGGCTCCTTATTATTCGCATTCATCATCAGCCTATTTGACGGTTTGAAAGCGGCTGGAATAAAAATTGAAGTTGTGAATCGTATTTTCACTCA	-0.439498	39.3333	0.0114692		ATTTTTTCATGAATTATTTCCGAACATTTCTTATAAAAAAATTGCTGTCGTTCTCTCTGTGTTTTCCACGCTTGTCGCAAATATAGGCCTCACCCAGCTCATTAAGGTCTCAATGCCTGTCTTACTGACGATGTATCCTATCGCTATTTCCCTCATATTTTTAACTTTTTTGCATTCTGTATTTAAAGGGAAAACAGAAGTGTATCAAGGCAGTTTATTATTCGCATTCATCATCTCCCTATTTGACGGTTTGAAGGCCGCTGGAATAAAAATTGAAGTTGTGAATCGTATTTTCACTCA	-0.615572	40.6667	0.240617
ATTGCTGTCGTTTTATCAGTGTTTAGTACGCTTGTCGCAAATATAGGATTAACCCAGCTCATTAAGGTGTCAATGCCTGTCTTACTGACGATGTATCCTATCGCGATTTCCTTAATATTTTTAACGTTTTTGCATTCTGTATTTAAAGGGAAGACAGAAGTGTATCAAGGCAGTTTATTATTCGCATTCATCATCAGCCTATTTGACGGTTTGAAGGCGGCTGGAATAAAAATTGAAGTTGTGAATCGTATTTTCACTCAGATTCTTCCTATGTATAACATAGGGCTGGGGTGGCTCATT	-0.0714286	40	-0.395707		ATTGCTGTCGTTTTATCAGTTTTTAGTACGCTTGTCGCAAATATTGGATTAACCCAACTCATTAAGGTGTCCATGCCTGTCTTACTGACGATGTATCCTATCGCGATTTCCTTAATCTTTTTAACGTTTCTTCATTCTGTCTTTAAAGGGAAGACTGAAGTGTATCAAGGCAGTTTATTATTCGCATTCATCATCAGCCTATTTGACGGTTTGAAGGCGGCTGGAATTAAAATTGAAGTTGTGAATCGTATTTTCACTCAGATTCTTCCTATGTATAACATAGGTCTCGGCTGGCTCATT	-0.279557	41.3333	-0.129892		ATTGCTGTCGTTCTCTCAGTGTTTAGTACGCTTGTCGCAAATATTGGATTAACCCAACTCATTAAGGTGTCAATGCCTGTCCTCCTGACGATGTATCCTATCGCGATTTCCTTAATATTTTTAACGTTTCTCCATTCTGTATTTAAAGGCAAGACAGAAGTGTATCAAGGCTCCTTATTATTCGCATTCATCATCAGCCTATTTGACGGTTTGAAAGCGGCTGGAATAAAAATTGAAGTTGTGAATCGTATTTTCACTCAGATTCTTCCTATGTATAACATAGGCCTCGGGTGGCTCATT	-0.40678	38.6667	-0.039825		ATTGCTGTCGTTCTCTCTGTGTTTTCCACGCTTGTCGCAAATATAGGCCTCACCCAGCTCATTAAGGTCTCAATGCCTGTCTTACTGACGATGTATCCTATCGCTATTTCCCTCATATTTTTAACTTTTTTGCATTCTGTATTTAAAGGGAAAACAGAAGTGTATCAAGGCAGTTTATTATTCGCATTCATCATCTCCCTATTTGACGGTTTGAAGGCCGCTGGAATAAAAATTGAAGTTGTGAATCGTATTTTCACTCAAATTCTTCCTATGTATAACATAGGCCTGGGGTGGCTCATT	-0.463115	40	0.052351
ATATAGGATTAACCCAGCTCATTAAGGTGTCAATGCCTGTCTTACTGACGATGTATCCTATCGCGATTTCCTTAATATTTTTAACGTTTTTGCATTCTGTATTTAAAGGGAAGACAGAAGTGTATCAAGGCAGTTTATTATTCGCATTCATCATCAGCCTATTTGACGGTTTGAAGGCGGCTGGAATAAAAATTGAAGTTGTGAATCGTATTTTCACTCAGATTCTTCCTATGTATAACATAGGGCTGGGGTGGCTCATTCCAGCTATTGCAGGAGGAATATGCGGCTATATACTGAGTA	0	38.6667	-0.505149		ATATTGGATTAACCCAACTCATTAAGGTGTCCATGCCTGTCTTACTGACGATGTATCCTATCGCGATTTCCTTAATCTTTTTAACGTTTCTTCATTCTGTCTTTAAAGGGAAGACTGAAGTGTATCAAGGCAGTTTATTATTCGCATTCATCATCAGCCTATTTGACGGTTTGAAGGCGGCTGGAATTAAAATTGAAGTTGTGAATCGTATTTTCACTCAGATTCTTCCTATGTATAACATAGGTCTCGGCTGGCTCATTCCAGCTATTGCCGGAGGCATATGCGGCTATATACTGAGTA	-0.0909091	39.3333	-0.38729		ATATTGGATTAACCCAACTCATTAAGGTGTCAATGCCTGTCCTCCTGACGATGTATCCTATCGCGATTTCCTTAATATTTTTAACGTTTCTCCATTCTGTATTTAAAGGCAAGACAGAAGTGTATCAAGGCTCCTTATTATTCGCATTCATCATCAGCCTATTTGACGGTTTGAAAGCGGCTGGAATAAAAATTGAAGTTGTGAATCGTATTTTCACTCAGATTCTTCCTATGTATAACATAGGCCTCGGGTGGCTCATTCCAGCTATTGCAGGAGGTATATGCGGCTATATACTCAGTA	-0.197439	37.3333	-0.307027		ATATAGGCCTCACCCAGCTCATTAAGGTCTCAATGCCTGTCTTACTGACGATGTATCCTATCGCTATTTCCCTCATATTTTTAACTTTTTTGCATTCTGTATTTAAAGGGAAAACAGAAGTGTATCAAGGCAGTTTATTATTCGCATTCATCATCTCCCTATTTGACGGTTTGAAGGCCGCTGGAATAAAAATTGAAGTTGTGAATCGTATTTTCACTCAAATTCTTCCTATGTATAACATAGGCCTGGGGTGGCTCATTCCAGCTATTGCTGGAGGTATCTGCGGCTATATACTTAGTA	-0.183244	40	-0.267799

## Sheet: Fig. 2d
fragment_id	fragment_start	fragment_end	fragment_strand	gene_name	excessC	max%T
483_742_Bsu_+	483	742	+	dnaA	0	29.3333
533_900_Bsu_+	533	900	+	dnaA	0.291625	31.3333
581_917_Bsu_+	581	917	+	dnaA	0.298622	31.3333
591_919_Bsu_+	591	919	+	dnaA	0.324346	31.3333
625_892_Bsu_+	625	892	+	dnaA	0.344719	31.3333
632_856_Bsu_+	632	856	+	dnaA	0.232801	30.6667
632_917_Bsu_+	632	917	+	dnaA	0.291625	31.3333
671_989_Bsu_+	671	989	+	dnaA	0.323465	32.6667
672_1037_Bsu_+	672	1037	+	dnaA	0.47936	32.6667
699_999_Bsu_+	699	999	+	dnaA	0.243124	32.6667
716_1025_Bsu_+	716	1025	+	dnaA	0.298547	32.6667
743_1063_Bsu_+	743	1063	+	dnaA	0.283675	34.6667
776_1113_Bsu_+	776	1113	+	dnaA	0.278735	34.6667
776_1136_Bsu_+	776	1136	+	dnaA	0.33328	34.6667
855_1084_Bsu_+	855	1084	+	dnaA	0.0729972	34.6667
868_1149_Bsu_+	868	1149	+	dnaA	0.320664	34.6667
868_1240_Bsu_+	868	1240	+	dnaA	0.336537	34.6667
883_1099_Bsu_+	883	1099	+	dnaA	0.172414	34.6667
883_1195_Bsu_+	883	1195	+	dnaA	0.225672	34.6667
934_1296_Bsu_+	934	1296	+	dnaA	0.1325	30.6667
983_1232_Bsu_+	983	1232	+	dnaA	0.18229	28
1028_1313_Bsu_+	1028	1313	+	dnaA	0.179917	26
1112_1381_Bsu_+	1112	1381	+	dnaA	0.0625	24.6667
1140_1448_Bsu_+	1140	1448	+	dnaA	0	30
1175_1536_Bsu_+	1175	1536	+	dnaA	0	32
1177_1438_Bsu_+	1177	1438	+	dnaA	0	29.3333
1223_1448_Bsu_+	1223	1448	+	dnaA	0	30
1223_1501_Bsu_+	1223	1501	+	dnaA	0	32
1404_1640_Bsu_+	1404	1640	+	dnaA	0	26
1409_1585_Bsu_+	1409	1585	+	dnaA	0	24.6667
1439_1717_Bsu_+	1439	1717	+	dnaA	0.0904675	28.6667
2022_2334_Bsu_+	2022	2334	+	dnaN	0	32
2122_2421_Bsu_+	2122	2421	+	dnaN	0.147541	32
2150_2444_Bsu_+	2150	2444	+	dnaN	0.0169492	32
2207_2463_Bsu_+	2207	2463	+	dnaN	0.0625473	30
2262_2585_Bsu_+	2262	2585	+	dnaN	0.0497268	26.6667
2287_2468_Bsu_+	2287	2468	+	dnaN	0.09375	25.3333
2340_2574_Bsu_+	2340	2574	+	dnaN	0.0819672	25.3333
2367_2610_Bsu_+	2367	2610	+	dnaN	0	26
2377_2538_Bsu_+	2377	2538	+	dnaN	0	24.6667
2385_2632_Bsu_+	2385	2632	+	dnaN	0	26
2385_2663_Bsu_+	2385	2663	+	dnaN	0	28
2459_2715_Bsu_+	2459	2715	+	dnaN	0.125	28
2520_2812_Bsu_+	2520	2812	+	dnaN	0.276623	28
2539_2804_Bsu_+	2539	2804	+	dnaN	0.259674	27.3333
2775_2959_Bsu_+	2775	2959	+	dnaN	0	29.3333
3449_3772_Bsu_+	3449	3772	+	recF	0.0447761	21.3333
3468_3680_Bsu_+	3468	3680	+	recF	0.030303	20.6667
3484_3814_Bsu_+	3484	3814	+	recF	0	20.6667
3720_4038_Bsu_+	3720	4038	+	recF	0.352305	32
3804_4035_Bsu_+	3804	4035	+	recF	0.245265	29.3333
3807_4035_Bsu_+	3807	4035	+	recF	0.262981	29.3333
3830_4066_Bsu_+	3830	4066	+	recF	0.212121	29.3333
4031_4318_Bsu_+	4031	4318	+	recF	0.0144928	30
4031_4415_Bsu_+	4031	4415	+	recF	0.0144928	30
4052_4400_Bsu_+	4052	4400	+	recF	0	30
4076_4433_Bsu_+	4076	4433	+	recF	0	30
4117_4396_Bsu_+	4117	4396	+	recF	0	28.6667
4117_4444_Bsu_+	4117	4444	+	recF	0	28.6667
4131_4393_Bsu_+	4131	4393	+	recF	0	28.6667
4243_4481_Bsu_+	4243	4481	+	recF	0	29.3333
4275_4504_Bsu_+	4275	4504	+	recF	0	29.3333
4336_4546_Bsu_+	4336	4546	+	recF	0	28
4907_5266_Bsu_+	4907	5266	+	gyrB	0	26
4944_5304_Bsu_+	4944	5304	+	gyrB	0	26
5022_5203_Bsu_+	5022	5203	+	gyrB	0	26
5134_5436_Bsu_+	5134	5436	+	gyrB	0.160033	24
5194_5578_Bsu_+	5194	5578	+	gyrB	0.252158	26
5211_5568_Bsu_+	5211	5568	+	gyrB	0.127968	26
5221_5439_Bsu_+	5221	5439	+	gyrB	0.101449	23.3333
5221_5511_Bsu_+	5221	5511	+	gyrB	0.130861	26
5221_5568_Bsu_+	5221	5568	+	gyrB	0.146246	26
5257_5549_Bsu_+	5257	5549	+	gyrB	0.143001	26
5271_5581_Bsu_+	5271	5581	+	gyrB	0.146246	26
5284_5506_Bsu_+	5284	5506	+	gyrB	0.163301	26
5301_5568_Bsu_+	5301	5568	+	gyrB	0.100726	26
5314_5526_Bsu_+	5314	5526	+	gyrB	0.0882353	26
5351_5691_Bsu_+	5351	5691	+	gyrB	0.030303	26
5354_5643_Bsu_+	5354	5643	+	gyrB	0.030303	24.6667
5356_5666_Bsu_+	5356	5666	+	gyrB	0.030303	24.6667
5415_5748_Bsu_+	5415	5748	+	gyrB	0	26
5432_5722_Bsu_+	5432	5722	+	gyrB	0	26
5558_5787_Bsu_+	5558	5787	+	gyrB	0	24
5558_5880_Bsu_+	5558	5880	+	gyrB	0.129032	24
5665_6055_Bsu_+	5665	6055	+	gyrB	0.0625	21.3333
5699_6085_Bsu_+	5699	6085	+	gyrB	0.0461538	23.3333
5739_6025_Bsu_+	5739	6025	+	gyrB	0.0769231	21.3333
5739_6065_Bsu_+	5739	6065	+	gyrB	0.0769231	21.3333
5754_6065_Bsu_+	5754	6065	+	gyrB	0	21.3333
5796_6178_Bsu_+	5796	6178	+	gyrB	0.0606061	23.3333
5797_6074_Bsu_+	5797	6074	+	gyrB	0.0606061	22
5858_6229_Bsu_+	5858	6229	+	gyrB	0	25.3333
5887_6158_Bsu_+	5887	6158	+	gyrB	0	23.3333
5995_6199_Bsu_+	5995	6199	+	gyrB	0	23.3333
6001_6310_Bsu_+	6001	6310	+	gyrB	0.0571429	25.3333
6046_6322_Bsu_+	6046	6322	+	gyrB	0.0144928	25.3333
6046_6396_Bsu_+	6046	6396	+	gyrB	0.158196	25.3333
6056_6305_Bsu_+	6056	6305	+	gyrB	0.0857143	25.3333
6056_6365_Bsu_+	6056	6365	+	gyrB	0.13049	25.3333
6066_6403_Bsu_+	6066	6403	+	gyrB	0.103331	25.3333
6117_6289_Bsu_+	6117	6289	+	gyrB	0	24.6667
6149_6461_Bsu_+	6149	6461	+	gyrB	0.187229	26
6171_6492_Bsu_+	6171	6492	+	gyrB	0.23478	26
6190_6490_Bsu_+	6190	6490	+	gyrB	0.258938	26
6242_6579_Bsu_+	6242	6579	+	gyrB	0.155813	26
6307_6650_Bsu_+	6307	6650	+	gyrB	0.0153846	26
6330_6568_Bsu_+	6330	6568	+	gyrB	0.084507	26
6509_6695_Bsu_+	6509	6695	+	gyrB	0.0857143	23.3333
7078_7417_Bsu_+	7078	7417	+	gyrA	0	29.3333
7114_7281_Bsu_+	7114	7281	+	gyrA	0	26.6667
7122_7341_Bsu_+	7122	7341	+	gyrA	0	27.3333
7248_7527_Bsu_+	7248	7527	+	gyrA	0.0588235	27.3333
7277_7551_Bsu_+	7277	7551	+	gyrA	0	25.3333
7291_7593_Bsu_+	7291	7593	+	gyrA	0.0294118	25.3333
7311_7532_Bsu_+	7311	7532	+	gyrA	0.0294118	24
7410_7722_Bsu_+	7410	7722	+	gyrA	0	26.6667
7448_7749_Bsu_+	7448	7749	+	gyrA	0	26.6667
7627_7947_Bsu_+	7627	7947	+	gyrA	0	26
7656_7867_Bsu_+	7656	7867	+	gyrA	0	22.6667
7711_7947_Bsu_+	7711	7947	+	gyrA	0	26
7713_8003_Bsu_+	7713	8003	+	gyrA	0	28
7765_8038_Bsu_+	7765	8038	+	gyrA	0.015873	29.3333
7779_7984_Bsu_+	7779	7984	+	gyrA	0	26
7779_8040_Bsu_+	7779	8040	+	gyrA	0.0491803	29.3333
7890_8157_Bsu_+	7890	8157	+	gyrA	0.273016	30
7890_8162_Bsu_+	7890	8162	+	gyrA	0.273016	30
7993_8272_Bsu_+	7993	8272	+	gyrA	0	29.3333
8031_8285_Bsu_+	8031	8285	+	gyrA	0	29.3333
8075_8353_Bsu_+	8075	8353	+	gyrA	0	29.3333
8091_8291_Bsu_+	8091	8291	+	gyrA	0.0447761	28.6667
8107_8271_Bsu_+	8107	8271	+	gyrA	0	26.6667
8262_8521_Bsu_+	8262	8521	+	gyrA	0	27.3333
8267_8449_Bsu_+	8267	8449	+	gyrA	0	24.6667
8276_8521_Bsu_+	8276	8521	+	gyrA	0	27.3333
8319_8518_Bsu_+	8319	8518	+	gyrA	0	27.3333
8351_8722_Bsu_+	8351	8722	+	gyrA	0	25.3333
8440_8831_Bsu_+	8440	8831	+	gyrA	0	26.6667
8537_8777_Bsu_+	8537	8777	+	gyrA	0.0149254	26.6667
8569_8945_Bsu_+	8569	8945	+	gyrA	0.0461538	30
8590_8953_Bsu_+	8590	8953	+	gyrA	0.109135	30
8597_8924_Bsu_+	8597	8924	+	gyrA	0.0153846	29.3333
8599_8877_Bsu_+	8599	8877	+	gyrA	0	26.6667
8631_8903_Bsu_+	8631	8903	+	gyrA	0	27.3333
8688_9001_Bsu_+	8688	9001	+	gyrA	0.125	30
8718_9041_Bsu_+	8718	9041	+	gyrA	0.106803	30
8748_9049_Bsu_+	8748	9049	+	gyrA	0.0923077	30
8822_9133_Bsu_+	8822	9133	+	gyrA	0.0769231	28.6667
8841_9182_Bsu_+	8841	9182	+	gyrA	0	28.6667
8936_9177_Bsu_+	8936	9177	+	gyrA	0	23.3333
8944_9174_Bsu_+	8944	9174	+	gyrA	0	23.3333
8985_9314_Bsu_+	8985	9314	+	gyrA	0	23.3333
9080_9343_Bsu_+	9080	9343	+	gyrA	0	17.3333
9087_9401_Bsu_+	9087	9401	+	gyrA	0	23.3333
15964_16256_Bsu_+	15964	16256	+	guaB	0	26.6667
15979_16340_Bsu_+	15979	16340	+	guaB	0	30
16062_16321_Bsu_+	16062	16321	+	guaB	0	29.3333
16101_16324_Bsu_+	16101	16324	+	guaB	0	29.3333
16106_16421_Bsu_+	16106	16421	+	guaB	0	33.3333
16115_16435_Bsu_+	16115	16435	+	guaB	0	33.3333
16261_16523_Bsu_+	16261	16523	+	guaB	0	29.3333
16304_16722_Bsu_+	16304	16722	+	guaB	0.0333333	29.3333
16325_16603_Bsu_+	16325	16603	+	guaB	0.037037	28
16399_16669_Bsu_+	16399	16669	+	guaB	0	27.3333
16495_16855_Bsu_+	16495	16855	+	guaB	0.0163934	27.3333
16503_16674_Bsu_+	16503	16674	+	guaB	0	27.3333
16541_16864_Bsu_+	16541	16864	+	guaB	0.0153846	26.6667
16551_16950_Bsu_+	16551	16950	+	guaB	0.0322581	26.6667
16559_16892_Bsu_+	16559	16892	+	guaB	0.0616698	26.6667
16608_16966_Bsu_+	16608	16966	+	guaB	0.0308862	26.6667
16639_17033_Bsu_+	16639	17033	+	guaB	0.0153846	26.6667
16665_16971_Bsu_+	16665	16971	+	guaB	0	26.6667
16671_17073_Bsu_+	16671	17073	+	guaB	0	26.6667
16675_17060_Bsu_+	16675	17060	+	guaB	0	26.6667
16691_17001_Bsu_+	16691	17001	+	guaB	0	26.6667
16761_17001_Bsu_+	16761	17001	+	guaB	0	26.6667
16826_17189_Bsu_+	16826	17189	+	guaB	0	26
16836_17189_Bsu_+	16836	17189	+	guaB	0	24
16847_17189_Bsu_+	16847	17189	+	guaB	0	24
16883_17242_Bsu_+	16883	17242	+	guaB	0	23.3333
16898_17182_Bsu_+	16898	17182	+	guaB	0	23.3333
16963_17246_Bsu_+	16963	17246	+	guaB	0	22.6667
16963_17316_Bsu_+	16963	17316	+	guaB	0	25.3333
16994_17228_Bsu_+	16994	17228	+	guaB	0	21.3333
16994_17254_Bsu_+	16994	17254	+	guaB	0	22.6667
16999_17316_Bsu_+	16999	17316	+	guaB	0	25.3333
17024_17341_Bsu_+	17024	17341	+	guaB	0	25.3333
17072_17353_Bsu_+	17072	17353	+	guaB	0	25.3333
17563_17980_Bsu_+	17563	17980	+	dacA	0	30.6667
17567_17867_Bsu_+	17567	17867	+	dacA	0	29.3333
17580_17825_Bsu_+	17580	17825	+	dacA	0.0645161	29.3333
17580_17905_Bsu_+	17580	17905	+	dacA	0.0645161	29.3333
17582_17889_Bsu_+	17582	17889	+	dacA	0.047619	29.3333
17710_18036_Bsu_+	17710	18036	+	dacA	0.0344828	29.3333
17752_17959_Bsu_+	17752	17959	+	dacA	0.0877193	28
17812_18084_Bsu_+	17812	18084	+	dacA	0.0357143	29.3333
17812_18135_Bsu_+	17812	18135	+	dacA	0.0357143	29.3333
17877_18083_Bsu_+	17877	18083	+	dacA	0	29.3333
18087_18298_Bsu_+	18087	18298	+	dacA	0	25.3333
18182_18493_Bsu_+	18182	18493	+	dacA	0	30
18243_18568_Bsu_+	18243	18568	+	dacA	0	30
18289_18633_Bsu_+	18289	18633	+	dacA	0	30
18303_18578_Bsu_+	18303	18578	+	dacA	0	30
18354_18696_Bsu_+	18354	18696	+	dacA	0	28.6667
18362_18578_Bsu_+	18362	18578	+	dacA	0	28.6667
18371_18693_Bsu_+	18371	18693	+	dacA	0	28.6667
18402_18642_Bsu_+	18402	18642	+	dacA	0	28
18408_18633_Bsu_+	18408	18633	+	dacA	0	28
18525_18691_Bsu_+	18525	18691	+	dacA	0	20
18557_18794_Bsu_+	18557	18794	+	dacA	0	23.3333
19063_19305_Bsu_+	19063	19305	+	yaaD	0	21.3333
19063_19368_Bsu_+	19063	19368	+	yaaD	0	26.6667
19073_19461_Bsu_+	19073	19461	+	yaaD	0	32.6667
19074_19437_Bsu_+	19074	19437	+	yaaD	0	29.3333
19135_19512_Bsu_+	19135	19512	+	yaaD	0	32.6667
19192_19522_Bsu_+	19192	19522	+	yaaD	0	32.6667
19197_19522_Bsu_+	19197	19522	+	yaaD	0	32.6667
19223_19527_Bsu_+	19223	19527	+	yaaD	0	32.6667
19344_19610_Bsu_+	19344	19610	+	yaaD	0	31.3333
19349_19688_Bsu_+	19349	19688	+	yaaD	0	31.3333
19359_19561_Bsu_+	19359	19561	+	yaaD	0	30.6667
19430_19728_Bsu_+	19430	19728	+	yaaD	0	28
19446_19688_Bsu_+	19446	19688	+	yaaD	0	26
19531_19930_Bsu_+	19531	19930	+	yaaD	0.0344828	33.3333
19591_19849_Bsu_+	19591	19849	+	yaaD	0	33.3333
19591_19930_Bsu_+	19591	19930	+	yaaD	0	33.3333
19709_19945_Bsu_+	19709	19945	+	yaaD	0	32.6667
19969_20369_Bsu_+	19969	20369	+	yaaE	0	33.3333
19969_20371_Bsu_+	19969	20371	+	yaaE	0	33.3333
19979_20338_Bsu_+	19979	20338	+	yaaE	0	32.6667
20037_20428_Bsu_+	20037	20428	+	yaaE	0	34.6667
20045_20280_Bsu_+	20045	20280	+	yaaE	0	32.6667
20110_20465_Bsu_+	20110	20465	+	yaaE	0	34.6667
20174_20386_Bsu_+	20174	20386	+	yaaE	0	34.6667
20310_20558_Bsu_+	20310	20558	+	yaaE	0	31.3333
21171_21480_Bsu_+	21171	21480	+	serS	0	32.6667
21188_21451_Bsu_+	21188	21451	+	serS	0	32.6667
21212_21480_Bsu_+	21212	21480	+	serS	0	32.6667
21240_21501_Bsu_+	21240	21501	+	serS	0	32.6667
21392_21683_Bsu_+	21392	21683	+	serS	0	28
21394_21702_Bsu_+	21394	21702	+	serS	0	28
21450_21779_Bsu_+	21450	21779	+	serS	0.0133333	29.3333
21450_21850_Bsu_+	21450	21850	+	serS	0.0133333	29.3333
21498_21823_Bsu_+	21498	21823	+	serS	0.027027	29.3333
21651_22028_Bsu_+	21651	22028	+	serS	0	30
21699_22023_Bsu_+	21699	22023	+	serS	0	30
21854_22136_Bsu_+	21854	22136	+	serS	0	23.3333
25860_26045_Bsu_+	25860	26045	+	tadA	0	24
25999_26335_Bsu_+	25999	26335	+	tadA	0	31.3333
26036_26234_Bsu_+	26036	26234	+	tadA	0	31.3333
26074_26243_Bsu_+	26074	26243	+	tadA	0	31.3333
26825_27034_Bsu_+	26825	27034	+	dnaX	0.138526	25.3333
26825_27120_Bsu_+	26825	27120	+	dnaX	0.138526	26
26825_27177_Bsu_+	26825	27177	+	dnaX	0.138526	27.3333
26839_27120_Bsu_+	26839	27120	+	dnaX	0.149254	26
27012_27368_Bsu_+	27012	27368	+	dnaX	0.362434	33.3333
27031_27308_Bsu_+	27031	27308	+	dnaX	0	32
27052_27364_Bsu_+	27052	27364	+	dnaX	0.369697	33.3333
27066_27357_Bsu_+	27066	27357	+	dnaX	0.169811	33.3333
27073_27368_Bsu_+	27073	27368	+	dnaX	0.0943396	33.3333
27101_27446_Bsu_+	27101	27446	+	dnaX	0.493487	33.3333
27274_27566_Bsu_+	27274	27566	+	dnaX	0	27.3333
27359_27543_Bsu_+	27359	27543	+	dnaX	0	23.3333
27359_27700_Bsu_+	27359	27700	+	dnaX	0.0149254	30.6667
27359_27713_Bsu_+	27359	27713	+	dnaX	0.0149254	30.6667
27387_27733_Bsu_+	27387	27733	+	dnaX	0	30.6667
27438_27741_Bsu_+	27438	27741	+	dnaX	0	30.6667
27449_27719_Bsu_+	27449	27719	+	dnaX	0	30.6667
27451_27719_Bsu_+	27451	27719	+	dnaX	0	30.6667
27456_27719_Bsu_+	27456	27719	+	dnaX	0	30.6667
27456_27851_Bsu_+	27456	27851	+	dnaX	0	30.6667
27462_27719_Bsu_+	27462	27719	+	dnaX	0.030303	30.6667
27558_27935_Bsu_+	27558	27935	+	dnaX	0.0322581	27.3333
27634_27867_Bsu_+	27634	27867	+	dnaX	0	26.6667
27694_27982_Bsu_+	27694	27982	+	dnaX	0	28
27827_28191_Bsu_+	27827	28191	+	dnaX	0	23.3333
27920_28181_Bsu_+	27920	28181	+	dnaX	0	20
27963_28199_Bsu_+	27963	28199	+	dnaX	0	22.6667
28096_28441_Bsu_+	28096	28441	+	dnaX	0.0277778	28.6667
28098_28365_Bsu_+	28098	28365	+	dnaX	0.0422535	28.6667
28103_28303_Bsu_+	28103	28303	+	dnaX	0	28
28165_28445_Bsu_+	28165	28445	+	dnaX	0	28.6667
28170_28431_Bsu_+	28170	28431	+	dnaX	0	28.6667
28258_28441_Bsu_+	28258	28441	+	dnaX	0	24.6667
28542_28754_Bsu_+	28542	28754	+	yaaK	0	23.3333
28873_29169_Bsu_+	28873	29169	+	recR	0	33.3333
28873_29262_Bsu_+	28873	29262	+	recR	0	33.3333
28921_29105_Bsu_+	28921	29105	+	recR	0	33.3333
28959_29127_Bsu_+	28959	29127	+	recR	0	30
29001_29321_Bsu_+	29001	29321	+	recR	0	28
29021_29264_Bsu_+	29021	29264	+	recR	0	27.3333
29025_29336_Bsu_+	29025	29336	+	recR	0	27.3333
29053_29409_Bsu_+	29053	29409	+	recR	0	27.3333
29072_29386_Bsu_+	29072	29386	+	recR	0	26.6667
29072_29463_Bsu_+	29072	29463	+	recR	0	26.6667
29125_29365_Bsu_+	29125	29365	+	recR	0	23.3333
29126_29365_Bsu_+	29126	29365	+	recR	0	23.3333
29126_29419_Bsu_+	29126	29419	+	recR	0	24
29202_29458_Bsu_+	29202	29458	+	recR	0	25.3333
36101_36276_Bsu_+	36101	36276	+	xpaC	0	30
36105_36355_Bsu_+	36105	36355	+	xpaC	0.0344828	31.3333
36161_36355_Bsu_+	36161	36355	+	xpaC	0	30
36178_36375_Bsu_+	36178	36375	+	xpaC	0.0526316	31.3333
36592_36959_Bsu_+	36592	36959	+	yaaN	0	32
36675_36966_Bsu_+	36675	36966	+	yaaN	0	28.6667
36675_36988_Bsu_+	36675	36988	+	yaaN	0	28.6667
36854_37141_Bsu_+	36854	37141	+	yaaN	0	26
36931_37306_Bsu_+	36931	37306	+	yaaN	0	26
36947_37103_Bsu_+	36947	37103	+	yaaN	0	24.6667
36978_37183_Bsu_+	36978	37183	+	yaaN	0	26
37147_37503_Bsu_+	37147	37503	+	yaaN	0.047619	26.6667
37189_37541_Bsu_+	37189	37541	+	yaaN	0.0625	26.6667
37227_37536_Bsu_+	37227	37536	+	yaaN	0	26.6667
37227_37630_Bsu_+	37227	37630	+	yaaN	0	26.6667
37241_37545_Bsu_+	37241	37545	+	yaaN	0	26.6667
37338_37571_Bsu_+	37338	37571	+	yaaN	0	24
37338_37630_Bsu_+	37338	37630	+	yaaN	0	24
37349_37543_Bsu_+	37349	37543	+	yaaN	0	23.3333
37886_38166_Bsu_+	37886	38166	+	yaaO	0	39.3333
37920_38213_Bsu_+	37920	38213	+	yaaO	0	39.3333
37980_38249_Bsu_+	37980	38249	+	yaaO	0	37.3333
37987_38260_Bsu_+	37987	38260	+	yaaO	0	37.3333
38093_38366_Bsu_+	38093	38366	+	yaaO	0	34
38137_38500_Bsu_+	38137	38500	+	yaaO	0	34
38199_38542_Bsu_+	38199	38542	+	yaaO	0	34
38230_38537_Bsu_+	38230	38537	+	yaaO	0	33.3333
38230_38611_Bsu_+	38230	38611	+	yaaO	0	33.3333
38246_38638_Bsu_+	38246	38638	+	yaaO	0	33.3333
38275_38674_Bsu_+	38275	38674	+	yaaO	0.298972	33.3333
38295_38660_Bsu_+	38295	38660	+	yaaO	0.0877193	30
38340_38686_Bsu_+	38340	38686	+	yaaO	0.118644	30
38394_38660_Bsu_+	38394	38660	+	yaaO	0.103448	30
38452_38660_Bsu_+	38452	38660	+	yaaO	0.103448	30
38530_38895_Bsu_+	38530	38895	+	yaaO	0.510205	28
38553_38905_Bsu_+	38553	38905	+	yaaO	0.427671	28
38651_38907_Bsu_+	38651	38907	+	yaaO	0.0571429	26
38688_38987_Bsu_+	38688	38987	+	yaaO	0	29.3333
38709_39007_Bsu_+	38709	39007	+	yaaO	0	30
38719_38987_Bsu_+	38719	38987	+	yaaO	0	29.3333
38889_39148_Bsu_+	38889	39148	+	yaaO	0	28
39169_39432_Bsu_+	39169	39432	+	tmk	0	26
39212_39482_Bsu_+	39212	39482	+	tmk	0	28.6667
39277_39501_Bsu_+	39277	39501	+	tmk	0	28.6667
39309_39514_Bsu_+	39309	39514	+	tmk	0	30.6667
39359_39555_Bsu_+	39359	39555	+	tmk	0	33.3333
39380_39601_Bsu_+	39380	39601	+	tmk	0	36
39446_39737_Bsu_+	39446	39737	+	tmk	0	32.6667
39456_39721_Bsu_+	39456	39721	+	tmk	0	31.3333
39487_39737_Bsu_+	39487	39737	+	tmk	0	28.6667
39541_39737_Bsu_+	39541	39737	+	tmk	0	24.6667
39546_39737_Bsu_+	39546	39737	+	tmk	0	24.6667
39891_40093_Bsu_+	39891	40093	+	yaaQ	0	24
40227_40565_Bsu_+	40227	40565	+	yaaR	0	29.3333
40239_40461_Bsu_+	40239	40461	+	yaaR	0	26.6667
40251_40565_Bsu_+	40251	40565	+	yaaR	0	29.3333
40292_40543_Bsu_+	40292	40543	+	yaaR	0	29.3333
40352_40589_Bsu_+	40352	40589	+	yaaR	0	28.6667
40426_40642_Bsu_+	40426	40642	+	yaaR	0	24.6667
40699_41030_Bsu_+	40699	41030	+	holB	0	28
40708_41030_Bsu_+	40708	41030	+	holB	0.03125	28
40827_41013_Bsu_+	40827	41013	+	holB	0	26
40874_41227_Bsu_+	40874	41227	+	holB	0.524863	25.3333
40876_41245_Bsu_+	40876	41245	+	holB	0.50267	25.3333
40955_41308_Bsu_+	40955	41308	+	holB	0.56822	24.6667
41002_41276_Bsu_+	41002	41276	+	holB	0.440321	24.6667
41021_41220_Bsu_+	41021	41220	+	holB	0.409347	23.3333
41021_41339_Bsu_+	41021	41339	+	holB	0.510797	24.6667
41125_41339_Bsu_+	41125	41339	+	holB	0.101449	24.6667
41183_41456_Bsu_+	41183	41456	+	holB	0	32.6667
41288_41451_Bsu_+	41288	41451	+	holB	0	31.3333
41299_41459_Bsu_+	41299	41459	+	holB	0	32.6667
41299_41541_Bsu_+	41299	41541	+	holB	0	36.6667
41731_42038_Bsu_+	41731	42038	+	yaaT	0	31.3333
41731_42070_Bsu_+	41731	42070	+	yaaT	0	33.3333
41749_41959_Bsu_+	41749	41959	+	yaaT	0	26
41760_42070_Bsu_+	41760	42070	+	yaaT	0	33.3333
41773_42057_Bsu_+	41773	42057	+	yaaT	0	32
41805_42038_Bsu_+	41805	42038	+	yaaT	0	31.3333
41876_42088_Bsu_+	41876	42088	+	yaaT	0	33.3333
42042_42265_Bsu_+	42042	42265	+	yaaT	0	32.6667
42174_42470_Bsu_+	42174	42470	+	yaaT	0	28
42947_43134_Bsu_+	42947	43134	+	yabB	0	32
43153_43360_Bsu_+	43153	43360	+	yabB	0.111111	25.3333
43180_43393_Bsu_+	43180	43393	+	yabB	0.0909091	22
43218_43484_Bsu_+	43218	43484	+	yabB	0.208884	22.6667
43222_43517_Bsu_+	43222	43517	+	yabB	0.200368	24.6667
43356_43541_Bsu_+	43356	43541	+	yabB	0	24.6667
44003_44335_Bsu_+	44003	44335	+	yabC	0	32
44074_44402_Bsu_+	44074	44402	+	yabC	0	35.3333
44384_44658_Bsu_+	44384	44658	+	yabC	0	25.3333
44480_44785_Bsu_+	44480	44785	+	yabC	0	25.3333
45660_45914_Bsu_+	45660	45914	+	metS	0	22
45719_46091_Bsu_+	45719	46091	+	metS	0	26.6667
45734_46012_Bsu_+	45734	46012	+	metS	0	24.6667
45832_46107_Bsu_+	45832	46107	+	metS	0	26.6667
45839_46167_Bsu_+	45839	46167	+	metS	0	26.6667
45881_46114_Bsu_+	45881	46114	+	metS	0	26.6667
45921_46122_Bsu_+	45921	46122	+	metS	0	26.6667
46010_46277_Bsu_+	46010	46277	+	metS	0.0847458	26
46122_46481_Bsu_+	46122	46481	+	metS	0.0526316	35.3333
46122_46496_Bsu_+	46122	46496	+	metS	0.0526316	35.3333
46194_46469_Bsu_+	46194	46469	+	metS	0	33.3333
46280_46621_Bsu_+	46280	46621	+	metS	0	35.3333
46308_46664_Bsu_+	46308	46664	+	metS	0	35.3333
46337_46718_Bsu_+	46337	46718	+	metS	0	34.6667
46587_46943_Bsu_+	46587	46943	+	metS	0	35.3333
46638_46917_Bsu_+	46638	46917	+	metS	0	35.3333
46655_46924_Bsu_+	46655	46924	+	metS	0	35.3333
46665_46967_Bsu_+	46665	46967	+	metS	0	35.3333
46733_46917_Bsu_+	46733	46917	+	metS	0	30.6667
46828_47051_Bsu_+	46828	47051	+	metS	0	26.6667
46851_47142_Bsu_+	46851	47142	+	metS	0	28.6667
46932_47206_Bsu_+	46932	47206	+	metS	0.0322581	30.6667
46950_47142_Bsu_+	46950	47142	+	metS	0	28.6667
47006_47352_Bsu_+	47006	47352	+	metS	0.03125	29.3333
47006_47361_Bsu_+	47006	47361	+	metS	0.03125	29.3333
47045_47289_Bsu_+	47045	47289	+	metS	0.047619	24.6667
47133_47461_Bsu_+	47133	47461	+	metS	0	28.6667
47133_47464_Bsu_+	47133	47464	+	metS	0	28.6667
47728_47998_Bsu_+	47728	47998	+	yabD	0	31.3333
47743_47984_Bsu_+	47743	47984	+	yabD	0	31.3333
47880_48110_Bsu_+	47880	48110	+	yabD	0	28
47901_48164_Bsu_+	47901	48164	+	yabD	0	28
47930_48100_Bsu_+	47930	48100	+	yabD	0	28
48011_48319_Bsu_+	48011	48319	+	yabD	0	26.6667
48011_48330_Bsu_+	48011	48330	+	yabD	0	26.6667
48096_48420_Bsu_+	48096	48420	+	yabD	0	24.6667
48101_48420_Bsu_+	48101	48420	+	yabD	0	24.6667
48110_48439_Bsu_+	48110	48439	+	yabD	0	24.6667
48165_48423_Bsu_+	48165	48423	+	yabD	0	24.6667
48638_48886_Bsu_+	48638	48886	+	yabE	0	30
48656_48994_Bsu_+	48656	48994	+	yabE	0.047619	30
48681_48888_Bsu_+	48681	48888	+	yabE	0	29.3333
48729_48956_Bsu_+	48729	48956	+	yabE	0	27.3333
48755_49088_Bsu_+	48755	49088	+	yabE	0.0322581	27.3333
48772_49012_Bsu_+	48772	49012	+	yabE	0.0508475	25.3333
48797_49088_Bsu_+	48797	49088	+	yabE	0	20.6667
48879_49125_Bsu_+	48879	49125	+	yabE	0	20.6667
48898_49073_Bsu_+	48898	49073	+	yabE	0	18.6667
48909_49229_Bsu_+	48909	49229	+	yabE	0	24
48973_49375_Bsu_+	48973	49375	+	yabE	0	24
49064_49337_Bsu_+	49064	49337	+	yabE	0	23.3333
49145_49500_Bsu_+	49145	49500	+	yabE	0	22.6667
49152_49502_Bsu_+	49152	49502	+	yabE	0	22.6667
49152_49511_Bsu_+	49152	49511	+	yabE	0	22.6667
49153_49519_Bsu_+	49153	49519	+	yabE	0	22.6667
49154_49579_Bsu_+	49154	49579	+	yabE	0	22.6667
49214_49479_Bsu_+	49214	49479	+	yabE	0	22.6667
49219_49512_Bsu_+	49219	49512	+	yabE	0	22.6667
49263_49553_Bsu_+	49263	49553	+	yabE	0	22
49426_49680_Bsu_+	49426	49680	+	yabE	0	21.3333
49503_49772_Bsu_+	49503	49772	+	yabE	0	24
49570_49819_Bsu_+	49570	49819	+	yabE	0	24
49570_49903_Bsu_+	49570	49903	+	yabE	0	25.3333
49624_49917_Bsu_+	49624	49917	+	yabE	0	25.3333
50117_50478_Bsu_+	50117	50478	+	rnmV	0	26
50360_50605_Bsu_+	50360	50605	+	rnmV	0	24
50401_50607_Bsu_+	50401	50607	+	rnmV	0	24
50457_50627_Bsu_+	50457	50627	+	rnmV	0	24
50648_51010_Bsu_+	50648	51010	+	ksgA	0	29.3333
50712_50921_Bsu_+	50712	50921	+	ksgA	0	24
50780_51032_Bsu_+	50780	51032	+	ksgA	0	31.3333
50784_51179_Bsu_+	50784	51179	+	ksgA	0	31.3333
50818_51067_Bsu_+	50818	51067	+	ksgA	0	31.3333
50833_51067_Bsu_+	50833	51067	+	ksgA	0	31.3333
50849_51099_Bsu_+	50849	51099	+	ksgA	0.0344828	31.3333
50884_51117_Bsu_+	50884	51117	+	ksgA	0	30.6667
50959_51241_Bsu_+	50959	51241	+	ksgA	0	28.6667
50964_51339_Bsu_+	50964	51339	+	ksgA	0.109643	28.6667
50994_51342_Bsu_+	50994	51342	+	ksgA	0	28.6667
51033_51417_Bsu_+	51033	51417	+	ksgA	0.364018	28.6667
51100_51382_Bsu_+	51100	51382	+	ksgA	0.145641	28.6667
51149_51496_Bsu_+	51149	51496	+	ksgA	0.33959	28.6667
51170_51503_Bsu_+	51170	51503	+	ksgA	0.266509	28.6667
51175_51436_Bsu_+	51175	51436	+	ksgA	0.3081	28.6667
51177_51496_Bsu_+	51177	51496	+	ksgA	0.308645	28.6667
51197_51503_Bsu_+	51197	51503	+	ksgA	0.301554	28.6667
51274_51496_Bsu_+	51274	51496	+	ksgA	0.0724638	22.6667
51754_52089_Bsu_+	51754	52089	+	yabG	0	26
51880_52165_Bsu_+	51880	52165	+	yabG	0	30.6667
51923_52220_Bsu_+	51923	52220	+	yabG	0	30.6667
52080_52383_Bsu_+	52080	52383	+	yabG	0.0909091	29.3333
52080_52408_Bsu_+	52080	52408	+	yabG	0.0909091	29.3333
52085_52388_Bsu_+	52085	52388	+	yabG	0.152462	29.3333
52179_52465_Bsu_+	52179	52465	+	yabG	0.105402	32
52220_52489_Bsu_+	52220	52489	+	yabG	0.147956	32
52221_52407_Bsu_+	52221	52407	+	yabG	0.104478	28.6667
52231_52452_Bsu_+	52231	52452	+	yabG	0.119481	32
52308_52525_Bsu_+	52308	52525	+	yabG	0	30
53539_53723_Bsu_+	53539	53723	+	ipk	0	25.3333
53615_53786_Bsu_+	53615	53786	+	ipk	0	24
53615_53923_Bsu_+	53615	53923	+	ipk	0	24
53619_53891_Bsu_+	53619	53891	+	ipk	0	24
53629_53897_Bsu_+	53629	53897	+	ipk	0	24
53629_53907_Bsu_+	53629	53907	+	ipk	0	24
53649_53997_Bsu_+	53649	53997	+	ipk	0	26
53658_53902_Bsu_+	53658	53902	+	ipk	0	24
53709_53997_Bsu_+	53709	53997	+	ipk	0	26
53717_54086_Bsu_+	53717	54086	+	ipk	0	27.3333
53718_54086_Bsu_+	53718	54086	+	ipk	0	27.3333
53747_54012_Bsu_+	53747	54012	+	ipk	0	26
53747_54060_Bsu_+	53747	54060	+	ipk	0	27.3333
53763_54007_Bsu_+	53763	54007	+	ipk	0	26
53787_54086_Bsu_+	53787	54086	+	ipk	0	27.3333
53825_54179_Bsu_+	53825	54179	+	ipk	0	27.3333
53867_54214_Bsu_+	53867	54214	+	ipk	0	27.3333
53921_54086_Bsu_+	53921	54086	+	ipk	0	24.6667
53985_54316_Bsu_+	53985	54316	+	ipk	0	26.6667
53995_54316_Bsu_+	53995	54316	+	ipk	0	26.6667
54046_54348_Bsu_+	54046	54348	+	ipk	0	26.6667
54076_54383_Bsu_+	54076	54383	+	ipk	0	26.6667
54172_54375_Bsu_+	54172	54375	+	ipk	0	26
54462_54878_Bsu_+	54462	54878	+	purR	0	32
54504_54837_Bsu_+	54504	54837	+	purR	0	31.3333
54509_54822_Bsu_+	54509	54822	+	purR	0	30
54561_54815_Bsu_+	54561	54815	+	purR	0	28.6667
54596_54875_Bsu_+	54596	54875	+	purR	0	30.6667
54603_54963_Bsu_+	54603	54963	+	purR	0	30.6667
54635_54939_Bsu_+	54635	54939	+	purR	0	30.6667
54724_54994_Bsu_+	54724	54994	+	purR	0	30.6667
54741_54984_Bsu_+	54741	54984	+	purR	0	30
54806_55084_Bsu_+	54806	55084	+	purR	0.105797	28
54866_55169_Bsu_+	54866	55169	+	purR	0.075217	28.6667
54900_55093_Bsu_+	54900	55093	+	purR	0.015873	26
54930_55178_Bsu_+	54930	55178	+	purR	0.03125	28.6667
55322_55525_Bsu_+	55322	55525	+	yabJ	0.0144928	28
55440_55630_Bsu_+	55440	55630	+	yabJ	0	28
55907_56152_Bsu_+	55907	56152	+	spoVG	0	30.6667
56447_56763_Bsu_+	56447	56763	+	glmU	0	25.3333
56568_56824_Bsu_+	56568	56824	+	glmU	0	21.3333
56595_56913_Bsu_+	56595	56913	+	glmU	0	24.6667
56611_56835_Bsu_+	56611	56835	+	glmU	0	21.3333
56668_56915_Bsu_+	56668	56915	+	glmU	0	24.6667
56695_56923_Bsu_+	56695	56923	+	glmU	0	26.6667
56703_57058_Bsu_+	56703	57058	+	glmU	0	31.3333
56769_57090_Bsu_+	56769	57090	+	glmU	0	31.3333
56869_57276_Bsu_+	56869	57276	+	glmU	0	30.6667
56874_57123_Bsu_+	56874	57123	+	glmU	0	30
56906_57247_Bsu_+	56906	57247	+	glmU	0	30
56937_57235_Bsu_+	56937	57235	+	glmU	0	30
57049_57277_Bsu_+	57049	57277	+	glmU	0	30
57095_57446_Bsu_+	57095	57446	+	glmU	0	30
57152_57441_Bsu_+	57152	57441	+	glmU	0	28
57178_57529_Bsu_+	57178	57529	+	glmU	0	28
57745_58079_Bsu_+	57745	58079	+	prs	0	32
57750_58085_Bsu_+	57750	58085	+	prs	0	32
57917_58202_Bsu_+	57917	58202	+	prs	0.178802	28.6667
57922_58202_Bsu_+	57922	58202	+	prs	0.197439	28.6667
57932_58202_Bsu_+	57932	58202	+	prs	0.13177	28.6667
57969_58285_Bsu_+	57969	58285	+	prs	0.232639	32
58066_58275_Bsu_+	58066	58275	+	prs	0.0704225	31.3333
58162_58504_Bsu_+	58162	58504	+	prs	0	29.3333
58174_58443_Bsu_+	58174	58443	+	prs	0	27.3333
58182_58504_Bsu_+	58182	58504	+	prs	0.0136986	27.3333
58193_58438_Bsu_+	58193	58438	+	prs	0	26.6667
58362_58618_Bsu_+	58362	58618	+	prs	0	28
58812_59083_Bsu_+	58812	59083	+	ctc	0	26
58838_59067_Bsu_+	58838	59067	+	ctc	0	21.3333
58880_59213_Bsu_+	58880	59213	+	ctc	0	25.3333
59533_59886_Bsu_+	59533	59886	+	pth	0	33.3333
59595_59945_Bsu_+	59595	59945	+	pth	0.027027	33.3333
59685_60025_Bsu_+	59685	60025	+	pth	0	26.6667
60445_60729_Bsu_+	60445	60729	+	mfd	0.380567	34
60487_60654_Bsu_+	60487	60654	+	mfd	0.0704225	30
60505_60807_Bsu_+	60505	60807	+	mfd	0.454828	34
60522_60698_Bsu_+	60522	60698	+	mfd	0.121212	34
60575_60781_Bsu_+	60575	60781	+	mfd	0.258065	29.3333
60575_60877_Bsu_+	60575	60877	+	mfd	0.258065	29.3333
60575_60951_Bsu_+	60575	60951	+	mfd	0.258065	29.3333
60615_60877_Bsu_+	60615	60877	+	mfd	0.0447761	28
60653_60933_Bsu_+	60653	60933	+	mfd	0	26.6667
60668_60870_Bsu_+	60668	60870	+	mfd	0	24.6667
60800_60997_Bsu_+	60800	60997	+	mfd	0	27.3333
60820_61055_Bsu_+	60820	61055	+	mfd	0	29.3333
60909_61097_Bsu_+	60909	61097	+	mfd	0	30
61088_61348_Bsu_+	61088	61348	+	mfd	0.0357143	28
61110_61331_Bsu_+	61110	61331	+	mfd	0	27.3333
61205_61515_Bsu_+	61205	61515	+	mfd	0.0740741	31.3333
61237_61550_Bsu_+	61237	61550	+	mfd	0	31.3333
61256_61542_Bsu_+	61256	61542	+	mfd	0	31.3333
61277_61540_Bsu_+	61277	61540	+	mfd	0	31.3333
61289_61550_Bsu_+	61289	61550	+	mfd	0	30.6667
61412_61724_Bsu_+	61412	61724	+	mfd	0.105797	30.6667
61426_61743_Bsu_+	61426	61743	+	mfd	0	30
61506_61783_Bsu_+	61506	61783	+	mfd	0.0149254	29.3333
61534_61849_Bsu_+	61534	61849	+	mfd	0	28
61589_61849_Bsu_+	61589	61849	+	mfd	0	28
61664_62019_Bsu_+	61664	62019	+	mfd	0	26.6667
61713_61901_Bsu_+	61713	61901	+	mfd	0	22.6667
61730_62038_Bsu_+	61730	62038	+	mfd	0	28.6667
61769_62009_Bsu_+	61769	62009	+	mfd	0	24
61850_62063_Bsu_+	61850	62063	+	mfd	0	30
61894_62244_Bsu_+	61894	62244	+	mfd	0	30.6667
61897_62216_Bsu_+	61897	62216	+	mfd	0	30.6667
61915_62238_Bsu_+	61915	62238	+	mfd	0	30.6667
61963_62216_Bsu_+	61963	62216	+	mfd	0	26
62020_62291_Bsu_+	62020	62291	+	mfd	0	24
62034_62296_Bsu_+	62034	62296	+	mfd	0	25.3333
62229_62537_Bsu_+	62229	62537	+	mfd	0	25.3333
62229_62553_Bsu_+	62229	62553	+	mfd	0	25.3333
62297_62616_Bsu_+	62297	62616	+	mfd	0.0971429	23.3333
62312_62522_Bsu_+	62312	62522	+	mfd	0	21.3333
62322_62617_Bsu_+	62322	62617	+	mfd	0	23.3333
62440_62793_Bsu_+	62440	62793	+	mfd	0.0724638	26
62484_62795_Bsu_+	62484	62795	+	mfd	0	26
62500_62702_Bsu_+	62500	62702	+	mfd	0	21.3333
62500_62753_Bsu_+	62500	62753	+	mfd	0	25.3333
62513_62800_Bsu_+	62513	62800	+	mfd	0	26
62672_62956_Bsu_+	62672	62956	+	mfd	0.0277778	28
62748_63061_Bsu_+	62748	63061	+	mfd	0	26
62786_63101_Bsu_+	62786	63101	+	mfd	0	26
62930_63237_Bsu_+	62930	63237	+	mfd	0.055303	25.3333
62950_63181_Bsu_+	62950	63181	+	mfd	0	24
62952_63275_Bsu_+	62952	63275	+	mfd	0.0526316	25.3333
63057_63299_Bsu_+	63057	63299	+	mfd	0.0263158	25.3333
63057_63398_Bsu_+	63057	63398	+	mfd	0.0263158	26
63134_63439_Bsu_+	63134	63439	+	mfd	0	28.6667
63209_63451_Bsu_+	63209	63451	+	mfd	0	28.6667
63212_63451_Bsu_+	63212	63451	+	mfd	0	28.6667
63250_63469_Bsu_+	63250	63469	+	mfd	0	28.6667
63253_63476_Bsu_+	63253	63476	+	mfd	0	28.6667
63336_63633_Bsu_+	63336	63633	+	mfd	0	25.3333
63442_63790_Bsu_+	63442	63790	+	mfd	0	26
63452_63734_Bsu_+	63452	63734	+	mfd	0	26
63472_63734_Bsu_+	63472	63734	+	mfd	0	26
63505_63734_Bsu_+	63505	63734	+	mfd	0	25.3333
63534_63829_Bsu_+	63534	63829	+	mfd	0	26.6667
63577_63902_Bsu_+	63577	63902	+	mfd	0	26.6667
63681_63907_Bsu_+	63681	63907	+	mfd	0	22.6667
63696_63902_Bsu_+	63696	63902	+	mfd	0	22
63716_63907_Bsu_+	63716	63907	+	mfd	0	21.3333
64111_64485_Bsu_+	64111	64485	+	spoVT	0	31.3333
64277_64589_Bsu_+	64277	64589	+	spoVT	0	27.3333
64293_64507_Bsu_+	64293	64507	+	spoVT	0	25.3333
64293_64582_Bsu_+	64293	64582	+	spoVT	0	27.3333
64842_65166_Bsu_+	64842	65166	+	yabM	0.0169492	44
64907_65166_Bsu_+	64907	65166	+	yabM	0.0980392	44
64974_65153_Bsu_+	64974	65153	+	yabM	0.102041	42
65001_65329_Bsu_+	65001	65329	+	yabM	0.0222222	46
65091_65370_Bsu_+	65091	65370	+	yabM	0.04	44.6667
65149_65461_Bsu_+	65149	65461	+	yabM	0	34.6667
65188_65561_Bsu_+	65188	65561	+	yabM	0	34.6667
65311_65532_Bsu_+	65311	65532	+	yabM	0	31.3333
65317_65693_Bsu_+	65317	65693	+	yabM	0	35.3333
65386_65666_Bsu_+	65386	65666	+	yabM	0	35.3333
65421_65693_Bsu_+	65421	65693	+	yabM	0	35.3333
65573_65973_Bsu_+	65573	65973	+	yabM	0	33.3333
65657_65959_Bsu_+	65657	65959	+	yabM	0	33.3333
65730_65959_Bsu_+	65730	65959	+	yabM	0	33.3333
65810_66028_Bsu_+	65810	66028	+	yabM	0	30.6667
65810_66110_Bsu_+	65810	66110	+	yabM	0	30.6667
65855_66216_Bsu_+	65855	66216	+	yabM	0	34
65972_66292_Bsu_+	65972	66292	+	yabM	0	38
65984_66310_Bsu_+	65984	66310	+	yabM	0	40
66042_66354_Bsu_+	66042	66354	+	yabM	0	40
66424_66710_Bsu_+	66424	66710	+	yabN	0	28
66435_66626_Bsu_+	66435	66626	+	yabN	0	26
66497_66861_Bsu_+	66497	66861	+	yabN	0	28
66507_66861_Bsu_+	66507	66861	+	yabN	0	28
66571_66957_Bsu_+	66571	66957	+	yabN	0	31.3333
66585_66891_Bsu_+	66585	66891	+	yabN	0	29.3333
66595_67003_Bsu_+	66595	67003	+	yabN	0	31.3333
66924_67148_Bsu_+	66924	67148	+	yabN	0	26
66959_67296_Bsu_+	66959	67296	+	yabN	0	27.3333
66981_67292_Bsu_+	66981	67292	+	yabN	0	27.3333
66984_67291_Bsu_+	66984	67291	+	yabN	0	27.3333
66994_67268_Bsu_+	66994	67268	+	yabN	0.0294118	27.3333
67139_67393_Bsu_+	67139	67393	+	yabN	0	29.3333
67179_67475_Bsu_+	67179	67475	+	yabN	0	30.6667
67184_67373_Bsu_+	67184	67373	+	yabN	0	29.3333
67246_67574_Bsu_+	67246	67574	+	yabN	0	30.6667
67309_67481_Bsu_+	67309	67481	+	yabN	0	26
67475_67798_Bsu_+	67475	67798	+	yabN	0	30
67475_67824_Bsu_+	67475	67824	+	yabN	0	30
67587_67834_Bsu_+	67587	67834	+	yabN	0	27.3333
67624_67834_Bsu_+	67624	67834	+	yabN	0	25.3333
68257_68494_Bsu_+	68257	68494	+	yabP	0	28
68531_68721_Bsu_+	68531	68721	+	yabQ	0	40.6667
68536_68886_Bsu_+	68536	68886	+	yabQ	0.0344828	41.3333
68587_68789_Bsu_+	68587	68789	+	yabQ	0	41.3333
68587_68805_Bsu_+	68587	68805	+	yabQ	0	41.3333
68612_68883_Bsu_+	68612	68883	+	yabQ	0.0545455	40.6667
68670_68960_Bsu_+	68670	68960	+	yabQ	0.111111	39.3333
68675_68981_Bsu_+	68675	68981	+	yabQ	0.16431	39.3333
69217_69432_Bsu_+	69217	69432	+	divIC	0	23.3333
70621_70986_Bsu_+	70621	70986	+	spoIIE	0.123288	42
70642_70941_Bsu_+	70642	70941	+	spoIIE	0.0933333	42
70756_70947_Bsu_+	70756	70947	+	spoIIE	0.0285714	34.6667
70761_71040_Bsu_+	70761	71040	+	spoIIE	0.146504	34.6667
70761_71048_Bsu_+	70761	71048	+	spoIIE	0.146504	34.6667
70766_71048_Bsu_+	70766	71048	+	spoIIE	0.123033	34.6667
70788_71048_Bsu_+	70788	71048	+	spoIIE	0.027027	34.6667
70789_71000_Bsu_+	70789	71000	+	spoIIE	0.0540541	34.6667
70789_71079_Bsu_+	70789	71079	+	spoIIE	0.0540541	36.6667
70800_71114_Bsu_+	70800	71114	+	spoIIE	0.133041	36.6667
70815_71098_Bsu_+	70815	71098	+	spoIIE	0.108259	36.6667
70815_71109_Bsu_+	70815	71109	+	spoIIE	0.108259	36.6667
70839_71065_Bsu_+	70839	71065	+	spoIIE	0	35.3333
70893_71164_Bsu_+	70893	71164	+	spoIIE	0	39.3333
71031_71219_Bsu_+	71031	71219	+	spoIIE	0.0181818	36
71105_71316_Bsu_+	71105	71316	+	spoIIE	0	37.3333
71126_71511_Bsu_+	71126	71511	+	spoIIE	0	38.6667
71169_71511_Bsu_+	71169	71511	+	spoIIE	0	38.6667
71215_71464_Bsu_+	71215	71464	+	spoIIE	0	35.3333
71265_71641_Bsu_+	71265	71641	+	spoIIE	0.0447761	35.3333
71307_71622_Bsu_+	71307	71622	+	spoIIE	0.0452284	34.6667
71410_71771_Bsu_+	71410	71771	+	spoIIE	0.184659	30.6667
71445_71771_Bsu_+	71445	71771	+	spoIIE	0.255088	26.6667
71495_71684_Bsu_+	71495	71684	+	spoIIE	0.0447761	26
71525_71738_Bsu_+	71525	71738	+	spoIIE	0.122159	26.6667
71759_72052_Bsu_+	71759	72052	+	spoIIE	0	27.3333
71847_72182_Bsu_+	71847	72182	+	spoIIE	0	27.3333
71863_72126_Bsu_+	71863	72126	+	spoIIE	0	27.3333
71901_72209_Bsu_+	71901	72209	+	spoIIE	0	27.3333
71924_72266_Bsu_+	71924	72266	+	spoIIE	0	30
71996_72335_Bsu_+	71996	72335	+	spoIIE	0.030303	30
72003_72320_Bsu_+	72003	72320	+	spoIIE	0.0746269	30
72043_72375_Bsu_+	72043	72375	+	spoIIE	0.125857	30
72247_72581_Bsu_+	72247	72581	+	spoIIE	0	22.6667
72271_72539_Bsu_+	72271	72539	+	spoIIE	0	21.3333
72271_72551_Bsu_+	72271	72551	+	spoIIE	0	21.3333
72315_72591_Bsu_+	72315	72591	+	spoIIE	0	25.3333
72366_72649_Bsu_+	72366	72649	+	spoIIE	0.148148	29.3333
72368_72742_Bsu_+	72368	72742	+	spoIIE	0.227513	30
72528_72747_Bsu_+	72528	72747	+	spoIIE	0.0625	30
72530_72821_Bsu_+	72530	72821	+	spoIIE	0.03125	30
72542_72798_Bsu_+	72542	72798	+	spoIIE	0.030303	30
72564_72930_Bsu_+	72564	72930	+	spoIIE	0	30
72727_72977_Bsu_+	72727	72977	+	spoIIE	0	25.3333
73287_73515_Bsu_+	73287	73515	+	yabS	0	22.6667
73297_73592_Bsu_+	73297	73592	+	yabS	0	26.6667
73373_73568_Bsu_+	73373	73568	+	yabS	0	25.3333
73381_73637_Bsu_+	73381	73637	+	yabS	0	30.6667
73391_73594_Bsu_+	73391	73594	+	yabS	0	26.6667
73391_73715_Bsu_+	73391	73715	+	yabS	0	30.6667
73401_73796_Bsu_+	73401	73796	+	yabS	0	30.6667
73486_73802_Bsu_+	73486	73802	+	yabS	0.0802282	30.6667
73540_73771_Bsu_+	73540	73771	+	yabS	0.0684932	29.3333
73548_73766_Bsu_+	73548	73766	+	yabS	0	29.3333
73887_74136_Bsu_+	73887	74136	+	yabT	0.0169492	35.3333
73964_74310_Bsu_+	73964	74310	+	yabT	0	35.3333
74020_74381_Bsu_+	74020	74381	+	yabT	0	33.3333
74032_74348_Bsu_+	74032	74348	+	yabT	0	33.3333
74080_74329_Bsu_+	74080	74329	+	yabT	0	30.6667
74123_74415_Bsu_+	74123	74415	+	yabT	0	28.6667
74125_74446_Bsu_+	74125	74446	+	yabT	0	28.6667
74186_74415_Bsu_+	74186	74415	+	yabT	0	24.6667
74251_74444_Bsu_+	74251	74444	+	yabT	0	22
74269_74607_Bsu_+	74269	74607	+	yabT	0.0333333	25.3333
74274_74500_Bsu_+	74274	74500	+	yabT	0	22.6667
74306_74620_Bsu_+	74306	74620	+	yabT	0.116949	25.3333
74306_74665_Bsu_+	74306	74665	+	yabT	0.116949	25.3333
74311_74531_Bsu_+	74311	74531	+	yabT	0	24
74380_74722_Bsu_+	74380	74722	+	yabT	0.0970235	25.3333
74416_74644_Bsu_+	74416	74644	+	yabT	0.0163934	24
74437_74722_Bsu_+	74437	74722	+	yabT	0.109671	21.3333
74557_74756_Bsu_+	74557	74756	+	yabT	0.0834658	10
75043_75350_Bsu_+	75043	75350	+	tilS	0	26
75074_75350_Bsu_+	75074	75350	+	tilS	0	24
75176_75536_Bsu_+	75176	75536	+	tilS	0	26
75181_75602_Bsu_+	75181	75602	+	tilS	0	26
75233_75569_Bsu_+	75233	75569	+	tilS	0	26
75312_75680_Bsu_+	75312	75680	+	tilS	0.030303	24
75605_75808_Bsu_+	75605	75808	+	tilS	0.483766	30
75621_75931_Bsu_+	75621	75931	+	tilS	0.564583	32.6667
75705_75991_Bsu_+	75705	75991	+	tilS	0.136597	32
75714_76085_Bsu_+	75714	76085	+	tilS	0.125	32
75838_76129_Bsu_+	75838	76129	+	tilS	0	28
75846_76134_Bsu_+	75846	76134	+	tilS	0	28
75904_76231_Bsu_+	75904	76231	+	tilS	0	26
75910_76160_Bsu_+	75910	76160	+	tilS	0	26
75989_76331_Bsu_+	75989	76331	+	tilS	0	28
76361_76725_Bsu_+	76361	76725	+	hprT	0	34.6667
76362_76578_Bsu_+	76362	76578	+	hprT	0	33.3333
76362_76664_Bsu_+	76362	76664	+	hprT	0	34.6667
76367_76596_Bsu_+	76367	76596	+	hprT	0	34
76367_76616_Bsu_+	76367	76616	+	hprT	0	34.6667
76367_76694_Bsu_+	76367	76694	+	hprT	0	34.6667
76377_76716_Bsu_+	76377	76716	+	hprT	0	34.6667
76487_76825_Bsu_+	76487	76825	+	hprT	0	33.3333
76507_76765_Bsu_+	76507	76765	+	hprT	0	32
76625_76866_Bsu_+	76625	76866	+	hprT	0	30.6667
76985_77288_Bsu_+	76985	77288	+	ftsH	0	32.6667
77043_77356_Bsu_+	77043	77356	+	ftsH	0	26.6667
77055_77316_Bsu_+	77055	77316	+	ftsH	0	26
77062_77305_Bsu_+	77062	77305	+	ftsH	0	26
77085_77409_Bsu_+	77085	77409	+	ftsH	0.0447761	28
77207_77438_Bsu_+	77207	77438	+	ftsH	0.0136986	28
77273_77438_Bsu_+	77273	77438	+	ftsH	0	27.3333
77273_77538_Bsu_+	77273	77538	+	ftsH	0	28.6667
77417_77583_Bsu_+	77417	77583	+	ftsH	0	22
77429_77689_Bsu_+	77429	77689	+	ftsH	0	26.6667
77519_77845_Bsu_+	77519	77845	+	ftsH	0	32.6667
77531_77690_Bsu_+	77531	77690	+	ftsH	0	26.6667
77604_77896_Bsu_+	77604	77896	+	ftsH	0	32.6667
77623_77839_Bsu_+	77623	77839	+	ftsH	0	32
77632_77934_Bsu_+	77632	77934	+	ftsH	0	32
77653_77934_Bsu_+	77653	77934	+	ftsH	0	30
77695_77923_Bsu_+	77695	77923	+	ftsH	0	26
77775_78125_Bsu_+	77775	78125	+	ftsH	0.105974	26
77835_78113_Bsu_+	77835	78113	+	ftsH	0.052027	26
77866_78251_Bsu_+	77866	78251	+	ftsH	0.0136986	24
77971_78299_Bsu_+	77971	78299	+	ftsH	0	22.6667
77979_78289_Bsu_+	77979	78289	+	ftsH	0	22.6667
78203_78547_Bsu_+	78203	78547	+	ftsH	0	29.3333
78253_78679_Bsu_+	78253	78679	+	ftsH	0	29.3333
78322_78681_Bsu_+	78322	78681	+	ftsH	0	25.3333
78390_78715_Bsu_+	78390	78715	+	ftsH	0	25.3333
78455_78681_Bsu_+	78455	78681	+	ftsH	0	25.3333
78455_78769_Bsu_+	78455	78769	+	ftsH	0	25.3333
78496_78788_Bsu_+	78496	78788	+	ftsH	0.0508475	25.3333
78532_78809_Bsu_+	78532	78809	+	ftsH	0.0333333	25.3333
78563_78774_Bsu_+	78563	78774	+	ftsH	0	25.3333
78576_78815_Bsu_+	78576	78815	+	ftsH	0	25.3333
79117_79448_Bsu_+	79117	79448	+	coaX	0	36
79117_79470_Bsu_+	79117	79470	+	coaX	0	36
79162_79504_Bsu_+	79162	79504	+	coaX	0	36
79237_79531_Bsu_+	79237	79531	+	coaX	0	32
79334_79642_Bsu_+	79334	79642	+	coaX	0.0933333	26.6667
79404_79752_Bsu_+	79404	79752	+	coaX	0.0555556	26.6667
79439_79650_Bsu_+	79439	79650	+	coaX	0.0704225	26
79447_79708_Bsu_+	79447	79708	+	coaX	0.0849206	26
79498_79725_Bsu_+	79498	79725	+	coaX	0.0422535	26
79520_79787_Bsu_+	79520	79787	+	coaX	0.027027	26
79542_79797_Bsu_+	79542	79797	+	coaX	0.0410959	25.3333
79976_80333_Bsu_+	79976	80333	+	hslO	0	30
80112_80401_Bsu_+	80112	80401	+	hslO	0	33.3333
80181_80474_Bsu_+	80181	80474	+	hslO	0	33.3333
80261_80432_Bsu_+	80261	80432	+	hslO	0	32.6667
80402_80666_Bsu_+	80402	80666	+	hslO	0	24.6667
80806_81096_Bsu_+	80806	81096	+	yacD	0	26
80851_81133_Bsu_+	80851	81133	+	yacD	0	28.6667
80853_81133_Bsu_+	80853	81133	+	yacD	0	28.6667
80875_81171_Bsu_+	80875	81171	+	yacD	0	28.6667
80930_81096_Bsu_+	80930	81096	+	yacD	0	24.6667
80956_81152_Bsu_+	80956	81152	+	yacD	0	28.6667
81055_81274_Bsu_+	81055	81274	+	yacD	0	29.3333
81164_81388_Bsu_+	81164	81388	+	yacD	0	28.6667
81176_81459_Bsu_+	81176	81459	+	yacD	0	27.3333
81248_81650_Bsu_+	81248	81650	+	yacD	0	23.3333
81777_82057_Bsu_+	81777	82057	+	cysK	0	27.3333
81842_82110_Bsu_+	81842	82110	+	cysK	0	25.3333
81886_82126_Bsu_+	81886	82126	+	cysK	0	26.6667
81887_82221_Bsu_+	81887	82221	+	cysK	0	28
81897_82220_Bsu_+	81897	82220	+	cysK	0	28
81925_82186_Bsu_+	81925	82186	+	cysK	0	28
81973_82202_Bsu_+	81973	82202	+	cysK	0	28
82068_82439_Bsu_+	82068	82439	+	cysK	0	24.6667
82101_82393_Bsu_+	82101	82393	+	cysK	0	24
82143_82463_Bsu_+	82143	82463	+	cysK	0	24.6667
82212_82463_Bsu_+	82212	82463	+	cysK	0	24.6667
82264_82603_Bsu_+	82264	82603	+	cysK	0	25.3333
82299_82550_Bsu_+	82299	82550	+	cysK	0.114286	24.6667
82337_82542_Bsu_+	82337	82542	+	cysK	0.0140845	24.6667
82374_82690_Bsu_+	82374	82690	+	cysK	0	25.3333
82376_82647_Bsu_+	82376	82647	+	cysK	0	25.3333
82392_82632_Bsu_+	82392	82632	+	cysK	0.0136986	25.3333
82890_83233_Bsu_+	82890	83233	+	pabB	0	27.3333
82987_83237_Bsu_+	82987	83237	+	pabB	0.015873	28.6667
82988_83196_Bsu_+	82988	83196	+	pabB	0	26.6667
82988_83289_Bsu_+	82988	83289	+	pabB	0.015873	36.6667
83044_83281_Bsu_+	83044	83281	+	pabB	0	34.6667
83059_83307_Bsu_+	83059	83307	+	pabB	0	36.6667
83123_83338_Bsu_+	83123	83338	+	pabB	0	38.6667
83280_83647_Bsu_+	83280	83647	+	pabB	0.217484	29.3333
83309_83665_Bsu_+	83309	83665	+	pabB	0.287168	30.6667
83354_83665_Bsu_+	83354	83665	+	pabB	0.23451	30.6667
83468_83816_Bsu_+	83468	83816	+	pabB	0.488297	30.6667
83475_83665_Bsu_+	83475	83665	+	pabB	0.122807	30.6667
83559_83845_Bsu_+	83559	83845	+	pabB	0.114754	26.6667
83594_83897_Bsu_+	83594	83897	+	pabB	0	23.3333
83793_84110_Bsu_+	83793	84110	+	pabB	0	31.3333
83898_84131_Bsu_+	83898	84131	+	pabB	0	28
83940_84177_Bsu_+	83940	84177	+	pabB	0	28
84339_84664_Bsu_+	84339	84664	+	pabA	0	28.6667
84361_84651_Bsu_+	84361	84651	+	pabA	0	28.6667
84447_84728_Bsu_+	84447	84728	+	pabA	0	28
84581_84780_Bsu_+	84581	84780	+	pabA	0.0418623	22
84902_85232_Bsu_+	84902	85232	+	pabC	0	35.3333
84905_85199_Bsu_+	84905	85199	+	pabC	0	35.3333
85059_85335_Bsu_+	85059	85335	+	pabC	0	28
85088_85340_Bsu_+	85088	85340	+	pabC	0	28.6667
85088_85410_Bsu_+	85088	85410	+	pabC	0	28.6667
85150_85340_Bsu_+	85150	85340	+	pabC	0	28.6667
85179_85458_Bsu_+	85179	85458	+	pabC	0.0322581	30.6667
85203_85399_Bsu_+	85203	85399	+	pabC	0	28.6667
85237_85442_Bsu_+	85237	85442	+	pabC	0	29.3333
85285_85544_Bsu_+	85285	85544	+	pabC	0	30.6667
85399_85686_Bsu_+	85399	85686	+	pabC	0	26
85401_85686_Bsu_+	85401	85686	+	pabC	0	26
85409_85644_Bsu_+	85409	85644	+	pabC	0	26
85763_86043_Bsu_+	85763	86043	+	sul	0	25.3333
85778_86143_Bsu_+	85778	86143	+	sul	0	28
85847_86120_Bsu_+	85847	86120	+	sul	0	28
85906_86298_Bsu_+	85906	86298	+	sul	0	28.6667
85973_86177_Bsu_+	85973	86177	+	sul	0	28
85979_86305_Bsu_+	85979	86305	+	sul	0.0153846	28.6667
86159_86469_Bsu_+	86159	86469	+	sul	0	30
86183_86498_Bsu_+	86183	86498	+	sul	0	30
86184_86575_Bsu_+	86184	86575	+	sul	0	30
86225_86480_Bsu_+	86225	86480	+	sul	0	30
86608_86943_Bsu_+	86608	86943	+	folB	0	26
86632_86915_Bsu_+	86632	86915	+	folB	0	26
86636_86825_Bsu_+	86636	86825	+	folB	0	23.3333
86648_86862_Bsu_+	86648	86862	+	folB	0	24
87023_87373_Bsu_+	87023	87373	+	folK	0.030303	28.6667
87025_87306_Bsu_+	87025	87306	+	folK	0.030303	27.3333
87157_87399_Bsu_+	87157	87399	+	folK	0	28.6667
87679_88029_Bsu_+	87679	88029	+	dusB	0	27.3333
87693_88038_Bsu_+	87693	88038	+	dusB	0	28.6667
87748_88007_Bsu_+	87748	88007	+	dusB	0	25.3333
87776_87981_Bsu_+	87776	87981	+	dusB	0	25.3333
87806_88080_Bsu_+	87806	88080	+	dusB	0	28.6667
87904_88296_Bsu_+	87904	88296	+	dusB	0	28.6667
88140_88431_Bsu_+	88140	88431	+	dusB	0	24.6667
88140_88472_Bsu_+	88140	88472	+	dusB	0	24.6667
88140_88515_Bsu_+	88140	88515	+	dusB	0	24.6667
88163_88465_Bsu_+	88163	88465	+	dusB	0	24.6667
88182_88495_Bsu_+	88182	88495	+	dusB	0	24.6667
88287_88580_Bsu_+	88287	88580	+	dusB	0	23.3333
88322_88628_Bsu_+	88322	88628	+	dusB	0	23.3333
88753_89002_Bsu_+	88753	89002	+	lysS	0	22.6667
88773_89012_Bsu_+	88773	89012	+	lysS	0	22
88793_89023_Bsu_+	88793	89023	+	lysS	0	22
88797_89080_Bsu_+	88797	89080	+	lysS	0	22
88806_89234_Bsu_+	88806	89234	+	lysS	0.061553	30
88896_89234_Bsu_+	88896	89234	+	lysS	0.130108	30
88910_89185_Bsu_+	88910	89185	+	lysS	0.0625	28.6667
88983_89302_Bsu_+	88983	89302	+	lysS	0.305593	30
89024_89234_Bsu_+	89024	89234	+	lysS	0.0891266	30
89113_89443_Bsu_+	89113	89443	+	lysS	0.404062	28
89189_89559_Bsu_+	89189	89559	+	lysS	0.470064	31.3333
89274_89520_Bsu_+	89274	89520	+	lysS	0.251536	30
89279_89518_Bsu_+	89279	89518	+	lysS	0.237968	30
89336_89587_Bsu_+	89336	89587	+	lysS	0.315694	31.3333
89351_89587_Bsu_+	89351	89587	+	lysS	0.15063	31.3333
89571_89823_Bsu_+	89571	89823	+	lysS	0	21.3333
89654_89930_Bsu_+	89654	89930	+	lysS	0	27.3333
89745_89948_Bsu_+	89745	89948	+	lysS	0.152542	27.3333
89802_90047_Bsu_+	89802	90047	+	lysS	0.239151	30.6667
89802_90091_Bsu_+	89802	90091	+	lysS	0.239151	30.6667
89969_90205_Bsu_+	89969	90205	+	lysS	0	30
101590_101890_Bsu_+	101590	101890	+	ctsR	0.0384615	31.3333
101960_102261_Bsu_+	101960	102261	+	mcsA	0.0714286	35.3333
101976_102321_Bsu_+	101976	102321	+	mcsA	0.0526316	34.6667
101993_102277_Bsu_+	101993	102277	+	mcsA	0	34.6667
102020_102280_Bsu_+	102020	102280	+	mcsA	0.0689655	34.6667
102047_102245_Bsu_+	102047	102245	+	mcsA	0	34.6667
102068_102291_Bsu_+	102068	102291	+	mcsA	0.123434	34
102075_102296_Bsu_+	102075	102296	+	mcsA	0.0689655	33.3333
102543_102854_Bsu_+	102543	102854	+	mcsB	0.0606061	32
102725_103099_Bsu_+	102725	103099	+	mcsB	0	34
102865_103099_Bsu_+	102865	103099	+	mcsB	0	28.6667
102865_103140_Bsu_+	102865	103140	+	mcsB	0	30
102915_103092_Bsu_+	102915	103092	+	mcsB	0	28.6667
103083_103434_Bsu_+	103083	103434	+	mcsB	0	30
103133_103389_Bsu_+	103133	103389	+	mcsB	0	30
103179_103466_Bsu_+	103179	103466	+	mcsB	0	30
103184_103540_Bsu_+	103184	103540	+	mcsB	0	30
103196_103518_Bsu_+	103196	103518	+	mcsB	0	30
103210_103449_Bsu_+	103210	103449	+	mcsB	0	30
103220_103555_Bsu_+	103220	103555	+	mcsB	0	30
103283_103521_Bsu_+	103283	103521	+	mcsB	0	30
103284_103545_Bsu_+	103284	103545	+	mcsB	0	30
103614_103816_Bsu_+	103614	103816	+	clpC	0	25.3333
103624_103905_Bsu_+	103624	103905	+	clpC	0	27.3333
103654_103968_Bsu_+	103654	103968	+	clpC	0	30.6667
103682_103879_Bsu_+	103682	103879	+	clpC	0	25.3333
103737_104036_Bsu_+	103737	104036	+	clpC	0	30.6667
104049_104454_Bsu_+	104049	104454	+	clpC	0	25.3333
104103_104333_Bsu_+	104103	104333	+	clpC	0	24.6667
104103_104348_Bsu_+	104103	104348	+	clpC	0	24.6667
104178_104426_Bsu_+	104178	104426	+	clpC	0	25.3333
104294_104542_Bsu_+	104294	104542	+	clpC	0	30.6667
104299_104564_Bsu_+	104299	104564	+	clpC	0	30.6667
104309_104528_Bsu_+	104309	104528	+	clpC	0	28.6667
104427_104657_Bsu_+	104427	104657	+	clpC	0	30
104436_104786_Bsu_+	104436	104786	+	clpC	0.0900115	30.6667
104533_104876_Bsu_+	104533	104876	+	clpC	0.0918561	30.6667
104578_104835_Bsu_+	104578	104835	+	clpC	0.0153846	30.6667
104632_104814_Bsu_+	104632	104814	+	clpC	0	30.6667
104710_104993_Bsu_+	104710	104993	+	clpC	0	25.3333
104853_105226_Bsu_+	104853	105226	+	clpC	0.0294118	28.6667
105024_105254_Bsu_+	105024	105254	+	clpC	0	25.3333
105081_105300_Bsu_+	105081	105300	+	clpC	0.0281914	26.6667
105109_105416_Bsu_+	105109	105416	+	clpC	0	30.6667
105117_105367_Bsu_+	105117	105367	+	clpC	0.0491803	30.6667
105119_105347_Bsu_+	105119	105347	+	clpC	0.0819672	30.6667
105266_105584_Bsu_+	105266	105584	+	clpC	0.0294118	29.3333
105446_105707_Bsu_+	105446	105707	+	clpC	0.047619	27.3333
105509_105879_Bsu_+	105509	105879	+	clpC	0.111111	30.6667
105517_105779_Bsu_+	105517	105779	+	clpC	0	29.3333
105540_105804_Bsu_+	105540	105804	+	clpC	0.0357143	30
105585_105836_Bsu_+	105585	105836	+	clpC	0	30.6667
105592_105823_Bsu_+	105592	105823	+	clpC	0.0740741	30.6667
105623_105853_Bsu_+	105623	105853	+	clpC	0.0740741	30.6667
106179_106513_Bsu_+	106179	106513	+	radA	0.235498	30.6667
106184_106446_Bsu_+	106184	106446	+	radA	0.254751	27.3333
106260_106564_Bsu_+	106260	106564	+	radA	0.0883838	30.6667
106322_106691_Bsu_+	106322	106691	+	radA	0.0508475	34
106331_106652_Bsu_+	106331	106652	+	radA	0	32.6667
106343_106677_Bsu_+	106343	106677	+	radA	0.0303658	34
106359_106571_Bsu_+	106359	106571	+	radA	0.0606061	28
106379_106588_Bsu_+	106379	106588	+	radA	0.0153846	29.3333
106447_106768_Bsu_+	106447	106768	+	radA	0.0163934	34
106458_106771_Bsu_+	106458	106771	+	radA	0.1	34
106483_106859_Bsu_+	106483	106859	+	radA	0	34
106499_106794_Bsu_+	106499	106794	+	radA	0.0322581	34
106653_106999_Bsu_+	106653	106999	+	radA	0	31.3333
106759_107081_Bsu_+	106759	107081	+	radA	0	31.3333
106760_106999_Bsu_+	106760	106999	+	radA	0	31.3333
106852_107114_Bsu_+	106852	107114	+	radA	0.025641	28.6667
106916_107197_Bsu_+	106916	107197	+	radA	0.0684932	28
106989_107295_Bsu_+	106989	107295	+	radA	0	32
106990_107295_Bsu_+	106990	107295	+	radA	0	32
106990_107362_Bsu_+	106990	107362	+	radA	0	32
106993_107223_Bsu_+	106993	107223	+	radA	0	28.6667
107002_107228_Bsu_+	107002	107228	+	radA	0	30.6667
107028_107291_Bsu_+	107028	107291	+	radA	0	32
107085_107466_Bsu_+	107085	107466	+	radA	0	32
107506_107758_Bsu_+	107506	107758	+	yacK	0	31.3333
107538_107848_Bsu_+	107538	107848	+	yacK	0	31.3333
107586_107818_Bsu_+	107586	107818	+	yacK	0	31.3333
107679_108009_Bsu_+	107679	108009	+	yacK	0.04	26
107740_108113_Bsu_+	107740	108113	+	yacK	0.186656	30.6667
107821_108160_Bsu_+	107821	108160	+	yacK	0.0612245	30.6667
107838_108009_Bsu_+	107838	108009	+	yacK	0.0588235	25.3333
107939_108176_Bsu_+	107939	108176	+	yacK	0	30.6667
107974_108212_Bsu_+	107974	108212	+	yacK	0	30
108001_108300_Bsu_+	108001	108300	+	yacK	0	32.6667
108009_108308_Bsu_+	108009	108308	+	yacK	0	33.3333
108049_108361_Bsu_+	108049	108361	+	yacK	0	37.3333
108161_108405_Bsu_+	108161	108405	+	yacK	0	37.3333
108161_108490_Bsu_+	108161	108490	+	yacK	0	37.3333
108756_109000_Bsu_+	108756	109000	+	yacL	0	40
108756_109088_Bsu_+	108756	109088	+	yacL	0.0980392	44.6667
108775_108998_Bsu_+	108775	108998	+	yacL	0	40
108789_108996_Bsu_+	108789	108996	+	yacL	0	40
108836_109104_Bsu_+	108836	109104	+	yacL	0.0966038	44.6667
108850_109165_Bsu_+	108850	109165	+	yacL	0.167832	44.6667
108879_109157_Bsu_+	108879	109157	+	yacL	0.227673	44.6667
108880_109139_Bsu_+	108880	109139	+	yacL	0.212984	44.6667
108972_109297_Bsu_+	108972	109297	+	yacL	0.133333	36
108987_109288_Bsu_+	108987	109288	+	yacL	0.1	31.3333
109079_109328_Bsu_+	109079	109328	+	yacL	0	34.6667
109131_109466_Bsu_+	109131	109466	+	yacL	0	34.6667
109149_109453_Bsu_+	109149	109453	+	yacL	0	34.6667
109149_109510_Bsu_+	109149	109510	+	yacL	0	34.6667
109156_109540_Bsu_+	109156	109540	+	yacL	0	34.6667
109296_109729_Bsu_+	109296	109729	+	yacL	0	30
109298_109502_Bsu_+	109298	109502	+	yacL	0	29.3333
109406_109656_Bsu_+	109406	109656	+	yacL	0	30
109492_109754_Bsu_+	109492	109754	+	yacL	0	27.3333
109514_109764_Bsu_+	109514	109764	+	yacL	0	26.6667
109846_110057_Bsu_+	109846	110057	+	ispD	0	26.6667
109856_110182_Bsu_+	109856	110182	+	ispD	0	26.6667
109894_110256_Bsu_+	109894	110256	+	ispD	0	26.6667
109912_110142_Bsu_+	109912	110142	+	ispD	0	26.6667
109941_110258_Bsu_+	109941	110258	+	ispD	0	26.6667
110002_110372_Bsu_+	110002	110372	+	ispD	0	28
110091_110431_Bsu_+	110091	110431	+	ispD	0	28
110498_110778_Bsu_+	110498	110778	+	ispF	0	27.3333
110518_110708_Bsu_+	110518	110708	+	ispF	0	25.3333
110518_110746_Bsu_+	110518	110746	+	ispF	0	27.3333
110525_110752_Bsu_+	110525	110752	+	ispF	0	27.3333
110525_110808_Bsu_+	110525	110808	+	ispF	0	27.3333
110601_110916_Bsu_+	110601	110916	+	ispF	0	24.6667
110658_110939_Bsu_+	110658	110939	+	ispF	0	24.6667
111078_111253_Bsu_+	111078	111253	+	gltX	0	28.6667
111306_111637_Bsu_+	111306	111637	+	gltX	0	24.6667
111318_111680_Bsu_+	111318	111680	+	gltX	0	28
111325_111637_Bsu_+	111325	111637	+	gltX	0	24.6667
111329_111562_Bsu_+	111329	111562	+	gltX	0	20.6667
111379_111658_Bsu_+	111379	111658	+	gltX	0	28
111464_111726_Bsu_+	111464	111726	+	gltX	0	28.6667
111504_111721_Bsu_+	111504	111721	+	gltX	0	28.6667
111508_111756_Bsu_+	111508	111756	+	gltX	0	28.6667
111520_111901_Bsu_+	111520	111901	+	gltX	0.0153846	28.6667
111591_111901_Bsu_+	111591	111901	+	gltX	0.0163934	28
111599_111853_Bsu_+	111599	111853	+	gltX	0.0666667	28
111628_111923_Bsu_+	111628	111923	+	gltX	0	28
111659_112008_Bsu_+	111659	112008	+	gltX	0.0144928	34
111679_111918_Bsu_+	111679	111918	+	gltX	0	26
111726_112044_Bsu_+	111726	112044	+	gltX	0	34
111759_112013_Bsu_+	111759	112013	+	gltX	0.0144928	34
111836_112078_Bsu_+	111836	112078	+	gltX	0	34
111866_112047_Bsu_+	111866	112047	+	gltX	0	34
111917_112409_Bsu_+	111917	112409	+	gltX	0	34
112095_112304_Bsu_+	112095	112304	+	gltX	0	30
112107_112332_Bsu_+	112107	112332	+	gltX	0	29.3333
112270_112468_Bsu_+	112270	112468	+	gltX	0	22
112953_113288_Bsu_+	112953	113288	+	cysE	0	26.6667
112956_113253_Bsu_+	112956	113253	+	cysE	0	26.6667
113054_113356_Bsu_+	113054	113356	+	cysE	0	30.6667
113545_113814_Bsu_+	113545	113814	+	cysS	0	29.3333
113649_113943_Bsu_+	113649	113943	+	cysS	0	25.3333
113686_114006_Bsu_+	113686	114006	+	cysS	0	25.3333
113700_113961_Bsu_+	113700	113961	+	cysS	0	24.6667
113738_114052_Bsu_+	113738	114052	+	cysS	0	24
113773_114039_Bsu_+	113773	114039	+	cysS	0	24
113844_114118_Bsu_+	113844	114118	+	cysS	0	22.6667
113945_114212_Bsu_+	113945	114212	+	cysS	0	22.6667
114030_114310_Bsu_+	114030	114310	+	cysS	0	28
114074_114433_Bsu_+	114074	114433	+	cysS	0.197352	36
114108_114433_Bsu_+	114108	114433	+	cysS	0.126103	36
114132_114368_Bsu_+	114132	114368	+	cysS	0	36
114144_114433_Bsu_+	114144	114433	+	cysS	0.0508475	36
114277_114485_Bsu_+	114277	114485	+	cysS	0.15889	29.3333
114287_114630_Bsu_+	114287	114630	+	cysS	0.189011	28.6667
114332_114594_Bsu_+	114332	114594	+	cysS	0.0606061	26
114341_114609_Bsu_+	114341	114609	+	cysS	0	26
114424_114629_Bsu_+	114424	114629	+	cysS	0	27.3333
114498_114792_Bsu_+	114498	114792	+	cysS	0	38
114878_115158_Bsu_+	114878	115158	+	mrnC	0	32.6667
115339_115718_Bsu_+	115339	115718	+	rlmB	0	25.3333
115421_115772_Bsu_+	115421	115772	+	rlmB	0.0144928	25.3333
115468_115828_Bsu_+	115468	115828	+	rlmB	0.0144928	25.3333
115506_115864_Bsu_+	115506	115864	+	rlmB	0.0557276	24.6667
115607_115979_Bsu_+	115607	115979	+	rlmB	0	26.6667
115612_115872_Bsu_+	115612	115872	+	rlmB	0	24
115834_115984_Bsu_+	115834	115984	+	rlmB	0	27.3333
116056_116364_Bsu_+	116056	116364	+	yacP	0	26
116149_116432_Bsu_+	116149	116432	+	yacP	0	26
116635_116921_Bsu_+	116635	116921	+	sigH	0	30
116683_116959_Bsu_+	116683	116959	+	sigH	0.152542	30
116955_117147_Bsu_+	116955	117147	+	sigH	0	28
116989_117214_Bsu_+	116989	117214	+	sigH	0	28
116992_117234_Bsu_+	116992	117234	+	sigH	0	28
117041_117226_Bsu_+	117041	117226	+	sigH	0	27.3333
117910_118206_Bsu_+	117910	118206	+	nusG	0	26.6667
117918_118156_Bsu_+	117918	118156	+	nusG	0	24.6667
118003_118287_Bsu_+	118003	118287	+	nusG	0	26.6667
118640_118895_Bsu_+	118640	118895	+	rplK	0.0943257	32.6667
118640_118980_Bsu_+	118640	118980	+	rplK	0.0943257	32.6667
118640_118997_Bsu_+	118640	118997	+	rplK	0.0943257	32.6667
118736_118997_Bsu_+	118736	118997	+	rplK	0	31.3333
118740_119003_Bsu_+	118740	119003	+	rplK	0	31.3333
118780_118997_Bsu_+	118780	118997	+	rplK	0	24.6667
119149_119300_Bsu_+	119149	119300	+	rplA	0.0294118	24.6667
119166_119395_Bsu_+	119166	119395	+	rplA	0.0285714	25.3333
119178_119545_Bsu_+	119178	119545	+	rplA	0.0294118	28.6667
119225_119503_Bsu_+	119225	119503	+	rplA	0	26
119233_119599_Bsu_+	119233	119599	+	rplA	0	28.6667
119242_119481_Bsu_+	119242	119481	+	rplA	0	26
119312_119535_Bsu_+	119312	119535	+	rplA	0	28.6667
119427_119689_Bsu_+	119427	119689	+	rplA	0	28.6667
119448_119643_Bsu_+	119448	119643	+	rplA	0	26.6667
119590_119793_Bsu_+	119590	119793	+	rplA	0	30
120139_120508_Bsu_+	120139	120508	+	rplJ	0	31.3333
120172_120550_Bsu_+	120172	120550	+	rplJ	0.0294118	31.3333
120234_120543_Bsu_+	120234	120543	+	rplJ	0	31.3333
120642_120913_Bsu_+	120642	120913	+	rplL	0	27.3333
120649_120930_Bsu_+	120649	120930	+	rplL	0	27.3333
120660_120868_Bsu_+	120660	120868	+	rplL	0	27.3333
121070_121356_Bsu_+	121070	121356	+	ybxB	0	32
121073_121240_Bsu_+	121073	121240	+	ybxB	0.0163934	30.6667
121185_121550_Bsu_+	121185	121550	+	ybxB	0.256614	31.3333
121231_121511_Bsu_+	121231	121511	+	ybxB	0.0877193	29.3333
121302_121649_Bsu_+	121302	121649	+	ybxB	0.259768	31.3333
121326_121649_Bsu_+	121326	121649	+	ybxB	0.311334	31.3333
121333_121610_Bsu_+	121333	121610	+	ybxB	0.342114	31.3333
121336_121511_Bsu_+	121336	121511	+	ybxB	0.0714286	29.3333
121347_121624_Bsu_+	121347	121624	+	ybxB	0.326923	31.3333
121956_122257_Bsu_+	121956	122257	+	rpoB	0	37.3333
121959_122240_Bsu_+	121959	122240	+	rpoB	0.0344828	37.3333
121968_122304_Bsu_+	121968	122304	+	rpoB	0.0175439	37.3333
121974_122231_Bsu_+	121974	122231	+	rpoB	0	37.3333
122046_122198_Bsu_+	122046	122198	+	rpoB	0	31.3333
122046_122321_Bsu_+	122046	122321	+	rpoB	0	32
122100_122346_Bsu_+	122100	122346	+	rpoB	0	31.3333
122102_122348_Bsu_+	122102	122348	+	rpoB	0	31.3333
122137_122431_Bsu_+	122137	122431	+	rpoB	0	33.3333
122154_122439_Bsu_+	122154	122439	+	rpoB	0	33.3333
122175_122418_Bsu_+	122175	122418	+	rpoB	0	33.3333
122195_122464_Bsu_+	122195	122464	+	rpoB	0	33.3333
122277_122489_Bsu_+	122277	122489	+	rpoB	0	30.6667
122278_122648_Bsu_+	122278	122648	+	rpoB	0	31.3333
122295_122486_Bsu_+	122295	122486	+	rpoB	0	30.6667
122303_122602_Bsu_+	122303	122602	+	rpoB	0	31.3333
122312_122566_Bsu_+	122312	122566	+	rpoB	0	31.3333
122337_122665_Bsu_+	122337	122665	+	rpoB	0	31.3333
122357_122595_Bsu_+	122357	122595	+	rpoB	0	31.3333
122357_122732_Bsu_+	122357	122732	+	rpoB	0	31.3333
122527_122727_Bsu_+	122527	122727	+	rpoB	0	24.6667
122679_123011_Bsu_+	122679	123011	+	rpoB	0.105901	30.6667
122713_122878_Bsu_+	122713	122878	+	rpoB	0	26.6667
122713_123006_Bsu_+	122713	123006	+	rpoB	0	28.6667
122723_123089_Bsu_+	122723	123089	+	rpoB	0	29.3333
122769_123107_Bsu_+	122769	123107	+	rpoB	0	29.3333
122857_123193_Bsu_+	122857	123193	+	rpoB	0.140089	29.3333
122900_123193_Bsu_+	122900	123193	+	rpoB	0.262931	29.3333
122907_123153_Bsu_+	122907	123153	+	rpoB	0.0491803	29.3333
122907_123193_Bsu_+	122907	123193	+	rpoB	0.140089	29.3333
122987_123299_Bsu_+	122987	123299	+	rpoB	0.223936	30.6667
122989_123272_Bsu_+	122989	123272	+	rpoB	0.238785	30
123052_123275_Bsu_+	123052	123275	+	rpoB	0.0571429	30
123074_123400_Bsu_+	123074	123400	+	rpoB	0.169231	32
123184_123562_Bsu_+	123184	123562	+	rpoB	0.151515	31.3333
123191_123454_Bsu_+	123191	123454	+	rpoB	0.130435	30
123199_123447_Bsu_+	123199	123447	+	rpoB	0.0709402	30
123261_123633_Bsu_+	123261	123633	+	rpoB	0.0567463	28
123331_123573_Bsu_+	123331	123573	+	rpoB	0	28
123344_123633_Bsu_+	123344	123633	+	rpoB	0.0136986	28
123553_123797_Bsu_+	123553	123797	+	rpoB	0	29.3333
123613_123907_Bsu_+	123613	123907	+	rpoB	0	29.3333
123627_123946_Bsu_+	123627	123946	+	rpoB	0	29.3333
123679_123960_Bsu_+	123679	123960	+	rpoB	0	26.6667
123746_124081_Bsu_+	123746	124081	+	rpoB	0	27.3333
123768_124052_Bsu_+	123768	124052	+	rpoB	0	27.3333
123768_124163_Bsu_+	123768	124163	+	rpoB	0	27.3333
123810_124094_Bsu_+	123810	124094	+	rpoB	0	27.3333
123874_124166_Bsu_+	123874	124166	+	rpoB	0	25.3333
123898_124163_Bsu_+	123898	124163	+	rpoB	0	25.3333
123949_124163_Bsu_+	123949	124163	+	rpoB	0	22
124095_124445_Bsu_+	124095	124445	+	rpoB	0	29.3333
124275_124656_Bsu_+	124275	124656	+	rpoB	0.05	26.6667
124299_124564_Bsu_+	124299	124564	+	rpoB	0	25.3333
124309_124656_Bsu_+	124309	124656	+	rpoB	0.0379747	26.6667
124441_124723_Bsu_+	124441	124723	+	rpoB	0.0379747	28.6667
124451_124808_Bsu_+	124451	124808	+	rpoB	0.0512821	29.3333
124628_125012_Bsu_+	124628	125012	+	rpoB	0.0810811	29.3333
124647_125029_Bsu_+	124647	125029	+	rpoB	0.192773	29.3333
124722_124962_Bsu_+	124722	124962	+	rpoB	0.0810811	29.3333
124778_125079_Bsu_+	124778	125079	+	rpoB	0	26
124851_125060_Bsu_+	124851	125060	+	rpoB	0	24.6667
124877_125217_Bsu_+	124877	125217	+	rpoB	0.0555556	29.3333
124905_125190_Bsu_+	124905	125190	+	rpoB	0.0833333	29.3333
125001_125355_Bsu_+	125001	125355	+	rpoB	0	30
125003_125267_Bsu_+	125003	125267	+	rpoB	0	30
125047_125340_Bsu_+	125047	125340	+	rpoB	0	30
125051_125282_Bsu_+	125051	125282	+	rpoB	0	30
125051_125336_Bsu_+	125051	125336	+	rpoB	0	30
125146_125447_Bsu_+	125146	125447	+	rpoB	0	28
125181_125378_Bsu_+	125181	125378	+	rpoB	0	28
125181_125415_Bsu_+	125181	125415	+	rpoB	0	28
125181_125444_Bsu_+	125181	125444	+	rpoB	0	28
125191_125401_Bsu_+	125191	125401	+	rpoB	0	28
125582_125877_Bsu_+	125582	125877	+	rpoC	0	27.3333
125597_125872_Bsu_+	125597	125872	+	rpoC	0	26.6667
125644_125895_Bsu_+	125644	125895	+	rpoC	0	25.3333
125665_126071_Bsu_+	125665	126071	+	rpoC	0.0498674	34
125693_125850_Bsu_+	125693	125850	+	rpoC	0	23.3333
125693_126011_Bsu_+	125693	126011	+	rpoC	0.0447761	34
125696_126013_Bsu_+	125696	126013	+	rpoC	0.0294118	34
125723_126057_Bsu_+	125723	126057	+	rpoC	0	34
125728_125971_Bsu_+	125728	125971	+	rpoC	0	33.3333
125802_126172_Bsu_+	125802	126172	+	rpoC	0.0647858	34
125846_126029_Bsu_+	125846	126029	+	rpoC	0.0294118	34
125855_126131_Bsu_+	125855	126131	+	rpoC	0.0829346	34
125898_126167_Bsu_+	125898	126167	+	rpoC	0.0526316	32
125904_126167_Bsu_+	125904	126167	+	rpoC	0.0344828	32
125977_126265_Bsu_+	125977	126265	+	rpoC	0	30
126022_126402_Bsu_+	126022	126402	+	rpoC	0.0285714	35.3333
126028_126296_Bsu_+	126028	126296	+	rpoC	0.0478469	28
126029_126380_Bsu_+	126029	126380	+	rpoC	0.0792589	35.3333
126083_126285_Bsu_+	126083	126285	+	rpoC	0.111455	28
126084_126489_Bsu_+	126084	126489	+	rpoC	0.184717	35.3333
126102_126431_Bsu_+	126102	126431	+	rpoC	0.0692542	35.3333
126122_126482_Bsu_+	126122	126482	+	rpoC	0.119481	35.3333
126130_126431_Bsu_+	126130	126431	+	rpoC	0.0588235	35.3333
126158_126387_Bsu_+	126158	126387	+	rpoC	0.0285714	35.3333
126205_126577_Bsu_+	126205	126577	+	rpoC	0.274859	35.3333
126264_126478_Bsu_+	126264	126478	+	rpoC	0.0974178	30.6667
126283_126546_Bsu_+	126283	126546	+	rpoC	0.115884	30.6667
126409_126664_Bsu_+	126409	126664	+	rpoC	0.105336	30
126422_126767_Bsu_+	126422	126767	+	rpoC	0.0952381	33.3333
126473_126713_Bsu_+	126473	126713	+	rpoC	0.030303	33.3333
126516_126800_Bsu_+	126516	126800	+	rpoC	0	33.3333
126678_126946_Bsu_+	126678	126946	+	rpoC	0.1	26.6667
126758_127020_Bsu_+	126758	127020	+	rpoC	0.401441	26
126835_127055_Bsu_+	126835	127055	+	rpoC	0.151411	26
126883_127127_Bsu_+	126883	127127	+	rpoC	0.158178	27.3333
126959_127158_Bsu_+	126959	127158	+	rpoC	0	27.3333
126986_127308_Bsu_+	126986	127308	+	rpoC	0.0877193	31.3333
127022_127308_Bsu_+	127022	127308	+	rpoC	0.0689655	31.3333
127092_127365_Bsu_+	127092	127365	+	rpoC	0.206363	31.3333
127209_127457_Bsu_+	127209	127457	+	rpoC	0.184746	30
127304_127647_Bsu_+	127304	127647	+	rpoC	0	30
127324_127679_Bsu_+	127324	127679	+	rpoC	0.154963	30
127328_127669_Bsu_+	127328	127669	+	rpoC	0.153793	30
127347_127547_Bsu_+	127347	127547	+	rpoC	0	28.6667
127384_127660_Bsu_+	127384	127660	+	rpoC	0.0526316	30
127387_127584_Bsu_+	127387	127584	+	rpoC	0.0175439	30
127402_127788_Bsu_+	127402	127788	+	rpoC	0	30
127467_127662_Bsu_+	127467	127662	+	rpoC	0	26.6667
127512_127841_Bsu_+	127512	127841	+	rpoC	0.0410959	26
127576_127798_Bsu_+	127576	127798	+	rpoC	0	24.6667
127638_127966_Bsu_+	127638	127966	+	rpoC	0.038961	27.3333
127721_127991_Bsu_+	127721	127991	+	rpoC	0.0540541	29.3333
127789_127996_Bsu_+	127789	127996	+	rpoC	0.0540541	29.3333
127877_128253_Bsu_+	127877	128253	+	rpoC	0.111197	28.6667
127972_128324_Bsu_+	127972	128324	+	rpoC	0	26.6667
127999_128328_Bsu_+	127999	128328	+	rpoC	0	27.3333
128016_128229_Bsu_+	128016	128229	+	rpoC	0	22
128071_128261_Bsu_+	128071	128261	+	rpoC	0	23.3333
128073_128425_Bsu_+	128073	128425	+	rpoC	0	28
128089_128397_Bsu_+	128089	128397	+	rpoC	0	28
128122_128356_Bsu_+	128122	128356	+	rpoC	0	28
128177_128436_Bsu_+	128177	128436	+	rpoC	0	28
128234_128518_Bsu_+	128234	128518	+	rpoC	0	26.6667
128278_128546_Bsu_+	128278	128546	+	rpoC	0.012987	24.6667
128347_128636_Bsu_+	128347	128636	+	rpoC	0	23.3333
128352_128509_Bsu_+	128352	128509	+	rpoC	0	21.3333
128374_128569_Bsu_+	128374	128569	+	rpoC	0	23.3333
128414_128757_Bsu_+	128414	128757	+	rpoC	0.0149254	26
128536_128919_Bsu_+	128536	128919	+	rpoC	0	29.3333
128573_128919_Bsu_+	128573	128919	+	rpoC	0	29.3333
128573_128994_Bsu_+	128573	128994	+	rpoC	0.170635	30.6667
128605_128838_Bsu_+	128605	128838	+	rpoC	0	28
128775_129019_Bsu_+	128775	129019	+	rpoC	0.201199	30.6667
128832_129150_Bsu_+	128832	129150	+	rpoC	0.297936	30
128844_129090_Bsu_+	128844	129090	+	rpoC	0.326389	30
129703_129927_Bsu_+	129703	129927	+	rpsL	0.239119	24.6667
129840_130041_Bsu_+	129840	130041	+	rpsL	0.0434783	28.6667
130191_130589_Bsu_+	130191	130589	+	rpsG	0	30.6667
130272_130521_Bsu_+	130272	130521	+	rpsG	0	28.6667
130282_130626_Bsu_+	130282	130626	+	rpsG	0	28.6667
130754_130983_Bsu_+	130754	130983	+	fusA	0	23.3333
130775_131001_Bsu_+	130775	131001	+	fusA	0	27.3333
130775_131123_Bsu_+	130775	131123	+	fusA	0	31.3333
130832_131068_Bsu_+	130832	131068	+	fusA	0	28
130851_131191_Bsu_+	130851	131191	+	fusA	0.0285714	31.3333
130895_131123_Bsu_+	130895	131123	+	fusA	0	31.3333
130902_131266_Bsu_+	130902	131266	+	fusA	0.0476427	31.3333
130954_131303_Bsu_+	130954	131303	+	fusA	0.0153846	30
130987_131311_Bsu_+	130987	131311	+	fusA	0	30
130989_131233_Bsu_+	130989	131233	+	fusA	0	30
131093_131287_Bsu_+	131093	131287	+	fusA	0	29.3333
131114_131408_Bsu_+	131114	131408	+	fusA	0.0461538	29.3333
131131_131408_Bsu_+	131131	131408	+	fusA	0.03125	26.6667
131156_131447_Bsu_+	131156	131447	+	fusA	0	26.6667
131436_131788_Bsu_+	131436	131788	+	fusA	0.173115	34
131502_131839_Bsu_+	131502	131839	+	fusA	0.0769231	34
131545_131809_Bsu_+	131545	131809	+	fusA	0	34
131582_131786_Bsu_+	131582	131786	+	fusA	0.015873	34
131636_131957_Bsu_+	131636	131957	+	fusA	0	30.6667
131662_131991_Bsu_+	131662	131991	+	fusA	0	29.3333
131795_132134_Bsu_+	131795	132134	+	fusA	0.0947581	28.6667
131844_132119_Bsu_+	131844	132119	+	fusA	0.0947581	28
131898_132107_Bsu_+	131898	132107	+	fusA	0.078869	26.6667
131956_132185_Bsu_+	131956	132185	+	fusA	0.0645161	29.3333
132034_132318_Bsu_+	132034	132318	+	fusA	0	28.6667
132039_132291_Bsu_+	132039	132291	+	fusA	0	28
132171_132465_Bsu_+	132171	132465	+	fusA	0.0144928	30
132222_132604_Bsu_+	132222	132604	+	fusA	0.0939279	30.6667
132300_132530_Bsu_+	132300	132530	+	fusA	0.118644	30.6667
132332_132694_Bsu_+	132332	132694	+	fusA	0.0645161	30.6667
132356_132755_Bsu_+	132356	132755	+	fusA	0.0175439	30.6667
132385_132692_Bsu_+	132385	132692	+	fusA	0	30
132501_132720_Bsu_+	132501	132720	+	fusA	0	30
132890_133135_Bsu_+	132890	133135	+	tufA	0.0647858	26.6667
132955_133272_Bsu_+	132955	133272	+	tufA	0.252775	26.6667
132983_133325_Bsu_+	132983	133325	+	tufA	0.16757	30
133007_133195_Bsu_+	133007	133195	+	tufA	0.0410959	22.6667
133041_133378_Bsu_+	133041	133378	+	tufA	0.241498	30
133043_133335_Bsu_+	133043	133335	+	tufA	0.241498	30
133064_133330_Bsu_+	133064	133330	+	tufA	0.182779	30
133084_133427_Bsu_+	133084	133427	+	tufA	0.159031	32
133090_133375_Bsu_+	133090	133375	+	tufA	0.178596	30
133148_133543_Bsu_+	133148	133543	+	tufA	0.0769231	32
133185_133486_Bsu_+	133185	133486	+	tufA	0.0461538	32
133240_133600_Bsu_+	133240	133600	+	tufA	0	32
133263_133520_Bsu_+	133263	133520	+	tufA	0	32
133265_133570_Bsu_+	133265	133570	+	tufA	0	32
133302_133570_Bsu_+	133302	133570	+	tufA	0	30.6667
133416_133753_Bsu_+	133416	133753	+	tufA	0	28
133425_133729_Bsu_+	133425	133729	+	tufA	0	26.6667
133472_133709_Bsu_+	133472	133709	+	tufA	0	26.6667
133480_133784_Bsu_+	133480	133784	+	tufA	0	28
133482_133784_Bsu_+	133482	133784	+	tufA	0	28
133540_133843_Bsu_+	133540	133843	+	tufA	0	28.6667
133577_133885_Bsu_+	133577	133885	+	tufA	0.229371	28.6667
133647_133905_Bsu_+	133647	133905	+	tufA	0.305017	28.6667
133659_133914_Bsu_+	133659	133914	+	tufA	0.358416	28.6667
133752_134010_Bsu_+	133752	134010	+	tufA	0.424705	31.3333
133775_134043_Bsu_+	133775	134043	+	tufA	0.374567	31.3333
134292_134549_Bsu_+	134292	134549	+	ybaC	0.351748	34
134415_134580_Bsu_+	134415	134580	+	ybaC	0.206897	34
134415_134771_Bsu_+	134415	134771	+	ybaC	0.418008	34
134423_134672_Bsu_+	134423	134672	+	ybaC	0.354142	34
134443_134725_Bsu_+	134443	134725	+	ybaC	0.270881	33.3333
134449_134831_Bsu_+	134449	134831	+	ybaC	0.519017	35.3333
134493_134762_Bsu_+	134493	134762	+	ybaC	0.340774	32.6667
134542_134720_Bsu_+	134542	134720	+	ybaC	0.178571	32.6667
134542_134894_Bsu_+	134542	134894	+	ybaC	0.492297	35.3333
134701_135011_Bsu_+	134701	135011	+	ybaC	0	36.6667
134736_135074_Bsu_+	134736	135074	+	ybaC	0.037037	36.6667
134821_135068_Bsu_+	134821	135068	+	ybaC	0.0196078	36.6667
135733_135975_Bsu_+	135733	135975	+	rplC	0	26.6667
[truncated: 45,389 more rows]
