# Supplementary material for: Purine bias in bacterial genes is driven by runaway transcription
Source: Nat Microbiol. 2026 Jun 15;11(7):2065–75. doi: 10.1038/s41564-026-02389-1 (PMC13323073; doi:10.1038/s41564-026-02389-1)
Supplement: Supplementary file 10 — Statistical source data. [file 41564_2026_2389_MOESM10_ESM.xlsx]

## Sheet: Fig. 3a, B. subtilis
start_posn_of_gene	fragment_start	fragment_end	sense_strand	GC_skew_sense_strand	GC_skew_sense_strand	GC_skew_antisense_strand	GC_skew_antisense_strand	on_scatterplot
410	410	710	+	0.024	0.204545	-0.024	-0.204545	FALSE
410	460	760	+	-0.0166667	0.149171	0.0166667	-0.149171	FALSE
410	510	810	+	-0.0743802	0.0666667	0.0743802	-0.0666667	FALSE
410	560	860	+	-0.0243902	0.0449438	0.0243902	-0.0449438	FALSE
410	610	910	+	-0.015625	0.0635838	0.015625	-0.0635838	FALSE
410	660	960	+	-0.0393701	0.0229885	0.0393701	-0.0229885	FALSE
410	710	1010	+	-0.121951	-0.011236	0.121951	0.011236	FALSE
410	760	1060	+	-0.046875	-0.0404624	0.046875	0.0404624	FALSE
410	810	1110	+	-0.0243902	0.0337079	0.0243902	-0.0337079	FALSE
410	860	1160	+	-0.0413223	0.0888889	0.0413223	-0.0888889	FALSE
410	910	1210	+	-0.042735	0.0978261	0.042735	-0.0978261	FALSE
410	960	1260	+	-0.0677966	0.147541	0.0677966	-0.147541	FALSE
410	1010	1310	+	0.0163934	0.173184	-0.0163934	-0.173184	FALSE
410	1060	1360	+	0.00787402	0.241379	-0.00787402	-0.241379	FALSE
410	1110	1410	+	-0.00826446	0.188889	0.00826446	-0.188889	TRUE
410	1160	1460	+	0.0163934	0.117318	-0.0163934	-0.117318	TRUE
410	1210	1510	+	0.0508475	0.147541	-0.0508475	-0.147541	FALSE
410	1260	1560	+	0.0782609	0.182796	-0.0782609	-0.182796	FALSE
410	1310	1610	+	0.00869565	0.11828	-0.00869565	-0.11828	FALSE
410	1360	1660	+	0.0434783	0.0860215	-0.0434783	-0.0860215	FALSE
410	1410	1710	+	0.0491803	0.128492	-0.0491803	-0.128492	FALSE
1939	1939	2239	+	0.0545455	0.0890052	-0.0545455	-0.0890052	FALSE
1939	1989	2289	+	0.045045	0.0631579	-0.045045	-0.0631579	FALSE
1939	2039	2339	+	0.111111	0.0652174	-0.111111	-0.0652174	FALSE
1939	2089	2389	+	0.027027	0.0947368	-0.027027	-0.0947368	FALSE
1939	2139	2439	+	0	0.0828729	0	-0.0828729	FALSE
1939	2189	2489	+	0.0166667	0.127072	-0.0166667	-0.127072	FALSE
1939	2239	2539	+	0.0163934	0.117318	-0.0163934	-0.117318	FALSE
1939	2289	2589	+	0.016129	0.152542	-0.016129	-0.152542	FALSE
1939	2339	2639	+	-0.0169492	0.169399	0.0169492	-0.169399	FALSE
1939	2389	2689	+	0.00787402	0.126437	-0.00787402	-0.126437	FALSE
1939	2439	2739	+	-0.016129	0.19774	0.016129	-0.19774	FALSE
1939	2489	2789	+	-0.0406504	0.157303	0.0406504	-0.157303	FALSE
1939	2539	2839	+	-0.0697674	0.162791	0.0697674	-0.162791	FALSE
1939	2589	2889	+	-0.0697674	0.139535	0.0697674	-0.139535	FALSE
1939	2639	2939	+	-0.024	0.125	0.024	-0.125	FALSE
1939	2689	2989	+	0.0322581	0.163842	-0.0322581	-0.163842	FALSE
1939	2739	3039	+	0.072	0.113636	-0.072	-0.113636	FALSE
3437	3437	3737	+	0.0687023	0.305882	-0.0687023	-0.305882	FALSE
3437	3487	3787	+	0.0869565	0.312883	-0.0869565	-0.312883	FALSE
3437	3537	3837	+	0.132867	0.278481	-0.132867	-0.278481	FALSE
3437	3587	3887	+	0.0638298	0.2125	-0.0638298	-0.2125	FALSE
3437	3637	3937	+	0.0215827	0.123457	-0.0215827	-0.123457	TRUE
3437	3687	3987	+	-0.0510949	0.109756	0.0510949	-0.109756	FALSE
3437	3737	4037	+	-0.0503597	0.0740741	0.0503597	-0.0740741	FALSE
3437	3787	4087	+	-0.028169	0.106918	0.028169	-0.106918	FALSE
3437	3837	4137	+	-0.114286	0.0931677	0.114286	-0.0931677	FALSE
3437	3887	4187	+	-0.0597015	0.149701	0.0597015	-0.149701	FALSE
3437	3937	4237	+	0.0428571	0.204969	-0.0428571	-0.204969	FALSE
3437	3987	4287	+	0.107914	0.0864198	-0.107914	-0.0864198	FALSE
3437	4037	4337	+	0.117241	0.102564	-0.117241	-0.102564	FALSE
3437	4087	4387	+	0.134328	0.0538922	-0.134328	-0.0538922	FALSE
3437	4137	4437	+	0.155556	0.0240964	-0.155556	-0.0240964	FALSE
3437	4187	4487	+	0.140845	0.0314465	-0.140845	-0.0314465	FALSE
3437	4237	4537	+	0.106383	0.0125	-0.106383	-0.0125	FALSE
4867	4867	5167	+	0.151515	0.159763	-0.151515	-0.159763	FALSE
4867	4917	5217	+	0.173913	0.116564	-0.173913	-0.116564	FALSE
4867	4967	5267	+	0.148936	0.1	-0.148936	-0.1	FALSE
4867	5017	5317	+	0.111111	0.133758	-0.111111	-0.133758	FALSE
4867	5067	5367	+	0.136986	0.135484	-0.136986	-0.135484	FALSE
4867	5117	5417	+	0.0694444	0.146497	-0.0694444	-0.146497	FALSE
4867	5167	5467	+	0.028169	0.132075	-0.028169	-0.132075	FALSE
4867	5217	5517	+	0.0070922	0.1875	-0.0070922	-0.1875	FALSE
4867	5267	5567	+	0.0153846	0.216374	-0.0153846	-0.216374	FALSE
4867	5317	5617	+	0.0634921	0.2	-0.0634921	-0.2	FALSE
4867	5367	5667	+	0.0793651	0.2	-0.0793651	-0.2	FALSE
4867	5417	5717	+	0.088	0.215909	-0.088	-0.215909	FALSE
4867	5467	5767	+	0.09375	0.248555	-0.09375	-0.248555	FALSE
4867	5517	5817	+	0.0806452	0.242938	-0.0806452	-0.242938	FALSE
4867	5567	5867	+	0.0298507	0.245509	-0.0298507	-0.245509	FALSE
4867	5617	5917	+	0.0147059	0.309091	-0.0147059	-0.309091	FALSE
4867	5667	5967	+	0.0075188	0.27381	-0.0075188	-0.27381	FALSE
4867	5717	6017	+	0.0676692	0.285714	-0.0676692	-0.285714	FALSE
4867	5767	6067	+	0.104478	0.353293	-0.104478	-0.353293	FALSE
4867	5817	6117	+	0.0869565	0.263804	-0.0869565	-0.263804	FALSE
4867	5867	6167	+	0.114286	0.229814	-0.114286	-0.229814	FALSE
4867	5917	6217	+	0.0647482	0.148148	-0.0647482	-0.148148	FALSE
4867	5967	6267	+	0.0588235	0.2	-0.0588235	-0.2	FALSE
4867	6017	6317	+	0.028169	0.18239	-0.028169	-0.18239	FALSE
4867	6067	6367	+	-0.0289855	0.128834	0.0289855	-0.128834	FALSE
4867	6117	6417	+	-0.0212766	0.1	0.0212766	-0.1	FALSE
4867	6167	6467	+	-0.0518519	0.13253	0.0518519	-0.13253	FALSE
4867	6217	6517	+	-0.0218978	0.158537	0.0218978	-0.158537	FALSE
4867	6267	6567	+	-0.0428571	0.15528	0.0428571	-0.15528	FALSE
4867	6317	6617	+	-0.0359712	0.135802	0.0359712	-0.135802	FALSE
4867	6367	6667	+	-0.0422535	0.119497	0.0422535	-0.119497	FALSE
4867	6417	6717	+	0.0359712	0.148148	-0.0359712	-0.148148	FALSE
4867	6467	6767	+	0.056338	0.194969	-0.056338	-0.194969	FALSE
6994	6994	7294	+	0.0839695	0.0470588	-0.0839695	-0.0470588	FALSE
6994	7044	7344	+	0.107914	-0.0617284	-0.107914	0.0617284	FALSE
6994	7094	7394	+	0.115942	0.0306748	-0.115942	-0.0306748	FALSE
6994	7144	7444	+	0.0518519	0.13253	-0.0518519	-0.13253	FALSE
6994	7194	7494	+	0.0416667	0.0828025	-0.0416667	-0.0828025	FALSE
6994	7244	7544	+	0.0416667	0.0700637	-0.0416667	-0.0700637	FALSE
6994	7294	7594	+	0.0612245	0.0779221	-0.0612245	-0.0779221	FALSE
6994	7344	7644	+	0.0344828	0.0897436	-0.0344828	-0.0897436	FALSE
6994	7394	7694	+	0.0198675	0.08	-0.0198675	-0.08	FALSE
6994	7444	7744	+	0.0506329	0.0909091	-0.0506329	-0.0909091	FALSE
6994	7494	7794	+	0.0463576	0.12	-0.0463576	-0.12	FALSE
6994	7544	7844	+	0.0791367	0.17284	-0.0791367	-0.17284	FALSE
6994	7594	7894	+	0.102941	0.2	-0.102941	-0.2	FALSE
6994	7644	7944	+	0.136364	0.207101	-0.136364	-0.207101	FALSE
6994	7694	7994	+	0.0655738	0.206704	-0.0655738	-0.206704	FALSE
6994	7744	8044	+	0.0598291	0.130435	-0.0598291	-0.130435	FALSE
6994	7794	8094	+	0.0491803	0.0949721	-0.0491803	-0.0949721	FALSE
6994	7844	8144	+	0.0634921	0.0857143	-0.0634921	-0.0857143	FALSE
6994	7894	8194	+	-0.047619	0.00571429	0.047619	-0.00571429	FALSE
6994	7944	8244	+	-0.0551181	0.0344828	0.0551181	-0.0344828	FALSE
6994	7994	8294	+	0.037037	0.0481928	-0.037037	-0.0481928	FALSE
6994	8044	8344	+	0.0625	0.109827	-0.0625	-0.109827	FALSE
6994	8094	8394	+	0.112903	0.152542	-0.112903	-0.152542	FALSE
6994	8144	8444	+	0.0731707	0.168539	-0.0731707	-0.168539	FALSE
6994	8194	8494	+	0.147541	0.22905	-0.147541	-0.22905	FALSE
6994	8244	8544	+	0.136	0.25	-0.136	-0.25	FALSE
6994	8294	8594	+	0.121951	0.235955	-0.121951	-0.235955	FALSE
6994	8344	8644	+	0.12	0.204545	-0.12	-0.204545	FALSE
6994	8394	8694	+	0.0697674	0.174419	-0.0697674	-0.174419	FALSE
6994	8444	8744	+	0.0757576	0.195266	-0.0757576	-0.195266	FALSE
6994	8494	8794	+	0.111111	0.204819	-0.111111	-0.204819	FALSE
6994	8544	8844	+	0.0518519	0.13253	-0.0518519	-0.13253	FALSE
6994	8594	8894	+	0.0229008	0.117647	-0.0229008	-0.117647	FALSE
6994	8644	8944	+	0.0447761	0.0898204	-0.0447761	-0.0898204	FALSE
6994	8694	8994	+	0.0526316	0.154762	-0.0526316	-0.154762	FALSE
6994	8744	9044	+	0.0454545	0.0769231	-0.0454545	-0.0769231	FALSE
6994	8794	9094	+	0.0434783	0.0552147	-0.0434783	-0.0552147	FALSE
6994	8844	9144	+	0.117647	0.127273	-0.117647	-0.127273	FALSE
6994	8894	9194	+	0.146853	0.189873	-0.146853	-0.189873	FALSE
6994	8944	9244	+	0.103448	0.320513	-0.103448	-0.320513	FALSE
6994	8994	9294	+	0.15493	0.295597	-0.15493	-0.295597	FALSE
6994	9044	9344	+	0.0972222	0.312102	-0.0972222	-0.312102	FALSE
6994	9094	9394	+	0.0935252	0.320988	-0.0935252	-0.320988	FALSE
6994	9144	9444	+	0.138686	0.365854	-0.138686	-0.365854	FALSE
14847	15794	15494	-	-0.132075	0.0461538	0.132075	-0.0461538	FALSE
14847	15744	15444	-	-0.117647	0.125628	0.117647	-0.125628	FALSE
14847	15694	15394	-	-0.0873786	0.121212	0.0873786	-0.121212	FALSE
14847	15644	15344	-	-0.046729	0.14433	0.046729	-0.14433	FALSE
14847	15594	15294	-	-0.00934579	0.14433	0.00934579	-0.14433	FALSE
14847	15544	15244	-	0.0841121	0.195876	-0.0841121	-0.195876	FALSE
14847	15494	15194	-	0.18	0.19403	-0.18	-0.19403	FALSE
14847	15444	15144	-	0.117647	0.145729	-0.117647	-0.145729	FALSE
14847	15394	15094	-	0.0642202	0.15625	-0.0642202	-0.15625	TRUE
14847	15344	15044	-	0.027027	0.157895	-0.027027	-0.157895	FALSE
14847	15294	14994	-	0.0458716	0.104167	-0.0458716	-0.104167	FALSE
14847	15244	14944	-	0.0630631	0.0842105	-0.0630631	-0.0842105	FALSE
14847	15194	14894	-	0.0630631	0.0526316	-0.0630631	-0.0526316	FALSE
15915	15915	16215	+	0.100775	0.104651	-0.100775	-0.104651	FALSE
15915	15965	16265	+	0.0697674	0.0813953	-0.0697674	-0.0813953	FALSE
15915	16015	16315	+	0.0634921	0.154286	-0.0634921	-0.154286	FALSE
15915	16065	16365	+	0.056	0.0681818	-0.056	-0.0681818	FALSE
15915	16115	16415	+	0.0569106	0.0561798	-0.0569106	-0.0561798	FALSE
15915	16165	16465	+	0.0940171	0.076087	-0.0940171	-0.076087	FALSE
15915	16215	16515	+	0.0714286	0.100529	-0.0714286	-0.100529	FALSE
15915	16265	16565	+	0.00917431	0.145833	-0.00917431	-0.145833	FALSE
15915	16315	16615	+	0.0420168	0.10989	-0.0420168	-0.10989	FALSE
15915	16365	16665	+	0.0983607	0.139665	-0.0983607	-0.139665	FALSE
15915	16415	16715	+	0.00813008	0.146067	-0.00813008	-0.146067	FALSE
15915	16465	16765	+	-0.023622	0.126437	0.023622	-0.126437	FALSE
15915	16515	16815	+	0.0588235	0.127273	-0.0588235	-0.127273	FALSE
15915	16565	16865	+	0.123288	0.0580645	-0.123288	-0.0580645	FALSE
15915	16615	16915	+	0.0962963	0.108434	-0.0962963	-0.108434	FALSE
15915	16665	16965	+	0.057971	0.153374	-0.057971	-0.153374	FALSE
15915	16715	17015	+	0.138889	0.0828025	-0.138889	-0.0828025	FALSE
15915	16765	17065	+	0.136986	0.135484	-0.136986	-0.135484	FALSE
15915	16815	17115	+	0.152778	0.133758	-0.152778	-0.133758	FALSE
15915	16865	17165	+	0.104478	0.233533	-0.104478	-0.233533	FALSE
15915	16915	17215	+	0.101449	0.239264	-0.101449	-0.239264	FALSE
15915	16965	17265	+	0.148936	0.175	-0.148936	-0.175	FALSE
15915	17015	17315	+	0.15493	0.220126	-0.15493	-0.220126	FALSE
15915	17065	17365	+	0.107914	0.197531	-0.107914	-0.197531	FALSE
17534	17534	17834	+	0.103448	0.113514	-0.103448	-0.113514	FALSE
17534	17584	17884	+	0.05	0.138122	-0.05	-0.138122	FALSE
17534	17634	17934	+	0.037037	0.139896	-0.037037	-0.139896	FALSE
17534	17684	17984	+	0.0990991	0.136842	-0.0990991	-0.136842	FALSE
17534	17734	18034	+	0.0925926	0.19171	-0.0925926	-0.19171	FALSE
17534	17784	18084	+	0.00884956	0.180851	-0.00884956	-0.180851	FALSE
17534	17834	18134	+	0.0862069	0.2	-0.0862069	-0.2	FALSE
17534	17884	18184	+	0.118644	0.147541	-0.118644	-0.147541	FALSE
17534	17934	18234	+	0.142857	0.188571	-0.142857	-0.188571	FALSE
17534	17984	18284	+	0.168	0.238636	-0.168	-0.238636	FALSE
17534	18034	18334	+	0.161765	0.151515	-0.161765	-0.151515	FALSE
17534	18084	18384	+	0.188406	0.116564	-0.188406	-0.116564	FALSE
17534	18134	18434	+	0.0869565	0.128834	-0.0869565	-0.128834	FALSE
17534	18184	18484	+	0.100775	0.116279	-0.100775	-0.116279	FALSE
17534	18234	18534	+	0.129032	0.118644	-0.129032	-0.118644	FALSE
17534	18284	18584	+	0.0967742	0.129944	-0.0967742	-0.129944	FALSE
17534	18334	18634	+	0.12069	0.210811	-0.12069	-0.210811	FALSE
17534	18384	18684	+	0.137931	0.254054	-0.137931	-0.254054	FALSE
17534	18434	18734	+	0.179487	0.23913	-0.179487	-0.23913	FALSE
17534	18484	18784	+	0.22314	0.311111	-0.22314	-0.311111	TRUE
17534	18534	18834	+	0.228346	0.218391	-0.228346	-0.218391	FALSE
19062	19062	19362	+	0.213333	0.139073	-0.213333	-0.139073	FALSE
19062	19112	19412	+	0.219178	0.083871	-0.219178	-0.083871	FALSE
19062	19162	19462	+	0.234043	-0.0125	-0.234043	0.0125	FALSE
19062	19212	19512	+	0.194245	-0.0123457	-0.194245	0.0123457	FALSE
19062	19262	19562	+	0.227273	-0.00591716	-0.227273	0.00591716	FALSE
19062	19312	19612	+	0.244444	-0.0120482	-0.244444	0.0120482	FALSE
19062	19362	19662	+	0.160305	0.0470588	-0.160305	-0.0470588	FALSE
19062	19412	19712	+	0.106383	0.025	-0.106383	-0.025	FALSE
19062	19462	19762	+	0.117241	0	-0.117241	0	FALSE
19062	19512	19812	+	0.109489	-0.0121951	-0.109489	0.0121951	FALSE
19062	19562	19862	+	0.0676692	0	-0.0676692	0	FALSE
19062	19612	19912	+	0.023622	0	-0.023622	0	FALSE
19968	19968	20268	+	0.172414	0	-0.172414	0	FALSE
19968	20018	20318	+	0.197279	-0.0649351	-0.197279	0.0649351	FALSE
19968	20068	20368	+	0.188406	-0.0797546	-0.188406	0.0797546	FALSE
19968	20118	20418	+	0.153846	-0.0994152	-0.153846	0.0994152	FALSE
19968	20168	20468	+	0.175573	-0.0941176	-0.175573	0.0941176	FALSE
19968	20218	20518	+	0.149254	-0.0778443	-0.149254	0.0778443	FALSE
20880	20880	21180	+	0.322314	0.244444	-0.322314	-0.244444	FALSE
20880	20930	21230	+	0.246154	0.192982	-0.246154	-0.192982	FALSE
20880	20980	21280	+	0.257576	0.230769	-0.257576	-0.230769	FALSE
20880	21030	21330	+	0.217391	0.165644	-0.217391	-0.165644	FALSE
20880	21080	21380	+	0.188406	0.116564	-0.188406	-0.116564	FALSE
20880	21130	21430	+	0.163121	-0.0125	-0.163121	0.0125	FALSE
20880	21180	21480	+	0.151079	-0.037037	-0.151079	0.037037	FALSE
20880	21230	21530	+	0.216783	0.0126582	-0.216783	-0.0126582	FALSE
20880	21280	21580	+	0.19708	0	-0.19708	0	FALSE
20880	21330	21630	+	0.0962963	0.0361446	-0.0962963	-0.0361446	FALSE
20880	21380	21680	+	0.0857143	-0.00621118	-0.0857143	0.00621118	FALSE
20880	21430	21730	+	0.0510949	0.097561	-0.0510949	-0.097561	FALSE
20880	21480	21780	+	0.0977444	0.0952381	-0.0977444	-0.0952381	FALSE
20880	21530	21830	+	0.0153846	0.0643275	-0.0153846	-0.0643275	FALSE
20880	21580	21880	+	0.0510949	0.0365854	-0.0510949	-0.0365854	FALSE
20880	21630	21930	+	0.0606061	0.0532544	-0.0606061	-0.0532544	FALSE
20880	21680	21980	+	0.0757576	0.0769231	-0.0757576	-0.0769231	FALSE
20880	21730	22030	+	0.080292	0.109756	-0.080292	-0.109756	FALSE
20880	21780	22080	+	0.0496454	0.1125	-0.0496454	-0.1125	FALSE
20880	21830	22130	+	0.132867	0.0886076	-0.132867	-0.0886076	FALSE
22496	23149	22849	-	0.111111	0.0777202	-0.111111	-0.0777202	FALSE
22496	23099	22799	-	0.145455	0.078534	-0.145455	-0.078534	FALSE
22496	23049	22749	-	0.0973451	0.0425532	-0.0973451	-0.0425532	FALSE
22496	22999	22699	-	0.0973451	0.0425532	-0.0973451	-0.0425532	FALSE
22496	22949	22649	-	0.170732	0.123596	-0.170732	-0.123596	FALSE
22496	22899	22599	-	0.136	0.0681818	-0.136	-0.0681818	FALSE
22496	22849	22549	-	0.0952381	0.0857143	-0.0952381	-0.0857143	FALSE
22496	22799	22499	-	0.0756303	0.0769231	-0.0756303	-0.0769231	FALSE
23146	23769	23469	-	0.026087	0.0752688	-0.026087	-0.0752688	FALSE
23146	23719	23419	-	-0.045045	0.115789	0.045045	-0.115789	FALSE
23146	23669	23369	-	-0.00900901	0.0947368	0.00900901	-0.0947368	FALSE
23146	23619	23319	-	-0.0677966	0.125683	0.0677966	-0.125683	FALSE
23146	23569	23269	-	-0.0677966	0.147541	0.0677966	-0.147541	FALSE
23146	23519	23219	-	-0.0322581	0.129944	0.0322581	-0.129944	FALSE
23146	23469	23169	-	-0.0381679	0.141176	0.0381679	-0.141176	FALSE
23868	25151	24851	-	-0.177305	0.1375	0.177305	-0.1375	FALSE
23868	25101	24801	-	-0.169014	0.157233	0.169014	-0.157233	FALSE
23868	25051	24751	-	-0.127517	0.0657895	0.127517	-0.0657895	FALSE
23868	25001	24701	-	-0.135484	0.123288	0.135484	-0.123288	FALSE
23868	24951	24651	-	-0.118881	0.151899	0.118881	-0.151899	FALSE
23868	24901	24601	-	-0.1	0.15528	0.1	-0.15528	FALSE
23868	24851	24551	-	-0.0364964	0.231707	0.0364964	-0.231707	FALSE
23868	24801	24501	-	-0.0147059	0.163636	0.0147059	-0.163636	FALSE
23868	24751	24451	-	0.00763359	0.176471	-0.00763359	-0.176471	FALSE
23868	24701	24401	-	0.024	0.136364	-0.024	-0.136364	FALSE
23868	24651	24351	-	0.0503597	0.135802	-0.0503597	-0.135802	FALSE
23868	24601	24301	-	0.0962963	0.0843373	-0.0962963	-0.0843373	FALSE
23868	24551	24251	-	0.0555556	-0.0191083	-0.0555556	0.0191083	FALSE
23868	24501	24201	-	0.0694444	0.044586	-0.0694444	-0.044586	FALSE
23868	24451	24151	-	0.104895	0.0253165	-0.104895	-0.0253165	FALSE
23868	24401	24101	-	0.0972222	0.0828025	-0.0972222	-0.0828025	FALSE
23868	24351	24051	-	-0.028169	0.0188679	0.028169	-0.0188679	FALSE
23868	24301	24001	-	-0.0135135	0.0980392	0.0135135	-0.0980392	FALSE
23868	24251	23951	-	0	0.163636	0	-0.163636	FALSE
23868	24201	23901	-	-0.0215827	0.0864198	0.0215827	-0.0864198	FALSE
25221	25766	25466	-	-0.046729	0.185567	0.046729	-0.185567	FALSE
25221	25716	25416	-	-0.0535714	0.185185	0.0535714	-0.185185	FALSE
25221	25666	25366	-	-0.0608696	0.129032	0.0608696	-0.129032	FALSE
25221	25616	25316	-	-0.0508475	0.114754	0.0508475	-0.114754	FALSE
25221	25566	25266	-	-0.0243902	0.146067	0.0243902	-0.146067	FALSE
25852	25852	26152	+	0.308271	0.0714286	-0.308271	-0.0714286	FALSE
25852	25902	26202	+	0.236111	-0.044586	-0.236111	0.044586	FALSE
25852	25952	26252	+	0.232877	-0.0580645	-0.232877	0.0580645	FALSE
25852	26002	26302	+	0.251701	-0.038961	-0.251701	0.038961	FALSE
26814	26814	27114	+	0.0149254	0.101796	-0.0149254	-0.101796	FALSE
26814	26864	27164	+	0.0289855	0.116564	-0.0289855	-0.116564	FALSE
26814	26914	27214	+	0.0597015	0.0538922	-0.0597015	-0.0538922	FALSE
26814	26964	27264	+	0.0697674	0.0581395	-0.0697674	-0.0581395	FALSE
26814	27014	27314	+	0	0.039548	0	-0.039548	FALSE
26814	27064	27364	+	-0.05	-0.00552486	0.05	0.00552486	FALSE
26814	27114	27414	+	0.0247934	0.0222222	-0.0247934	-0.0222222	FALSE
26814	27164	27464	+	0.0708661	0.0574713	-0.0708661	-0.0574713	FALSE
26814	27214	27514	+	0.0225564	0.0595238	-0.0225564	-0.0595238	FALSE
26814	27264	27564	+	0.0676692	0.0119048	-0.0676692	-0.0119048	FALSE
26814	27314	27614	+	0.115942	0.0306748	-0.115942	-0.0306748	FALSE
26814	27364	27664	+	0.161765	0.115152	-0.161765	-0.115152	FALSE
26814	27414	27714	+	0.0814815	0.0481928	-0.0814815	-0.0481928	FALSE
26814	27464	27764	+	0.0866142	0.0804598	-0.0866142	-0.0804598	FALSE
26814	27514	27814	+	0.105691	0.101124	-0.105691	-0.101124	FALSE
26814	27564	27864	+	0.0731707	0.168539	-0.0731707	-0.168539	FALSE
26814	27614	27914	+	0.0793651	0.12	-0.0793651	-0.12	FALSE
26814	27664	27964	+	0.0687023	0.129412	-0.0687023	-0.129412	FALSE
26814	27714	28014	+	0.102941	0.248485	-0.102941	-0.248485	FALSE
26814	27764	28064	+	0.0496454	0.2875	-0.0496454	-0.2875	FALSE
26814	27814	28114	+	0.0694444	0.312102	-0.0694444	-0.312102	FALSE
26814	27864	28164	+	0.0612245	0.298701	-0.0612245	-0.298701	FALSE
26814	27914	28214	+	0.0748299	0.324675	-0.0748299	-0.324675	FALSE
26814	27964	28264	+	0.0780142	0.25	-0.0780142	-0.25	FALSE
26814	28014	28314	+	0.0948905	0.158537	-0.0948905	-0.158537	FALSE
26814	28064	28364	+	0.112782	0.107143	-0.112782	-0.107143	FALSE
26814	28114	28414	+	0.168	0.136364	-0.168	-0.136364	FALSE
26814	28164	28464	+	0.206349	0.2	-0.206349	-0.2	FALSE
28529	28529	28829	+	0.294118	0.318681	-0.294118	-0.318681	FALSE
28867	28867	29167	+	0.173554	0.0555556	-0.173554	-0.0555556	FALSE
28867	28917	29217	+	0.145038	0.0235294	-0.145038	-0.0235294	FALSE
28867	28967	29267	+	0.163934	0.106145	-0.163934	-0.106145	FALSE
28867	29017	29317	+	0.0992366	0.152941	-0.0992366	-0.152941	FALSE
28867	29067	29367	+	0.0839695	0.141176	-0.0839695	-0.141176	FALSE
28867	29117	29417	+	0.0503597	0.148148	-0.0503597	-0.148148	FALSE
35845	35845	36145	+	0.254545	-0.0994764	-0.254545	0.0994764	FALSE
35845	35895	36195	+	0.218182	-0.0157068	-0.218182	0.0157068	FALSE
35845	35945	36245	+	0.185841	0.0957447	-0.185841	-0.0957447	FALSE
35845	35995	36295	+	0.160714	0.121693	-0.160714	-0.121693	FALSE
35845	36045	36345	+	0.105263	0.165775	-0.105263	-0.165775	FALSE
35845	36095	36395	+	0.0517241	0.102703	-0.0517241	-0.102703	FALSE
35845	36145	36445	+	0.0862069	0.135135	-0.0862069	-0.135135	FALSE
36478	36478	36778	+	0.183333	0.127072	-0.183333	-0.127072	FALSE
36478	36528	36828	+	0.210084	0.142857	-0.210084	-0.142857	FALSE
36478	36578	36878	+	0.189655	0.0918919	-0.189655	-0.0918919	FALSE
36478	36628	36928	+	0.155172	0.113514	-0.155172	-0.113514	FALSE
36478	36678	36978	+	0.142857	0.131868	-0.142857	-0.131868	FALSE
36478	36728	37028	+	0.230769	0.184783	-0.230769	-0.184783	FALSE
36478	36778	37078	+	0.2	0.215054	-0.2	-0.215054	FALSE
36478	36828	37128	+	0.189655	0.221622	-0.189655	-0.221622	FALSE
36478	36878	37178	+	0.165217	0.225806	-0.165217	-0.225806	FALSE
36478	36928	37228	+	0.152542	0.191257	-0.152542	-0.191257	FALSE
36478	36978	37278	+	0.145299	0.217391	-0.145299	-0.217391	FALSE
36478	37028	37328	+	0.107438	0.177778	-0.107438	-0.177778	FALSE
36478	37078	37378	+	0.0769231	0.169591	-0.0769231	-0.169591	FALSE
36478	37128	37428	+	0.088	0.147727	-0.088	-0.147727	FALSE
36478	37178	37478	+	0.0634921	0.2	-0.0634921	-0.2	FALSE
36478	37228	37528	+	0.0806452	0.231638	-0.0806452	-0.231638	FALSE
36478	37278	37578	+	0.109375	0.271676	-0.109375	-0.271676	FALSE
36478	37328	37628	+	0.15625	0.32948	-0.15625	-0.32948	FALSE
37720	37720	38020	+	0.0731707	-0.0786517	-0.0731707	0.0786517	FALSE
37720	37770	38070	+	0.0967742	-0.129944	-0.0967742	0.129944	FALSE
37720	37820	38120	+	0.100775	-0.162791	-0.100775	0.162791	FALSE
37720	37870	38170	+	0.12782	-0.154762	-0.12782	0.154762	FALSE
37720	37920	38220	+	0.114504	-0.117647	-0.114504	0.117647	FALSE
37720	37970	38270	+	0.0606061	-0.0887574	-0.0606061	0.0887574	FALSE
37720	38020	38320	+	0.0746269	-0.101796	-0.0746269	0.101796	FALSE
37720	38070	38370	+	0.1	-0.142857	-0.1	0.142857	FALSE
37720	38120	38420	+	0.0714286	-0.068323	-0.0714286	0.068323	FALSE
37720	38170	38470	+	0.115942	-0.0429448	-0.115942	0.0429448	FALSE
37720	38220	38520	+	0.0869565	-0.0797546	-0.0869565	0.0797546	FALSE
37720	38270	38570	+	0.0724638	-0.0674847	-0.0724638	0.0674847	FALSE
37720	38320	38620	+	0.0151515	0.0295858	-0.0151515	-0.0295858	FALSE
37720	38370	38670	+	-0.0746269	0.0898204	0.0746269	-0.0898204	FALSE
37720	38420	38720	+	-0.0827068	0.107143	0.0827068	-0.107143	FALSE
37720	38470	38770	+	-0.125	0.0867052	0.125	-0.0867052	FALSE
37720	38520	38820	+	-0.09375	0.121387	0.09375	-0.121387	FALSE
37720	38570	38870	+	-0.0534351	0.141176	0.0534351	-0.141176	FALSE
37720	38620	38920	+	-0.00729927	0.0609756	0.00729927	-0.0609756	FALSE
37720	38670	38970	+	0.0992366	0.0705882	-0.0992366	-0.0705882	FALSE
37720	38720	39020	+	0.0746269	0.0299401	-0.0746269	-0.0299401	FALSE
37720	38770	39070	+	0.142857	0.107143	-0.142857	-0.107143	FALSE
37720	38820	39120	+	0.153846	0.146199	-0.153846	-0.146199	FALSE
39159	39159	39459	+	0.152	0.147727	-0.152	-0.147727	FALSE
39159	39209	39509	+	0.168	0.125	-0.168	-0.125	FALSE
39159	39259	39559	+	0.173554	0.0666667	-0.173554	-0.0666667	FALSE
39159	39309	39609	+	0.140496	0.0222222	-0.140496	-0.0222222	FALSE
39159	39359	39659	+	0.145161	0.039548	-0.145161	-0.039548	FALSE
39159	39409	39709	+	0.196721	0.0391061	-0.196721	-0.0391061	FALSE
39159	39459	39759	+	0.15873	0.0742857	-0.15873	-0.0742857	FALSE
39871	39871	40171	+	0.107692	0.0994152	-0.107692	-0.0994152	FALSE
40213	40213	40513	+	0.0909091	0.193717	-0.0909091	-0.193717	FALSE
40213	40263	40563	+	0.135593	0.202186	-0.135593	-0.202186	FALSE
40213	40313	40613	+	0.213115	0.184358	-0.213115	-0.184358	FALSE
40665	40665	40965	+	0.136691	0.111111	-0.136691	-0.111111	FALSE
40665	40715	41015	+	0.106061	0.0532544	-0.106061	-0.0532544	FALSE
40665	40765	41065	+	0.0935252	0.123457	-0.0935252	-0.123457	FALSE
40665	40815	41115	+	0	0.167702	0	-0.167702	FALSE
40665	40865	41165	+	-0.114504	0.176471	0.114504	-0.176471	FALSE
40665	40915	41215	+	-0.0895522	0.209581	0.0895522	-0.209581	FALSE
40665	40965	41265	+	-0.0895522	0.185629	0.0895522	-0.185629	FALSE
40665	41015	41315	+	-0.0289855	0.226994	0.0289855	-0.226994	FALSE
40665	41065	41365	+	-0.0225564	0.166667	0.0225564	-0.166667	FALSE
40665	41115	41415	+	0	0.139665	0	-0.139665	FALSE
40665	41165	41465	+	0.0655738	0.0949721	-0.0655738	-0.0949721	FALSE
40665	41215	41515	+	0.0925926	0.0984456	-0.0925926	-0.0984456	FALSE
40665	41265	41565	+	0.0280374	0.123711	-0.0280374	-0.123711	FALSE
40665	41315	41615	+	-0.0192308	0.116751	0.0192308	-0.116751	FALSE
41657	41657	41957	+	0.245902	0.0837989	-0.245902	-0.0837989	FALSE
41657	41707	42007	+	0.209677	0.039548	-0.209677	-0.039548	FALSE
41657	41757	42057	+	0.206107	0.0235294	-0.206107	-0.0235294	FALSE
41657	41807	42107	+	0.209302	0.0116279	-0.209302	-0.0116279	FALSE
41657	41857	42157	+	0.209302	0.0232558	-0.209302	-0.0232558	FALSE
41657	41907	42207	+	0.209302	-0.0348837	-0.209302	0.0348837	FALSE
41657	41957	42257	+	0.160305	-0.0823529	-0.160305	0.0823529	FALSE
41657	42007	42307	+	0.203008	0.0119048	-0.203008	-0.0119048	FALSE
41657	42057	42357	+	0.18797	0.0833333	-0.18797	-0.0833333	FALSE
41657	42107	42407	+	0.19403	0.0778443	-0.19403	-0.0778443	FALSE
41657	42157	42457	+	0.227273	0.112426	-0.227273	-0.112426	FALSE
42499	42499	42799	+	0.186441	0.256831	-0.186441	-0.256831	FALSE
42499	42549	42849	+	0.186992	0.179775	-0.186992	-0.179775	FALSE
42917	42917	43217	+	0.152	0.0227273	-0.152	-0.0227273	FALSE
42917	42967	43267	+	0.11811	0.0804598	-0.11811	-0.0804598	FALSE
42917	43017	43317	+	0.0625	0.132948	-0.0625	-0.132948	FALSE
42917	43067	43367	+	0	0.207101	0	-0.207101	FALSE
42917	43117	43417	+	0.0597015	0.269461	-0.0597015	-0.269461	FALSE
42917	43167	43467	+	0.0503597	0.185185	-0.0503597	-0.185185	FALSE
42917	43217	43517	+	0.0144928	0.202454	-0.0144928	-0.202454	FALSE
42917	43267	43567	+	0.0416667	0.197452	-0.0416667	-0.197452	FALSE
42917	43317	43617	+	0.0724638	0.153374	-0.0724638	-0.153374	FALSE
43921	43921	44221	+	0.125926	0.168675	-0.125926	-0.168675	FALSE
43921	43971	44271	+	0.125926	0.156627	-0.125926	-0.156627	FALSE
43921	44021	44321	+	0.149254	0.101796	-0.149254	-0.101796	FALSE
43921	44071	44371	+	0.0708661	0.0114943	-0.0708661	-0.0114943	FALSE
43921	44121	44421	+	0.133858	0.103448	-0.133858	-0.103448	FALSE
43921	44171	44471	+	0.106061	0.0414201	-0.106061	-0.0414201	FALSE
43921	44221	44521	+	0.131783	0.0581395	-0.131783	-0.0581395	FALSE
43921	44271	44571	+	0.12	0.0909091	-0.12	-0.0909091	FALSE
43921	44321	44621	+	0.1875	0.144509	-0.1875	-0.144509	FALSE
43921	44371	44671	+	0.286822	0.290698	-0.286822	-0.290698	FALSE
43921	44421	44721	+	0.242424	0.195266	-0.242424	-0.195266	FALSE
43921	44471	44771	+	0.282443	0.247059	-0.282443	-0.247059	FALSE
45633	45633	45933	+	0.0232558	0.302326	-0.0232558	-0.302326	FALSE
45633	45683	45983	+	0.100775	0.290698	-0.100775	-0.290698	TRUE
45633	45733	46033	+	0.125	0.248555	-0.125	-0.248555	FALSE
45633	45783	46083	+	0.121212	0.266272	-0.121212	-0.266272	FALSE
45633	45833	46133	+	0.117647	0.187879	-0.117647	-0.187879	FALSE
45633	45883	46183	+	0.125926	0.144578	-0.125926	-0.144578	FALSE
45633	45933	46233	+	0.0909091	0.159763	-0.0909091	-0.159763	FALSE
45633	45983	46283	+	0.0977444	0.166667	-0.0977444	-0.166667	FALSE
45633	46033	46333	+	0.0827068	0.178571	-0.0827068	-0.178571	FALSE
45633	46083	46383	+	0.0625	0.0982659	-0.0625	-0.0982659	FALSE
45633	46133	46433	+	0.0588235	0.0769231	-0.0588235	-0.0769231	FALSE
45633	46183	46483	+	0.0782609	0.0430108	-0.0782609	-0.0430108	FALSE
45633	46233	46533	+	0.107438	-0.0222222	-0.107438	0.0222222	FALSE
45633	46283	46583	+	0.152	0	-0.152	0	FALSE
45633	46333	46633	+	0.15	-0.0276243	-0.15	0.0276243	FALSE
45633	46383	46683	+	0.125	-0.0404624	-0.125	0.0404624	FALSE
45633	46433	46733	+	0.169231	-0.0526316	-0.169231	0.0526316	FALSE
45633	46483	46783	+	0.1875	-0.0289017	-0.1875	0.0289017	FALSE
45633	46533	46833	+	0.177419	-0.0169492	-0.177419	0.0169492	FALSE
45633	46583	46883	+	0.183333	-0.0165746	-0.183333	0.0165746	FALSE
45633	46633	46933	+	0.133858	-0.0344828	-0.133858	0.0344828	FALSE
45633	46683	46983	+	0.142857	0.0514286	-0.142857	-0.0514286	FALSE
45633	46733	47033	+	0.112903	0.0734463	-0.112903	-0.0734463	FALSE
45633	46783	47083	+	0.015873	0.12	-0.015873	-0.12	FALSE
45633	46833	47133	+	0.0708661	0.114943	-0.0708661	-0.114943	FALSE
45633	46883	47183	+	0.0229008	0.141176	-0.0229008	-0.141176	FALSE
45633	46933	47233	+	0.0634921	0.177143	-0.0634921	-0.177143	FALSE
45633	46983	47283	+	0.0645161	0.265537	-0.0645161	-0.265537	FALSE
45633	47033	47333	+	0.0806452	0.231638	-0.0806452	-0.231638	FALSE
45633	47083	47383	+	0.178295	0.255814	-0.178295	-0.255814	FALSE
45633	47133	47433	+	0.169231	0.22807	-0.169231	-0.22807	FALSE
45633	47183	47483	+	0.19084	0.176471	-0.19084	-0.176471	FALSE
45633	47233	47533	+	0.193798	0.186047	-0.193798	-0.186047	FALSE
45633	47283	47583	+	0.19697	0.0532544	-0.19697	-0.0532544	FALSE
47706	47706	48006	+	0.291339	0.0229885	-0.291339	-0.0229885	FALSE
47706	47756	48056	+	0.296	0.0681818	-0.296	-0.0681818	FALSE
47706	47806	48106	+	0.228346	0.045977	-0.228346	-0.045977	FALSE
47706	47856	48156	+	0.28125	0.0982659	-0.28125	-0.0982659	FALSE
47706	47906	48206	+	0.317829	0.186047	-0.317829	-0.186047	FALSE
47706	47956	48256	+	0.344	0.147727	-0.344	-0.147727	FALSE
47706	48006	48306	+	0.253968	0.177143	-0.253968	-0.177143	FALSE
47706	48056	48356	+	0.194245	0.160494	-0.194245	-0.160494	FALSE
47706	48106	48406	+	0.211679	0.219512	-0.211679	-0.219512	FALSE
47706	48156	48456	+	0.123077	0.216374	-0.123077	-0.216374	FALSE
48629	48629	48929	+	0.15625	0.132948	-0.15625	-0.132948	FALSE
48629	48679	48979	+	0.0615385	0.216374	-0.0615385	-0.216374	FALSE
48629	48729	49029	+	0.0992366	0.2	-0.0992366	-0.2	FALSE
48629	48779	49079	+	0.119403	0.293413	-0.119403	-0.293413	FALSE
48629	48829	49129	+	0.0983607	0.329609	-0.0983607	-0.329609	FALSE
48629	48879	49179	+	0.154472	0.303371	-0.154472	-0.303371	FALSE
48629	48929	49229	+	0.136	0.340909	-0.136	-0.340909	FALSE
48629	48979	49279	+	0.190083	0.3	-0.190083	-0.3	TRUE
48629	49029	49329	+	0.176471	0.318681	-0.176471	-0.318681	FALSE
48629	49079	49379	+	0.172414	0.297297	-0.172414	-0.297297	FALSE
48629	49129	49429	+	0.20339	0.311475	-0.20339	-0.311475	FALSE
48629	49179	49479	+	0.220339	0.36612	-0.220339	-0.36612	FALSE
48629	49229	49529	+	0.252174	0.397849	-0.252174	-0.397849	FALSE
48629	49279	49579	+	0.254237	0.420765	-0.254237	-0.420765	FALSE
48629	49329	49629	+	0.247863	0.369565	-0.247863	-0.369565	FALSE
48629	49379	49679	+	0.163934	0.385475	-0.163934	-0.385475	FALSE
48629	49429	49729	+	0.131783	0.348837	-0.131783	-0.348837	FALSE
48629	49479	49779	+	0.0852713	0.27907	-0.0852713	-0.27907	FALSE
48629	49529	49829	+	0.0218978	0.195122	-0.0218978	-0.195122	FALSE
48629	49579	49879	+	0.0218978	0.121951	-0.0218978	-0.121951	FALSE
48629	49629	49929	+	0.0218978	0.195122	-0.0218978	-0.195122	FALSE
50087	50087	50387	+	0.120567	0.125	-0.120567	-0.125	FALSE
50087	50137	50437	+	0.144928	0.141104	-0.144928	-0.141104	FALSE
50087	50187	50487	+	0.180556	0.10828	-0.180556	-0.10828	FALSE
50087	50237	50537	+	0.175676	0.0980392	-0.175676	-0.0980392	FALSE
50087	50287	50587	+	0.160839	0.139241	-0.160839	-0.139241	FALSE
50087	50337	50637	+	0.239437	0.169811	-0.239437	-0.169811	FALSE
50640	50640	50940	+	0.145161	0.141243	-0.145161	-0.141243	FALSE
50640	50690	50990	+	0.142857	0.0857143	-0.142857	-0.0857143	FALSE
50640	50740	51040	+	0.114504	0.105882	-0.114504	-0.105882	FALSE
50640	50790	51090	+	0.0757576	0.0532544	-0.0757576	-0.0532544	FALSE
50640	50840	51140	+	0.107692	0.0526316	-0.107692	-0.0526316	FALSE
50640	50890	51190	+	0.0542636	0.0348837	-0.0542636	-0.0348837	FALSE
50640	50940	51240	+	0.0687023	0.0352941	-0.0687023	-0.0352941	FALSE
50640	50990	51290	+	0.0277778	-0.0191083	-0.0277778	0.0191083	FALSE
50640	51040	51340	+	0.00689655	-0.0128205	-0.00689655	0.0128205	FALSE
50640	51090	51390	+	-0.0206897	0.0128205	0.0206897	-0.0128205	FALSE
50640	51140	51440	+	-0.0656934	0.109756	0.0656934	-0.109756	FALSE
50640	51190	51490	+	-0.0496454	0.1	0.0496454	-0.1	FALSE
51680	51680	51980	+	0.268293	0.179775	-0.268293	-0.179775	FALSE
51680	51730	52030	+	0.255814	0.139535	-0.255814	-0.139535	FALSE
51680	51780	52080	+	0.246154	0.146199	-0.246154	-0.146199	FALSE
51680	51830	52130	+	0.203125	0.190751	-0.203125	-0.190751	FALSE
51680	51880	52180	+	0.107692	0.134503	-0.107692	-0.134503	FALSE
51680	51930	52230	+	0.123077	0.122807	-0.123077	-0.122807	FALSE
51680	51980	52280	+	0.0793651	0.108571	-0.0793651	-0.108571	FALSE
51680	52030	52330	+	0.0483871	0.0621469	-0.0483871	-0.0621469	FALSE
51680	52080	52380	+	0.0151515	0.0295858	-0.0151515	-0.0295858	FALSE
51680	52130	52430	+	-0.0147059	0.00606061	0.0147059	-0.00606061	FALSE
51680	52180	52480	+	0.0447761	0.00598802	-0.0447761	-0.00598802	FALSE
51680	52230	52530	+	0.112782	0.0119048	-0.112782	-0.0119048	FALSE
53516	53516	53816	+	0.0857143	0.10559	-0.0857143	-0.10559	FALSE
53516	53566	53866	+	0.146667	0.152318	-0.146667	-0.152318	FALSE
53516	53616	53916	+	0.186667	0.0860927	-0.186667	-0.0860927	FALSE
53516	53666	53966	+	0.142857	0.0340136	-0.142857	-0.0340136	FALSE
53516	53716	54016	+	0.141026	0.0482759	-0.141026	-0.0482759	FALSE
53516	53766	54066	+	0.139241	-0.00699301	-0.139241	0.00699301	FALSE
53516	53816	54116	+	0.166667	0.0758621	-0.166667	-0.0758621	FALSE
53516	53866	54166	+	0.178082	0.0580645	-0.178082	-0.0580645	FALSE
53516	53916	54216	+	0.126761	0.081761	-0.126761	-0.081761	FALSE
53516	53966	54266	+	0.156463	0.12987	-0.156463	-0.12987	FALSE
53516	54016	54316	+	0.253521	0.0943396	-0.253521	-0.0943396	FALSE
53516	54066	54366	+	0.304965	0.0875	-0.304965	-0.0875	FALSE
54441	54441	54741	+	0.0735294	0.00606061	-0.0735294	-0.00606061	FALSE
54441	54491	54791	+	0.0298507	0.0179641	-0.0298507	-0.0179641	FALSE
54441	54541	54841	+	0.134328	-0.0179641	-0.134328	0.0179641	FALSE
54441	54591	54891	+	0.121622	-0.0588235	-0.121622	0.0588235	FALSE
54441	54641	54941	+	0.148936	-0.025	-0.148936	0.025	FALSE
54441	54691	54991	+	0.0277778	-0.044586	-0.0277778	0.044586	FALSE
54441	54741	55041	+	0.0298507	0.0179641	-0.0298507	-0.0179641	FALSE
54441	54791	55091	+	0.0518519	0.0361446	-0.0518519	-0.0361446	FALSE
54441	54841	55141	+	0.0597015	0.0658683	-0.0597015	-0.0658683	FALSE
54441	54891	55191	+	0.126984	0.0514286	-0.126984	-0.0514286	FALSE
54441	54941	55241	+	0.056	0.0909091	-0.056	-0.0909091	FALSE
54441	54991	55291	+	0.165217	0.0860215	-0.165217	-0.0860215	FALSE
55295	55295	55595	+	0.0454545	0.136095	-0.0454545	-0.136095	FALSE
55295	55345	55645	+	0.151515	0.0769231	-0.151515	-0.0769231	FALSE
56352	56352	56652	+	0.155556	0.0843373	-0.155556	-0.0843373	FALSE
56352	56402	56702	+	0.109489	0.134146	-0.109489	-0.134146	FALSE
56352	56452	56752	+	0.124088	0.219512	-0.124088	-0.219512	FALSE
56352	56502	56802	+	0.125	0.248408	-0.125	-0.248408	FALSE
56352	56552	56852	+	0.0780142	0.25	-0.0780142	-0.25	FALSE
56352	56602	56902	+	0.101449	0.202454	-0.101449	-0.202454	FALSE
56352	56652	56952	+	0.161765	0.187879	-0.161765	-0.187879	FALSE
56352	56702	57002	+	0.138462	0.157895	-0.138462	-0.157895	FALSE
56352	56752	57052	+	0.131783	0.0697674	-0.131783	-0.0697674	FALSE
56352	56802	57102	+	0.15	0.116022	-0.15	-0.116022	FALSE
56352	56852	57152	+	0.136	0.0340909	-0.136	-0.0340909	FALSE
56352	56902	57202	+	0.170732	0.0337079	-0.170732	-0.0337079	FALSE
56352	56952	57252	+	0.16129	0.0734463	-0.16129	-0.0734463	FALSE
56352	57002	57302	+	0.142857	0.0628571	-0.142857	-0.0628571	FALSE
56352	57052	57352	+	0.149606	0.091954	-0.149606	-0.091954	FALSE
56352	57102	57402	+	0.212598	0.0344828	-0.212598	-0.0344828	FALSE
56352	57152	57452	+	0.19685	0.103448	-0.19685	-0.103448	TRUE
56352	57202	57502	+	0.181818	0.100592	-0.181818	-0.100592	FALSE
56352	57252	57552	+	0.206349	0.12	-0.206349	-0.12	FALSE
56352	57302	57602	+	0.2	0.0877193	-0.2	-0.0877193	FALSE
56352	57352	57652	+	0.223881	0.0658683	-0.223881	-0.0658683	FALSE
56352	57402	57702	+	0.176471	0.115152	-0.176471	-0.115152	FALSE
57745	57745	58045	+	0.145455	0.026178	-0.145455	-0.026178	FALSE
57745	57795	58095	+	0.0833333	0.104972	-0.0833333	-0.104972	FALSE
57745	57845	58145	+	0.03125	0.0520231	-0.03125	-0.0520231	FALSE
57745	57895	58195	+	-0.0381679	0.0235294	0.0381679	-0.0235294	FALSE
57745	57945	58245	+	0.015625	0.017341	-0.015625	-0.017341	FALSE
57745	57995	58295	+	-0.0298507	0.0179641	0.0298507	-0.0179641	FALSE
57745	58045	58345	+	-0.0422535	0.0691824	0.0422535	-0.0691824	FALSE
57745	58095	58395	+	0.0422535	0.0314465	-0.0422535	-0.0314465	FALSE
57745	58145	58445	+	0.0294118	0.0545455	-0.0294118	-0.0545455	FALSE
57745	58195	58495	+	0.102941	0.0787879	-0.102941	-0.0787879	FALSE
57745	58245	58545	+	0.020979	0.0759494	-0.020979	-0.0759494	FALSE
57745	58295	58595	+	0.0222222	0.13253	-0.0222222	-0.13253	FALSE
57745	58345	58645	+	0.0447761	0.113772	-0.0447761	-0.113772	FALSE
57745	58395	58695	+	-0.0151515	0.0650888	0.0151515	-0.0650888	FALSE
58783	58783	59083	+	0.121212	0.171598	-0.121212	-0.171598	FALSE
58783	58833	59133	+	0.176471	0.212121	-0.176471	-0.212121	FALSE
58783	58883	59183	+	0.130435	0.239264	-0.130435	-0.239264	FALSE
58783	58933	59233	+	0.124088	0.219512	-0.124088	-0.219512	FALSE
58783	58983	59283	+	0.0656934	0.121951	-0.0656934	-0.121951	FALSE
58783	59033	59333	+	0.0869565	0.0552147	-0.0869565	-0.0552147	FALSE
58783	59083	59383	+	0.100671	0.0789474	-0.100671	-0.0789474	FALSE
59504	59504	59804	+	0.138211	0.0561798	-0.138211	-0.0561798	FALSE
59504	59554	59854	+	0.138211	0.101124	-0.138211	-0.101124	TRUE
59504	59604	59904	+	0.0461538	0.0760234	-0.0461538	-0.0760234	FALSE
59504	59654	59954	+	0.0434783	0.00613497	-0.0434783	-0.00613497	FALSE
59504	59704	60004	+	0.129252	0.0779221	-0.129252	-0.0779221	TRUE
59504	59754	60054	+	0.125	0.044586	-0.125	-0.044586	FALSE
60430	60430	60730	+	-0.111111	-0.0120482	0.111111	0.0120482	FALSE
60430	60480	60780	+	-0.0428571	-0.0186335	0.0428571	0.0186335	FALSE
60430	60530	60830	+	-0.0359712	-0.0493827	0.0359712	0.0493827	FALSE
60430	60580	60880	+	-0.0289855	0.0429448	0.0289855	-0.0429448	FALSE
60430	60630	60930	+	0.108108	-0.00653595	-0.108108	0.00653595	FALSE
60430	60680	60980	+	0.148649	0.0196078	-0.148649	-0.0196078	FALSE
60430	60730	61030	+	0.167785	0	-0.167785	0	FALSE
60430	60780	61080	+	0.139073	-0.04	-0.139073	0.04	FALSE
60430	60830	61130	+	0.103448	0.0128205	-0.103448	-0.0128205	FALSE
60430	60880	61180	+	0.14094	0.0131579	-0.14094	-0.0131579	FALSE
60430	60930	61230	+	0.104478	0.113772	-0.104478	-0.113772	FALSE
60430	60980	61280	+	0.0814815	0.180723	-0.0814815	-0.180723	FALSE
60430	61030	61330	+	0.047619	0.154286	-0.047619	-0.154286	FALSE
60430	61080	61380	+	0.0731707	0.146067	-0.0731707	-0.146067	FALSE
60430	61130	61430	+	0.128205	0.173913	-0.128205	-0.173913	FALSE
60430	61180	61480	+	0.0909091	0.13089	-0.0909091	-0.13089	FALSE
60430	61230	61530	+	0.0677966	0.0273224	-0.0677966	-0.0273224	TRUE
60430	61280	61580	+	0.05	0.0276243	-0.05	-0.0276243	FALSE
60430	61330	61630	+	0.0923077	0.0760234	-0.0923077	-0.0760234	FALSE
60430	61380	61680	+	0.102362	0.091954	-0.102362	-0.091954	FALSE
60430	61430	61730	+	0.0992366	0.0117647	-0.0992366	-0.0117647	FALSE
60430	61480	61780	+	0.0746269	0.0658683	-0.0746269	-0.0658683	FALSE
60430	61530	61830	+	0.112676	0.0943396	-0.112676	-0.0943396	FALSE
60430	61580	61880	+	0.161765	0.139394	-0.161765	-0.139394	FALSE
60430	61630	61930	+	0.0992366	0.164706	-0.0992366	-0.164706	FALSE
60430	61680	61980	+	0.119403	0.161677	-0.119403	-0.161677	FALSE
60430	61730	62030	+	0.0866142	0.206897	-0.0866142	-0.206897	FALSE
60430	61780	62080	+	0.0806452	0.175141	-0.0806452	-0.175141	FALSE
60430	61830	62130	+	0.0769231	0.228261	-0.0769231	-0.228261	FALSE
60430	61880	62180	+	0.135593	0.224044	-0.135593	-0.224044	FALSE
60430	61930	62230	+	0.220339	0.202186	-0.220339	-0.202186	FALSE
60430	61980	62280	+	0.193548	0.186441	-0.193548	-0.186441	FALSE
60430	62030	62330	+	0.142857	0.154762	-0.142857	-0.154762	FALSE
60430	62080	62380	+	0.182482	0.195122	-0.182482	-0.195122	FALSE
60430	62130	62430	+	0.202797	0.139241	-0.202797	-0.139241	FALSE
60430	62180	62480	+	0.129252	0.0649351	-0.129252	-0.0649351	FALSE
60430	62230	62530	+	0.0596026	0.106667	-0.0596026	-0.106667	FALSE
60430	62280	62580	+	0.047619	0.194805	-0.047619	-0.194805	FALSE
60430	62330	62630	+	0.109589	0.264516	-0.109589	-0.264516	FALSE
60430	62380	62680	+	0.0896552	0.192308	-0.0896552	-0.192308	FALSE
60430	62430	62730	+	0.0647482	0.246914	-0.0647482	-0.246914	FALSE
60430	62480	62780	+	0.0526316	0.261905	-0.0526316	-0.261905	FALSE
60430	62530	62830	+	0.0827068	0.178571	-0.0827068	-0.178571	FALSE
60430	62580	62880	+	0.0656934	0.121951	-0.0656934	-0.121951	FALSE
60430	62630	62930	+	0.0758621	0.0769231	-0.0758621	-0.0769231	FALSE
60430	62680	62980	+	0.123288	0.0967742	-0.123288	-0.0967742	FALSE
60430	62730	63030	+	0.114094	0.0657895	-0.114094	-0.0657895	FALSE
60430	62780	63080	+	0.150685	0.083871	-0.150685	-0.083871	FALSE
60430	62830	63130	+	0.0945946	0.124183	-0.0945946	-0.124183	FALSE
60430	62880	63180	+	0.109589	0.122581	-0.109589	-0.122581	FALSE
60430	62930	63230	+	0.0958904	0.0709677	-0.0958904	-0.0709677	FALSE
60430	62980	63280	+	0.0684932	0.0967742	-0.0684932	-0.0967742	FALSE
60430	63030	63330	+	0.084507	0.081761	-0.084507	-0.081761	FALSE
60430	63080	63380	+	0.0657895	0.00671141	-0.0657895	-0.00671141	FALSE
60430	63130	63430	+	0.08	-0.0331126	-0.08	0.0331126	FALSE
60430	63180	63480	+	0.148387	0.0547945	-0.148387	-0.0547945	FALSE
60430	63230	63530	+	0.169014	0.0943396	-0.169014	-0.0943396	FALSE
60430	63280	63580	+	0.149254	0.113772	-0.149254	-0.113772	FALSE
60430	63330	63630	+	0.153285	0.158537	-0.153285	-0.158537	FALSE
60430	63380	63680	+	0.15625	0.179191	-0.15625	-0.179191	FALSE
60430	63430	63730	+	0.253968	0.234286	-0.253968	-0.234286	FALSE
60430	63480	63780	+	0.233333	0.171271	-0.233333	-0.171271	FALSE
60430	63530	63830	+	0.241935	0.186441	-0.241935	-0.186441	FALSE
60430	63580	63880	+	0.246154	0.251462	-0.246154	-0.251462	FALSE
60430	63630	63930	+	0.244444	0.204819	-0.244444	-0.204819	FALSE
64099	64099	64399	+	0.164179	0.0419162	-0.164179	-0.0419162	FALSE
64099	64149	64449	+	0.161765	0.0909091	-0.161765	-0.0909091	FALSE
64099	64199	64499	+	0.19084	0.0470588	-0.19084	-0.0470588	FALSE
64099	64249	64549	+	0.185714	0.0310559	-0.185714	-0.0310559	FALSE
64099	64299	64599	+	0.191176	0.10303	-0.191176	-0.10303	FALSE
64817	64817	65117	+	0.0892857	-0.132275	-0.0892857	0.132275	FALSE
64817	64867	65167	+	0.0280374	-0.195876	-0.0280374	0.195876	FALSE
64817	64917	65217	+	0	-0.227513	0	0.227513	FALSE
64817	64967	65267	+	0.0333333	-0.237569	-0.0333333	0.237569	FALSE
64817	65017	65317	+	0.0322581	-0.220339	-0.0322581	0.220339	FALSE
64817	65067	65367	+	0.0606061	-0.325444	-0.0606061	0.325444	FALSE
64817	65117	65417	+	0.0860927	-0.346667	-0.0860927	0.346667	FALSE
64817	65167	65467	+	0.100671	-0.184211	-0.100671	0.184211	FALSE
64817	65217	65517	+	0.120567	0	-0.120567	0	FALSE
64817	65267	65567	+	0.106061	-0.0650888	-0.106061	0.0650888	FALSE
64817	65317	65617	+	0.174603	-0.108571	-0.174603	0.108571	FALSE
64817	65367	65667	+	0.19685	0.0229885	-0.19685	-0.0229885	FALSE
64817	65417	65717	+	0.147541	0.00558659	-0.147541	-0.00558659	FALSE
64817	65467	65767	+	0.138211	0	-0.138211	0	FALSE
64817	65517	65817	+	0.11811	-0.103448	-0.11811	0.103448	FALSE
64817	65567	65867	+	0.129771	-0.0588235	-0.129771	0.0588235	FALSE
64817	65617	65917	+	0.12782	0.0357143	-0.12782	-0.0357143	TRUE
64817	65667	65967	+	0.115942	-0.0552147	-0.115942	0.0552147	FALSE
64817	65717	66017	+	0.2	-0.0434783	-0.2	0.0434783	TRUE
64817	65767	66067	+	0.202703	-0.0849673	-0.202703	0.0849673	FALSE
64817	65817	66117	+	0.184713	-0.180556	-0.184713	0.180556	FALSE
64817	65867	66167	+	0.197452	-0.152778	-0.197452	0.152778	FALSE
64817	65917	66217	+	0.177215	-0.272727	-0.177215	0.272727	FALSE
64817	65967	66267	+	0.176471	-0.27027	-0.176471	0.27027	FALSE
64817	66017	66317	+	0.170068	-0.337662	-0.170068	0.337662	FALSE
64817	66067	66367	+	0.188811	-0.278481	-0.188811	0.278481	FALSE
66405	66405	66705	+	0.182482	0.109756	-0.182482	-0.109756	FALSE
66405	66455	66755	+	0.202899	0.153374	-0.202899	-0.153374	FALSE
66405	66505	66805	+	0.165468	0.135802	-0.165468	-0.135802	FALSE
66405	66555	66855	+	0.180556	0.0191083	-0.180556	-0.0191083	FALSE
66405	66605	66905	+	0.156463	0.038961	-0.156463	-0.038961	FALSE
66405	66655	66955	+	0.144828	0.025641	-0.144828	-0.025641	FALSE
66405	66705	67005	+	0.194631	0.0526316	-0.194631	-0.0526316	FALSE
66405	66755	67055	+	0.138889	-0.0191083	-0.138889	0.0191083	FALSE
66405	66805	67105	+	0.134752	-0.0125	-0.134752	0.0125	FALSE
66405	66855	67155	+	0.0909091	0.0253165	-0.0909091	-0.0253165	FALSE
66405	66905	67205	+	0.128571	0.0931677	-0.128571	-0.0931677	FALSE
66405	66955	67255	+	0.0935252	0.123457	-0.0935252	-0.123457	FALSE
66405	67005	67305	+	0.0597015	0.0658683	-0.0597015	-0.0658683	FALSE
66405	67055	67355	+	0.131783	0.0930233	-0.131783	-0.0930233	FALSE
66405	67105	67405	+	0.15625	0.121387	-0.15625	-0.121387	FALSE
66405	67155	67455	+	0.237288	0.180328	-0.237288	-0.180328	FALSE
66405	67205	67505	+	0.12605	0.153846	-0.12605	-0.153846	FALSE
66405	67255	67555	+	0.133333	0.160221	-0.133333	-0.160221	FALSE
66405	67305	67605	+	0.241379	0.243243	-0.241379	-0.243243	FALSE
66405	67355	67655	+	0.15	0.21547	-0.15	-0.21547	FALSE
66405	67405	67705	+	0.133858	0.137931	-0.133858	-0.137931	FALSE
66405	67455	67755	+	0.0909091	0.147929	-0.0909091	-0.147929	FALSE
66405	67505	67805	+	0.23741	0.135802	-0.23741	-0.135802	FALSE
66405	67555	67855	+	0.246377	0.153374	-0.246377	-0.153374	FALSE
68216	68216	68516	+	0.344538	0.0549451	-0.344538	-0.0549451	FALSE
68515	68515	68815	+	0.0322581	-0.19774	-0.0322581	0.19774	FALSE
68515	68565	68865	+	-0.00869565	-0.236559	0.00869565	0.236559	FALSE
68515	68615	68915	+	0.0517241	-0.210811	-0.0517241	0.210811	FALSE
68515	68665	68965	+	0.0420168	-0.208791	-0.0420168	0.208791	FALSE
68515	68715	69015	+	-0.00854701	-0.195652	0.00854701	0.195652	FALSE
68515	68765	69065	+	-0.0363636	-0.183246	0.0363636	0.183246	TRUE
68515	68815	69115	+	0.0363636	-0.13089	-0.0363636	0.13089	FALSE
69168	69168	69468	+	0.101695	0.355191	-0.101695	-0.355191	FALSE
69168	69218	69518	+	0.145161	0.310734	-0.145161	-0.310734	FALSE
69626	69626	69926	+	0.162393	0.152174	-0.162393	-0.152174	FALSE
69626	69676	69976	+	0.0956522	0.16129	-0.0956522	-0.16129	FALSE
70538	70538	70838	+	0.0909091	-0.136095	-0.0909091	0.136095	FALSE
70538	70588	70888	+	0.0229008	-0.270588	-0.0229008	0.270588	FALSE
70538	70638	70938	+	-0.0149254	-0.353293	0.0149254	0.353293	FALSE
70538	70688	70988	+	0	-0.312102	0	0.312102	FALSE
70538	70738	71038	+	0.0285714	-0.242236	-0.0285714	0.242236	FALSE
70538	70788	71088	+	-0.0147059	-0.236364	0.0147059	0.236364	FALSE
70538	70838	71138	+	0	-0.173184	0	0.173184	FALSE
70538	70888	71188	+	0.03125	-0.156069	-0.03125	0.156069	FALSE
70538	70938	71238	+	0.0909091	-0.177778	-0.0909091	0.177778	FALSE
70538	70988	71288	+	0.152	-0.204545	-0.152	0.204545	FALSE
70538	71038	71338	+	0.11811	-0.195402	-0.11811	0.195402	FALSE
70538	71088	71388	+	0.253731	-0.161677	-0.253731	0.161677	FALSE
70538	71138	71438	+	0.253521	-0.27044	-0.253521	0.27044	FALSE
70538	71188	71488	+	0.226277	-0.256098	-0.226277	0.256098	FALSE
70538	71238	71538	+	0.183099	-0.157233	-0.183099	0.157233	FALSE
70538	71288	71588	+	0.119403	-0.0538922	-0.119403	0.0538922	FALSE
70538	71338	71638	+	0.102941	-0.0424242	-0.102941	0.0424242	FALSE
70538	71388	71688	+	-0.030303	-0.0177515	0.030303	0.0177515	FALSE
70538	71438	71738	+	-0.0735294	0.0787879	0.0735294	-0.0787879	FALSE
70538	71488	71788	+	-0.0229008	0.164706	0.0229008	-0.164706	FALSE
70538	71538	71838	+	-0.00813008	0.224719	0.00813008	-0.224719	FALSE
70538	71588	71888	+	0.00840336	0.21978	-0.00840336	-0.21978	FALSE
70538	71638	71938	+	0.0666667	0.226519	-0.0666667	-0.226519	FALSE
70538	71688	71988	+	0.0645161	0.242938	-0.0645161	-0.242938	FALSE
70538	71738	72038	+	0.131148	0.217877	-0.131148	-0.217877	FALSE
70538	71788	72088	+	0.102362	0.229885	-0.102362	-0.229885	FALSE
70538	71838	72138	+	0.107692	0.169591	-0.107692	-0.169591	FALSE
70538	71888	72188	+	0.136364	0.147929	-0.136364	-0.147929	FALSE
70538	71938	72238	+	0.0952381	0.131429	-0.0952381	-0.131429	FALSE
70538	71988	72288	+	0.0615385	0.111111	-0.0615385	-0.111111	FALSE
70538	72038	72338	+	0.00740741	0.144578	-0.00740741	-0.144578	FALSE
70538	72088	72388	+	0.048951	0.0759494	-0.048951	-0.0759494	FALSE
70538	72138	72438	+	0.0604027	0.144737	-0.0604027	-0.144737	FALSE
70538	72188	72488	+	0.027027	0.163399	-0.027027	-0.163399	FALSE
70538	72238	72538	+	0.0540541	0.254902	-0.0540541	-0.254902	FALSE
70538	72288	72588	+	0.0503597	0.197531	-0.0503597	-0.197531	FALSE
70538	72338	72638	+	0.0666667	0.168675	-0.0666667	-0.168675	FALSE
70538	72388	72688	+	0.046875	0.202312	-0.046875	-0.202312	FALSE
70538	72438	72738	+	0.0743802	0.133333	-0.0743802	-0.133333	FALSE
70538	72488	72788	+	0.16129	0.0508475	-0.16129	-0.0508475	FALSE
70538	72538	72838	+	0.1875	0.0404624	-0.1875	-0.0404624	FALSE
70538	72588	72888	+	0.276923	0.0760234	-0.276923	-0.0760234	FALSE
70538	72638	72938	+	0.263158	0.0952381	-0.263158	-0.0952381	FALSE
70538	72688	72988	+	0.220588	0.0545455	-0.220588	-0.0545455	FALSE
73106	73106	73406	+	0.145038	0.2	-0.145038	-0.2	FALSE
73106	73156	73456	+	0.185185	0.228916	-0.185185	-0.228916	FALSE
73106	73206	73506	+	0.223881	0.233533	-0.223881	-0.233533	FALSE
73106	73256	73556	+	0.194245	0.185185	-0.194245	-0.185185	FALSE
73106	73306	73606	+	0.145038	0.129412	-0.145038	-0.129412	FALSE
73106	73356	73656	+	0.218045	0.154762	-0.218045	-0.154762	FALSE
73106	73406	73706	+	0.167883	0.0609756	-0.167883	-0.0609756	FALSE
73106	73456	73756	+	0.123288	0.0193548	-0.123288	-0.0193548	FALSE
73106	73506	73806	+	0.0833333	0.0573248	-0.0833333	-0.0573248	FALSE
73809	73809	74109	+	0.136364	-0.00591716	-0.136364	0.00591716	FALSE
73809	73859	74159	+	0.138211	0	-0.138211	0	FALSE
73809	73909	74209	+	0.184	-0.0568182	-0.184	0.0568182	FALSE
73809	73959	74259	+	0.102362	-0.0804598	-0.102362	0.0804598	FALSE
73809	74009	74309	+	0.0606061	-0.0650888	-0.0606061	0.0650888	FALSE
73809	74059	74359	+	0.155556	0.0120482	-0.155556	-0.0120482	FALSE
73809	74109	74409	+	0.205674	0.1	-0.205674	-0.1	FALSE
73809	74159	74459	+	0.205674	0.1125	-0.205674	-0.1125	FALSE
73809	74209	74509	+	0.120567	0.175	-0.120567	-0.175	FALSE
73809	74259	74559	+	0.109489	0.195122	-0.109489	-0.195122	FALSE
73809	74309	74609	+	0.172932	0.261905	-0.172932	-0.261905	FALSE
73809	74359	74659	+	0.046875	0.306358	-0.046875	-0.306358	FALSE
73809	74409	74709	+	-0.046875	0.410405	0.046875	-0.410405	FALSE
73809	74459	74759	+	-0.0298507	0.461078	0.0298507	-0.461078	FALSE
73809	74509	74809	+	-0.030303	0.325444	0.030303	-0.325444	FALSE
74929	74929	75229	+	0.0704225	0.0691824	-0.0704225	-0.0691824	FALSE
74929	74979	75279	+	0.0526316	0.033557	-0.0526316	-0.033557	FALSE
74929	75029	75329	+	0.0738255	0.0657895	-0.0738255	-0.0657895	FALSE
74929	75079	75379	+	0.127517	0.118421	-0.127517	-0.118421	FALSE
74929	75129	75429	+	0.106667	0.112583	-0.106667	-0.112583	FALSE
74929	75179	75479	+	0.0945946	0.124183	-0.0945946	-0.124183	FALSE
74929	75229	75529	+	0.0945946	0.150327	-0.0945946	-0.150327	FALSE
74929	75279	75579	+	0.117241	0.166667	-0.117241	-0.166667	FALSE
74929	75329	75629	+	0.15493	0.207547	-0.15493	-0.207547	FALSE
74929	75379	75679	+	0.0923077	0.263158	-0.0923077	-0.263158	FALSE
74929	75429	75729	+	-0.016129	0.231638	0.016129	-0.231638	FALSE
74929	75479	75779	+	-0.0169492	0.234973	0.0169492	-0.234973	FALSE
74929	75529	75829	+	-0.0508475	0.125683	0.0508475	-0.125683	FALSE
74929	75579	75879	+	0	0.0960452	0	-0.0960452	FALSE
74929	75629	75929	+	-0.0508475	0.0710383	0.0508475	-0.0710383	FALSE
74929	75679	75979	+	-0.0393701	0	0.0393701	0	FALSE
74929	75729	76029	+	0.0615385	0.0526316	-0.0615385	-0.0526316	FALSE
74929	75779	76079	+	0.0895522	0.0299401	-0.0895522	-0.0299401	FALSE
74929	75829	76129	+	0.157895	0.130952	-0.157895	-0.130952	FALSE
74929	75879	76179	+	0.140496	0.177778	-0.140496	-0.177778	FALSE
74929	75929	76229	+	0.160305	0.211765	-0.160305	-0.211765	FALSE
74929	75979	76279	+	0.16129	0.186441	-0.16129	-0.186441	FALSE
74929	76029	76329	+	0.183333	0.226519	-0.183333	-0.226519	FALSE
76344	76344	76644	+	0.284404	0.104167	-0.284404	-0.104167	FALSE
76344	76394	76694	+	0.192982	0.026738	-0.192982	-0.026738	FALSE
76344	76444	76744	+	0.140351	-0.0160428	-0.140351	0.0160428	FALSE
76344	76494	76794	+	0.122807	0.0374332	-0.122807	-0.0374332	FALSE
76344	76544	76844	+	0.129032	0.00564972	-0.129032	-0.00564972	FALSE
76984	76984	77284	+	0.152542	0.0819672	-0.152542	-0.0819672	FALSE
76984	77034	77334	+	0.125926	0.204819	-0.125926	-0.204819	FALSE
76984	77084	77384	+	0.0769231	0.0643275	-0.0769231	-0.0643275	FALSE
76984	77134	77434	+	0.101449	0.0674847	-0.101449	-0.0674847	FALSE
76984	77184	77484	+	0.0814815	0.144578	-0.0814815	-0.144578	FALSE
76984	77234	77534	+	0.122302	0.123457	-0.122302	-0.123457	FALSE
76984	77284	77584	+	0.0958904	0.0709677	-0.0958904	-0.0709677	FALSE
76984	77334	77634	+	0.125	0.044586	-0.125	-0.044586	FALSE
76984	77384	77684	+	0.167785	0.0921053	-0.167785	-0.0921053	FALSE
76984	77434	77734	+	0.178082	0.0451613	-0.178082	-0.0451613	FALSE
76984	77484	77784	+	0.148649	-0.0588235	-0.148649	0.0588235	FALSE
76984	77534	77834	+	0.144654	-0.0704225	-0.144654	0.0704225	FALSE
76984	77584	77884	+	0.173333	-0.0463576	-0.173333	0.0463576	FALSE
76984	77634	77934	+	0.112583	-0.08	-0.112583	0.08	FALSE
76984	77684	77984	+	0.103896	-0.0340136	-0.103896	0.0340136	FALSE
76984	77734	78034	+	0.0779221	0.047619	-0.0779221	-0.047619	FALSE
76984	77784	78084	+	0.038961	0.115646	-0.038961	-0.115646	FALSE
76984	77834	78134	+	0	0.0967742	0	-0.0967742	FALSE
76984	77884	78184	+	0	0.139073	0	-0.139073	FALSE
76984	77934	78234	+	0.0201342	0.223684	-0.0201342	-0.223684	FALSE
76984	77984	78284	+	0.0344828	0.192308	-0.0344828	-0.192308	FALSE
76984	78034	78334	+	0.0482759	0.166667	-0.0482759	-0.166667	FALSE
76984	78084	78384	+	0.0896552	0.115385	-0.0896552	-0.115385	FALSE
76984	78134	78434	+	0.121622	0.0849673	-0.121622	-0.0849673	FALSE
76984	78184	78484	+	0.106667	0.0331126	-0.106667	-0.0331126	FALSE
76984	78234	78534	+	0.170068	0	-0.170068	0	FALSE
76984	78284	78584	+	0.202703	0.0326797	-0.202703	-0.0326797	TRUE
76984	78334	78634	+	0.138889	0.0573248	-0.138889	-0.0573248	FALSE
76984	78384	78684	+	0.163121	0.1	-0.163121	-0.1	FALSE
76984	78434	78734	+	0.112782	0.166667	-0.112782	-0.166667	FALSE
76984	78484	78784	+	0.0625	0.179191	-0.0625	-0.179191	FALSE
76984	78534	78834	+	0.031746	0.188571	-0.031746	-0.188571	FALSE
76984	78584	78884	+	0.0172414	0.275676	-0.0172414	-0.275676	FALSE
79092	79092	79392	+	0.185841	0.0106383	-0.185841	-0.0106383	FALSE
79092	79142	79442	+	0.169492	0.0928962	-0.169492	-0.0928962	FALSE
79092	79192	79492	+	0.0983607	0.0167598	-0.0983607	-0.0167598	FALSE
79092	79242	79542	+	0.105691	0.0786517	-0.105691	-0.0786517	FALSE
79092	79292	79592	+	0.0461538	0.122807	-0.0461538	-0.122807	FALSE
79092	79342	79642	+	-0.00740741	0.144578	0.00740741	-0.144578	FALSE
79092	79392	79692	+	0.0212766	0.1	-0.0212766	-0.1	FALSE
79092	79442	79742	+	0.0289855	0.141104	-0.0289855	-0.141104	FALSE
79092	79492	79792	+	0.0769231	0.164557	-0.0769231	-0.164557	FALSE
79092	79542	79842	+	0.0496454	0.1125	-0.0496454	-0.1125	FALSE
79880	79880	80180	+	0.162162	0.111111	-0.162162	-0.111111	FALSE
79880	79930	80230	+	0.176471	0.148649	-0.176471	-0.148649	FALSE
79880	79980	80280	+	0.150685	0.0967742	-0.150685	-0.0967742	FALSE
79880	80030	80330	+	0.22963	0.0361446	-0.22963	-0.0361446	FALSE
79880	80080	80380	+	0.203008	0	-0.203008	0	FALSE
79880	80130	80430	+	0.175573	-0.0470588	-0.175573	0.0470588	FALSE
79880	80180	80480	+	0.19084	0.0235294	-0.19084	-0.0235294	FALSE
79880	80230	80530	+	0.133858	0.0574713	-0.133858	-0.0574713	FALSE
79880	80280	80580	+	0.0923077	0.0526316	-0.0923077	-0.0526316	FALSE
79880	80330	80630	+	0.0597015	0.125749	-0.0597015	-0.125749	FALSE
79880	80380	80680	+	0.0952381	0.234286	-0.0952381	-0.234286	FALSE
79880	80430	80730	+	0.128205	0.26087	-0.128205	-0.26087	FALSE
80802	80802	81102	+	0.224806	0.104651	-0.224806	-0.104651	FALSE
80802	80852	81152	+	0.21875	0.179191	-0.21875	-0.179191	FALSE
80802	80902	81202	+	0.271186	0.169399	-0.271186	-0.169399	FALSE
80802	80952	81252	+	0.211538	0.19797	-0.211538	-0.19797	FALSE
80802	81002	81302	+	0.184466	0.141414	-0.184466	-0.141414	FALSE
80802	81052	81352	+	0.219048	0.183673	-0.219048	-0.183673	FALSE
80802	81102	81402	+	0.142857	0.216931	-0.142857	-0.216931	FALSE
80802	81152	81452	+	0.079646	0.180851	-0.079646	-0.180851	FALSE
80802	81202	81502	+	0.111111	0.26087	-0.111111	-0.26087	FALSE
80802	81252	81552	+	0.11811	0.287356	-0.11811	-0.287356	FALSE
80802	81302	81602	+	0.0992366	0.352941	-0.0992366	-0.352941	FALSE
80802	81352	81652	+	0.0769231	0.333333	-0.0769231	-0.333333	FALSE
81771	81771	82071	+	0.159664	0.164835	-0.159664	-0.164835	FALSE
81771	81821	82121	+	0.147287	0.127907	-0.147287	-0.127907	FALSE
81771	81871	82171	+	0.191176	0.127273	-0.191176	-0.127273	FALSE
81771	81921	82221	+	0.122302	0.123457	-0.122302	-0.123457	FALSE
81771	81971	82271	+	0.0833333	0.0955414	-0.0833333	-0.0955414	FALSE
81771	82021	82321	+	0.0958904	0.083871	-0.0958904	-0.083871	FALSE
81771	82071	82371	+	0.0980392	0.121622	-0.0980392	-0.121622	FALSE
81771	82121	82421	+	0.0860927	0.173333	-0.0860927	-0.173333	FALSE
81771	82171	82471	+	0.0198675	0.186667	-0.0198675	-0.186667	FALSE
81771	82221	82521	+	0.0821918	0.2	-0.0821918	-0.2	FALSE
81771	82271	82571	+	0.100671	0.171053	-0.100671	-0.171053	FALSE
81771	82321	82621	+	0.0629371	0.189873	-0.0629371	-0.189873	FALSE
81771	82371	82671	+	0.0434783	0.202454	-0.0434783	-0.202454	FALSE
82864	82864	83164	+	0.0461538	0.216374	-0.0461538	-0.216374	FALSE
82864	82914	83214	+	0.09375	0.121387	-0.09375	-0.121387	FALSE
82864	82964	83264	+	0.131148	0.0726257	-0.131148	-0.0726257	FALSE
82864	83014	83314	+	0.137931	0.0378378	-0.137931	-0.0378378	FALSE
82864	83064	83364	+	0.118644	-0.0163934	-0.118644	0.0163934	FALSE
82864	83114	83414	+	0.123967	-0.0222222	-0.123967	0.0222222	FALSE
82864	83164	83464	+	0.149606	-0.0804598	-0.149606	0.0804598	FALSE
82864	83214	83514	+	0.133858	-0.0114943	-0.133858	0.0114943	FALSE
82864	83264	83564	+	0.0962963	0	-0.0962963	0	FALSE
82864	83314	83614	+	0.0151515	0.0295858	-0.0151515	-0.0295858	FALSE
82864	83364	83664	+	-0.0298507	0.0419162	0.0298507	-0.0419162	FALSE
82864	83414	83714	+	-0.0225564	0.0952381	0.0225564	-0.0952381	FALSE
82864	83464	83764	+	-0.0229008	0.188235	0.0229008	-0.188235	FALSE
82864	83514	83814	+	-0.00763359	0.176471	0.00763359	-0.176471	FALSE
82864	83564	83864	+	0.0814815	0.180723	-0.0814815	-0.180723	FALSE
82864	83614	83914	+	0.153285	0.170732	-0.153285	-0.170732	FALSE
82864	83664	83964	+	0.220588	0.163636	-0.220588	-0.163636	FALSE
82864	83714	84014	+	0.2	0.144578	-0.2	-0.144578	FALSE
82864	83764	84064	+	0.227273	0.0887574	-0.227273	-0.0887574	FALSE
82864	83814	84114	+	0.224806	0.0232558	-0.224806	-0.0232558	FALSE
82864	83864	84164	+	0.178295	0.0348837	-0.178295	-0.0348837	FALSE
82864	83914	84214	+	0.181818	0.0295858	-0.181818	-0.0295858	FALSE
82864	83964	84264	+	0.172932	0.119048	-0.172932	-0.119048	FALSE
84290	84290	84590	+	0.130435	-0.0184049	-0.130435	0.0184049	FALSE
84290	84340	84640	+	0.150685	0.0322581	-0.150685	-0.0322581	FALSE
84290	84390	84690	+	0.0344828	0.0384615	-0.0344828	-0.0384615	FALSE
84290	84440	84740	+	0.0675676	0.124183	-0.0675676	-0.124183	FALSE
84290	84490	84790	+	0.048951	0.0759494	-0.048951	-0.0759494	FALSE
84290	84540	84840	+	0.0428571	0.118012	-0.0428571	-0.118012	FALSE
84874	84874	85174	+	0.17037	-0.0240964	-0.17037	0.0240964	FALSE
84874	84924	85224	+	0.0791367	-0.037037	-0.0791367	0.037037	FALSE
84874	84974	85274	+	0.0814815	0.0722892	-0.0814815	-0.0722892	FALSE
84874	85024	85324	+	0.030303	0.12426	-0.030303	-0.12426	FALSE
84874	85074	85374	+	0.0909091	0.136095	-0.0909091	-0.136095	FALSE
84874	85124	85424	+	0.114504	0.105882	-0.114504	-0.105882	FALSE
84874	85174	85474	+	0.123077	0.0409357	-0.123077	-0.0409357	FALSE
84874	85224	85524	+	0.174603	0.0857143	-0.174603	-0.0857143	FALSE
84874	85274	85574	+	0.155556	0.0722892	-0.155556	-0.0722892	FALSE
84874	85324	85624	+	0.173913	0.0429448	-0.173913	-0.0429448	FALSE
84874	85374	85674	+	0.136691	0.111111	-0.136691	-0.111111	FALSE
84874	85424	85724	+	0.0769231	0.181287	-0.0769231	-0.181287	FALSE
85737	85737	86037	+	0.183673	0.142857	-0.183673	-0.142857	FALSE
85737	85787	86087	+	0.246575	0.0451613	-0.246575	-0.0451613	FALSE
85737	85837	86137	+	0.205298	0.04	-0.205298	-0.04	FALSE
85737	85887	86187	+	0.194444	0.0191083	-0.194444	-0.0191083	FALSE
85737	85937	86237	+	0.158621	0.0384615	-0.158621	-0.0384615	FALSE
85737	85987	86287	+	0.153285	0.0487805	-0.153285	-0.0487805	TRUE
85737	86037	86337	+	0.0687023	0.0470588	-0.0687023	-0.0470588	FALSE
85737	86087	86387	+	0.114504	0.0705882	-0.114504	-0.0705882	FALSE
85737	86137	86437	+	0.0909091	0.0177515	-0.0909091	-0.0177515	FALSE
85737	86187	86487	+	0.131034	0.025641	-0.131034	-0.025641	FALSE
85737	86237	86537	+	0.166667	0.0318471	-0.166667	-0.0318471	FALSE
85737	86287	86587	+	0.162162	0.0457516	-0.162162	-0.0457516	FALSE
86587	86587	86887	+	0.238806	0.101796	-0.238806	-0.101796	FALSE
86587	86637	86937	+	0.102941	0.175758	-0.102941	-0.175758	FALSE
86946	86946	87246	+	0.140625	0.0982659	-0.140625	-0.0982659	FALSE
86946	86996	87296	+	0.100775	0.104651	-0.100775	-0.104651	FALSE
86946	87046	87346	+	0.116279	0.0581395	-0.116279	-0.0581395	FALSE
86946	87096	87396	+	0.153846	0.134503	-0.153846	-0.134503	FALSE
86946	87146	87446	+	0.205882	0.163636	-0.205882	-0.163636	FALSE
87634	87634	87934	+	0.162791	0.104651	-0.162791	-0.104651	FALSE
87634	87684	87984	+	0.164179	0.125749	-0.164179	-0.125749	FALSE
87634	87734	88034	+	0.169231	0.111111	-0.169231	-0.111111	FALSE
87634	87784	88084	+	0.19685	0.16092	-0.19685	-0.16092	FALSE
87634	87834	88134	+	0.214815	0.156627	-0.214815	-0.156627	FALSE
87634	87884	88184	+	0.214286	0.167702	-0.214286	-0.167702	FALSE
87634	87934	88234	+	0.225352	0.169811	-0.225352	-0.169811	FALSE
87634	87984	88284	+	0.234043	0.1875	-0.234043	-0.1875	FALSE
87634	88034	88334	+	0.245033	0.24	-0.245033	-0.24	FALSE
87634	88084	88384	+	0.232877	0.2	-0.232877	-0.2	FALSE
87634	88134	88434	+	0.162162	0.215686	-0.162162	-0.215686	FALSE
87634	88184	88484	+	0.188406	0.239264	-0.188406	-0.239264	FALSE
87634	88234	88534	+	0.230769	0.240506	-0.230769	-0.240506	FALSE
87634	88284	88584	+	0.235294	0.212121	-0.235294	-0.212121	FALSE
87634	88334	88634	+	0.258065	0.242938	-0.258065	-0.242938	FALSE
88727	88727	89027	+	0.0866142	0.310345	-0.0866142	-0.310345	FALSE
88727	88777	89077	+	0.0387597	0.244186	-0.0387597	-0.244186	FALSE
88727	88827	89127	+	0.0393701	0.206897	-0.0393701	-0.206897	FALSE
88727	88877	89177	+	0.0153846	0.204678	-0.0153846	-0.204678	FALSE
88727	88927	89227	+	-0.0289855	0.141104	0.0289855	-0.141104	FALSE
88727	88977	89277	+	-0.0769231	0.111111	0.0769231	-0.111111	FALSE
88727	89027	89327	+	-0.0542636	0.0813953	0.0542636	-0.0813953	FALSE
88727	89077	89377	+	-0.0526316	0.130952	0.0526316	-0.130952	FALSE
88727	89127	89427	+	-0.142857	0.0833333	0.142857	-0.0833333	FALSE
88727	89177	89477	+	-0.0992366	0.117647	0.0992366	-0.117647	FALSE
88727	89227	89527	+	-0.0992366	0.0823529	0.0992366	-0.0823529	FALSE
88727	89277	89577	+	-0.047619	0.0628571	0.047619	-0.0628571	FALSE
88727	89327	89627	+	-0.09375	0.0635838	0.09375	-0.0635838	FALSE
88727	89377	89677	+	-0.0952381	0.0857143	0.0952381	-0.0857143	FALSE
88727	89427	89727	+	0.0307692	0.157895	-0.0307692	-0.157895	FALSE
88727	89477	89777	+	0.106061	0.136095	-0.106061	-0.136095	FALSE
88727	89527	89827	+	0.126984	0.211429	-0.126984	-0.211429	FALSE
88727	89577	89877	+	0.0866142	0.229885	-0.0866142	-0.229885	FALSE
88727	89627	89927	+	0.0793651	0.2	-0.0793651	-0.2	FALSE
88727	89677	89977	+	0.0923077	0.111111	-0.0923077	-0.111111	FALSE
88727	89727	90027	+	0.047619	0.0857143	-0.047619	-0.0857143	FALSE
88727	89777	90077	+	0.0163934	0.117318	-0.0163934	-0.117318	FALSE
88727	89827	90127	+	0.046875	0.0751445	-0.046875	-0.0751445	FALSE
88727	89877	90177	+	0.101449	-0.00613497	-0.101449	0.00613497	FALSE
101449	101449	101749	+	0.0693069	0.15	-0.0693069	-0.15	FALSE
101449	101499	101799	+	0.0980392	0.18593	-0.0980392	-0.18593	FALSE
101449	101549	101849	+	0.00934579	0.123711	-0.00934579	-0.123711	FALSE
101449	101599	101899	+	0.153153	0.136842	-0.153153	-0.136842	FALSE
101927	101927	102227	+	0.0990991	0.0105263	-0.0990991	-0.0105263	FALSE
101927	101977	102277	+	0.0566038	0.0358974	-0.0566038	-0.0358974	FALSE
101927	102027	102327	+	0.0344828	0.0702703	-0.0344828	-0.0702703	FALSE
101927	102077	102377	+	0.025641	0.108696	-0.025641	-0.108696	FALSE
101927	102127	102427	+	0.0338983	0.191257	-0.0338983	-0.191257	FALSE
101927	102177	102477	+	0.0701754	0.219251	-0.0701754	-0.219251	FALSE
102484	102484	102784	+	0.0322581	0.107345	-0.0322581	-0.107345	FALSE
102484	102534	102834	+	0.04	0.0568182	-0.04	-0.0568182	FALSE
102484	102584	102884	+	0.05	0.00552486	-0.05	-0.00552486	FALSE
102484	102634	102934	+	0.0909091	0.0555556	-0.0909091	-0.0555556	FALSE
102484	102684	102984	+	0.15	0.0607735	-0.15	-0.0607735	FALSE
102484	102734	103034	+	0.11811	0.045977	-0.11811	-0.045977	FALSE
102484	102784	103084	+	0.111111	0.04	-0.111111	-0.04	FALSE
102484	102834	103134	+	0.184	0.0909091	-0.184	-0.0909091	FALSE
102484	102884	103184	+	0.190476	0.12	-0.190476	-0.12	FALSE
102484	102934	103234	+	0.22314	0.0666667	-0.22314	-0.0666667	FALSE
102484	102984	103284	+	0.184	0.0568182	-0.184	-0.0568182	FALSE
102484	103034	103334	+	0.245902	0.0502793	-0.245902	-0.0502793	FALSE
102484	103084	103384	+	0.258065	0.039548	-0.258065	-0.039548	TRUE
102484	103134	103434	+	0.152542	0.0601093	-0.152542	-0.0601093	FALSE
102484	103184	103484	+	0.15625	0.0404624	-0.15625	-0.0404624	FALSE
102484	103234	103534	+	0.0977444	0.0952381	-0.0977444	-0.0952381	FALSE
103572	103572	103872	+	0.212598	0.16092	-0.212598	-0.16092	FALSE
103572	103622	103922	+	0.238095	0.12	-0.238095	-0.12	FALSE
103572	103672	103972	+	0.253968	0.0857143	-0.253968	-0.0857143	FALSE
103572	103722	104022	+	0.203125	0.132948	-0.203125	-0.132948	FALSE
103572	103772	104072	+	0.140741	0.144578	-0.140741	-0.144578	FALSE
103572	103822	104122	+	0.140741	0.144578	-0.140741	-0.144578	FALSE
103572	103872	104172	+	0.148936	0.175	-0.148936	-0.175	FALSE
103572	103922	104222	+	0.117241	0.217949	-0.117241	-0.217949	FALSE
103572	103972	104272	+	0.0921986	0.2625	-0.0921986	-0.2625	FALSE
103572	104022	104322	+	0.112676	0.220126	-0.112676	-0.220126	FALSE
103572	104072	104372	+	0.182482	0.219512	-0.182482	-0.219512	FALSE
103572	104122	104422	+	0.142857	0.190476	-0.142857	-0.190476	FALSE
103572	104172	104472	+	0.169231	0.146199	-0.169231	-0.146199	FALSE
103572	104222	104522	+	0.136364	0.0887574	-0.136364	-0.0887574	FALSE
103572	104272	104572	+	0.142857	0.0833333	-0.142857	-0.0833333	FALSE
103572	104322	104622	+	0.09375	0.0635838	-0.09375	-0.0635838	FALSE
103572	104372	104672	+	0	0.0295858	0	-0.0295858	FALSE
103572	104422	104722	+	0.0454545	0.00591716	-0.0454545	-0.00591716	FALSE
103572	104472	104772	+	-0.0075188	0	0.0075188	0	FALSE
103572	104522	104822	+	0.0075188	0.0357143	-0.0075188	-0.0357143	FALSE
103572	104572	104872	+	0.0510949	0.0609756	-0.0510949	-0.0609756	FALSE
103572	104622	104922	+	0.048951	0.0759494	-0.048951	-0.0759494	FALSE
103572	104672	104972	+	0.179856	0.185185	-0.179856	-0.185185	FALSE
103572	104722	105022	+	0.188811	0.189873	-0.188811	-0.189873	FALSE
103572	104772	105072	+	0.171429	0.204969	-0.171429	-0.204969	FALSE
103572	104822	105122	+	0.177305	0.1875	-0.177305	-0.1875	FALSE
103572	104872	105172	+	0.148936	0.175	-0.148936	-0.175	FALSE
103572	104922	105222	+	0.122302	0.160494	-0.122302	-0.160494	FALSE
103572	104972	105272	+	0.0434783	0.0552147	-0.0434783	-0.0552147	FALSE
103572	105022	105322	+	-0.0229008	0.105882	0.0229008	-0.105882	FALSE
103572	105072	105372	+	0.0746269	0.0658683	-0.0746269	-0.0658683	FALSE
103572	105122	105422	+	0.0992366	0.0705882	-0.0992366	-0.0705882	FALSE
103572	105172	105472	+	0.023622	0.0114943	-0.023622	-0.0114943	FALSE
103572	105222	105522	+	0.0625	0.0635838	-0.0625	-0.0635838	FALSE
103572	105272	105572	+	0.0387597	0.0813953	-0.0387597	-0.0813953	FALSE
103572	105322	105622	+	0.0542636	0.104651	-0.0542636	-0.104651	FALSE
103572	105372	105672	+	0.0569106	0.168539	-0.0569106	-0.168539	FALSE
103572	105422	105722	+	0.00826446	0.166667	-0.00826446	-0.166667	FALSE
103572	105472	105772	+	0.025641	0.163043	-0.025641	-0.163043	FALSE
103572	105522	105822	+	0.027027	0.189474	-0.027027	-0.189474	FALSE
103572	105572	105872	+	0.109244	0.175824	-0.109244	-0.175824	FALSE
103572	105622	105922	+	0.0952381	0.165714	-0.0952381	-0.165714	FALSE
103572	105672	105972	+	0.0819672	0.128492	-0.0819672	-0.128492	FALSE
106096	106096	106396	+	0.0422535	0.0943396	-0.0422535	-0.0943396	FALSE
106096	106146	106446	+	0.0496454	0.0625	-0.0496454	-0.0625	FALSE
106096	106196	106496	+	-0.0147059	0.0909091	0.0147059	-0.0909091	FALSE
106096	106246	106546	+	-0.0510949	0.0365854	0.0510949	-0.0365854	FALSE
106096	106296	106596	+	0.0289855	0.0184049	-0.0289855	-0.0184049	FALSE
106096	106346	106646	+	0.0454545	-0.0650888	-0.0454545	0.0650888	FALSE
106096	106396	106696	+	0.00763359	-0.0117647	-0.00763359	0.0117647	FALSE
106096	106446	106746	+	0.047619	0.0285714	-0.047619	-0.0285714	FALSE
106096	106496	106796	+	0.114504	0	-0.114504	0	FALSE
106096	106546	106846	+	0.112903	-0.0282486	-0.112903	0.0282486	FALSE
106096	106596	106896	+	0.107692	-0.0175439	-0.107692	0.0175439	FALSE
106096	106646	106946	+	0.172932	0.0119048	-0.172932	-0.0119048	FALSE
106096	106696	106996	+	0.151515	-0.0177515	-0.151515	0.0177515	FALSE
106096	106746	107046	+	0.106383	-0.0375	-0.106383	0.0375	FALSE
106096	106796	107096	+	0.0496454	0.0125	-0.0496454	-0.0125	FALSE
106096	106846	107146	+	0.111111	0.0191083	-0.111111	-0.0191083	FALSE
106096	106896	107196	+	0.152778	0.00636943	-0.152778	-0.00636943	FALSE
106096	106946	107246	+	0.120567	-0.0125	-0.120567	0.0125	FALSE
106096	106996	107296	+	0.161765	0.00606061	-0.161765	-0.00606061	FALSE
106096	107046	107346	+	0.244444	0.060241	-0.244444	-0.060241	FALSE
106096	107096	107396	+	0.259259	0	-0.259259	0	FALSE
106096	107146	107446	+	0.253731	0.101796	-0.253731	-0.101796	FALSE
107476	107476	107776	+	0.205882	0.0909091	-0.205882	-0.0909091	FALSE
107476	107526	107826	+	0.173913	0.0674847	-0.173913	-0.0674847	FALSE
107476	107576	107876	+	0.138462	0.0877193	-0.138462	-0.0877193	FALSE
107476	107626	107926	+	0.088	0.147727	-0.088	-0.147727	FALSE
107476	107676	107976	+	0.042735	0.206522	-0.042735	-0.206522	FALSE
107476	107726	108026	+	-0.00854701	0.23913	0.00854701	-0.23913	FALSE
107476	107776	108076	+	0.0265487	0.159574	-0.0265487	-0.159574	FALSE
107476	107826	108126	+	0.0740741	0.170984	-0.0740741	-0.170984	FALSE
107476	107876	108176	+	0.102804	0.185567	-0.102804	-0.185567	FALSE
107476	107926	108226	+	0.158879	0.164948	-0.158879	-0.164948	FALSE
107476	107976	108276	+	0.210526	0.0695187	-0.210526	-0.0695187	FALSE
107476	108026	108326	+	0.175439	-0.0160428	-0.175439	0.0160428	FALSE
107476	108076	108376	+	0.20354	0.0425532	-0.20354	-0.0425532	FALSE
107476	108126	108426	+	0.2	-0.0497238	-0.2	0.0497238	FALSE
107476	108176	108476	+	0.262295	-0.027933	-0.262295	0.027933	FALSE
107476	108226	108526	+	0.19685	0.0114943	-0.19685	-0.0114943	FALSE
108674	108674	108974	+	0.233645	-0.175258	-0.233645	0.175258	FALSE
108674	108724	109024	+	0.104762	-0.122449	-0.104762	0.122449	FALSE
108674	108774	109074	+	0.0701754	-0.187166	-0.0701754	0.187166	FALSE
108674	108824	109124	+	0.0877193	-0.187166	-0.0877193	0.187166	FALSE
108674	108874	109174	+	0.0877193	-0.0695187	-0.0877193	0.0695187	FALSE
108674	108924	109224	+	0.100917	-0.0520833	-0.100917	0.0520833	FALSE
108674	108974	109274	+	0.12069	-0.0486486	-0.12069	0.0486486	FALSE
108674	109024	109324	+	0.226891	-0.010989	-0.226891	0.010989	FALSE
108674	109074	109374	+	0.210084	0.0989011	-0.210084	-0.0989011	FALSE
108674	109124	109424	+	0.294118	0.0989011	-0.294118	-0.0989011	FALSE
108674	109174	109474	+	0.232	0	-0.232	0	FALSE
108674	109224	109524	+	0.2	0.0227273	-0.2	-0.0227273	FALSE
108674	109274	109574	+	0.171875	0.0635838	-0.171875	-0.0635838	FALSE
108674	109324	109624	+	0.236641	0.0705882	-0.236641	-0.0705882	FALSE
108674	109374	109674	+	0.302326	0.0465116	-0.302326	-0.0465116	FALSE
108674	109424	109724	+	0.22963	0.0481928	-0.22963	-0.0481928	FALSE
109789	109789	110089	+	0.246575	0.122581	-0.246575	-0.122581	FALSE
109789	109839	110139	+	0.157143	0.142857	-0.157143	-0.142857	FALSE
109789	109889	110189	+	0.123288	0.122581	-0.123288	-0.122581	FALSE
109789	109939	110239	+	0.15493	0.144654	-0.15493	-0.144654	FALSE
109789	109989	110289	+	0.0857143	0.0931677	-0.0857143	-0.0931677	FALSE
109789	110039	110339	+	0.132867	0.101266	-0.132867	-0.101266	FALSE
109789	110089	110389	+	0.127517	0.0263158	-0.127517	-0.0263158	FALSE
109789	110139	110439	+	0.144737	0.0469799	-0.144737	-0.0469799	FALSE
110480	110480	110780	+	0.152778	-0.0191083	-0.152778	0.0191083	FALSE
110480	110530	110830	+	0.118881	0.0886076	-0.118881	-0.0886076	FALSE
110480	110580	110880	+	0.128571	0.130435	-0.128571	-0.130435	FALSE
110480	110630	110930	+	0.2	0.217391	-0.2	-0.217391	FALSE
111047	111047	111347	+	0.22963	0.0722892	-0.22963	-0.0722892	FALSE
111047	111097	111397	+	0.301587	0.0971429	-0.301587	-0.0971429	FALSE
111047	111147	111447	+	0.318182	0.159763	-0.318182	-0.159763	FALSE
111047	111197	111497	+	0.284672	0.219512	-0.284672	-0.219512	FALSE
111047	111247	111547	+	0.211679	0.207317	-0.211679	-0.207317	FALSE
111047	111297	111597	+	0.136364	0.218935	-0.136364	-0.218935	FALSE
111047	111347	111647	+	0.125926	0.216867	-0.125926	-0.216867	FALSE
111047	111397	111697	+	0.1	0.180124	-0.1	-0.180124	FALSE
111047	111447	111747	+	0.0676692	0.154762	-0.0676692	-0.154762	FALSE
111047	111497	111797	+	0.0534351	0.0941176	-0.0534351	-0.0941176	FALSE
111047	111547	111847	+	0.031746	0.12	-0.031746	-0.12	FALSE
111047	111597	111897	+	0.00775194	0.0697674	-0.00775194	-0.0697674	FALSE
111047	111647	111947	+	0.0461538	0.0877193	-0.0461538	-0.0877193	FALSE
111047	111697	111997	+	0.0247934	0.0333333	-0.0247934	-0.0333333	TRUE
111047	111747	112047	+	0.0833333	0.0497238	-0.0833333	-0.0497238	FALSE
111047	111797	112097	+	0.0909091	0.0444444	-0.0909091	-0.0444444	FALSE
111047	111847	112147	+	0.154472	0	-0.154472	0	FALSE
111047	111897	112197	+	0.180328	0.0167598	-0.180328	-0.0167598	FALSE
111047	111947	112247	+	0.186441	-0.00546448	-0.186441	0.00546448	FALSE
111047	111997	112297	+	0.175573	0.0823529	-0.175573	-0.0823529	FALSE
111047	112047	112347	+	0.157895	0.0714286	-0.157895	-0.0714286	FALSE
111047	112097	112397	+	0.184615	0.122807	-0.184615	-0.122807	FALSE
111047	112147	112447	+	0.132353	0.151515	-0.132353	-0.151515	FALSE
111047	112197	112497	+	0.147287	0.174419	-0.147287	-0.174419	FALSE
112800	112800	113100	+	0.0645161	-0.0282486	-0.0645161	0.0282486	FALSE
112800	112850	113150	+	0.119403	0.0419162	-0.119403	-0.0419162	FALSE
112800	112900	113200	+	0.115942	0.104294	-0.115942	-0.104294	FALSE
112800	112950	113250	+	0.158621	0.0897436	-0.158621	-0.0897436	FALSE
112800	113000	113300	+	0.2	0.0728477	-0.2	-0.0728477	FALSE
112800	113050	113350	+	0.244755	0.0886076	-0.244755	-0.0886076	FALSE
112800	113100	113400	+	0.177305	0.025	-0.177305	-0.025	FALSE
112800	113150	113450	+	0.134328	0.0898204	-0.134328	-0.0898204	FALSE
113450	113450	113750	+	0.0756303	0.0989011	-0.0756303	-0.0989011	FALSE
113450	113500	113800	+	0.0977444	0.0952381	-0.0977444	-0.0952381	FALSE
113450	113550	113850	+	0.0676692	0.0952381	-0.0676692	-0.0952381	FALSE
113450	113600	113900	+	0.11811	0.126437	-0.11811	-0.126437	FALSE
113450	113650	113950	+	0.0909091	0.171598	-0.0909091	-0.171598	TRUE
113450	113700	114000	+	0.107914	0.135802	-0.107914	-0.135802	FALSE
113450	113750	114050	+	0.180556	0.210191	-0.180556	-0.210191	FALSE
113450	113800	114100	+	0.2	0.204969	-0.2	-0.204969	FALSE
113450	113850	114150	+	0.166667	0.184713	-0.166667	-0.184713	FALSE
113450	113900	114200	+	0.154362	0.197368	-0.154362	-0.197368	FALSE
113450	113950	114250	+	0.185714	0.167702	-0.185714	-0.167702	FALSE
113450	114000	114300	+	0.142857	0.166667	-0.142857	-0.166667	FALSE
113450	114050	114350	+	0.0232558	0.0348837	-0.0232558	-0.0348837	FALSE
113450	114100	114400	+	0.008	0.0568182	-0.008	-0.0568182	FALSE
113450	114150	114450	+	-0.0243902	0.0898876	0.0243902	-0.0898876	FALSE
113450	114200	114500	+	-0.00840336	0.0989011	0.00840336	-0.0989011	FALSE
113450	114250	114550	+	0	0.131429	0	-0.131429	FALSE
113450	114300	114600	+	0	0.0960452	0	-0.0960452	FALSE
113450	114350	114650	+	0.0793651	0.131429	-0.0793651	-0.131429	FALSE
113450	114400	114700	+	0.078125	0.017341	-0.078125	-0.017341	FALSE
113450	114450	114750	+	0.15625	0.0520231	-0.15625	-0.0520231	FALSE
113450	114500	114800	+	0.123077	0.0175439	-0.123077	-0.0175439	FALSE
114854	114854	115154	+	0.0731707	0.0898876	-0.0731707	-0.0898876	FALSE
114854	114904	115204	+	0.056	0.102273	-0.056	-0.102273	FALSE
114854	114954	115254	+	0.0461538	0.181287	-0.0461538	-0.181287	FALSE
115269	115269	115569	+	0.157895	0.297619	-0.157895	-0.297619	FALSE
115269	115319	115619	+	0.119403	0.245509	-0.119403	-0.245509	FALSE
115269	115369	115669	+	0.0780142	0.2375	-0.0780142	-0.2375	FALSE
115269	115419	115719	+	0.056338	0.220126	-0.056338	-0.220126	FALSE
115269	115469	115769	+	0.0909091	0.189873	-0.0909091	-0.189873	FALSE
115269	115519	115819	+	0.108108	0.150327	-0.108108	-0.150327	FALSE
115269	115569	115869	+	0.168831	0.102041	-0.168831	-0.102041	FALSE
115269	115619	115919	+	0.207792	0.142857	-0.207792	-0.142857	FALSE
115269	115669	115969	+	0.197368	0.127517	-0.197368	-0.127517	FALSE
116025	116025	116325	+	0.238095	0.165714	-0.238095	-0.165714	FALSE
116025	116075	116375	+	0.234375	0.156069	-0.234375	-0.156069	FALSE
116025	116125	116425	+	0.238806	0.173653	-0.238806	-0.173653	FALSE
116025	116175	116475	+	0.226277	0.231707	-0.226277	-0.231707	FALSE
116025	116225	116525	+	0.338129	0.197531	-0.338129	-0.197531	FALSE
116600	116600	116900	+	0.152	0.102273	-0.152	-0.102273	FALSE
116600	116650	116950	+	0.0708661	0.0574713	-0.0708661	-0.0574713	FALSE
116600	116700	117000	+	-0.0243902	0.0786517	0.0243902	-0.0786517	FALSE
116600	116750	117050	+	-0.0491803	0.0949721	0.0491803	-0.0949721	FALSE
116600	116800	117100	+	-0.0265487	0.117021	0.0265487	-0.117021	FALSE
116600	116850	117150	+	0.0175439	0.144385	-0.0175439	-0.144385	FALSE
116600	116900	117200	+	0.042735	0.173913	-0.042735	-0.173913	FALSE
116600	116950	117250	+	0.186441	0.169399	-0.186441	-0.169399	FALSE
117890	117890	118190	+	0.206107	0.141176	-0.206107	-0.141176	FALSE
117890	117940	118240	+	0.194245	0.185185	-0.194245	-0.185185	FALSE
117890	117990	118290	+	0.179104	0.197605	-0.179104	-0.197605	FALSE
117890	118040	118340	+	0.2	0.134503	-0.2	-0.134503	FALSE
117890	118090	118390	+	0.19403	0.101796	-0.19403	-0.101796	FALSE
118591	118591	118891	+	0.016129	0.0508475	-0.016129	-0.0508475	FALSE
118591	118641	118941	+	-0.0151515	0.0769231	0.0151515	-0.0769231	FALSE
118591	118691	118991	+	0.0526316	0.0833333	-0.0526316	-0.0833333	FALSE
119111	119111	119411	+	0.0735294	0.151515	-0.0735294	-0.151515	FALSE
119111	119161	119461	+	0.0147059	0.127273	-0.0147059	-0.127273	FALSE
119111	119211	119511	+	0.0935252	0.0987654	-0.0935252	-0.0987654	FALSE
119111	119261	119561	+	0.0746269	0.137725	-0.0746269	-0.137725	FALSE
119111	119311	119611	+	0.153846	0.134503	-0.153846	-0.134503	FALSE
119111	119361	119661	+	0.16129	0.0960452	-0.16129	-0.0960452	FALSE
119111	119411	119711	+	0.0677966	0.103825	-0.0677966	-0.103825	FALSE
119111	119461	119761	+	0.0833333	0.0939227	-0.0833333	-0.0939227	FALSE
120061	120061	120361	+	0.0655738	0.0837989	-0.0655738	-0.0837989	FALSE
120061	120111	120411	+	0.0483871	0.0847458	-0.0483871	-0.0847458	FALSE
120061	120161	120461	+	0.0461538	0.0409357	-0.0461538	-0.0409357	FALSE
120061	120211	120511	+	0.00763359	-0.0235294	-0.00763359	0.0235294	FALSE
120607	120607	120907	+	0.109375	0.109827	-0.109375	-0.109827	FALSE
120607	120657	120957	+	0.160305	0.152941	-0.160305	-0.152941	FALSE
121068	121068	121368	+	0.0977444	0.047619	-0.0977444	-0.047619	FALSE
121068	121118	121418	+	0.134328	0.0179641	-0.134328	-0.0179641	FALSE
121068	121168	121468	+	0.0697674	-0.0116279	-0.0697674	0.0116279	FALSE
121068	121218	121518	+	0.0387597	0.0697674	-0.0387597	-0.0697674	FALSE
121068	121268	121568	+	-0.016129	0.141243	0.016129	-0.141243	FALSE
121068	121318	121618	+	0.00826446	0.144444	-0.00826446	-0.144444	FALSE
121068	121368	121668	+	0	0.167568	0	-0.167568	FALSE
121919	121919	122219	+	0.0578512	0	-0.0578512	0	FALSE
121919	121969	122269	+	0.103448	-0.00540541	-0.103448	0.00540541	FALSE
121919	122019	122319	+	0.145299	-0.0434783	-0.145299	0.0434783	FALSE
121919	122069	122369	+	0.118644	-0.0273224	-0.118644	0.0273224	FALSE
121919	122119	122419	+	0.140496	0.0444444	-0.140496	-0.0444444	FALSE
121919	122169	122469	+	0.131148	0.00558659	-0.131148	-0.00558659	FALSE
121919	122219	122519	+	0.116279	-0.0465116	-0.116279	0.0465116	FALSE
121919	122269	122569	+	0.0687023	-0.0470588	-0.0687023	0.0470588	FALSE
121919	122319	122619	+	0.0526316	0.047619	-0.0526316	-0.047619	FALSE
121919	122369	122669	+	0.0364964	0.121951	-0.0364964	-0.121951	FALSE
121919	122419	122719	+	0.0588235	0.030303	-0.0588235	-0.030303	FALSE
121919	122469	122769	+	0	0.0877193	0	-0.0877193	FALSE
121919	122519	122819	+	-0.008	0.159091	0.008	-0.159091	FALSE
121919	122569	122869	+	0.0163934	0.173184	-0.0163934	-0.173184	FALSE
121919	122619	122919	+	0.0247934	0.111111	-0.0247934	-0.111111	FALSE
121919	122669	122969	+	0.0434783	0.0752688	-0.0434783	-0.0752688	FALSE
121919	122719	123019	+	0.0862069	0.135135	-0.0862069	-0.135135	FALSE
121919	122769	123069	+	0.0588235	0.10989	-0.0588235	-0.10989	FALSE
121919	122819	123119	+	0.05	0.116022	-0.05	-0.116022	FALSE
121919	122869	123169	+	0.015625	0.0520231	-0.015625	-0.0520231	FALSE
121919	122919	123219	+	0.0526316	0.0119048	-0.0526316	-0.0119048	FALSE
121919	122969	123269	+	-0.0151515	0.0650888	0.0151515	-0.0650888	FALSE
121919	123019	123319	+	-0.0381679	-0.0235294	0.0381679	0.0235294	FALSE
121919	123069	123369	+	-0.0434783	-0.0184049	0.0434783	0.0184049	FALSE
121919	123119	123419	+	0.0138889	-0.044586	-0.0138889	0.044586	FALSE
121919	123169	123469	+	0.0344828	-0.0384615	-0.0344828	0.0384615	FALSE
121919	123219	123519	+	-0.048951	-0.0126582	0.048951	0.0126582	FALSE
121919	123269	123569	+	-0.0204082	-0.0649351	0.0204082	0.0649351	FALSE
121919	123319	123619	+	0.0133333	0.0331126	-0.0133333	-0.0331126	FALSE
121919	123369	123669	+	0.0675676	0.0196078	-0.0675676	-0.0196078	FALSE
121919	123419	123719	+	0.0410959	0.00645161	-0.0410959	-0.00645161	FALSE
121919	123469	123769	+	0.0629371	0.0379747	-0.0629371	-0.0379747	FALSE
121919	123519	123819	+	0.0704225	0.00628931	-0.0704225	-0.00628931	FALSE
121919	123569	123869	+	0.0738255	0.0131579	-0.0738255	-0.0131579	FALSE
121919	123619	123919	+	0.0993377	-0.0133333	-0.0993377	0.0133333	FALSE
121919	123669	123969	+	0.0657895	-0.0469799	-0.0657895	0.0469799	FALSE
121919	123719	124019	+	0.0945946	-0.00653595	-0.0945946	0.00653595	FALSE
121919	123769	124069	+	0.0972222	0.0573248	-0.0972222	-0.0573248	FALSE
121919	123819	124119	+	0.0945946	0.0980392	-0.0945946	-0.0980392	FALSE
121919	123869	124169	+	0.15493	0.0943396	-0.15493	-0.0943396	FALSE
121919	123919	124219	+	0.146853	0.0632911	-0.146853	-0.0632911	FALSE
121919	123969	124269	+	0.160839	0.113924	-0.160839	-0.113924	FALSE
121919	124019	124319	+	0.124088	0.121951	-0.124088	-0.121951	FALSE
121919	124069	124369	+	0.106383	0.0875	-0.106383	-0.0875	TRUE
121919	124119	124419	+	0.128571	0.068323	-0.128571	-0.068323	FALSE
121919	124169	124469	+	0.130435	0.104294	-0.130435	-0.104294	FALSE
121919	124219	124519	+	0.057971	0.141104	-0.057971	-0.141104	FALSE
121919	124269	124569	+	0.0344828	0.0641026	-0.0344828	-0.0641026	FALSE
121919	124319	124619	+	0.0469799	0.0789474	-0.0469799	-0.0789474	FALSE
121919	124369	124669	+	0.0540541	0.0326797	-0.0540541	-0.0326797	FALSE
121919	124419	124719	+	0.0972222	0.0573248	-0.0972222	-0.0573248	FALSE
121919	124469	124769	+	0.0136986	-0.00645161	-0.0136986	0.00645161	FALSE
121919	124519	124819	+	0.00699301	0.0126582	-0.00699301	-0.0126582	FALSE
121919	124569	124869	+	0.0212766	0.0125	-0.0212766	-0.0125	FALSE
121919	124619	124919	+	0.0422535	-0.0440252	-0.0422535	0.0440252	FALSE
121919	124669	124969	+	0.0547945	0.00645161	-0.0547945	-0.00645161	FALSE
121919	124719	125019	+	0.0201342	-0.0394737	-0.0201342	0.0394737	FALSE
121919	124769	125069	+	0.0405405	0.00653595	-0.0405405	-0.00653595	FALSE
121919	124819	125119	+	0.0463576	-0.0266667	-0.0463576	0.0266667	FALSE
121919	124869	125169	+	0.0933333	-0.0198675	-0.0933333	0.0198675	FALSE
121919	124919	125219	+	0.0810811	-0.0326797	-0.0810811	0.0326797	FALSE
121919	124969	125269	+	0.109589	-0.0322581	-0.109589	0.0322581	FALSE
121919	125019	125319	+	0.0791367	0.0123457	-0.0791367	-0.0123457	FALSE
121919	125069	125369	+	0.138686	0	-0.138686	0	FALSE
121919	125119	125419	+	0.255814	0.116279	-0.255814	-0.116279	FALSE
121919	125169	125469	+	0.1875	0.190751	-0.1875	-0.190751	FALSE
125562	125562	125862	+	0.173913	0.0674847	-0.173913	-0.0674847	FALSE
125562	125612	125912	+	0.163121	0.0375	-0.163121	-0.0375	FALSE
125562	125662	125962	+	0.120567	-0.0375	-0.120567	0.0375	FALSE
125562	125712	126012	+	0.118881	-0.0632911	-0.118881	0.0632911	FALSE
125562	125762	126062	+	0.0895522	-0.0419162	-0.0895522	0.0419162	FALSE
125562	125812	126112	+	0.023622	-0.045977	-0.023622	0.045977	FALSE
125562	125862	126162	+	0.0350877	0.0160428	-0.0350877	-0.0160428	FALSE
125562	125912	126212	+	0.00854701	0.0543478	-0.00854701	-0.0543478	FALSE
125562	125962	126262	+	0.00840336	0.0659341	-0.00840336	-0.0659341	FALSE
125562	126012	126312	+	0.04	0.0340909	-0.04	-0.0340909	FALSE
125562	126062	126362	+	0.015625	-0.0404624	-0.015625	0.0404624	FALSE
125562	126112	126412	+	0.0075188	-0.0357143	-0.0075188	0.0357143	FALSE
125562	126162	126462	+	-0.0344828	-0.102564	0.0344828	0.102564	FALSE
125562	126212	126512	+	-0.0547945	-0.083871	0.0547945	0.083871	FALSE
125562	126262	126562	+	-0.0405405	-0.0196078	0.0405405	0.0196078	FALSE
125562	126312	126612	+	-0.0629371	-0.0632911	0.0629371	0.0632911	FALSE
125562	126362	126662	+	-0.034965	0.0126582	0.034965	-0.0126582	FALSE
125562	126412	126712	+	-0.0147059	0.030303	0.0147059	-0.030303	FALSE
125562	126462	126762	+	0.037594	0.0357143	-0.037594	-0.0357143	FALSE
125562	126512	126812	+	0.037594	0.047619	-0.037594	-0.047619	FALSE
125562	126562	126862	+	0.0526316	0.0238095	-0.0526316	-0.0238095	FALSE
125562	126612	126912	+	-0.00740741	0.0722892	0.00740741	-0.0722892	FALSE
125562	126662	126962	+	-0.0140845	0.0440252	0.0140845	-0.0440252	FALSE
125562	126712	127012	+	-0.0410959	0.0580645	0.0410959	-0.0580645	FALSE
125562	126762	127062	+	-0.0704225	0.0314465	0.0704225	-0.0314465	FALSE
125562	126812	127112	+	-0.0136986	-0.00645161	0.0136986	0.00645161	FALSE
125562	126862	127162	+	-0.056338	-0.00628931	0.056338	0.00628931	FALSE
125562	126912	127212	+	0.00729927	0.0365854	-0.00729927	-0.0365854	FALSE
125562	126962	127262	+	0.00763359	0.0235294	-0.00763359	-0.0235294	FALSE
125562	127012	127312	+	0.00775194	0.0348837	-0.00775194	-0.0348837	FALSE
125562	127062	127362	+	-0.00787402	0.0804598	0.00787402	-0.0804598	FALSE
125562	127112	127412	+	-0.0666667	0.127072	0.0666667	-0.127072	FALSE
125562	127162	127462	+	-0.0420168	0.120879	0.0420168	-0.120879	FALSE
125562	127212	127512	+	-0.0689655	0.145946	0.0689655	-0.145946	FALSE
125562	127262	127562	+	-0.0252101	0.120879	0.0252101	-0.120879	FALSE
125562	127312	127612	+	0.0338983	0.147541	-0.0338983	-0.147541	FALSE
125562	127362	127662	+	0.0491803	0.150838	-0.0491803	-0.150838	FALSE
125562	127412	127712	+	0.0645161	0.141243	-0.0645161	-0.141243	FALSE
125562	127462	127762	+	0.046875	0.144509	-0.046875	-0.144509	FALSE
125562	127512	127812	+	0.0434783	0.104294	-0.0434783	-0.104294	FALSE
125562	127562	127862	+	0.0140845	0.132075	-0.0140845	-0.132075	FALSE
125562	127612	127912	+	0.00671141	0.0394737	-0.00671141	-0.0394737	FALSE
125562	127662	127962	+	-0.047619	-0.012987	0.047619	0.012987	FALSE
125562	127712	128012	+	-0.0469799	-0.0657895	0.0469799	0.0657895	FALSE
125562	127762	128062	+	-0.0198675	-0.04	0.0198675	0.04	FALSE
125562	127812	128112	+	0	0.0188679	0	-0.0188679	FALSE
125562	127862	128162	+	0.0503597	0.0864198	-0.0503597	-0.0864198	FALSE
125562	127912	128212	+	0.102941	0.139394	-0.102941	-0.139394	FALSE
125562	127962	128262	+	0.124088	0.121951	-0.124088	-0.121951	FALSE
125562	128012	128312	+	0.167883	0.146341	-0.167883	-0.146341	FALSE
125562	128062	128362	+	0.144928	0.116564	-0.144928	-0.116564	FALSE
125562	128112	128412	+	0.125	0.10828	-0.125	-0.10828	FALSE
125562	128162	128462	+	0.0872483	0.0394737	-0.0872483	-0.0394737	FALSE
125562	128212	128512	+	0.0612245	0.038961	-0.0612245	-0.038961	FALSE
125562	128262	128562	+	0.108108	0.111111	-0.108108	-0.111111	FALSE
125562	128312	128612	+	0.0684932	0.174194	-0.0684932	-0.174194	FALSE
125562	128362	128662	+	0.0704225	0.220126	-0.0704225	-0.220126	FALSE
125562	128412	128712	+	0.0724638	0.165644	-0.0724638	-0.165644	FALSE
125562	128462	128762	+	0.112782	0.178571	-0.112782	-0.178571	FALSE
125562	128512	128812	+	0.124088	0.121951	-0.124088	-0.121951	FALSE
125562	128562	128862	+	0.0597015	0.0658683	-0.0597015	-0.0658683	FALSE
125562	128612	128912	+	0.0735294	0.0787879	-0.0735294	-0.0787879	FALSE
125562	128662	128962	+	0.0381679	0	-0.0381679	0	FALSE
125562	128712	129012	+	0	0.00598802	0	-0.00598802	FALSE
125562	128762	129062	+	-0.00729927	0.0121951	0.00729927	-0.0121951	FALSE
125562	128812	129112	+	-0.0153846	0.0643275	0.0153846	-0.0643275	FALSE
129702	129702	130002	+	-0.0534351	0.152941	0.0534351	-0.152941	FALSE
129702	129752	130052	+	-0.0510949	0.0853659	0.0510949	-0.0853659	FALSE
129702	129802	130102	+	0	0.0691824	0	-0.0691824	FALSE
130160	130160	130460	+	0.0327869	0.0949721	-0.0327869	-0.0949721	FALSE
130160	130210	130510	+	0.0645161	0.0960452	-0.0645161	-0.0960452	FALSE
130160	130260	130560	+	0.0534351	0.105882	-0.0534351	-0.105882	FALSE
130160	130310	130610	+	0.0962963	0.144578	-0.0962963	-0.144578	FALSE
130684	130684	130984	+	0.0149254	0.113772	-0.0149254	-0.113772	FALSE
130684	130734	131034	+	0.00719424	0.111111	-0.00719424	-0.111111	FALSE
130684	130784	131084	+	0.0638298	0.0375	-0.0638298	-0.0375	FALSE
130684	130834	131134	+	0.0359712	0.0246914	-0.0359712	-0.0246914	FALSE
130684	130884	131184	+	0.00729927	0.0121951	-0.00729927	-0.0121951	FALSE
130684	130934	131234	+	0.0454545	-0.0295858	-0.0454545	0.0295858	FALSE
130684	130984	131284	+	0.0225564	0.0238095	-0.0225564	-0.0238095	FALSE
130684	131034	131334	+	0.0307692	0.0760234	-0.0307692	-0.0760234	FALSE
130684	131084	131384	+	0.102362	0.126437	-0.102362	-0.126437	FALSE
130684	131134	131434	+	0.145161	0.152542	-0.145161	-0.152542	FALSE
130684	131184	131484	+	0.157025	0.0888889	-0.157025	-0.0888889	FALSE
130684	131234	131534	+	0.0731707	0.0449438	-0.0731707	-0.0449438	FALSE
130684	131284	131584	+	0.105691	0.0786517	-0.105691	-0.0786517	FALSE
130684	131334	131634	+	0.0833333	-0.00552486	-0.0833333	0.00552486	FALSE
130684	131384	131684	+	-0.0327869	-0.0614525	0.0327869	0.0614525	FALSE
130684	131434	131734	+	-0.0393701	-0.103448	0.0393701	0.103448	FALSE
130684	131484	131784	+	-0.0461538	-0.0409357	0.0461538	0.0409357	FALSE
130684	131534	131834	+	0.0232558	0.0116279	-0.0232558	-0.0116279	FALSE
130684	131584	131884	+	0.0708661	-0.0344828	-0.0708661	0.0344828	FALSE
130684	131634	131934	+	0.0615385	0.00584795	-0.0615385	-0.00584795	FALSE
130684	131684	131984	+	0.0793651	0.0857143	-0.0793651	-0.0857143	FALSE
130684	131734	132034	+	-0.015625	0.121387	0.015625	-0.121387	FALSE
130684	131784	132084	+	0.023622	0.103448	-0.023622	-0.103448	FALSE
130684	131834	132134	+	0.015873	0.0857143	-0.015873	-0.0857143	FALSE
130684	131884	132184	+	0	0.0994152	0	-0.0994152	FALSE
130684	131934	132234	+	0.0518519	0.120482	-0.0518519	-0.120482	FALSE
130684	131984	132284	+	0.0857143	0.0186335	-0.0857143	-0.0186335	FALSE
130684	132034	132334	+	0.169014	0.00628931	-0.169014	-0.00628931	FALSE
130684	132084	132384	+	0.118881	0	-0.118881	0	FALSE
130684	132134	132434	+	0.106383	-0.0125	-0.106383	0.0125	FALSE
130684	132184	132484	+	0.0656934	0	-0.0656934	0	FALSE
130684	132234	132534	+	0.107692	0.00584795	-0.107692	-0.00584795	FALSE
130684	132284	132584	+	0.0852713	0.0697674	-0.0852713	-0.0697674	FALSE
130684	132334	132634	+	0.0923077	-0.0175439	-0.0923077	0.0175439	FALSE
130684	132384	132684	+	0.104478	-0.0299401	-0.104478	0.0299401	FALSE
130684	132434	132734	+	0.115942	0.0429448	-0.115942	-0.0429448	FALSE
132882	132882	133182	+	-0.0454545	0.171598	0.0454545	-0.171598	FALSE
132882	132932	133232	+	-0.0503597	0.123457	0.0503597	-0.123457	FALSE
132882	132982	133282	+	-0.0359712	0.0740741	0.0359712	-0.0740741	FALSE
132882	133032	133332	+	-0.0428571	0.0559006	0.0428571	-0.0559006	FALSE
132882	133082	133382	+	-0.0218978	0.0243902	0.0218978	-0.0243902	FALSE
132882	133132	133432	+	0.037594	-0.0119048	-0.037594	0.0119048	FALSE
132882	133182	133482	+	0.0839695	-0.0352941	-0.0839695	0.0352941	FALSE
132882	133232	133532	+	0.0687023	0.0235294	-0.0687023	-0.0235294	FALSE
132882	133282	133582	+	0.104478	0.0299401	-0.104478	-0.0299401	FALSE
132882	133332	133632	+	0.124088	0.0243902	-0.124088	-0.0243902	FALSE
132882	133382	133682	+	0.134328	0.0898204	-0.134328	-0.0898204	FALSE
132882	133432	133732	+	0.124088	0.0609756	-0.124088	-0.0609756	FALSE
132882	133482	133782	+	0.0510949	0.0853659	-0.0510949	-0.0853659	FALSE
132882	133532	133832	+	0.0606061	0.0650888	-0.0606061	-0.0650888	FALSE
132882	133582	133882	+	-0.0229008	0.0588235	0.0229008	-0.0588235	FALSE
132882	133632	133932	+	-0.0839695	0.0352941	0.0839695	-0.0352941	FALSE
132882	133682	133982	+	-0.0923077	-0.00584795	0.0923077	0.00584795	FALSE
132882	133732	134032	+	-0.09375	0.0404624	0.09375	-0.0404624	FALSE
134171	134171	134471	+	0.0701754	0.101604	-0.0701754	-0.101604	FALSE
134171	134221	134521	+	0.0344828	0.027027	-0.0344828	-0.027027	FALSE
134171	134271	134571	+	-0.016129	-0.0508475	0.016129	0.0508475	FALSE
134171	134321	134621	+	-0.0420168	0	0.0420168	0	FALSE
134171	134371	134671	+	-0.12069	0.0162162	0.12069	-0.0162162	FALSE
134171	134421	134721	+	-0.142857	0	0.142857	0	FALSE
134171	134471	134771	+	-0.0793651	-0.0628571	0.0793651	0.0628571	FALSE
134171	134521	134821	+	-0.09375	-0.0867052	0.09375	0.0867052	FALSE
134171	134571	134871	+	-0.0387597	-0.0581395	0.0387597	0.0581395	FALSE
134171	134621	134921	+	-0.0569106	-0.0898876	0.0569106	0.0898876	FALSE
134171	134671	134971	+	-0.024	-0.159091	0.024	0.159091	FALSE
134171	134721	135021	+	0	-0.0939227	0	0.0939227	FALSE
134171	134771	135071	+	-0.0338983	-0.0491803	0.0338983	0.0491803	FALSE
134171	134821	135121	+	-0.0163934	0.00558659	0.0163934	-0.00558659	FALSE
135364	135364	135664	+	-0.0420168	0.0879121	0.0420168	-0.0879121	FALSE
135712	135712	136012	+	0.193798	0.174419	-0.193798	-0.174419	FALSE
135712	135762	136062	+	0.209302	0.151163	-0.209302	-0.151163	FALSE
135712	135812	136112	+	0.164179	0.173653	-0.164179	-0.173653	FALSE
135712	135862	136162	+	0.126761	0.0943396	-0.126761	-0.0943396	FALSE
135712	135912	136212	+	0.138889	0.0700637	-0.138889	-0.0700637	TRUE
135712	135962	136262	+	0.144928	0.0920245	-0.144928	-0.0920245	FALSE
135712	136012	136312	+	0.0298507	0.0538922	-0.0298507	-0.0538922	FALSE
136369	136369	136669	+	0.00729927	0.0731707	-0.00729927	-0.0731707	FALSE
136369	136419	136719	+	0.00740741	0.060241	-0.00740741	-0.060241	FALSE
136369	136469	136769	+	-0.057971	0.0674847	0.057971	-0.0674847	FALSE
136369	136519	136819	+	-0.00763359	0.117647	0.00763359	-0.117647	FALSE
136369	136569	136869	+	-0.0387597	0.0930233	0.0387597	-0.0930233	FALSE
136369	136619	136919	+	-0.0166667	0.0607735	0.0166667	-0.0607735	FALSE
136369	136669	136969	+	0.00854701	0.108696	-0.00854701	-0.108696	FALSE
137311	137311	137611	+	-0.0666667	0.216867	0.0666667	-0.216867	FALSE
137311	137361	137661	+	-0.0839695	0.176471	0.0839695	-0.176471	FALSE
137311	137411	137711	+	-0.0839695	0.176471	0.0839695	-0.176471	FALSE
137311	137461	137761	+	-0.0393701	0.126437	0.0393701	-0.126437	FALSE
137311	137511	137811	+	0.00787402	0.0804598	-0.00787402	-0.0804598	FALSE
137311	137561	137861	+	-0.008	0.0227273	0.008	-0.0227273	FALSE
137311	137611	137911	+	0.03125	-0.0404624	-0.03125	0.0404624	FALSE
137311	137661	137961	+	0.0298507	-0.0538922	-0.0298507	0.0538922	FALSE
137311	137711	138011	+	0.0215827	-0.0740741	-0.0215827	0.0740741	FALSE
137311	137761	138061	+	0.0405405	-0.0588235	-0.0405405	0.0588235	FALSE
137311	137811	138111	+	-0.0070922	0.0625	0.0070922	-0.0625	FALSE
138497	138497	138797	+	-0.0222222	0.144578	0.0222222	-0.144578	FALSE
138842	138842	139142	+	0.0447761	0.0419162	-0.0447761	-0.0419162	FALSE
138842	138892	139192	+	0.00763359	0.0823529	-0.00763359	-0.0823529	FALSE
138842	138942	139242	+	-0.0534351	0.0823529	0.0534351	-0.0823529	FALSE
138842	138992	139292	+	-0.037037	0.144578	0.037037	-0.144578	FALSE
138842	139042	139342	+	-0.0142857	0.068323	0.0142857	-0.068323	FALSE
138842	139092	139392	+	-0.0434783	0.0674847	0.0434783	-0.0674847	FALSE
138842	139142	139442	+	0.0298507	0.0419162	-0.0298507	-0.0419162	FALSE
138842	139192	139492	+	0.0962963	0.0722892	-0.0962963	-0.0722892	FALSE
139500	139500	139800	+	0.115942	0.0797546	-0.115942	-0.0797546	FALSE
139500	139550	139850	+	0.165468	-0.0246914	-0.165468	0.0246914	FALSE
139500	139600	139900	+	0.0757576	-0.00591716	-0.0757576	0.00591716	FALSE
140451	140451	140751	+	0.102941	0.10303	-0.102941	-0.10303	FALSE
140451	140501	140801	+	0.129771	0.0588235	-0.129771	-0.0588235	FALSE
140857	140857	141157	+	0.0819672	0.206704	-0.0819672	-0.206704	FALSE
141195	141195	141495	+	0.0708661	0.091954	-0.0708661	-0.091954	FALSE
141195	141245	141545	+	0.0757576	-0.0295858	-0.0757576	0.0295858	FALSE
141195	141295	141595	+	0.0735294	-0.0424242	-0.0735294	0.0424242	FALSE
141195	141345	141645	+	0.0606061	-0.0414201	-0.0606061	0.0414201	FALSE
141195	141395	141695	+	0.0454545	-0.00591716	-0.0454545	0.00591716	FALSE
141974	141974	142274	+	0.0833333	0.0497238	-0.0833333	-0.0497238	FALSE
141974	142024	142324	+	0.109244	0.0659341	-0.109244	-0.0659341	FALSE
142402	142402	142702	+	0.151515	0.00591716	-0.151515	-0.00591716	FALSE
142402	142452	142752	+	0.116279	0.0116279	-0.116279	-0.0116279	FALSE
142402	142502	142802	+	0.0923077	-0.0175439	-0.0923077	0.0175439	FALSE
142402	142552	142852	+	0.0746269	0.0179641	-0.0746269	-0.0179641	TRUE
142402	142602	142902	+	0.121212	0.0532544	-0.121212	-0.0532544	FALSE
142974	142974	143274	+	0	0.0292398	0	-0.0292398	FALSE
142974	143024	143324	+	0.0441176	-0.00606061	-0.0441176	0.00606061	FALSE
143361	143361	143661	+	0.134328	0.0898204	-0.134328	-0.0898204	FALSE
143361	143411	143711	+	0.163121	0.05	-0.163121	-0.05	FALSE
143361	143461	143761	+	0.117647	0.0424242	-0.117647	-0.0424242	FALSE
143361	143511	143811	+	0.0923077	0.0526316	-0.0923077	-0.0526316	FALSE
144085	144085	144385	+	0.0638298	0.0875	-0.0638298	-0.0875	FALSE
144085	144135	144435	+	0.114286	0.068323	-0.114286	-0.068323	FALSE
144085	144185	144485	+	0.0387597	0.127907	-0.0387597	-0.127907	TRUE
144527	144527	144827	+	-0.024	-0.181818	0.024	0.181818	FALSE
144527	144577	144877	+	-0.0151515	-0.195266	0.0151515	0.195266	FALSE
144527	144627	144927	+	0.037594	-0.166667	-0.037594	0.166667	FALSE
144527	144677	144977	+	0.0542636	-0.151163	-0.0542636	0.151163	FALSE
144527	144727	145027	+	0.0827068	-0.142857	-0.0827068	0.142857	FALSE
144527	144777	145077	+	0.114504	-0.0941176	-0.114504	0.0941176	FALSE
144527	144827	145127	+	0.126984	-0.0514286	-0.126984	0.0514286	FALSE
144527	144877	145177	+	0.131148	-0.0837989	-0.131148	0.0837989	FALSE
144527	144927	145227	+	0.142857	-0.142857	-0.142857	0.142857	FALSE
144527	144977	145277	+	0.147541	-0.106145	-0.147541	0.106145	FALSE
144527	145027	145327	+	0.0894309	-0.0449438	-0.0894309	0.0449438	FALSE
144527	145077	145377	+	0.123077	-0.122807	-0.123077	0.122807	FALSE
144527	145127	145427	+	0.0977444	-0.130952	-0.0977444	0.130952	FALSE
144527	145177	145477	+	0.125926	-0.108434	-0.125926	0.108434	FALSE
144527	145227	145527	+	0.0814815	-0.0722892	-0.0814815	0.0722892	FALSE
144527	145277	145577	+	0.102941	-0.0909091	-0.102941	0.0909091	FALSE
144527	145327	145627	+	0.131783	-0.0581395	-0.131783	0.0581395	FALSE
144527	145377	145677	+	0.0894309	-0.101124	-0.0894309	0.101124	FALSE
144527	145427	145727	+	0.0413223	-0.111111	-0.0413223	0.111111	FALSE
144527	145477	145777	+	0.0588235	-0.10989	-0.0588235	0.10989	FALSE
145877	145877	146177	+	0.164179	0.101796	-0.164179	-0.101796	FALSE
145877	145927	146227	+	0.165354	0.137931	-0.165354	-0.137931	FALSE
145877	145977	146277	+	0.172932	0.107143	-0.172932	-0.107143	FALSE
145877	146027	146327	+	0.160305	0.0470588	-0.160305	-0.0470588	FALSE
145877	146077	146377	+	0.18797	0.107143	-0.18797	-0.107143	FALSE
145877	146127	146427	+	0.0814815	0.108434	-0.0814815	-0.108434	FALSE
145877	146177	146477	+	0.114504	0.117647	-0.114504	-0.117647	FALSE
145877	146227	146527	+	0.147287	0.0930233	-0.147287	-0.0930233	FALSE
146527	146527	146827	+	0.184615	0.0994152	-0.184615	-0.0994152	FALSE
146527	146577	146877	+	0.178295	0.0930233	-0.178295	-0.0930233	FALSE
146527	146627	146927	+	0.21875	0.0751445	-0.21875	-0.0751445	FALSE
146527	146677	146977	+	0.18797	0.0833333	-0.18797	-0.0833333	FALSE
146527	146727	147027	+	0.2	0.0994152	-0.2	-0.0994152	FALSE
146527	146777	147077	+	0.193798	0.0813953	-0.193798	-0.0813953	FALSE
146527	146827	147127	+	0.102941	0.0909091	-0.102941	-0.0909091	FALSE
146527	146877	147177	+	0.0869565	0.104294	-0.0869565	-0.104294	FALSE
146527	146927	147227	+	0.112676	0.081761	-0.112676	-0.081761	FALSE
147973	147973	148273	+	0.0687023	0.0352941	-0.0687023	-0.0352941	FALSE
147973	148023	148323	+	0.0149254	0.101796	-0.0149254	-0.101796	FALSE
148359	148359	148659	+	0.0225564	-0.0357143	-0.0225564	0.0357143	FALSE
148359	148409	148709	+	0	-0.0538922	0	0.0538922	FALSE
148931	148931	149231	+	0.056	0.0681818	-0.056	-0.0681818	FALSE
148931	148981	149281	+	0.0852713	0.0348837	-0.0852713	-0.0348837	FALSE
148931	149031	149331	+	0.0393701	0.0344828	-0.0393701	-0.0344828	FALSE
148931	149081	149381	+	0.116279	0.0697674	-0.116279	-0.0697674	FALSE
148931	149131	149431	+	0.145038	0.0941176	-0.145038	-0.0941176	FALSE
148931	149181	149481	+	0.0882353	0.0424242	-0.0882353	-0.0424242	FALSE
148931	149231	149531	+	0.0735294	0.0181818	-0.0735294	-0.0181818	FALSE
148931	149281	149581	+	0.0666667	0.0120482	-0.0666667	-0.0120482	FALSE
148931	149331	149631	+	0.037594	0.0238095	-0.037594	-0.0238095	FALSE
148931	149381	149681	+	0.0833333	0.127072	-0.0833333	-0.127072	TRUE
148931	149431	149731	+	0.0892857	0.0582011	-0.0892857	-0.0582011	FALSE
148931	149481	149781	+	0.182609	0.129032	-0.182609	-0.129032	FALSE
148931	149531	149831	+	0.2	0.193548	-0.2	-0.193548	FALSE
149953	149953	150253	+	-0.030303	0.207101	0.030303	-0.207101	FALSE
149953	150003	150303	+	-0.0218978	0.170732	0.0218978	-0.170732	FALSE
150443	150443	150743	+	0.246377	0.0552147	-0.246377	-0.0552147	FALSE
150443	150493	150793	+	0.263889	0.044586	-0.263889	-0.044586	FALSE
150443	150543	150843	+	0.333333	0.060241	-0.333333	-0.060241	FALSE
150443	150593	150893	+	0.26087	0.0674847	-0.26087	-0.0674847	FALSE
150443	150643	150943	+	0.270073	0.0365854	-0.270073	-0.0365854	FALSE
150443	150693	150993	+	0.208633	0.0740741	-0.208633	-0.0740741	FALSE
150443	150743	151043	+	0.194245	0.111111	-0.194245	-0.111111	FALSE
150443	150793	151093	+	0.171429	0.180124	-0.171429	-0.180124	FALSE
150443	150843	151143	+	0.132353	0.151515	-0.132353	-0.151515	FALSE
150443	150893	151193	+	0.129771	0.0705882	-0.129771	-0.0705882	FALSE
150443	150943	151243	+	0.147287	0.151163	-0.147287	-0.151163	FALSE
151303	151303	151603	+	-0.00775194	0.151163	0.00775194	-0.151163	FALSE
151303	151353	151653	+	0.0708661	0.229885	-0.0708661	-0.229885	FALSE
151303	151403	151703	+	0.0743802	0.166667	-0.0743802	-0.166667	FALSE
151303	151453	151753	+	0.145161	0.152542	-0.145161	-0.152542	FALSE
151303	151503	151803	+	0.169231	0.111111	-0.169231	-0.111111	FALSE
151303	151553	151853	+	0.242424	0.0887574	-0.242424	-0.0887574	FALSE
151303	151603	151903	+	0.230769	0.113924	-0.230769	-0.113924	FALSE
151303	151653	151953	+	0.180556	0.0828025	-0.180556	-0.0828025	FALSE
151303	151703	152003	+	0.24	0.0728477	-0.24	-0.0728477	FALSE
151303	151753	152053	+	0.216783	0.101266	-0.216783	-0.101266	FALSE
151303	151803	152103	+	0.157143	0.10559	-0.157143	-0.10559	FALSE
152130	152130	152430	+	-0.0517241	-0.2	0.0517241	0.2	FALSE
152130	152180	152480	+	-0.0434783	-0.236559	0.0434783	0.236559	FALSE
152130	152230	152530	+	-0.0642202	-0.239583	0.0642202	0.239583	FALSE
152130	152280	152580	+	-0.0357143	-0.142857	0.0357143	0.142857	FALSE
152130	152330	152630	+	-0.0172414	-0.145946	0.0172414	0.145946	FALSE
152130	152380	152680	+	0.0666667	-0.0718232	-0.0666667	0.0718232	FALSE
152130	152430	152730	+	0.140625	-0.0289017	-0.140625	0.0289017	FALSE
152130	152480	152780	+	0.037037	-0.0240964	-0.037037	0.0240964	FALSE
152130	152530	152830	+	0.164384	0.0451613	-0.164384	-0.0451613	FALSE
152130	152580	152880	+	0.166667	0.0318471	-0.166667	-0.0318471	FALSE
152937	152937	153237	+	0.121622	0.0457516	-0.121622	-0.0457516	FALSE
152937	152987	153287	+	0.0933333	0.0993377	-0.0933333	-0.0993377	FALSE
152937	153037	153337	+	0.00699301	0.0632911	-0.00699301	-0.0632911	FALSE
152937	153087	153387	+	0.0277778	0.10828	-0.0277778	-0.10828	FALSE
152937	153137	153437	+	0.0428571	0.118012	-0.0428571	-0.118012	FALSE
152937	153187	153487	+	0.0948905	0.170732	-0.0948905	-0.170732	FALSE
152937	153237	153537	+	0.0992366	0.129412	-0.0992366	-0.129412	FALSE
152937	153287	153587	+	0.164179	0.0778443	-0.164179	-0.0778443	FALSE
152937	153337	153637	+	0.210884	0.12987	-0.210884	-0.12987	FALSE
153842	153842	154142	+	-0.104	0.159091	0.104	-0.159091	FALSE
153842	153892	154192	+	-0.102362	0.114943	0.102362	-0.114943	FALSE
153842	153942	154242	+	-0.154472	0.213483	0.154472	-0.213483	FALSE
154300	154300	154600	+	0.0144928	0.0184049	-0.0144928	-0.0184049	FALSE
154300	154350	154650	+	0.00740741	0.0481928	-0.00740741	-0.0481928	FALSE
155156	155156	155456	+	0.218045	0.214286	-0.218045	-0.214286	FALSE
155156	155206	155506	+	0.202899	0.202454	-0.202899	-0.202454	FALSE
155156	155256	155556	+	0.19084	0.117647	-0.19084	-0.117647	FALSE
155156	155306	155606	+	0.19708	-0.0243902	-0.19708	0.0243902	FALSE
155156	155356	155656	+	0.205882	-0.0424242	-0.205882	0.0424242	FALSE
155156	155406	155706	+	0.217391	-0.0107527	-0.217391	0.0107527	FALSE
155156	155456	155756	+	0.128205	0.0108696	-0.128205	-0.0108696	FALSE
155156	155506	155806	+	0.0956522	0.0107527	-0.0956522	-0.0107527	FALSE
155156	155556	155856	+	0.111111	0.0108696	-0.111111	-0.0108696	FALSE
155156	155606	155906	+	0.0363636	0.0680628	-0.0363636	-0.0680628	FALSE
156109	156109	156409	+	0.247863	-0.0434783	-0.247863	0.0434783	FALSE
156109	156159	156459	+	0.168142	-0.0106383	-0.168142	0.0106383	FALSE
156109	156209	156509	+	0.260504	-0.032967	-0.260504	0.032967	FALSE
156612	156612	156912	+	0.144928	0.0429448	-0.144928	-0.0429448	FALSE
156612	156662	156962	+	0.140845	0.144654	-0.140845	-0.144654	FALSE
156612	156712	157012	+	0.134752	0.1625	-0.134752	-0.1625	FALSE
156612	156762	157062	+	0.136691	0.209877	-0.136691	-0.209877	FALSE
156612	156812	157112	+	0.125	0.260116	-0.125	-0.260116	FALSE
156612	156862	157162	+	0.088	0.295455	-0.088	-0.295455	FALSE
156612	156912	157212	+	0.0708661	0.287356	-0.0708661	-0.287356	FALSE
156612	156962	157262	+	0.0697674	0.267442	-0.0697674	-0.267442	FALSE
156612	157012	157312	+	0.0793651	0.28	-0.0793651	-0.28	FALSE
157421	157421	157721	+	0.190476	0.302857	-0.190476	-0.302857	FALSE
157421	157471	157771	+	0.151515	0.230769	-0.151515	-0.230769	FALSE
157421	157521	157821	+	0.102941	0.2	-0.102941	-0.2	FALSE
157421	157571	157871	+	0.19708	0.097561	-0.19708	-0.097561	FALSE
157421	157621	157921	+	0.211268	0.0440252	-0.211268	-0.0440252	FALSE
157421	157671	157971	+	0.19403	-0.0299401	-0.19403	0.0299401	FALSE
157421	157721	158021	+	0.219858	-0.0375	-0.219858	0.0375	FALSE
157421	157771	158071	+	0.268657	-0.0419162	-0.268657	0.0419162	FALSE
157421	157821	158121	+	0.279412	-0.0424242	-0.279412	0.0424242	FALSE
157421	157871	158171	+	0.120567	0	-0.120567	0	FALSE
157421	157921	158221	+	0.117241	-0.0384615	-0.117241	0.0384615	FALSE
157421	157971	158271	+	0.158621	0.0512821	-0.158621	-0.0512821	FALSE
157421	158021	158321	+	0.23741	0.0617284	-0.23741	-0.0617284	FALSE
157421	158071	158371	+	0.148649	0.0849673	-0.148649	-0.0849673	FALSE
157421	158121	158421	+	0.146853	0.126582	-0.146853	-0.126582	FALSE
157421	158171	158471	+	0.208955	0.197605	-0.208955	-0.197605	FALSE
158515	159072	158772	-	0.188679	0.2	-0.188679	-0.2	FALSE
158515	159022	158722	-	0.188679	0.271795	-0.188679	-0.271795	FALSE
158515	158972	158672	-	0.233645	0.257732	-0.233645	-0.257732	FALSE
158515	158922	158622	-	0.172414	0.275676	-0.172414	-0.275676	FALSE
158515	158872	158572	-	0.0877193	0.283422	-0.0877193	-0.283422	FALSE
158515	158822	158522	-	0.15	0.292818	-0.15	-0.292818	FALSE
159182	159182	159482	+	0.288136	-0.420765	-0.288136	0.420765	FALSE
159182	159232	159532	+	0.327731	-0.384615	-0.327731	0.384615	FALSE
159182	159282	159582	+	0.294118	-0.428571	-0.294118	0.428571	FALSE
159182	159332	159632	+	0.254237	-0.344262	-0.254237	0.344262	FALSE
159182	159382	159682	+	0.224138	-0.32973	-0.224138	0.32973	FALSE
159182	159432	159732	+	0.256637	-0.308511	-0.256637	0.308511	FALSE
159779	160543	160243	-	-0.0952381	0.0285714	0.0952381	-0.0285714	FALSE
159779	160493	160193	-	-0.0647482	0.0493827	0.0647482	-0.0493827	FALSE
159779	160443	160143	-	-0.0218978	0.170732	0.0218978	-0.170732	FALSE
159779	160393	160093	-	0.0526316	0.25	-0.0526316	-0.25	FALSE
159779	160343	160043	-	0.0289855	0.263804	-0.0289855	-0.263804	FALSE
159779	160293	159993	-	-0.0526316	0.22619	0.0526316	-0.22619	FALSE
159779	160243	159943	-	-0.0153846	0.309942	0.0153846	-0.309942	FALSE
159779	160193	159893	-	-0.0655738	0.22905	0.0655738	-0.22905	FALSE
159779	160143	159843	-	-0.0645161	0.231638	0.0645161	-0.231638	FALSE
159779	160093	159793	-	-0.107438	0.2	0.107438	-0.2	FALSE
177083	177083	177383	+	0.174603	-0.234286	-0.174603	0.234286	TRUE
177083	177133	177433	+	0.174603	-0.268571	-0.174603	0.268571	FALSE
177083	177183	177483	+	0.175573	-0.305882	-0.175573	0.305882	FALSE
177083	177233	177533	+	0.142857	-0.27381	-0.142857	0.27381	FALSE
177083	177283	177583	+	0.173913	-0.288344	-0.173913	0.288344	FALSE
177083	177333	177633	+	0.155556	-0.313253	-0.155556	0.313253	FALSE
177083	177383	177683	+	0.188406	-0.312883	-0.188406	0.312883	FALSE
177083	177433	177733	+	0.0909091	-0.392405	-0.0909091	0.392405	FALSE
177083	177483	177783	+	0.0746269	-0.401198	-0.0746269	0.401198	FALSE
177083	177533	177833	+	0.11811	-0.321839	-0.11811	0.321839	FALSE
177083	177583	177883	+	0.142857	-0.188571	-0.142857	0.188571	FALSE
177083	177633	177933	+	0.149606	-0.149425	-0.149606	0.149425	FALSE
177083	177683	177983	+	0.136364	-0.12426	-0.136364	0.12426	FALSE
177083	177733	178033	+	0.236641	-0.129412	-0.236641	0.129412	FALSE
177083	177783	178083	+	0.284672	-0.097561	-0.284672	0.097561	FALSE
177083	177833	178133	+	0.234043	-0.1125	-0.234043	0.1125	FALSE
177083	177883	178183	+	0.248227	-0.25	-0.248227	0.25	FALSE
177083	177933	178233	+	0.274074	-0.289157	-0.274074	0.289157	FALSE
177083	177983	178283	+	0.234375	-0.225434	-0.234375	0.225434	FALSE
177083	178033	178333	+	0.221374	-0.176471	-0.221374	0.176471	FALSE
177083	178083	178383	+	0.241935	-0.141243	-0.241935	0.141243	FALSE
177083	178133	178433	+	0.291339	-0.16092	-0.291339	0.16092	FALSE
177083	178183	178483	+	0.300813	-0.0449438	-0.300813	0.0449438	FALSE
178665	178665	178965	+	0.0735294	-0.357576	-0.0735294	0.357576	FALSE
178665	178715	179015	+	0.09375	-0.306358	-0.09375	0.306358	FALSE
178665	178765	179065	+	0.0381679	-0.294118	-0.0381679	0.294118	TRUE
178665	178815	179115	+	0.0735294	-0.284848	-0.0735294	0.284848	FALSE
178665	178865	179165	+	0.19708	-0.292683	-0.19708	0.292683	FALSE
178665	178915	179215	+	0.208633	-0.234568	-0.208633	0.234568	FALSE
178665	178965	179265	+	0.188406	-0.251534	-0.188406	0.251534	FALSE
178665	179015	179315	+	0.151515	-0.254438	-0.151515	0.254438	FALSE
178665	179065	179365	+	0.164179	-0.257485	-0.164179	0.257485	FALSE
178665	179115	179415	+	0.152	-0.170455	-0.152	0.170455	FALSE
178665	179165	179465	+	0.151515	-0.112426	-0.151515	0.112426	FALSE
178665	179215	179515	+	0.132353	-0.187879	-0.132353	0.187879	FALSE
178665	179265	179565	+	0.136364	-0.195266	-0.136364	0.195266	FALSE
179595	180347	180047	-	-0.0849673	0.0405405	0.0849673	-0.0405405	FALSE
179595	180297	179997	-	-0.106667	0.0596026	0.106667	-0.0596026	TRUE
179595	180247	179947	-	-0.0533333	0.112583	0.0533333	-0.112583	FALSE
179595	180197	179897	-	-0.0604027	0.105263	0.0604027	-0.105263	TRUE
179595	180147	179847	-	-0.048951	0.126582	0.048951	-0.126582	FALSE
179595	180097	179797	-	0.0215827	0.0493827	-0.0215827	-0.0493827	FALSE
179595	180047	179747	-	-0.0225564	0.166667	0.0225564	-0.166667	FALSE
179595	179997	179697	-	0.0229008	0.164706	-0.0229008	-0.164706	FALSE
179595	179947	179647	-	-0.0243902	0.168539	0.0243902	-0.168539	FALSE
179595	179897	179597	-	-0.0625	0.213873	0.0625	-0.213873	FALSE
180344	181354	181054	-	0.0344828	-0.192308	-0.0344828	0.192308	FALSE
180344	181304	181004	-	0.0198675	-0.146667	-0.0198675	0.146667	FALSE
180344	181254	180954	-	0.0700637	-0.111111	-0.0700637	0.111111	FALSE
180344	181204	180904	-	0.142857	-0.0612245	-0.142857	0.0612245	FALSE
180344	181154	180854	-	0.146667	-0.0728477	-0.146667	0.0728477	FALSE
180344	181104	180804	-	0.15493	-0.0440252	-0.15493	0.0440252	FALSE
180344	181054	180754	-	0.117647	-0.0424242	-0.117647	0.0424242	FALSE
180344	181004	180704	-	0.0724638	-0.0920245	-0.0724638	0.0920245	FALSE
180344	180954	180654	-	0.0153846	-0.0643275	-0.0153846	0.0643275	FALSE
180344	180904	180604	-	-0.0606061	-0.0414201	0.0606061	0.0414201	FALSE
180344	180854	180554	-	-0.057971	-0.0429448	0.057971	0.0429448	FALSE
180344	180804	180504	-	-0.109589	-0.0451613	0.109589	0.0451613	FALSE
180344	180754	180454	-	-0.0604027	-0.105263	0.0604027	0.105263	FALSE
180344	180704	180404	-	-0.027027	-0.0849673	0.027027	0.0849673	FALSE
180344	180654	180354	-	-0.0136986	-0.109677	0.0136986	0.109677	FALSE
181347	182351	182051	-	-0.0676692	-0.178571	0.0676692	0.178571	FALSE
181347	182301	182001	-	-0.0857143	-0.229814	0.0857143	0.229814	FALSE
181347	182251	181951	-	-0.00719424	-0.209877	0.00719424	0.209877	FALSE
181347	182201	181901	-	-0.0266667	-0.218543	0.0266667	0.218543	FALSE
181347	182151	181851	-	-0.0394737	-0.208054	0.0394737	0.208054	FALSE
181347	182101	181801	-	-0.0704225	-0.207547	0.0704225	0.207547	FALSE
181347	182051	181751	-	-0.111111	-0.184713	0.111111	0.184713	FALSE
181347	182001	181701	-	-0.0985915	-0.132075	0.0985915	0.132075	FALSE
181347	181951	181651	-	-0.106383	-0.025	0.106383	0.025	FALSE
181347	181901	181601	-	-0.117647	-0.0181818	0.117647	0.0181818	FALSE
181347	181851	181551	-	-0.0225564	-0.0833333	0.0225564	0.0833333	FALSE
181347	181801	181501	-	-0.0212766	-0.075	0.0212766	0.075	FALSE
181347	181751	181451	-	0.0364964	-0.109756	-0.0364964	0.109756	FALSE
181347	181701	181401	-	0.0289855	-0.0920245	-0.0289855	0.0920245	FALSE
181347	181651	181351	-	0.0147059	-0.139394	-0.0147059	0.139394	FALSE
182370	183323	183023	-	-0.0534351	0.223529	0.0534351	-0.223529	FALSE
182370	183273	182973	-	0.0232558	0.325581	-0.0232558	-0.325581	FALSE
182370	183223	182923	-	-0.0169492	0.278689	0.0169492	-0.278689	FALSE
182370	183173	182873	-	-0.078125	0.236994	0.078125	-0.236994	FALSE
182370	183123	182823	-	-0.0793651	0.268571	0.0793651	-0.268571	FALSE
182370	183073	182773	-	-0.0350877	0.358289	0.0350877	-0.358289	FALSE
182370	183023	182723	-	0	0.375661	0	-0.375661	FALSE
182370	182973	182673	-	-0.115044	0.308511	0.115044	-0.308511	FALSE
182370	182923	182623	-	-0.0327869	0.329609	0.0327869	-0.329609	FALSE
182370	182873	182573	-	0.0434783	0.344086	-0.0434783	-0.344086	TRUE
182370	182823	182523	-	0	0.280423	0	-0.280423	FALSE
182370	182773	182473	-	0.00854701	0.26087	-0.00854701	-0.26087	FALSE
182370	182723	182423	-	-0.015873	0.211429	0.015873	-0.211429	FALSE
182370	182673	182373	-	0.0542636	0.255814	-0.0542636	-0.255814	FALSE
183414	185003	184703	-	-0.1	0.127072	0.1	-0.127072	FALSE
183414	184953	184653	-	-0.0983607	0.0949721	0.0983607	-0.0949721	FALSE
183414	184903	184603	-	-0.0866142	0.091954	0.0866142	-0.091954	FALSE
183414	184853	184553	-	-0.0551181	0.0344828	0.0551181	-0.0344828	FALSE
183414	184803	184503	-	-0.0483871	0.0621469	0.0483871	-0.0621469	FALSE
183414	184753	184453	-	-0.140496	0.133333	0.140496	-0.133333	FALSE
183414	184703	184403	-	-0.114754	0.128492	0.114754	-0.128492	FALSE
183414	184653	184353	-	-0.0819672	0.195531	0.0819672	-0.195531	FALSE
183414	184603	184303	-	-0.0956522	0.301075	0.0956522	-0.301075	FALSE
183414	184553	184253	-	-0.137931	0.318919	0.137931	-0.318919	FALSE
183414	184503	184203	-	-0.130435	0.387097	0.130435	-0.387097	FALSE
183414	184453	184153	-	-0.0731707	0.348315	0.0731707	-0.348315	FALSE
183414	184403	184103	-	-0.136	0.295455	0.136	-0.295455	FALSE
183414	184353	184053	-	-0.19084	0.2	0.19084	-0.2	FALSE
183414	184303	184003	-	-0.157895	0.178571	0.157895	-0.178571	FALSE
183414	184253	183953	-	-0.117647	0.163636	0.117647	-0.163636	FALSE
183414	184203	183903	-	-0.0985915	0.132075	0.0985915	-0.132075	TRUE
183414	184153	183853	-	-0.0948905	0.121951	0.0948905	-0.121951	FALSE
183414	184103	183803	-	-0.0441176	0.2	0.0441176	-0.2	FALSE
183414	184053	183753	-	0.00740741	0.180723	-0.00740741	-0.180723	FALSE
183414	184003	183703	-	0	0.0552147	0	-0.0552147	FALSE
183414	183953	183653	-	-0.028169	0.106918	0.028169	-0.106918	FALSE
183414	183903	183603	-	-0.0441176	0.0424242	0.0441176	-0.0424242	FALSE
183414	183853	183553	-	-0.037037	0.0722892	0.037037	-0.0722892	FALSE
183414	183803	183503	-	-0.030303	0.0177515	0.030303	-0.0177515	FALSE
183414	183753	183453	-	-0.0510949	0.0487805	0.0510949	-0.0487805	FALSE
185194	186438	186138	-	-0.140845	0.245283	0.140845	-0.245283	FALSE
185194	186388	186088	-	-0.121622	0.267974	0.121622	-0.267974	FALSE
185194	186338	186038	-	-0.0972222	0.324841	0.0972222	-0.324841	FALSE
185194	186288	185988	-	-0.0694444	0.210191	0.0694444	-0.210191	FALSE
185194	186238	185938	-	-0.0503597	0.197531	0.0503597	-0.197531	FALSE
185194	186188	185888	-	-0.020979	0.164557	0.020979	-0.164557	FALSE
185194	186138	185838	-	0.0075188	0.130952	-0.0075188	-0.130952	FALSE
185194	186088	185788	-	-0.0153846	0.0877193	0.0153846	-0.0877193	FALSE
185194	186038	185738	-	0.0393701	0.045977	-0.0393701	-0.045977	FALSE
185194	185988	185688	-	0.00775194	0.0813953	-0.00775194	-0.0813953	FALSE
185194	185938	185638	-	-0.0225564	0.0119048	0.0225564	-0.0119048	FALSE
185194	185888	185588	-	0.030303	0.100592	-0.030303	-0.100592	FALSE
185194	185838	185538	-	0.0151515	0.136095	-0.0151515	-0.136095	FALSE
185194	185788	185488	-	-0.030303	0.136095	0.030303	-0.136095	FALSE
185194	185738	185438	-	-0.0769231	0.113924	0.0769231	-0.113924	FALSE
185194	185688	185388	-	-0.035461	0.125	0.035461	-0.125	FALSE
185194	185638	185338	-	-0.0294118	0.10303	0.0294118	-0.10303	FALSE
185194	185588	185288	-	-0.0597015	0.0898204	0.0597015	-0.0898204	FALSE
185194	185538	185238	-	-0.0232558	0.127907	0.0232558	-0.127907	FALSE
186452	188380	188080	-	-0.0839695	0.0588235	0.0839695	-0.0588235	FALSE
186452	188330	188030	-	-0.0757576	0.242604	0.0757576	-0.242604	FALSE
186452	188280	187980	-	0.0381679	0.223529	-0.0381679	-0.223529	FALSE
186452	188230	187930	-	0.0647482	0.259259	-0.0647482	-0.259259	FALSE
186452	188180	187880	-	0.0070922	0.275	-0.0070922	-0.275	FALSE
186452	188130	187830	-	0.00719424	0.222222	-0.00719424	-0.222222	FALSE
186452	188080	187780	-	0	0.2	0	-0.2	FALSE
186452	188030	187730	-	0.0728477	0.106667	-0.0728477	-0.106667	FALSE
186452	187980	187680	-	-0.012987	0.129252	0.012987	-0.129252	FALSE
186452	187930	187630	-	-0.0526316	0.0604027	0.0526316	-0.0604027	FALSE
186452	187880	187580	-	0	-0.00645161	0	0.00645161	FALSE
186452	187830	187530	-	-0.0266667	-0.00662252	0.0266667	0.00662252	FALSE
186452	187780	187480	-	-0.0204082	0	0.0204082	0	FALSE
186452	187730	187430	-	-0.0206897	-0.0384615	0.0206897	0.0384615	FALSE
186452	187680	187380	-	0.035461	-0.0125	-0.035461	0.0125	FALSE
186452	187630	187330	-	0.057971	-0.00613497	-0.057971	0.00613497	FALSE
186452	187580	187280	-	0.0218978	0.0487805	-0.0218978	-0.0487805	FALSE
186452	187530	187230	-	0.0909091	0.12426	-0.0909091	-0.12426	FALSE
186452	187480	187180	-	0.0923077	0.134503	-0.0923077	-0.134503	FALSE
186452	187430	187130	-	0.031746	0.302857	-0.031746	-0.302857	FALSE
186452	187380	187080	-	0.0491803	0.363128	-0.0491803	-0.363128	FALSE
186452	187330	187030	-	-0.026087	0.408602	0.026087	-0.408602	FALSE
186452	187280	186980	-	-0.0338983	0.420765	0.0338983	-0.420765	FALSE
186452	187230	186930	-	-0.101695	0.442623	0.101695	-0.442623	FALSE
186452	187180	186880	-	-0.123967	0.444444	0.123967	-0.444444	FALSE
186452	187130	186830	-	-0.107438	0.322222	0.107438	-0.322222	FALSE
186452	187080	186780	-	-0.168	0.272727	0.168	-0.272727	FALSE
186452	187030	186730	-	-0.136364	0.266272	0.136364	-0.266272	FALSE
186452	186980	186680	-	-0.185185	0.253012	0.185185	-0.253012	FALSE
186452	186930	186630	-	-0.109489	0.182927	0.109489	-0.182927	FALSE
186452	186880	186580	-	-0.0791367	0.160494	0.0791367	-0.160494	FALSE
186452	186830	186530	-	-0.0972222	0.171975	0.0972222	-0.171975	FALSE
186452	186780	186480	-	-0.108108	0.150327	0.108108	-0.150327	FALSE
188408	189733	189433	-	0.0597015	0.257485	-0.0597015	-0.257485	FALSE
188408	189683	189383	-	0.0588235	0.29697	-0.0588235	-0.29697	FALSE
188408	189633	189333	-	0.0666667	0.277108	-0.0666667	-0.277108	FALSE
188408	189583	189283	-	0.115942	0.190184	-0.115942	-0.190184	FALSE
188408	189533	189233	-	0.0222222	0.204819	-0.0222222	-0.204819	FALSE
188408	189483	189183	-	-0.0510949	0.195122	0.0510949	-0.195122	FALSE
188408	189433	189133	-	-0.0551181	0.183908	0.0551181	-0.183908	FALSE
188408	189383	189083	-	-0.0461538	0.181287	0.0461538	-0.181287	FALSE
188408	189333	189033	-	-0.0381679	0.164706	0.0381679	-0.164706	FALSE
188408	189283	188983	-	-0.111111	0.216867	0.111111	-0.216867	FALSE
188408	189233	188933	-	-0.102941	0.212121	0.102941	-0.212121	FALSE
188408	189183	188883	-	-0.102941	0.212121	0.102941	-0.212121	FALSE
188408	189133	188833	-	-0.084507	0.207547	0.084507	-0.207547	FALSE
188408	189083	188783	-	-0.0204082	0.155844	0.0204082	-0.155844	FALSE
188408	189033	188733	-	-0.034965	0.151899	0.034965	-0.151899	FALSE
188408	188983	188683	-	-0.0434783	0.141104	0.0434783	-0.141104	FALSE
188408	188933	188633	-	0.0212766	0.1375	-0.0212766	-0.1375	FALSE
188408	188883	188583	-	0.0694444	0.121019	-0.0694444	-0.121019	FALSE
188408	188833	188533	-	0.0629371	0.0632911	-0.0629371	-0.0632911	FALSE
188408	188783	188483	-	-0.0151515	0.159763	0.0151515	-0.159763	FALSE
188408	188733	188433	-	0.0447761	0.149701	-0.0447761	-0.149701	FALSE
189790	191157	190857	-	0.0222222	0.192771	-0.0222222	-0.192771	FALSE
189790	191107	190807	-	0.0149254	0.113772	-0.0149254	-0.113772	FALSE
189790	191057	190757	-	-0.0364964	0.0243902	0.0364964	-0.0243902	FALSE
189790	191007	190707	-	-0.0526316	0.0119048	0.0526316	-0.0119048	FALSE
189790	190957	190657	-	-0.111111	0	0.111111	0	FALSE
189790	190907	190607	-	-0.0597015	-0.00598802	0.0597015	0.00598802	FALSE
189790	190857	190557	-	-0.109489	-0.121951	0.109489	0.121951	FALSE
189790	190807	190507	-	-0.0138889	-0.121019	0.0138889	0.121019	FALSE
189790	190757	190457	-	0.00699301	-0.0759494	-0.00699301	0.0759494	FALSE
189790	190707	190407	-	-0.0629371	-0.126582	0.0629371	0.126582	FALSE
189790	190657	190357	-	-0.0571429	-0.167702	0.0571429	0.167702	FALSE
189790	190607	190307	-	-0.114286	-0.167702	0.114286	0.167702	FALSE
189790	190557	190257	-	-0.152778	-0.22293	0.152778	0.22293	FALSE
189790	190507	190207	-	-0.186207	-0.230769	0.186207	0.230769	FALSE
189790	190457	190157	-	-0.136986	-0.23871	0.136986	0.23871	FALSE
189790	190407	190107	-	-0.0331126	-0.16	0.0331126	0.16	FALSE
189790	190357	190057	-	-0.0184049	-0.101449	0.0184049	0.101449	FALSE
189790	190307	190007	-	0.0120482	-0.140741	-0.0120482	0.140741	FALSE
189790	190257	189957	-	0.0566038	-0.0985915	-0.0566038	0.0985915	FALSE
189790	190207	189907	-	0.0318471	-0.166667	-0.0318471	0.166667	FALSE
189790	190157	189857	-	-0.00636943	-0.194444	0.00636943	0.194444	FALSE
189790	190107	189807	-	-0.0133333	-0.231788	0.0133333	0.231788	FALSE
191183	192034	191734	-	-0.148649	0.176471	0.148649	-0.176471	FALSE
191183	191984	191684	-	-0.154362	0.157895	0.154362	-0.157895	FALSE
191183	191934	191634	-	-0.0872483	0.118421	0.0872483	-0.118421	FALSE
191183	191884	191584	-	-0.083871	0.0410959	0.083871	-0.0410959	FALSE
191183	191834	191534	-	-0.111111	0.0675676	0.111111	-0.0675676	FALSE
191183	191784	191484	-	-0.152318	0.0533333	0.152318	-0.0533333	FALSE
191183	191734	191434	-	-0.0748299	0.025974	0.0748299	-0.025974	FALSE
191183	191684	191384	-	-0.104895	0.101266	0.104895	-0.101266	FALSE
191183	191634	191334	-	-0.131034	0.0769231	0.131034	-0.0769231	FALSE
191183	191584	191284	-	-0.185714	0.0434783	0.185714	-0.0434783	FALSE
191183	191534	191234	-	-0.0935252	-0.0123457	0.0935252	0.0123457	FALSE
191183	191484	191184	-	-0.0746269	0.0538922	0.0746269	-0.0538922	FALSE
192051	192965	192665	-	-0.136986	0.212903	0.136986	-0.212903	FALSE
192051	192915	192615	-	-0.038961	0.197279	0.038961	-0.197279	FALSE
192051	192865	192565	-	0.038961	0.22449	-0.038961	-0.22449	FALSE
192051	192815	192515	-	-0.0253165	0.230769	0.0253165	-0.230769	FALSE
192051	192765	192465	-	-0.0650888	0.257576	0.0650888	-0.257576	FALSE
192051	192715	192415	-	-0.0931677	0.257143	0.0931677	-0.257143	FALSE
192051	192665	192365	-	-0.0440252	0.267606	0.0440252	-0.267606	FALSE
192051	192615	192315	-	-0.114094	0.25	0.114094	-0.25	FALSE
192051	192565	192265	-	-0.125828	0.213333	0.125828	-0.213333	FALSE
192051	192515	192215	-	-0.125	0.273885	0.125	-0.273885	FALSE
192051	192465	192165	-	-0.147059	0.272727	0.147059	-0.272727	FALSE
192051	192415	192115	-	-0.151515	0.337278	0.151515	-0.337278	FALSE
192051	192365	192065	-	-0.203125	0.375723	0.203125	-0.375723	FALSE
193075	193557	193257	-	-0.270073	-0.0243902	0.270073	0.0243902	FALSE
193075	193507	193207	-	-0.191489	-0.0875	0.191489	0.0875	FALSE
193075	193457	193157	-	-0.144928	-0.0797546	0.144928	0.0797546	FALSE
193075	193407	193107	-	-0.112782	-0.0595238	0.112782	0.0595238	FALSE
193570	194025	193725	-	0.0135135	0.202614	-0.0135135	-0.202614	FALSE
193570	193975	193675	-	0	0.251613	0	-0.251613	FALSE
193570	193925	193625	-	-0.0463576	0.213333	0.0463576	-0.213333	FALSE
193570	193875	193575	-	-0.00699301	0.291139	0.00699301	-0.291139	FALSE
194849	194849	195149	+	0.114754	0.117318	-0.114754	-0.117318	FALSE
194849	194899	195199	+	0.0992366	-0.0235294	-0.0992366	0.0235294	FALSE
194849	194949	195249	+	0.0882353	0.00606061	-0.0882353	-0.00606061	FALSE
194849	194999	195299	+	0.024	0.0454545	-0.024	-0.0454545	FALSE
194849	195049	195349	+	0.0393701	0.0574713	-0.0393701	-0.0574713	FALSE
194849	195099	195399	+	0.100775	0.127907	-0.100775	-0.127907	FALSE
195426	195426	195726	+	0.0676692	0.107143	-0.0676692	-0.107143	FALSE
195426	195476	195776	+	0.0518519	0.108434	-0.0518519	-0.108434	FALSE
195426	195526	195826	+	0.056338	0.0691824	-0.056338	-0.0691824	FALSE
195426	195576	195876	+	0.0638298	0.0625	-0.0638298	-0.0625	FALSE
195426	195626	195926	+	0.161765	0.127273	-0.161765	-0.127273	FALSE
195426	195676	195976	+	0.0857143	0.0807453	-0.0857143	-0.0807453	FALSE
195426	195726	196026	+	0.171429	0.142857	-0.171429	-0.142857	FALSE
196213	196213	196513	+	0.149254	-0.161677	-0.149254	0.161677	FALSE
196213	196263	196563	+	0.153285	-0.0365854	-0.153285	0.0365854	FALSE
196213	196313	196613	+	0.0833333	0.044586	-0.0833333	-0.044586	FALSE
196213	196363	196663	+	0.0958904	0.0967742	-0.0958904	-0.0967742	FALSE
196213	196413	196713	+	0.0496454	0.0875	-0.0496454	-0.0875	FALSE
196213	196463	196763	+	0.0540541	0.137255	-0.0540541	-0.137255	FALSE
196213	196513	196813	+	0.020979	0.101266	-0.020979	-0.101266	FALSE
196213	196563	196863	+	0.028169	0.081761	-0.028169	-0.081761	FALSE
196213	196613	196913	+	0.0958904	0.0580645	-0.0958904	-0.0580645	FALSE
196213	196663	196963	+	0.0758621	0.102564	-0.0758621	-0.102564	FALSE
196213	196713	197013	+	0.109589	0.135484	-0.109589	-0.135484	FALSE
197027	197027	197327	+	0	0.0877193	0	-0.0877193	FALSE
197027	197077	197377	+	0.0075188	0.178571	-0.0075188	-0.178571	FALSE
197027	197127	197427	+	0.0461538	0.181287	-0.0461538	-0.181287	FALSE
197027	197177	197477	+	0.0827068	0.178571	-0.0827068	-0.178571	FALSE
197027	197227	197527	+	0.0724638	0.251534	-0.0724638	-0.251534	FALSE
197027	197277	197577	+	0.0615385	0.239766	-0.0615385	-0.239766	FALSE
197027	197327	197627	+	0.104	0.227273	-0.104	-0.227273	FALSE
197027	197377	197677	+	0.131783	0.197674	-0.131783	-0.197674	FALSE
197027	197427	197727	+	0.104478	0.221557	-0.104478	-0.221557	FALSE
197027	197477	197777	+	0.112782	0.214286	-0.112782	-0.214286	FALSE
197027	197527	197827	+	0.102941	0.175758	-0.102941	-0.175758	FALSE
197027	197577	197877	+	0.114286	0.10559	-0.114286	-0.10559	FALSE
197027	197627	197927	+	0.0704225	0.081761	-0.0704225	-0.081761	FALSE
197027	197677	197977	+	0.057971	0.0797546	-0.057971	-0.0797546	FALSE
197027	197727	198027	+	0.0923077	0.0877193	-0.0923077	-0.0877193	FALSE
197027	197777	198077	+	0.0615385	0.0760234	-0.0615385	-0.0760234	FALSE
197027	197827	198127	+	0.0569106	0.123596	-0.0569106	-0.123596	FALSE
197027	197877	198177	+	0.12605	0.153846	-0.12605	-0.153846	FALSE
197027	197927	198227	+	0.152	0.159091	-0.152	-0.159091	FALSE
197027	197977	198277	+	0.165354	0.218391	-0.165354	-0.218391	FALSE
197027	198027	198327	+	0.12	0.306818	-0.12	-0.306818	FALSE
197027	198077	198377	+	0.116667	0.403315	-0.116667	-0.403315	FALSE
197027	198127	198427	+	0.0940171	0.478261	-0.0940171	-0.478261	FALSE
197027	198177	198477	+	-0.00826446	0.522222	0.00826446	-0.522222	FALSE
198497	198497	198797	+	0.103896	-0.0204082	-0.103896	0.0204082	FALSE
198497	198547	198847	+	0.0657895	-0.0201342	-0.0657895	0.0201342	FALSE
198497	198597	198897	+	0.0860927	0.0533333	-0.0860927	-0.0533333	FALSE
198497	198647	198947	+	0.124183	-0.0135135	-0.124183	0.0135135	FALSE
198497	198697	198997	+	0.15493	0.0691824	-0.15493	-0.0691824	FALSE
198497	198747	199047	+	0.171429	0.0931677	-0.171429	-0.0931677	FALSE
198497	198797	199097	+	0.138686	0.0609756	-0.138686	-0.0609756	FALSE
198497	198847	199147	+	0.107914	0.0617284	-0.107914	-0.0617284	FALSE
198497	198897	199197	+	0.0638298	0.075	-0.0638298	-0.075	FALSE
198497	198947	199247	+	0.0547945	0.00645161	-0.0547945	-0.00645161	FALSE
198497	198997	199297	+	0.0540541	0.0457516	-0.0540541	-0.0457516	FALSE
198497	199047	199347	+	0.062069	0.0641026	-0.062069	-0.0641026	FALSE
198497	199097	199397	+	0.0684932	0.174194	-0.0684932	-0.174194	FALSE
198497	199147	199447	+	0.0884354	0.220779	-0.0884354	-0.220779	FALSE
198497	199197	199497	+	0.103448	0.166667	-0.103448	-0.166667	FALSE
198497	199247	199547	+	0.102941	0.224242	-0.102941	-0.224242	FALSE
198497	199297	199597	+	0.104895	0.202532	-0.104895	-0.202532	FALSE
198497	199347	199647	+	0.114286	0.192547	-0.114286	-0.192547	FALSE
198497	199397	199697	+	0.178295	0.209302	-0.178295	-0.209302	FALSE
198497	199447	199747	+	0.155556	0.156627	-0.155556	-0.156627	FALSE
198497	199497	199797	+	0.2	0.168675	-0.2	-0.168675	FALSE
200277	200277	200577	+	0.150685	0.0580645	-0.150685	-0.0580645	FALSE
200277	200327	200627	+	0.129252	0.116883	-0.129252	-0.116883	FALSE
200277	200377	200677	+	0.0684932	0.187097	-0.0684932	-0.187097	FALSE
200277	200427	200727	+	0.0547945	0.187097	-0.0547945	-0.187097	FALSE
200277	200477	200777	+	0.00719424	0.197531	-0.00719424	-0.197531	FALSE
200277	200527	200827	+	0.0387597	0.162791	-0.0387597	-0.162791	FALSE
200277	200577	200877	+	0.0894309	0.168539	-0.0894309	-0.168539	FALSE
200277	200627	200927	+	0.0645161	0.175141	-0.0645161	-0.175141	FALSE
200277	200677	200977	+	0.0806452	0.118644	-0.0806452	-0.118644	FALSE
200277	200727	201027	+	0.0731707	0.0786517	-0.0731707	-0.0786517	FALSE
200277	200777	201077	+	0.078125	0.0867052	-0.078125	-0.0867052	FALSE
200277	200827	201127	+	0.0676692	0.0952381	-0.0676692	-0.0952381	FALSE
200277	200877	201177	+	0.0935252	0.111111	-0.0935252	-0.111111	FALSE
200277	200927	201227	+	0.0714286	0.10559	-0.0714286	-0.10559	FALSE
200277	200977	201277	+	0.0694444	0.0955414	-0.0694444	-0.0955414	FALSE
200277	201027	201327	+	0.034965	0.0886076	-0.034965	-0.0886076	FALSE
200277	201077	201377	+	-0.0131579	0.114094	0.0131579	-0.114094	FALSE
200277	201127	201427	+	-0.0469799	0.0921053	0.0469799	-0.0921053	FALSE
200277	201177	201477	+	-0.0675676	0.0718954	0.0675676	-0.0718954	FALSE
200277	201227	201527	+	-0.0849673	-0.0135135	0.0849673	0.0135135	FALSE
200277	201277	201577	+	-0.115646	0.038961	0.115646	-0.038961	FALSE
[truncated: 49,532 more rows]

## Sheet: Fig. 3a, E. coli
start_posn_of_gene	fragment_start	fragment_end	sense_strand	GC_skew_sense_strand	GC_skew_sense_strand	GC_skew_antisense_strand	GC_skew_antisense_strand	on_scatterplot
337	337	637	+	-0.0184049	0.0144928	0.0184049	-0.0144928	FALSE
337	387	687	+	-0.0365854	0.0218978	0.0365854	-0.0218978	FALSE
337	437	737	+	-0.075	0.0070922	0.075	-0.0070922	FALSE
337	487	787	+	0.0191083	-0.0277778	-0.0191083	0.0277778	FALSE
337	537	837	+	0.0440252	-0.056338	-0.0440252	0.056338	FALSE
337	587	887	+	0.0188679	-0.0422535	-0.0188679	0.0422535	FALSE
337	637	937	+	0.0864198	-0.0359712	-0.0864198	0.0359712	FALSE
337	687	987	+	0.0595238	-0.0827068	-0.0595238	0.0827068	FALSE
337	737	1037	+	0.0877193	-0.107692	-0.0877193	0.107692	FALSE
337	787	1087	+	0.0930233	-0.131783	-0.0930233	0.131783	FALSE
337	837	1137	+	0.0568182	-0.152	-0.0568182	0.152	FALSE
337	887	1187	+	0.0117647	-0.129771	-0.0117647	0.129771	FALSE
337	937	1237	+	-0.0588235	-0.114504	0.0588235	0.114504	FALSE
337	987	1287	+	-0.0625	-0.0070922	0.0625	0.0070922	FALSE
337	1037	1337	+	-0.0361446	0.00740741	0.0361446	-0.00740741	FALSE
337	1087	1387	+	-0.0552147	-0.0144928	0.0552147	0.0144928	FALSE
337	1137	1437	+	-0.0566038	-0.0140845	0.0566038	0.0140845	FALSE
337	1187	1487	+	0.0759494	0.034965	-0.0759494	-0.034965	FALSE
337	1237	1537	+	0.118012	0	-0.118012	0	FALSE
337	1287	1587	+	0.161677	-0.104478	-0.161677	0.104478	FALSE
337	1337	1637	+	0.0487805	-0.080292	-0.0487805	0.080292	FALSE
337	1387	1687	+	0.0566038	-0.0140845	-0.0566038	0.0140845	FALSE
337	1437	1737	+	0.0931677	-0.0285714	-0.0931677	0.0285714	FALSE
337	1487	1787	+	0.120482	-0.17037	-0.120482	0.17037	FALSE
337	1537	1837	+	0.10828	-0.111111	-0.10828	0.111111	FALSE
337	1587	1887	+	0.0318471	-0.0694444	-0.0318471	0.0694444	FALSE
337	1637	1937	+	0.0921053	-0.00671141	-0.0921053	0.00671141	FALSE
337	1687	1987	+	0.0909091	-0.00680272	-0.0909091	0.00680272	FALSE
337	1737	2037	+	0.0759494	-0.00699301	-0.0759494	0.00699301	FALSE
337	1787	2087	+	-0.0322581	0.109589	0.0322581	-0.109589	FALSE
337	1837	2137	+	-0.0188679	0.0704225	0.0188679	-0.0704225	FALSE
337	1887	2187	+	0.00645161	0.0684932	-0.00645161	-0.0684932	FALSE
337	1937	2237	+	-0.00653595	0.0135135	0.00653595	-0.0135135	FALSE
337	1987	2287	+	0.00680272	-0.0519481	-0.00680272	0.0519481	FALSE
337	2037	2337	+	0.04	-0.0198675	-0.04	0.0198675	FALSE
337	2087	2387	+	0.121622	-0.0849673	-0.121622	0.0849673	FALSE
337	2137	2437	+	0.142857	-0.0779221	-0.142857	0.0779221	FALSE
337	2187	2487	+	0.137255	-0.0945946	-0.137255	0.0945946	FALSE
337	2237	2537	+	0.1125	-0.148936	-0.1125	0.148936	FALSE
337	2287	2587	+	0.175	-0.0780142	-0.175	0.0780142	FALSE
337	2337	2637	+	0.194969	-0.084507	-0.194969	0.084507	FALSE
337	2387	2687	+	0.16129	-0.0273973	-0.16129	0.0273973	FALSE
337	2437	2737	+	0.144654	-0.0704225	-0.144654	0.0704225	FALSE
337	2487	2787	+	0.115385	-0.0896552	-0.115385	0.0896552	FALSE
2801	2801	3101	+	0.160494	-0.0647482	-0.160494	0.0647482	FALSE
2801	2851	3151	+	0.171598	-0.0151515	-0.171598	0.0151515	FALSE
2801	2901	3201	+	0.146341	-0.0218978	-0.146341	0.0218978	FALSE
2801	2951	3251	+	0.141104	-0.0869565	-0.141104	0.0869565	FALSE
2801	3001	3301	+	0.158537	-0.0364964	-0.158537	0.0364964	FALSE
2801	3051	3351	+	0.180723	-0.0666667	-0.180723	0.0666667	FALSE
2801	3101	3401	+	0.173653	-0.0597015	-0.173653	0.0597015	FALSE
2801	3151	3451	+	0.0963855	-0.0962963	-0.0963855	0.0962963	FALSE
2801	3201	3501	+	0.060241	-0.037037	-0.060241	0.037037	FALSE
2801	3251	3551	+	0.0971429	0	-0.0971429	0	FALSE
2801	3301	3601	+	0.076087	-0.111111	-0.076087	0.111111	FALSE
2801	3351	3651	+	0.026455	-0.0714286	-0.026455	0.0714286	FALSE
2801	3401	3701	+	0.0333333	-0.0743802	-0.0333333	0.0743802	FALSE
3734	3734	4034	+	0.075	-0.0212766	-0.075	0.0212766	FALSE
3734	3784	4084	+	0.0920245	-0.0869565	-0.0920245	0.0869565	FALSE
3734	3834	4134	+	0.0429448	-0.0869565	-0.0429448	0.0869565	FALSE
3734	3884	4184	+	0.0481928	-0.125926	-0.0481928	0.125926	FALSE
3734	3934	4234	+	0.0306748	-0.0289855	-0.0306748	0.0289855	FALSE
3734	3984	4284	+	0.038961	-0.0340136	-0.038961	0.0340136	FALSE
3734	4034	4334	+	0.0779221	-0.00680272	-0.0779221	0.00680272	FALSE
3734	4084	4384	+	0.0588235	0.027027	-0.0588235	-0.027027	FALSE
3734	4134	4434	+	0.105263	-0.033557	-0.105263	0.033557	FALSE
3734	4184	4484	+	0.0967742	0.0136986	-0.0967742	-0.0136986	FALSE
3734	4234	4534	+	0.134146	-0.0510949	-0.134146	0.0510949	FALSE
3734	4284	4584	+	0.0963855	-0.0814815	-0.0963855	0.0814815	FALSE
3734	4334	4634	+	0.0357143	-0.0225564	-0.0357143	0.0225564	FALSE
3734	4384	4684	+	0.0568182	-0.056	-0.0568182	0.056	FALSE
3734	4434	4734	+	0.0982659	0.0625	-0.0982659	-0.0625	FALSE
3734	4484	4784	+	0.0843373	0.111111	-0.0843373	-0.111111	FALSE
3734	4534	4834	+	0.0424242	0.102941	-0.0424242	-0.102941	FALSE
3734	4584	4884	+	0.0722892	0.140741	-0.0722892	-0.140741	FALSE
3734	4634	4934	+	0.128834	0.115942	-0.128834	-0.115942	FALSE
3734	4684	4984	+	0.0641026	0.062069	-0.0641026	-0.062069	FALSE
5683	6459	6159	-	-0.0722892	0.0518519	0.0722892	-0.0518519	FALSE
5683	6409	6109	-	-0.0414201	0	0.0414201	0	FALSE
5683	6359	6059	-	-0.0299401	-0.0447761	0.0299401	0.0447761	FALSE
5683	6309	6009	-	0.0123457	-0.0503597	-0.0123457	0.0503597	FALSE
5683	6259	5959	-	0.0375	0.0070922	-0.0375	-0.0070922	FALSE
5683	6209	5909	-	0.0884354	0.038961	-0.0884354	-0.038961	FALSE
5683	6159	5859	-	0.111111	0.0318471	-0.111111	-0.0318471	FALSE
5683	6109	5809	-	0.118881	0.101266	-0.118881	-0.101266	FALSE
5683	6059	5759	-	0.132353	0.127273	-0.132353	-0.127273	FALSE
5683	6009	5709	-	0.0962963	0.120482	-0.0962963	-0.120482	FALSE
6529	7959	7659	-	0.0253165	-0.300699	-0.0253165	0.300699	FALSE
6529	7909	7609	-	0.025	-0.276596	-0.025	0.276596	FALSE
6529	7859	7559	-	0.0864198	-0.194245	-0.0864198	0.194245	FALSE
6529	7809	7509	-	0.131429	-0.301587	-0.131429	0.301587	FALSE
6529	7759	7459	-	0.157303	-0.300813	-0.157303	0.300813	FALSE
6529	7709	7409	-	0.101796	-0.313433	-0.101796	0.313433	FALSE
6529	7659	7359	-	0.0365854	-0.328467	-0.0365854	0.328467	FALSE
6529	7609	7309	-	0.0650888	-0.348485	-0.0650888	0.348485	FALSE
6529	7559	7259	-	-0.00598802	-0.343284	0.00598802	0.343284	FALSE
6529	7509	7209	-	0.00621118	-0.3	-0.00621118	0.3	FALSE
6529	7459	7159	-	0.0246914	-0.280576	-0.0246914	0.280576	FALSE
6529	7409	7109	-	0.097561	-0.182482	-0.097561	0.182482	FALSE
6529	7359	7059	-	0.116279	-0.100775	-0.116279	0.100775	FALSE
6529	7309	7009	-	0.0898204	-0.0895522	-0.0898204	0.0895522	FALSE
6529	7259	6959	-	0.119048	-0.0676692	-0.119048	0.0676692	FALSE
6529	7209	6909	-	0.111111	-0.0307692	-0.111111	0.0307692	FALSE
6529	7159	6859	-	0.0843373	-0.155556	-0.0843373	0.155556	FALSE
6529	7109	6809	-	-0.025641	-0.158621	0.025641	0.158621	FALSE
6529	7059	6759	-	-0.0131579	-0.181208	0.0131579	0.181208	FALSE
6529	7009	6709	-	-0.00662252	-0.16	0.00662252	0.16	FALSE
6529	6959	6659	-	-0.0596026	-0.226667	0.0596026	0.226667	FALSE
6529	6909	6609	-	-0.148649	-0.215686	0.148649	0.215686	FALSE
6529	6859	6559	-	-0.144737	-0.181208	0.144737	0.181208	FALSE
8238	8238	8538	+	-0.0310559	0.114286	0.0310559	-0.114286	FALSE
8238	8288	8588	+	-0.025641	0.158621	0.025641	-0.158621	FALSE
8238	8338	8638	+	-0.033557	0.0921053	0.033557	-0.0921053	FALSE
8238	8388	8688	+	0.0463576	0.133333	-0.0463576	-0.133333	FALSE
8238	8438	8738	+	-0.0266667	0.0463576	0.0266667	-0.0463576	FALSE
8238	8488	8788	+	-0.0326797	-0.0675676	0.0326797	0.0675676	FALSE
8238	8538	8838	+	-0.0198675	0.0266667	0.0198675	-0.0266667	FALSE
8238	8588	8888	+	0.0263158	-0.033557	-0.0263158	0.033557	FALSE
8238	8638	8938	+	0.0580645	-0.0273973	-0.0580645	0.0273973	FALSE
8238	8688	8988	+	0.025	-0.035461	-0.025	0.035461	FALSE
8238	8738	9038	+	0.104294	0.0724638	-0.104294	-0.0724638	FALSE
8238	8788	9088	+	0.097561	0.153285	-0.097561	-0.153285	FALSE
8238	8838	9138	+	0.097561	0.138686	-0.097561	-0.138686	FALSE
8238	8888	9188	+	0.118012	0.157143	-0.118012	-0.157143	FALSE
9306	9306	9606	+	0.0705882	-0.0229008	-0.0705882	0.0229008	FALSE
9306	9356	9656	+	0.0574713	0.023622	-0.0574713	-0.023622	FALSE
9306	9406	9706	+	0.0454545	-0.008	-0.0454545	0.008	FALSE
9306	9456	9756	+	0.137931	0.023622	-0.137931	-0.023622	FALSE
9306	9506	9806	+	0.0813953	-0.0387597	-0.0813953	0.0387597	FALSE
9306	9556	9856	+	0.120482	-0.0222222	-0.120482	0.0222222	FALSE
9928	10494	10194	-	-0.00645161	-0.191781	0.00645161	0.191781	FALSE
9928	10444	10144	-	0	-0.275168	0	0.275168	FALSE
9928	10394	10094	-	0.025974	-0.292517	-0.025974	0.292517	FALSE
9928	10344	10044	-	0.00645161	-0.273973	-0.00645161	0.273973	FALSE
9928	10294	9994	-	-0.00606061	-0.338235	0.00606061	0.338235	FALSE
9928	10244	9944	-	0.0538922	-0.253731	-0.0538922	0.253731	FALSE
10643	11356	11056	-	0.0359712	0.0493827	-0.0359712	-0.0493827	FALSE
10643	11306	11006	-	0.0555556	0.133758	-0.0555556	-0.133758	FALSE
10643	11256	10956	-	0.0780142	0.175	-0.0780142	-0.175	FALSE
10643	11206	10906	-	0.178082	0.16129	-0.178082	-0.16129	FALSE
10643	11156	10856	-	0.205674	0.1375	-0.205674	-0.1375	FALSE
10643	11106	10806	-	0.126761	0.119497	-0.126761	-0.119497	FALSE
10643	11056	10756	-	0.16129	0.109589	-0.16129	-0.109589	FALSE
10643	11006	10706	-	0.163636	0.0588235	-0.163636	-0.0588235	FALSE
10643	10956	10656	-	0.125	-0.008	-0.125	0.008	FALSE
10830	10830	11130	+	-0.140845	-0.132075	0.140845	0.132075	FALSE
10830	10880	11180	+	-0.172414	-0.141026	0.172414	0.141026	FALSE
10830	10930	11230	+	-0.126761	-0.144654	0.126761	0.144654	FALSE
10830	10980	11280	+	-0.00699301	-0.126582	0.00699301	0.126582	FALSE
11382	11786	11486	-	-0.0933333	0.0596026	0.0933333	-0.0596026	FALSE
11382	11736	11436	-	-0.108108	0.150327	0.108108	-0.150327	FALSE
11382	11686	11386	-	-0.0769231	0.139241	0.0769231	-0.139241	FALSE
12163	12163	12463	+	-0.012987	0.0204082	0.012987	-0.0204082	FALSE
12163	12213	12513	+	-0.0126582	0.0629371	0.0126582	-0.0629371	FALSE
12163	12263	12563	+	0.00671141	0.131579	-0.00671141	-0.131579	FALSE
12163	12313	12613	+	0.033557	0.144737	-0.033557	-0.144737	FALSE
12163	12363	12663	+	0.0675676	0.163399	-0.0675676	-0.163399	FALSE
12163	12413	12713	+	0.04	0.165563	-0.04	-0.165563	FALSE
12163	12463	12763	+	0.0649351	0.156463	-0.0649351	-0.156463	FALSE
12163	12513	12813	+	0.0612245	0.155844	-0.0612245	-0.155844	FALSE
12163	12563	12863	+	0.0322581	0.0958904	-0.0322581	-0.0958904	FALSE
12163	12613	12913	+	0.0728477	0.12	-0.0728477	-0.12	FALSE
12163	12663	12963	+	0.0519481	0.142857	-0.0519481	-0.142857	FALSE
12163	12713	13013	+	0.0198675	0.146667	-0.0198675	-0.146667	FALSE
12163	12763	13063	+	-0.033557	0.263158	0.033557	-0.263158	FALSE
12163	12813	13113	+	-0.00645161	0.232877	0.00645161	-0.232877	FALSE
12163	12863	13163	+	-0.025974	0.197279	0.025974	-0.197279	FALSE
12163	12913	13213	+	-0.0253165	0.160839	0.0253165	-0.160839	FALSE
12163	12963	13263	+	0.0131579	0.100671	-0.0131579	-0.100671	FALSE
12163	13013	13313	+	0.111111	0.0135135	-0.111111	-0.0135135	FALSE
12163	13063	13363	+	0.141026	-0.0896552	-0.141026	0.0896552	FALSE
12163	13113	13413	+	0.132075	-0.028169	-0.132075	0.028169	FALSE
12163	13163	13463	+	0.0691824	0.0140845	-0.0691824	-0.0140845	FALSE
12163	13213	13513	+	0.0875	0.0638298	-0.0875	-0.0638298	FALSE
12163	13263	13563	+	0.030303	0.0588235	-0.030303	-0.0588235	FALSE
12163	13313	13613	+	-0.0306748	0.0869565	0.0306748	-0.0869565	FALSE
12163	13363	13663	+	-0.0379747	0.202797	0.0379747	-0.202797	FALSE
12163	13413	13713	+	-0.025974	0.183673	0.025974	-0.183673	FALSE
12163	13463	13763	+	0.0526316	0.194631	-0.0526316	-0.194631	FALSE
12163	13513	13813	+	-0.00645161	0.232877	0.00645161	-0.232877	FALSE
12163	13563	13863	+	0.0322581	0.273973	-0.0322581	-0.273973	FALSE
12163	13613	13913	+	0.0322581	0.328767	-0.0322581	-0.328767	FALSE
12163	13663	13963	+	0.0580645	0.30137	-0.0580645	-0.30137	FALSE
12163	13713	14013	+	0.0181818	0.308824	-0.0181818	-0.308824	FALSE
12163	13763	14063	+	0.0186335	0.3	-0.0186335	-0.3	FALSE
14168	14168	14468	+	0.184211	0.14094	-0.184211	-0.14094	FALSE
14168	14218	14518	+	0.195122	0.0656934	-0.195122	-0.0656934	FALSE
14168	14268	14568	+	0.219512	0.0218978	-0.219512	-0.0218978	FALSE
14168	14318	14618	+	0.202381	-0.0827068	-0.202381	0.0827068	FALSE
14168	14368	14668	+	0.169591	-0.123077	-0.169591	0.123077	FALSE
14168	14418	14718	+	0.105882	-0.0839695	-0.105882	0.0839695	FALSE
14168	14468	14768	+	0.0588235	0.00763359	-0.0588235	-0.00763359	FALSE
14168	14518	14818	+	0.0240964	0.0666667	-0.0240964	-0.0666667	FALSE
14168	14568	14868	+	0.0813953	0.0542636	-0.0813953	-0.0542636	FALSE
14168	14618	14918	+	0.091954	0.0551181	-0.091954	-0.0551181	FALSE
14168	14668	14968	+	0.0982659	0.078125	-0.0982659	-0.078125	FALSE
14168	14718	15018	+	0.0982659	0.109375	-0.0982659	-0.109375	FALSE
14168	14768	15068	+	0.109827	0.109375	-0.109827	-0.109375	FALSE
14168	14818	15118	+	0.11236	0.0894309	-0.11236	-0.0894309	FALSE
14168	14868	15168	+	0.091954	0.0393701	-0.091954	-0.0393701	FALSE
14168	14918	15218	+	0.0760234	0.123077	-0.0760234	-0.123077	FALSE
14168	14968	15268	+	0.0804598	0.11811	-0.0804598	-0.11811	FALSE
15445	15445	15745	+	-0.0235294	-0.0687023	0.0235294	0.0687023	FALSE
15445	15495	15795	+	0.0404624	-0.046875	-0.0404624	0.046875	FALSE
15445	15545	15845	+	0.091954	-0.0393701	-0.091954	0.0393701	FALSE
15445	15595	15895	+	0.0658683	-0.0149254	-0.0658683	0.0149254	FALSE
15445	15645	15945	+	0.0722892	0.0666667	-0.0722892	-0.0666667	FALSE
15445	15695	15995	+	0.0538922	0.0149254	-0.0538922	-0.0149254	FALSE
15445	15745	16045	+	0.128834	-0.0144928	-0.128834	0.0144928	FALSE
15445	15795	16095	+	0.127273	-0.0588235	-0.127273	0.0588235	FALSE
15445	15845	16145	+	0.142857	-0.047619	-0.142857	0.047619	FALSE
15445	15895	16195	+	0.126582	-0.034965	-0.126582	0.034965	FALSE
15445	15945	16245	+	0.0596026	-0.0266667	-0.0596026	0.0266667	FALSE
15445	15995	16295	+	0.125828	0.08	-0.125828	-0.08	FALSE
15445	16045	16345	+	0.0958904	0.148387	-0.0958904	-0.148387	FALSE
15445	16095	16395	+	0.062069	0.141026	-0.062069	-0.141026	FALSE
15445	16145	16445	+	0.0136986	0.109677	-0.0136986	-0.109677	FALSE
15445	16195	16495	+	0.0704225	0.081761	-0.0704225	-0.081761	FALSE
15445	16245	16545	+	0.0540541	0.0588235	-0.0540541	-0.0588235	FALSE
17489	17489	17789	+	0.04	-0.0728477	-0.04	0.0728477	FALSE
17489	17539	17839	+	0.0604027	-0.118421	-0.0604027	0.118421	FALSE
17489	17589	17889	+	0.0779221	-0.115646	-0.0779221	0.115646	FALSE
17489	17639	17939	+	0.0921053	-0.167785	-0.0921053	0.167785	FALSE
17489	17689	17989	+	0.115385	-0.268966	-0.115385	0.268966	FALSE
17489	17739	18039	+	0.025974	-0.278912	-0.025974	0.278912	FALSE
17489	17789	18089	+	0.111111	-0.324324	-0.111111	0.324324	FALSE
17489	17839	18139	+	0.130435	-0.342857	-0.130435	0.342857	FALSE
17489	17889	18189	+	0.189873	-0.370629	-0.189873	0.370629	FALSE
17489	17939	18239	+	0.148387	-0.287671	-0.148387	0.287671	FALSE
17489	17989	18289	+	0.177215	-0.314685	-0.177215	0.314685	FALSE
17489	18039	18339	+	0.228916	-0.333333	-0.228916	0.333333	FALSE
17489	18089	18389	+	0.163636	-0.308824	-0.163636	0.308824	FALSE
17489	18139	18439	+	0.175758	-0.308824	-0.175758	0.308824	FALSE
17489	18189	18489	+	0.15	-0.276596	-0.15	0.276596	FALSE
17489	18239	18539	+	0.157233	-0.366197	-0.157233	0.366197	FALSE
17489	18289	18589	+	0.133758	-0.263889	-0.133758	0.263889	FALSE
17489	18339	18639	+	0.142857	-0.292517	-0.142857	0.292517	FALSE
18715	18715	19015	+	0.057971	0.0306748	-0.057971	-0.0306748	FALSE
18715	18765	19065	+	0.0748299	0.0649351	-0.0748299	-0.0649351	FALSE
18715	18815	19115	+	0.00671141	0.0921053	-0.00671141	-0.0921053	FALSE
18715	18865	19165	+	0.0285714	0.0310559	-0.0285714	-0.0310559	FALSE
18715	18915	19215	+	0	-0.0188679	0	0.0188679	FALSE
18715	18965	19265	+	0.0206897	0.0128205	-0.0206897	-0.0128205	FALSE
18715	19015	19315	+	0	-0.0204082	0	0.0204082	FALSE
18715	19065	19365	+	0.0405405	-0.00653595	-0.0405405	0.00653595	FALSE
18715	19115	19415	+	0.112676	-0.0440252	-0.112676	0.0440252	FALSE
18715	19165	19465	+	0.0547945	-0.0709677	-0.0547945	0.0709677	FALSE
18715	19215	19515	+	0.112676	-0.0691824	-0.112676	0.0691824	FALSE
18715	19265	19565	+	0.126761	-0.106918	-0.126761	0.106918	FALSE
18715	19315	19615	+	0.107914	-0.0864198	-0.107914	0.0864198	FALSE
19811	20314	20014	-	0.0930233	-0.0387597	-0.0930233	0.0387597	FALSE
19811	20264	19964	-	0.116279	-0.0232558	-0.116279	0.0232558	FALSE
19811	20214	19914	-	0.164706	-0.00763359	-0.164706	0.00763359	FALSE
19811	20164	19864	-	0.134503	-0.0153846	-0.134503	0.0153846	FALSE
19811	20114	19814	-	0.130435	0.0714286	-0.130435	-0.0714286	FALSE
21407	21407	21707	+	0.107143	-0.037594	-0.107143	0.037594	FALSE
21407	21457	21757	+	0.109756	-0.109489	-0.109756	0.109489	FALSE
21407	21507	21807	+	0.119497	-0.112676	-0.119497	0.112676	FALSE
21407	21557	21857	+	0.112583	-0.16	-0.112583	0.16	FALSE
21407	21607	21907	+	0.106918	-0.126761	-0.106918	0.126761	FALSE
21407	21657	21957	+	0.133758	-0.180556	-0.133758	0.180556	FALSE
21407	21707	22007	+	0.0828025	-0.138889	-0.0828025	0.138889	FALSE
21407	21757	22057	+	0.10303	-0.132353	-0.10303	0.132353	FALSE
21407	21807	22107	+	0.12426	-0.0909091	-0.12426	0.0909091	FALSE
21407	21857	22157	+	0.0777778	-0.0413223	-0.0777778	0.0413223	FALSE
21407	21907	22207	+	0.114943	-0.102362	-0.114943	0.102362	FALSE
21407	21957	22257	+	0.108434	0.00740741	-0.108434	-0.00740741	FALSE
21407	22007	22307	+	0.135802	0.0359712	-0.135802	-0.0359712	FALSE
22391	22391	22691	+	0.025974	0.00680272	-0.025974	-0.00680272	FALSE
22391	22441	22741	+	0.0709677	0.0547945	-0.0709677	-0.0547945	FALSE
22391	22491	22791	+	0.0253165	0.0629371	-0.0253165	-0.0629371	FALSE
22391	22541	22841	+	0.0481928	-0.00740741	-0.0481928	0.00740741	FALSE
22391	22591	22891	+	0	0.0992366	0	-0.0992366	FALSE
22391	22641	22941	+	-0.0167598	0.147541	0.0167598	-0.147541	FALSE
22391	22691	22991	+	0.0224719	0.170732	-0.0224719	-0.170732	FALSE
22391	22741	23041	+	-0.0449438	0.0731707	0.0449438	-0.0731707	FALSE
22391	22791	23091	+	-0.030303	0.102941	0.030303	-0.102941	FALSE
22391	22841	23141	+	-0.101796	0.119403	0.101796	-0.119403	FALSE
22391	22891	23191	+	-0.0481928	0.0518519	0.0481928	-0.0518519	FALSE
22391	22941	23241	+	0.00621118	-0.0142857	-0.00621118	0.0142857	FALSE
22391	22991	23291	+	-0.0314465	0.0422535	0.0314465	-0.0422535	FALSE
22391	23041	23341	+	-0.00613497	0	0.00613497	0	FALSE
22391	23091	23391	+	-0.0409357	-0.0923077	0.0409357	0.0923077	FALSE
22391	23141	23441	+	0.00578035	-0.078125	-0.00578035	0.078125	FALSE
22391	23191	23491	+	0.00558659	-0.0655738	-0.00558659	0.0655738	FALSE
22391	23241	23541	+	-0.0391061	-0.0655738	0.0391061	0.0655738	FALSE
22391	23291	23591	+	-0.0222222	-0.0247934	0.0222222	0.0247934	FALSE
22391	23341	23641	+	-0.043956	0.0588235	0.043956	-0.0588235	FALSE
22391	23391	23691	+	0.00552486	0.0833333	-0.00552486	-0.0833333	FALSE
22391	23441	23741	+	0.0555556	0.107438	-0.0555556	-0.107438	FALSE
22391	23491	23791	+	0.0628571	0.047619	-0.0628571	-0.047619	FALSE
22391	23541	23841	+	0.0795455	0.072	-0.0795455	-0.072	FALSE
22391	23591	23891	+	0.0635838	0.0625	-0.0635838	-0.0625	FALSE
22391	23641	23941	+	0.139535	0.0697674	-0.139535	-0.0697674	FALSE
22391	23691	23991	+	0.166667	0.0977444	-0.166667	-0.0977444	FALSE
22391	23741	24041	+	0.111111	-0.0359712	-0.111111	0.0359712	FALSE
22391	23791	24091	+	0.10303	0.0294118	-0.10303	-0.0294118	FALSE
22391	23841	24141	+	0.0920245	-0.0144928	-0.0920245	0.0144928	FALSE
22391	23891	24191	+	0.0778443	-0.0597015	-0.0778443	0.0597015	FALSE
22391	23941	24241	+	0.0429448	-0.057971	-0.0429448	0.057971	FALSE
22391	23991	24291	+	0.00606061	-0.0882353	-0.00606061	0.0882353	FALSE
22391	24041	24341	+	0.0361446	-0.00740741	-0.0361446	0.00740741	FALSE
22391	24091	24391	+	0	-0.0222222	0	0.0222222	FALSE
22391	24141	24441	+	0.0617284	0.0215827	-0.0617284	-0.0215827	FALSE
22391	24191	24491	+	0.0875	0.0780142	-0.0875	-0.0780142	FALSE
22391	24241	24541	+	0.0987654	0.0791367	-0.0987654	-0.0791367	FALSE
22391	24291	24591	+	0.05	0.035461	-0.05	-0.035461	FALSE
22391	24341	24641	+	0.0424242	0.0588235	-0.0424242	-0.0588235	FALSE
22391	24391	24691	+	0.0731707	0.0656934	-0.0731707	-0.0656934	FALSE
22391	24441	24741	+	0.0292398	0.0615385	-0.0292398	-0.0615385	FALSE
22391	24491	24791	+	0.0235294	0.00763359	-0.0235294	-0.00763359	FALSE
22391	24541	24841	+	0.0760234	-0.0153846	-0.0760234	0.0153846	FALSE
22391	24591	24891	+	0.151163	0.100775	-0.151163	-0.100775	FALSE
22391	24641	24941	+	0.171598	0.106061	-0.171598	-0.106061	FALSE
22391	24691	24991	+	0.195266	0.0606061	-0.195266	-0.0606061	FALSE
22391	24741	25041	+	0.161677	0.0895522	-0.161677	-0.0895522	FALSE
22391	24791	25091	+	0.207317	0.153285	-0.207317	-0.153285	FALSE
22391	24841	25141	+	0.12426	0.19697	-0.12426	-0.19697	FALSE
22391	24891	25191	+	0.0813953	0.162791	-0.0813953	-0.162791	FALSE
25207	25207	25507	+	0.106918	-0.211268	-0.106918	0.211268	FALSE
25207	25257	25557	+	0.0722892	-0.22963	-0.0722892	0.22963	FALSE
25207	25307	25607	+	0.0769231	-0.272727	-0.0769231	0.272727	FALSE
25207	25357	25657	+	0.0470588	-0.236641	-0.0470588	0.236641	FALSE
25826	25826	26126	+	-0.00598802	-0.0447761	0.00598802	0.0447761	FALSE
25826	25876	26176	+	0.0357143	-0.0075188	-0.0357143	0.0075188	FALSE
25826	25926	26226	+	0.0595238	-0.112782	-0.0595238	0.112782	FALSE
26277	26277	26577	+	0.0864198	-0.107914	-0.0864198	0.107914	FALSE
26277	26327	26627	+	0.075	-0.0496454	-0.075	0.0496454	FALSE
26277	26377	26677	+	0.101796	-0.0149254	-0.101796	0.0149254	FALSE
26277	26427	26727	+	0.136095	0.030303	-0.136095	-0.030303	FALSE
26277	26477	26777	+	0.0731707	0.109489	-0.0731707	-0.109489	FALSE
26277	26527	26827	+	0.107143	0.12782	-0.107143	-0.12782	FALSE
26277	26577	26877	+	0.0650888	0.166667	-0.0650888	-0.166667	FALSE
26277	26627	26927	+	0.0877193	0.184615	-0.0877193	-0.184615	FALSE
26277	26677	26977	+	0.0595238	0.12782	-0.0595238	-0.12782	FALSE
26277	26727	27027	+	0.0361446	0.125926	-0.0361446	-0.125926	FALSE
26277	26777	27077	+	0.127907	0.0852713	-0.127907	-0.0852713	FALSE
26277	26827	27127	+	0.134503	0.0615385	-0.134503	-0.0615385	FALSE
26277	26877	27177	+	0.209302	0.0542636	-0.209302	-0.0542636	FALSE
27293	27293	27593	+	-0.0621469	-0.0645161	0.0621469	0.0645161	FALSE
27293	27343	27643	+	-0.010989	-0.0420168	0.010989	0.0420168	FALSE
27293	27393	27693	+	0	-0.0894309	0	0.0894309	FALSE
27293	27443	27743	+	0.039548	-0.112903	-0.039548	0.112903	FALSE
27293	27493	27793	+	0.0344828	-0.102362	-0.0344828	0.102362	FALSE
27293	27543	27843	+	0.0238095	-0.12782	-0.0238095	0.12782	FALSE
27293	27593	27893	+	-0.0125	-0.163121	0.0125	0.163121	FALSE
27293	27643	27943	+	-0.0641026	-0.117241	0.0641026	0.117241	FALSE
27293	27693	27993	+	-0.0318471	-0.0416667	0.0318471	0.0416667	FALSE
27293	27743	28043	+	-0.104294	-0.0724638	0.104294	0.0724638	FALSE
27293	27793	28093	+	-0.0674847	-0.0724638	0.0674847	0.0724638	FALSE
27293	27843	28143	+	-0.0365854	-0.0364964	0.0365854	0.0364964	FALSE
27293	27893	28193	+	0.0526316	-0.0615385	-0.0526316	0.0615385	FALSE
28374	28374	28674	+	0.2	-0.0634921	-0.2	0.0634921	FALSE
28374	28424	28724	+	0.186047	-0.0232558	-0.186047	0.0232558	FALSE
28374	28474	28774	+	0.135802	-0.0791367	-0.135802	0.0791367	FALSE
28374	28524	28824	+	0.135484	-0.0136986	-0.135484	0.0136986	FALSE
28374	28574	28874	+	0.132867	-0.0253165	-0.132867	0.0253165	FALSE
28374	28624	28924	+	0.0718954	0.0540541	-0.0718954	-0.0540541	FALSE
28374	28674	28974	+	0.083871	0.0958904	-0.083871	-0.0958904	FALSE
28374	28724	29024	+	0.0897436	0.00689655	-0.0897436	-0.00689655	FALSE
28374	28774	29074	+	0.0875	0.0780142	-0.0875	-0.0780142	FALSE
28374	28824	29124	+	0.0674847	0.057971	-0.0674847	-0.057971	FALSE
28374	28874	29174	+	0.146341	-0.0364964	-0.146341	0.0364964	FALSE
29651	29651	29951	+	-0.0684932	-0.0709677	0.0684932	0.0709677	FALSE
29651	29701	30001	+	-0.121622	-0.0326797	0.121622	0.0326797	FALSE
29651	29751	30051	+	-0.156463	-0.012987	0.156463	0.012987	FALSE
29651	29801	30101	+	-0.081761	0.0422535	0.081761	-0.0422535	FALSE
29651	29851	30151	+	-0.0121951	0.109489	0.0121951	-0.109489	FALSE
29651	29901	30201	+	0.0117647	0.145038	-0.0117647	-0.145038	FALSE
29651	29951	30251	+	0.0952381	0.172932	-0.0952381	-0.172932	FALSE
29651	30001	30301	+	0.121387	0.15625	-0.121387	-0.15625	FALSE
29651	30051	30351	+	0.117647	0.160305	-0.117647	-0.160305	FALSE
29651	30101	30401	+	0.0526316	0.107692	-0.0526316	-0.107692	FALSE
29651	30151	30451	+	-0.0119048	0.0526316	0.0119048	-0.0526316	FALSE
29651	30201	30501	+	-0.0235294	-0.0229008	0.0235294	0.0229008	FALSE
29651	30251	30551	+	-0.0414201	0.030303	0.0414201	-0.030303	FALSE
29651	30301	30601	+	-0.030303	0.0588235	0.030303	-0.0588235	FALSE
29651	30351	30651	+	-0.0909091	0.0588235	0.0909091	-0.0588235	FALSE
29651	30401	30701	+	-0.0700637	0.0972222	0.0700637	-0.0972222	TRUE
29651	30451	30751	+	-0.0357143	0.0977444	0.0357143	-0.0977444	FALSE
30817	30817	31117	+	0.0898204	0.0895522	-0.0898204	-0.0895522	FALSE
30817	30867	31167	+	0.146199	0.0307692	-0.146199	-0.0307692	FALSE
30817	30917	31217	+	0.0994152	0.107692	-0.0994152	-0.107692	FALSE
30817	30967	31267	+	0.111111	0.138462	-0.111111	-0.138462	FALSE
30817	31017	31317	+	0.16763	0.0625	-0.16763	-0.0625	FALSE
30817	31067	31367	+	0.134831	-0.0243902	-0.134831	0.0243902	FALSE
30817	31117	31417	+	0.112426	-0.0454545	-0.112426	0.0454545	FALSE
30817	31167	31467	+	0.108434	0.00740741	-0.108434	-0.00740741	FALSE
30817	31217	31517	+	0.118012	0	-0.118012	0	FALSE
30817	31267	31567	+	0.0797546	-0.0289855	-0.0797546	0.0289855	FALSE
30817	31317	31617	+	0	0.0758621	0	-0.0758621	FALSE
30817	31367	31667	+	0.044586	0.0833333	-0.044586	-0.0833333	FALSE
30817	31417	31717	+	0.0657895	0.114094	-0.0657895	-0.114094	FALSE
30817	31467	31767	+	-0.0186335	0.0571429	0.0186335	-0.0571429	FALSE
30817	31517	31817	+	0	0.0676692	0	-0.0676692	FALSE
30817	31567	31867	+	-0.00584795	0.0461538	0.00584795	-0.0461538	FALSE
30817	31617	31917	+	0.0121951	-0.0510949	-0.0121951	0.0510949	FALSE
30817	31667	31967	+	-0.0184049	-0.0144928	0.0184049	0.0144928	FALSE
30817	31717	32017	+	-0.0232558	0.0232558	0.0232558	-0.0232558	FALSE
30817	31767	32067	+	0.0177515	0.0757576	-0.0177515	-0.0757576	FALSE
30817	31817	32117	+	0	0.140741	0	-0.140741	FALSE
30817	31867	32167	+	0.047619	0.0827068	-0.047619	-0.0827068	FALSE
30817	31917	32217	+	0.0689655	0.0866142	-0.0689655	-0.0866142	FALSE
30817	31967	32267	+	0.125	0.088	-0.125	-0.088	FALSE
30817	32017	32317	+	0.0971429	0.0634921	-0.0971429	-0.0634921	FALSE
30817	32067	32367	+	0.0971429	0.0793651	-0.0971429	-0.0793651	FALSE
30817	32117	32417	+	0.0971429	-0.015873	-0.0971429	0.015873	FALSE
30817	32167	32467	+	0.0650888	0.0757576	-0.0650888	-0.0757576	FALSE
30817	32217	32517	+	0.0930233	0.116279	-0.0930233	-0.116279	FALSE
30817	32267	32567	+	0.0177515	0.0909091	-0.0177515	-0.0909091	FALSE
30817	32317	32617	+	0.0419162	0.0746269	-0.0419162	-0.0746269	FALSE
30817	32367	32667	+	-0.0843373	0.0666667	0.0843373	-0.0666667	FALSE
30817	32417	32717	+	-0.0429448	0.0869565	0.0429448	-0.0869565	FALSE
30817	32467	32767	+	-0.0235294	0.0839695	0.0235294	-0.0839695	FALSE
30817	32517	32817	+	-0.0169492	0.0483871	0.0169492	-0.0483871	FALSE
30817	32567	32867	+	-0.0167598	0.0655738	0.0167598	-0.0655738	FALSE
30817	32617	32917	+	-0.039548	0.129032	0.039548	-0.129032	FALSE
30817	32667	32967	+	0.0857143	0.0952381	-0.0857143	-0.0952381	FALSE
30817	32717	33017	+	0.0726257	0.0819672	-0.0726257	-0.0819672	FALSE
30817	32767	33067	+	0.0674157	0.0243902	-0.0674157	-0.0243902	FALSE
30817	32817	33117	+	0.0760234	0.0153846	-0.0760234	-0.0153846	FALSE
30817	32867	33167	+	0.12426	0.0151515	-0.12426	-0.0151515	FALSE
30817	32917	33217	+	0.102273	-0.088	-0.102273	0.088	FALSE
30817	32967	33267	+	0.0982659	-0.046875	-0.0982659	0.046875	FALSE
30817	33017	33317	+	0.116279	-0.0232558	-0.116279	0.0232558	FALSE
30817	33067	33367	+	0.100592	0	-0.100592	0	FALSE
30817	33117	33417	+	0.0857143	0.031746	-0.0857143	-0.031746	FALSE
30817	33167	33467	+	0.0689655	0.0551181	-0.0689655	-0.0551181	FALSE
30817	33217	33517	+	0.0898204	0.0895522	-0.0898204	-0.0895522	FALSE
30817	33267	33567	+	0.0813953	0.0542636	-0.0813953	-0.0542636	FALSE
30817	33317	33617	+	0.0555556	0.0413223	-0.0555556	-0.0413223	FALSE
30817	33367	33667	+	0.0497238	0.0666667	-0.0497238	-0.0666667	FALSE
30817	33417	33717	+	0.108571	0.126984	-0.108571	-0.126984	FALSE
30817	33467	33767	+	0.0879121	0.109244	-0.0879121	-0.109244	FALSE
30817	33517	33817	+	0.0978261	0.145299	-0.0978261	-0.145299	FALSE
30817	33567	33867	+	0.0344828	0.19685	-0.0344828	-0.19685	FALSE
30817	33617	33917	+	0.017341	0.171875	-0.017341	-0.171875	FALSE
30817	33667	33967	+	0	0.19084	0	-0.19084	FALSE
30817	33717	34017	+	0.00598802	0.149254	-0.00598802	-0.149254	FALSE
34300	34300	34600	+	0.223881	0.0898204	-0.223881	-0.0898204	FALSE
34300	34350	34650	+	0.146853	0.113924	-0.146853	-0.113924	FALSE
34781	35371	35071	-	0.147929	-0.181818	-0.147929	0.181818	FALSE
34781	35321	35021	-	0.183432	-0.151515	-0.183432	0.151515	FALSE
34781	35271	34971	-	0.190476	-0.0827068	-0.190476	0.0827068	FALSE
34781	35221	34921	-	0.2	-0.0294118	-0.2	0.0294118	FALSE
34781	35171	34871	-	0.202454	-0.0144928	-0.202454	0.0144928	FALSE
34781	35121	34821	-	0.207547	0	-0.207547	0	FALSE
35377	36162	35862	-	0.0714286	0.0186335	-0.0714286	-0.0186335	FALSE
35377	36112	35812	-	0.116883	-0.0340136	-0.116883	0.0340136	FALSE
35377	36062	35762	-	0.106918	-0.0985915	-0.106918	0.0985915	FALSE
35377	36012	35712	-	0.119048	-0.12782	-0.119048	0.12782	FALSE
35377	35962	35662	-	0.0982659	-0.0625	-0.0982659	0.0625	FALSE
35377	35912	35612	-	0.114943	-0.0708661	-0.114943	0.0708661	FALSE
35377	35862	35562	-	0.116022	-0.0333333	-0.116022	0.0333333	FALSE
35377	35812	35512	-	0.0614525	0.0655738	-0.0614525	-0.0655738	FALSE
35377	35762	35462	-	0.1	0.107438	-0.1	-0.107438	FALSE
35377	35712	35412	-	0.108571	0.111111	-0.108571	-0.111111	FALSE
36271	37824	37524	-	0.129252	-0.012987	-0.129252	0.012987	FALSE
36271	37774	37474	-	0.115385	-0.0206897	-0.115385	0.0206897	FALSE
36271	37724	37424	-	0.0604027	0	-0.0604027	0	FALSE
36271	37674	37374	-	0.0632911	-0.034965	-0.0632911	0.034965	FALSE
36271	37624	37324	-	-0.00653595	-0.0405405	0.00653595	0.0405405	FALSE
36271	37574	37274	-	-0.044586	0.0138889	0.044586	-0.0138889	FALSE
36271	37524	37224	-	-0.126582	0.020979	0.126582	-0.020979	FALSE
36271	37474	37174	-	-0.141026	-0.0206897	0.141026	0.0206897	FALSE
36271	37424	37124	-	-0.0987654	-0.0935252	0.0987654	0.0935252	FALSE
36271	37374	37074	-	-0.0853659	-0.0948905	0.0853659	0.0948905	FALSE
36271	37324	37024	-	-0.0681818	-0.088	0.0681818	0.088	FALSE
36271	37274	36974	-	-0.0175439	-0.107692	0.0175439	0.107692	FALSE
36271	37224	36924	-	0.0177515	-0.121212	-0.0177515	0.121212	FALSE
36271	37174	36874	-	0.0481928	-0.0962963	-0.0481928	0.0962963	FALSE
36271	37124	36824	-	0.0787879	-0.0882353	-0.0787879	0.0882353	FALSE
36271	37074	36774	-	0.10303	-0.0735294	-0.10303	0.0735294	FALSE
36271	37024	36724	-	0.127273	-0.0735294	-0.127273	0.0735294	FALSE
36271	36974	36674	-	0.119497	0	-0.119497	0	FALSE
36271	36924	36624	-	0.121951	0.0218978	-0.121951	-0.0218978	FALSE
36271	36874	36574	-	0.0740741	0.0215827	-0.0740741	-0.0215827	FALSE
36271	36824	36524	-	0.0609756	0.0510949	-0.0609756	-0.0510949	FALSE
36271	36774	36474	-	0.00628931	0.112676	-0.00628931	-0.112676	FALSE
36271	36724	36424	-	0.0547945	0.0709677	-0.0547945	-0.0709677	FALSE
36271	36674	36374	-	0.108108	0.0196078	-0.108108	-0.0196078	FALSE
36271	36624	36324	-	0.142857	0.0434783	-0.142857	-0.0434783	FALSE
36271	36574	36274	-	0.172932	0.107143	-0.172932	-0.107143	FALSE
37898	39115	38815	-	-0.037037	0.0215827	0.037037	-0.0215827	FALSE
37898	39065	38765	-	-0.05	0.035461	0.05	-0.035461	FALSE
37898	39015	38715	-	-0.0310559	0.0428571	0.0310559	-0.0428571	FALSE
37898	38965	38665	-	-0.148387	0.0136986	0.148387	-0.0136986	FALSE
37898	38915	38615	-	-0.0789474	-0.00671141	0.0789474	0.00671141	FALSE
37898	38865	38565	-	-0.128834	-0.0144928	0.128834	0.0144928	FALSE
37898	38815	38515	-	-0.0909091	-0.0147059	0.0909091	0.0147059	FALSE
37898	38765	38465	-	-0.0506329	-0.034965	0.0506329	0.034965	FALSE
37898	38715	38415	-	-0.0566038	0.0422535	0.0566038	-0.0422535	FALSE
37898	38665	38365	-	0.0246914	0.0359712	-0.0246914	-0.0359712	FALSE
37898	38615	38315	-	0.0632911	0.0629371	-0.0632911	-0.0629371	FALSE
37898	38565	38265	-	0.0657895	0.0872483	-0.0657895	-0.0872483	FALSE
37898	38515	38215	-	0.0512821	0.0344828	-0.0512821	-0.0344828	FALSE
37898	38465	38165	-	0.0128205	0.117241	-0.0128205	-0.117241	FALSE
37898	38415	38115	-	-0.00636943	0.111111	0.00636943	-0.111111	FALSE
37898	38365	38065	-	-0.0318471	0.152778	0.0318471	-0.152778	FALSE
37898	38315	38015	-	-0.0769231	0.241379	0.0769231	-0.241379	FALSE
37898	38265	37965	-	-0.0384615	0.241379	0.0384615	-0.241379	FALSE
37898	38215	37915	-	-0.00653595	0.27027	0.00653595	-0.27027	FALSE
39244	40386	40086	-	0.147929	-0.0909091	-0.147929	0.0909091	FALSE
39244	40336	40036	-	0.108571	0	-0.108571	0	FALSE
39244	40286	39986	-	0.106145	0	-0.106145	0	FALSE
39244	40236	39936	-	0.0952381	0.0225564	-0.0952381	-0.0225564	TRUE
39244	40186	39886	-	0.0552147	0.0144928	-0.0552147	-0.0144928	FALSE
39244	40136	39836	-	0.0246914	0.0647482	-0.0246914	-0.0647482	FALSE
39244	40086	39786	-	0.0457516	0.135135	-0.0457516	-0.135135	FALSE
39244	40036	39736	-	0.0789474	0.0604027	-0.0789474	-0.0604027	FALSE
39244	39986	39686	-	0.102041	0.0649351	-0.102041	-0.0649351	FALSE
39244	39936	39636	-	0.0649351	0.0612245	-0.0649351	-0.0612245	FALSE
39244	39886	39586	-	0.0807453	0.0857143	-0.0807453	-0.0857143	FALSE
39244	39836	39536	-	0.124183	0.0405405	-0.124183	-0.0405405	FALSE
39244	39786	39486	-	0.0849673	0.0675676	-0.0849673	-0.0675676	FALSE
39244	39736	39436	-	0.0700637	0.125	-0.0700637	-0.125	FALSE
39244	39686	39386	-	0.038961	0.102041	-0.038961	-0.102041	FALSE
39244	39636	39336	-	0.0797546	0.057971	-0.0797546	-0.057971	FALSE
39244	39586	39286	-	0.10559	0.0428571	-0.10559	-0.0428571	FALSE
40417	41931	41631	-	0.2	-0.0963855	-0.2	0.0963855	FALSE
40417	41881	41581	-	0.134752	-0.225	-0.134752	0.225	FALSE
40417	41831	41531	-	0.135135	-0.176471	-0.135135	0.176471	FALSE
40417	41781	41481	-	0.106918	-0.211268	-0.106918	0.211268	FALSE
40417	41731	41431	-	-0.0440252	-0.211268	0.0440252	0.211268	FALSE
40417	41681	41381	-	-0.0617284	-0.179856	0.0617284	0.179856	FALSE
40417	41631	41331	-	-0.0609756	-0.182482	0.0609756	0.182482	FALSE
40417	41581	41281	-	-0.0581395	-0.162791	0.0581395	0.162791	FALSE
40417	41531	41231	-	-0.0538922	-0.223881	0.0538922	0.223881	FALSE
40417	41481	41181	-	-0.0931677	-0.228571	0.0931677	0.228571	FALSE
40417	41431	41131	-	-0.0184049	-0.144928	0.0184049	0.144928	FALSE
40417	41381	41081	-	0.0123457	-0.23741	-0.0123457	0.23741	FALSE
40417	41331	41031	-	0.0552147	-0.246377	-0.0552147	0.246377	FALSE
40417	41281	40981	-	0.0314465	-0.225352	-0.0314465	0.225352	FALSE
40417	41231	40931	-	0.0700637	-0.25	-0.0700637	0.25	FALSE
40417	41181	40881	-	0.0731707	-0.284672	-0.0731707	0.284672	FALSE
40417	41131	40831	-	0.0833333	-0.323308	-0.0833333	0.323308	FALSE
40417	41081	40781	-	0.0191083	-0.180556	-0.0191083	0.180556	FALSE
40417	41031	40731	-	0.0186335	-0.142857	-0.0186335	0.142857	FALSE
40417	40981	40681	-	-0.0375	-0.177305	0.0375	0.177305	FALSE
40417	40931	40631	-	-0.109756	-0.167883	0.109756	0.167883	FALSE
40417	40881	40581	-	-0.0864198	-0.0935252	0.0864198	0.0935252	FALSE
40417	40831	40531	-	-0.0632911	-0.160839	0.0632911	0.160839	FALSE
40417	40781	40481	-	-0.0581395	-0.209302	0.0581395	0.209302	FALSE
40417	40731	40431	-	-0.0864198	-0.208633	0.0864198	0.208633	FALSE
42403	42403	42703	+	0.105263	0.167785	-0.105263	-0.167785	FALSE
42403	42453	42753	+	0.0493827	0.194245	-0.0493827	-0.194245	FALSE
42403	42503	42803	+	0.0760234	0.0923077	-0.0760234	-0.0923077	FALSE
42403	42553	42853	+	0.0823529	0.0534351	-0.0823529	-0.0534351	FALSE
42403	42603	42903	+	0.0238095	0.0676692	-0.0238095	-0.0676692	FALSE
42403	42653	42953	+	-0.00613497	-0.0434783	0.00613497	0.0434783	FALSE
42403	42703	43003	+	-0.0807453	-0.0142857	0.0807453	0.0142857	FALSE
42403	42753	43053	+	-0.0125	-0.035461	0.0125	0.035461	FALSE
42403	42803	43103	+	-0.0487805	0.109489	0.0487805	-0.109489	FALSE
42403	42853	43153	+	-0.0120482	0.140741	0.0120482	-0.140741	FALSE
43188	43188	43488	+	-0.037037	0.0647482	0.037037	-0.0647482	FALSE
43188	43238	43538	+	-0.0119048	0.142857	0.0119048	-0.142857	FALSE
43188	43288	43588	+	0.0470588	0.129771	-0.0470588	-0.129771	FALSE
43188	43338	43638	+	0.0588235	0.160305	-0.0588235	-0.160305	FALSE
43188	43388	43688	+	0.0165746	0.15	-0.0165746	-0.15	FALSE
43188	43438	43738	+	0.0273224	0.169492	-0.0273224	-0.169492	FALSE
43188	43488	43788	+	0.027027	0.172414	-0.027027	-0.172414	FALSE
43188	43538	43838	+	0.0601093	0.169492	-0.0601093	-0.169492	FALSE
43188	43588	43888	+	0.0531915	0.150442	-0.0531915	-0.150442	FALSE
43188	43638	43938	+	0.0769231	0.12605	-0.0769231	-0.12605	FALSE
43188	43688	43988	+	0.117318	0.114754	-0.117318	-0.114754	FALSE
43188	43738	44038	+	0.0963855	0.125926	-0.0963855	-0.125926	FALSE
43188	43788	44088	+	0.104294	0.0724638	-0.104294	-0.0724638	FALSE
44180	44180	44480	+	-0.0409357	-0.0153846	0.0409357	0.0153846	FALSE
44180	44230	44530	+	-0.0299401	-0.0298507	0.0299401	0.0298507	FALSE
44180	44280	44580	+	-0.0538922	0.0447761	0.0538922	-0.0447761	FALSE
44180	44330	44630	+	0	0.0503597	0	-0.0503597	FALSE
44180	44380	44680	+	0.0875	0.0638298	-0.0875	-0.0638298	FALSE
44180	44430	44730	+	0.146341	0.0656934	-0.146341	-0.0656934	FALSE
44180	44480	44780	+	0.207547	0.028169	-0.207547	-0.028169	FALSE
44180	44530	44830	+	0.209581	0.0597015	-0.209581	-0.0597015	FALSE
44180	44580	44880	+	0.195122	0.0218978	-0.195122	-0.0218978	FALSE
44180	44630	44930	+	0.1875	-0.035461	-0.1875	0.035461	FALSE
44180	44680	44980	+	0.160494	0.00719424	-0.160494	-0.00719424	FALSE
44180	44730	45030	+	0.120482	-0.037037	-0.120482	0.037037	FALSE
44180	44780	45080	+	0.139535	-0.0697674	-0.139535	0.0697674	FALSE
44180	44830	45130	+	0.137725	-0.0895522	-0.137725	0.0895522	FALSE
44180	44880	45180	+	0.146199	-0.0615385	-0.146199	0.0615385	FALSE
44180	44930	45230	+	0.120482	0.0518519	-0.120482	-0.0518519	FALSE
44180	44980	45280	+	0.151515	0.0294118	-0.151515	-0.0294118	FALSE
44180	45030	45330	+	0.121951	-0.00729927	-0.121951	0.00729927	FALSE
44180	45080	45380	+	0.101796	0	-0.101796	0	FALSE
44180	45130	45430	+	0.060241	0.111111	-0.060241	-0.111111	FALSE
45807	45807	46107	+	0.116564	-0.188406	-0.116564	0.188406	FALSE
45807	45857	46157	+	0.192771	-0.259259	-0.192771	0.259259	FALSE
45807	45907	46207	+	0.0909091	-0.191176	-0.0909091	0.191176	FALSE
45807	45957	46257	+	0.0246914	-0.251799	-0.0246914	0.251799	FALSE
45807	46007	46307	+	0.0191083	-0.263889	-0.0191083	0.263889	FALSE
45807	46057	46357	+	0.0538922	-0.298507	-0.0538922	0.298507	FALSE
45807	46107	46407	+	0.0487805	-0.357664	-0.0487805	0.357664	FALSE
45807	46157	46457	+	0.1	-0.191489	-0.1	0.191489	FALSE
45807	46207	46507	+	0.13253	-0.17037	-0.13253	0.17037	FALSE
45807	46257	46557	+	0.1375	-0.234043	-0.1375	0.234043	FALSE
45807	46307	46607	+	0.0625	-0.205674	-0.0625	0.205674	FALSE
45807	46357	46657	+	0.0921053	-0.167785	-0.0921053	0.167785	FALSE
45807	46407	46707	+	0.0980392	-0.175676	-0.0980392	0.175676	FALSE
45807	46457	46757	+	0.0566038	-0.28169	-0.0566038	0.28169	FALSE
45807	46507	46807	+	0.106918	-0.338028	-0.106918	0.338028	FALSE
45807	46557	46857	+	0.175758	-0.338235	-0.175758	0.338235	FALSE
45807	46607	46907	+	0.2	-0.304965	-0.2	0.304965	FALSE
45807	46657	46957	+	0.130435	-0.357143	-0.130435	0.357143	FALSE
45807	46707	47007	+	0.102564	-0.282759	-0.102564	0.282759	FALSE
45807	46757	47057	+	0.128205	-0.310345	-0.128205	0.310345	FALSE
45807	46807	47107	+	0.0700637	-0.263889	-0.0700637	0.263889	FALSE
47246	47246	47546	+	-0.0709677	-0.0958904	0.0709677	0.0958904	FALSE
47246	47296	47596	+	0.0419162	-0.0597015	-0.0419162	0.0597015	FALSE
47246	47346	47646	+	0.0117647	-0.129771	-0.0117647	0.129771	FALSE
47246	47396	47696	+	0.0340909	-0.168	-0.0340909	0.168	FALSE
47246	47446	47746	+	0.017341	-0.078125	-0.017341	0.078125	FALSE
47769	47769	48069	+	0.157895	-0.307692	-0.157895	0.307692	FALSE
47769	47819	48119	+	0.195402	-0.338583	-0.195402	0.338583	FALSE
47769	47869	48169	+	0.166667	-0.305785	-0.166667	0.305785	FALSE
47769	47919	48219	+	0.186047	-0.24031	-0.186047	0.24031	FALSE
47769	47969	48269	+	0.157303	-0.235772	-0.157303	0.235772	FALSE
47769	48019	48319	+	0.153846	-0.243697	-0.153846	0.243697	FALSE
47769	48069	48369	+	0.18232	-0.233333	-0.18232	0.233333	FALSE
47769	48119	48419	+	0.141304	-0.230769	-0.141304	0.230769	FALSE
47769	48169	48469	+	0.191011	-0.365854	-0.191011	0.365854	FALSE
47769	48219	48519	+	0.213115	-0.440678	-0.213115	0.440678	FALSE
47769	48269	48569	+	0.211111	-0.338843	-0.211111	0.338843	FALSE
47769	48319	48619	+	0.290698	-0.410853	-0.290698	0.410853	FALSE
47769	48369	48669	+	0.195122	-0.386861	-0.195122	0.386861	FALSE
47769	48419	48719	+	0.157233	-0.352113	-0.157233	0.352113	FALSE
47769	48469	48769	+	0.169811	-0.225352	-0.169811	0.225352	FALSE
47769	48519	48819	+	0.168831	-0.238095	-0.168831	0.238095	FALSE
47769	48569	48869	+	0.204969	-0.285714	-0.204969	0.285714	FALSE
47769	48619	48919	+	0.120482	-0.2	-0.120482	0.2	FALSE
47769	48669	48969	+	0.157895	-0.0923077	-0.157895	0.0923077	FALSE
47769	48719	49019	+	0.211765	-0.114504	-0.211765	0.114504	FALSE
47769	48769	49069	+	0.172414	-0.0866142	-0.172414	0.0866142	FALSE
47769	48819	49119	+	0.127273	-0.0441176	-0.127273	0.0441176	FALSE
47769	48869	49169	+	0.144654	0	-0.144654	0	FALSE
47769	48919	49219	+	0.139241	0.0629371	-0.139241	-0.0629371	FALSE
47769	48969	49269	+	0.0897436	0.00689655	-0.0897436	-0.00689655	FALSE
47769	49019	49319	+	0.0700637	0.0833333	-0.0700637	-0.0833333	FALSE
47769	49069	49369	+	0.102564	0.0758621	-0.102564	-0.0758621	FALSE
47769	49119	49419	+	0.0898204	0.0895522	-0.0898204	-0.0895522	FALSE
47769	49169	49469	+	0.068323	0.128571	-0.068323	-0.128571	FALSE
47769	49219	49519	+	0.104294	0.0869565	-0.104294	-0.0869565	FALSE
47769	49269	49569	+	0.135802	0.136691	-0.135802	-0.136691	FALSE
47769	49319	49619	+	0.1375	0.234043	-0.1375	-0.234043	FALSE
49823	49823	50123	+	0.104294	0.0144928	-0.104294	-0.0144928	FALSE
49823	49873	50173	+	0.0375	0.0921986	-0.0375	-0.0921986	FALSE
49823	49923	50223	+	0.0943396	0.126761	-0.0943396	-0.126761	FALSE
49823	49973	50273	+	0.1	0.106383	-0.1	-0.106383	FALSE
50380	51222	50922	-	0.0778443	-0.0597015	-0.0778443	0.0597015	FALSE
50380	51172	50872	-	0.0689655	0.00787402	-0.0689655	-0.00787402	FALSE
50380	51122	50822	-	0.076087	0.0598291	-0.076087	-0.0598291	FALSE
50380	51072	50772	-	0.0340909	0.104	-0.0340909	-0.104	FALSE
50380	51022	50722	-	0.0175439	0.0923077	-0.0175439	-0.0923077	FALSE
50380	50972	50672	-	0.0289017	0.046875	-0.0289017	-0.046875	FALSE
50380	50922	50622	-	0.030303	0.0294118	-0.030303	-0.0294118	FALSE
50380	50872	50572	-	0	-0.037037	0	0.037037	FALSE
50380	50822	50522	-	0.0184049	-0.0724638	-0.0184049	0.0724638	FALSE
50380	50772	50472	-	0.0545455	-0.0588235	-0.0545455	0.0588235	FALSE
50380	50722	50422	-	0.060241	-0.0518519	-0.060241	0.0518519	FALSE
51229	51606	51306	-	0.0375	0.035461	-0.0375	-0.035461	FALSE
51229	51556	51256	-	0.00621118	0.0428571	-0.00621118	-0.0428571	FALSE
51609	52430	52130	-	-0.0246914	0.0647482	0.0246914	-0.0647482	FALSE
51609	52380	52080	-	0	0.0215827	0	-0.0215827	FALSE
51609	52330	52030	-	-0.0181818	-0.0147059	0.0181818	0.0147059	FALSE
51609	52280	51980	-	0	-0.0612245	0	0.0612245	FALSE
51609	52230	51930	-	0.0201342	-0.0394737	-0.0201342	0.0394737	FALSE
51609	52180	51880	-	0.0136986	-0.0322581	-0.0136986	0.0322581	FALSE
51609	52130	51830	-	-0.025641	-0.0482759	0.025641	0.0482759	FALSE
51609	52080	51780	-	-0.0641026	-0.0344828	0.0641026	0.0344828	FALSE
51609	52030	51730	-	-0.0700637	0.0277778	0.0700637	-0.0277778	FALSE
51609	51980	51680	-	-0.030303	0.0735294	0.030303	-0.0735294	FALSE
51609	51930	51630	-	-0.0365854	0.0364964	0.0365854	-0.0364964	FALSE
52427	53416	53116	-	-0.0795455	-0.104	0.0795455	0.104	FALSE
52427	53366	53066	-	-0.0337079	-0.170732	0.0337079	0.170732	FALSE
52427	53316	53016	-	-0.0581395	-0.147287	0.0581395	0.147287	FALSE
52427	53266	52966	-	0	-0.0839695	0	0.0839695	FALSE
52427	53216	52916	-	0.137725	-0.0447761	-0.137725	0.0447761	FALSE
52427	53166	52866	-	0.137725	-0.0298507	-0.137725	0.0298507	FALSE
52427	53116	52816	-	0.0807453	-0.0714286	-0.0807453	0.0714286	FALSE
52427	53066	52766	-	0.0487805	-0.0510949	-0.0487805	0.0510949	FALSE
52427	53016	52716	-	0.0731707	-0.00729927	-0.0731707	0.00729927	FALSE
52427	52966	52666	-	0.0470588	-0.0229008	-0.0470588	0.0229008	FALSE
52427	52916	52616	-	0.0119048	-0.0075188	-0.0119048	0.0075188	FALSE
52427	52866	52566	-	0.0769231	-0.0151515	-0.0769231	0.0151515	FALSE
52427	52816	52516	-	0.027933	0.0163934	-0.027933	-0.0163934	FALSE
52427	52766	52466	-	0.0465116	0.00775194	-0.0465116	-0.00775194	FALSE
53416	54702	54402	-	0.0709677	0.136986	-0.0709677	-0.136986	FALSE
53416	54652	54352	-	0.0566038	0.197183	-0.0566038	-0.197183	FALSE
53416	54602	54302	-	0.0519481	0.22449	-0.0519481	-0.22449	FALSE
53416	54552	54252	-	0.0196078	0.216216	-0.0196078	-0.216216	FALSE
53416	54502	54202	-	0.025974	0.22449	-0.025974	-0.22449	FALSE
53416	54452	54152	-	-0.0123457	0.251799	0.0123457	-0.251799	FALSE
53416	54402	54102	-	-0.0658683	0.283582	0.0658683	-0.283582	FALSE
53416	54352	54052	-	-0.0235294	0.19084	0.0235294	-0.19084	FALSE
53416	54302	54002	-	0.027933	0.180328	-0.027933	-0.180328	FALSE
53416	54252	53952	-	-0.00534759	0.157895	0.00534759	-0.157895	FALSE
53416	54202	53902	-	0.0165746	0.0833333	-0.0165746	-0.0833333	FALSE
53416	54152	53852	-	0.0621469	0.0806452	-0.0621469	-0.0806452	FALSE
53416	54102	53802	-	0.0292398	-0.0153846	-0.0292398	0.0153846	TRUE
53416	54052	53752	-	0.0481928	0.037037	-0.0481928	-0.037037	FALSE
53416	54002	53702	-	0.0253165	0.048951	-0.0253165	-0.048951	FALSE
53416	53952	53652	-	0.0322581	0.0410959	-0.0322581	-0.0410959	FALSE
53416	53902	53602	-	-0.0126582	0.0769231	0.0126582	-0.0769231	FALSE
53416	53852	53552	-	-0.0440252	0	0.0440252	0	FALSE
53416	53802	53502	-	-0.0188679	0.056338	0.0188679	-0.056338	FALSE
53416	53752	53452	-	-0.0188679	0.084507	0.0188679	-0.084507	FALSE
54755	57109	56809	-	-0.0705882	0.160305	0.0705882	-0.160305	FALSE
54755	57059	56759	-	0.0119048	0.12782	-0.0119048	-0.12782	FALSE
54755	57009	56709	-	0.0179641	0.223881	-0.0179641	-0.223881	TRUE
54755	56959	56659	-	0.0833333	0.233083	-0.0833333	-0.233083	FALSE
54755	56909	56609	-	0.0920245	0.231884	-0.0920245	-0.231884	FALSE
54755	56859	56559	-	0.0787879	0.191176	-0.0787879	-0.191176	FALSE
54755	56809	56509	-	0.126582	0.132867	-0.126582	-0.132867	FALSE
54755	56759	56459	-	0.101266	0.0769231	-0.101266	-0.0769231	FALSE
54755	56709	56409	-	0.10559	-0.0285714	-0.10559	0.0285714	FALSE
54755	56659	56359	-	-0.025974	-0.0204082	0.025974	0.0204082	FALSE
54755	56609	56309	-	-0.0641026	-0.062069	0.0641026	0.062069	FALSE
54755	56559	56259	-	-0.0700637	0	0.0700637	0	FALSE
54755	56509	56209	-	-0.0967742	-0.0547945	0.0967742	0.0547945	FALSE
54755	56459	56159	-	-0.0921053	0.0201342	0.0921053	-0.0201342	FALSE
54755	56409	56109	-	-0.0789474	0.0469799	0.0789474	-0.0469799	FALSE
54755	56359	56059	-	-0.0394737	0.0201342	0.0394737	-0.0201342	FALSE
54755	56309	56009	-	0.0198675	0.0533333	-0.0198675	-0.0533333	FALSE
54755	56259	55959	-	-0.0206897	0.0512821	0.0206897	-0.0512821	FALSE
54755	56209	55909	-	-0.0675676	0.0849673	0.0675676	-0.0849673	FALSE
54755	56159	55859	-	-0.027027	0.0457516	0.027027	-0.0457516	FALSE
54755	56109	55809	-	-0.0684932	0.083871	0.0684932	-0.083871	FALSE
54755	56059	55759	-	-0.0945946	0.111111	0.0945946	-0.111111	FALSE
54755	56009	55709	-	-0.117241	0.102564	0.117241	-0.102564	FALSE
54755	55959	55659	-	-0.114094	0.144737	0.114094	-0.144737	FALSE
54755	55909	55609	-	-0.0482759	0.128205	0.0482759	-0.128205	FALSE
54755	55859	55559	-	-0.0872483	0.157895	0.0872483	-0.157895	FALSE
54755	55809	55509	-	-0.0993377	0.12	0.0993377	-0.12	FALSE
54755	55759	55459	-	-0.0580645	0.0684932	0.0580645	-0.0684932	FALSE
54755	55709	55409	-	-0.075	0.035461	0.075	-0.035461	FALSE
54755	55659	55359	-	-0.0394737	-0.0872483	0.0394737	0.0872483	FALSE
54755	55609	55309	-	-0.0512821	-0.0758621	0.0512821	0.0758621	FALSE
54755	55559	55259	-	-0.0196078	-0.0810811	0.0196078	0.0810811	FALSE
54755	55509	55209	-	0.0709677	-0.0821918	-0.0709677	0.0821918	FALSE
54755	55459	55159	-	0.0789474	-0.00671141	-0.0789474	0.00671141	FALSE
54755	55409	55109	-	0.100671	0.0131579	-0.100671	-0.0131579	FALSE
54755	55359	55059	-	0.0860927	0.0533333	-0.0860927	-0.0533333	FALSE
54755	55309	55009	-	0.0897436	-0.0344828	-0.0897436	0.0344828	FALSE
54755	55259	54959	-	0.025974	0.00680272	-0.025974	-0.00680272	FALSE
54755	55209	54909	-	-0.0263158	0.00671141	0.0263158	-0.00671141	FALSE
54755	55159	54859	-	0.0135135	0.0196078	-0.0135135	-0.0196078	FALSE
54755	55109	54809	-	-0.00662252	0.0133333	0.00662252	-0.0133333	FALSE
54755	55059	54759	-	0	0.0340136	0	-0.0340136	FALSE
57364	57364	57664	+	0.146497	-0.111111	-0.146497	0.111111	FALSE
57364	57414	57714	+	0.101266	-0.034965	-0.101266	0.034965	FALSE
57364	57464	57764	+	0.0649351	-0.0748299	-0.0649351	0.0748299	FALSE
57364	57514	57814	+	0.0657895	-0.100671	-0.0657895	0.100671	FALSE
57364	57564	57864	+	0.0828025	-0.0972222	-0.0828025	0.0972222	FALSE
57364	57614	57914	+	0.1375	-0.148936	-0.1375	0.148936	FALSE
57364	57664	57964	+	0.153374	-0.115942	-0.153374	0.115942	FALSE
57364	57714	58014	+	0.202454	-0.15942	-0.202454	0.15942	FALSE
57364	57764	58064	+	0.117647	0.0229008	-0.117647	-0.0229008	FALSE
57364	57814	58114	+	0.188235	0.0534351	-0.188235	-0.0534351	FALSE
57364	57864	58164	+	0.192771	0.17037	-0.192771	-0.17037	FALSE
58474	58474	58774	+	0.12605	0.120879	-0.12605	-0.120879	FALSE
58474	58524	58824	+	0.15873	0.142857	-0.15873	-0.142857	FALSE
58474	58574	58874	+	0.0634921	0.0742857	-0.0634921	-0.0742857	FALSE
58474	58624	58924	+	0.0806452	0.141243	-0.0806452	-0.141243	FALSE
58474	58674	58974	+	0.136364	0.112426	-0.136364	-0.112426	FALSE
58474	58724	59024	+	0.184	0.102273	-0.184	-0.102273	FALSE
58474	58774	59074	+	0.166667	0.0573248	-0.166667	-0.0573248	FALSE
59687	60346	60046	-	0.149701	0.104478	-0.149701	-0.104478	FALSE
59687	60296	59996	-	0.156069	0.03125	-0.156069	-0.03125	FALSE
59687	60246	59946	-	0.102273	0.152	-0.102273	-0.152	FALSE
59687	60196	59896	-	0.131429	0.15873	-0.131429	-0.15873	FALSE
59687	60146	59846	-	0.137931	0.165354	-0.137931	-0.165354	FALSE
59687	60096	59796	-	0.0952381	0.0676692	-0.0952381	-0.0676692	FALSE
59687	60046	59746	-	0.128834	0.0289855	-0.128834	-0.0289855	FALSE
59687	59996	59696	-	0.121019	0.0833333	-0.121019	-0.0833333	FALSE
60358	63264	62964	-	0.025974	0.00680272	-0.025974	-0.00680272	FALSE
60358	63214	62914	-	0.0191083	-0.0277778	-0.0191083	0.0277778	FALSE
60358	63164	62864	-	0.00621118	-0.0142857	-0.00621118	0.0142857	FALSE
60358	63114	62814	-	0.0429448	0.0144928	-0.0429448	-0.0144928	FALSE
60358	63064	62764	-	0.0306748	0	-0.0306748	0	FALSE
60358	63014	62714	-	0.00571429	-0.0793651	-0.00571429	0.0793651	FALSE
60358	62964	62664	-	-0.0285714	-0.0952381	0.0285714	0.0952381	FALSE
60358	62914	62614	-	-0.0227273	-0.072	0.0227273	0.072	FALSE
60358	62864	62564	-	-0.0295858	-0.0606061	0.0295858	0.0606061	FALSE
60358	62814	62514	-	-0.0419162	-0.0447761	0.0419162	0.0447761	FALSE
60358	62764	62464	-	0.00598802	-0.0746269	-0.00598802	0.0746269	FALSE
60358	62714	62414	-	0.00621118	-0.0714286	-0.00621118	0.0714286	FALSE
60358	62664	62364	-	0.0566038	-0.028169	-0.0566038	0.028169	FALSE
60358	62614	62314	-	0.0414201	-0.0151515	-0.0414201	0.0151515	FALSE
60358	62564	62264	-	0.0282486	0.0322581	-0.0282486	-0.0322581	FALSE
60358	62514	62214	-	0.0697674	-0.00775194	-0.0697674	0.00775194	FALSE
60358	62464	62164	-	0.0635838	0.0625	-0.0635838	-0.0625	FALSE
60358	62414	62114	-	0.0689655	0.102362	-0.0689655	-0.102362	FALSE
60358	62364	62064	-	0.0449438	0.138211	-0.0449438	-0.138211	FALSE
60358	62314	62014	-	0.0628571	0.111111	-0.0628571	-0.111111	FALSE
60358	62264	61964	-	0.0760234	0.138462	-0.0760234	-0.138462	FALSE
60358	62214	61914	-	0.04	0.174603	-0.04	-0.174603	FALSE
60358	62164	61864	-	0.0581395	0.178295	-0.0581395	-0.178295	FALSE
60358	62114	61814	-	0.0177515	0.121212	-0.0177515	-0.121212	FALSE
60358	62064	61764	-	0.0538922	0.0298507	-0.0538922	-0.0298507	FALSE
60358	62014	61714	-	0.0243902	0.0364964	-0.0243902	-0.0364964	FALSE
60358	61964	61664	-	0.0538922	0.0149254	-0.0538922	-0.0149254	FALSE
60358	61914	61614	-	0.0823529	-0.0534351	-0.0823529	0.0534351	FALSE
60358	61864	61564	-	0.0643275	-0.0307692	-0.0643275	0.0307692	FALSE
60358	61814	61514	-	0.0635838	-0.046875	-0.0635838	0.046875	FALSE
60358	61764	61464	-	0.0295858	-0.0454545	-0.0295858	0.0454545	FALSE
60358	61714	61414	-	0.0481928	-0.0222222	-0.0481928	0.0222222	FALSE
60358	61664	61364	-	0.0487805	-0.0656934	-0.0487805	0.0656934	FALSE
60358	61614	61314	-	0.0123457	-0.00719424	-0.0123457	0.00719424	FALSE
60358	61564	61264	-	-0.0128205	-0.0344828	0.0128205	0.0344828	FALSE
60358	61514	61214	-	-0.00636943	0.0833333	0.00636943	-0.0833333	FALSE
60358	61464	61164	-	-0.0186335	0.157143	0.0186335	-0.157143	FALSE
60358	61414	61114	-	0	0.205674	0	-0.205674	FALSE
60358	61364	61064	-	-0.0641026	0.227586	0.0641026	-0.227586	FALSE
60358	61314	61014	-	-0.0125	0.205674	0.0125	-0.205674	TRUE
60358	61264	60964	-	-0.0184049	0.173913	0.0184049	-0.173913	FALSE
60358	61214	60914	-	0.0120482	0.0666667	-0.0120482	-0.0666667	FALSE
60358	61164	60864	-	0.0181818	0	-0.0181818	0	FALSE
60358	61114	60814	-	0.0310559	-0.0714286	-0.0310559	0.0714286	FALSE
60358	61064	60764	-	0.0552147	-0.057971	-0.0552147	0.057971	FALSE
60358	61014	60714	-	0.0246914	-0.0359712	-0.0246914	0.0359712	FALSE
60358	60964	60664	-	0.037037	0.00719424	-0.037037	-0.00719424	FALSE
60358	60914	60614	-	0.0123457	0.0647482	-0.0123457	-0.0647482	FALSE
60358	60864	60564	-	0.0125	0.0780142	-0.0125	-0.0780142	FALSE
60358	60814	60514	-	-0.0184049	0.130435	0.0184049	-0.130435	FALSE
60358	60764	60464	-	-0.0179641	0.104478	0.0179641	-0.104478	FALSE
60358	60714	60414	-	0.00606061	0.147059	-0.00606061	-0.147059	FALSE
60358	60664	60364	-	0.0481928	0.0814815	-0.0481928	-0.0814815	FALSE
63429	65780	65480	-	0	-0.056	0	0.056	FALSE
63429	65730	65430	-	0.017341	-0.0625	-0.017341	0.0625	FALSE
63429	65680	65380	-	0.0235294	-0.0992366	-0.0235294	0.0992366	FALSE
63429	65630	65330	-	-0.0352941	-0.0839695	0.0352941	0.0839695	TRUE
63429	65580	65280	-	0	-0.0666667	0	0.0666667	FALSE
63429	65530	65230	-	0.0348837	-0.0387597	-0.0348837	0.0387597	FALSE
63429	65480	65180	-	0.0116279	-0.0697674	-0.0116279	0.0697674	FALSE
63429	65430	65130	-	-0.0235294	-0.0381679	0.0235294	0.0381679	FALSE
63429	65380	65080	-	-0.0119048	-0.0676692	0.0119048	0.0676692	FALSE
63429	65330	65030	-	0.0419162	-0.0597015	-0.0419162	0.0597015	FALSE
63429	65280	64980	-	0.0760234	-0.0769231	-0.0760234	0.0769231	FALSE
63429	65230	64930	-	0.0545455	-0.0294118	-0.0545455	0.0294118	FALSE
63429	65180	64880	-	0.0434783	-0.0857143	-0.0434783	0.0857143	FALSE
63429	65130	64830	-	0.122581	-0.0410959	-0.122581	0.0410959	FALSE
63429	65080	64780	-	0.0451613	0.0136986	-0.0451613	-0.0136986	FALSE
63429	65030	64730	-	0.0533333	0.0596026	-0.0533333	-0.0596026	FALSE
63429	64980	64680	-	0.025974	0.0884354	-0.025974	-0.0884354	FALSE
63429	64930	64630	-	0.0322581	0	-0.0322581	0	FALSE
63429	64880	64580	-	0.00613497	0.0434783	-0.00613497	-0.0434783	FALSE
63429	64830	64530	-	0.0177515	-0.0757576	-0.0177515	0.0757576	FALSE
63429	64780	64480	-	0.0119048	-0.0977444	-0.0119048	0.0977444	FALSE
63429	64730	64430	-	0.039548	-0.145161	-0.039548	0.145161	FALSE
63429	64680	64380	-	0.017341	-0.171875	-0.017341	0.171875	FALSE
63429	64630	64330	-	0.0344828	-0.0393701	-0.0344828	0.0393701	FALSE
63429	64580	64280	-	0.0493827	-0.00719424	-0.0493827	0.00719424	FALSE
63429	64530	64230	-	-0.0352941	-0.00763359	0.0352941	0.00763359	FALSE
63429	64480	64180	-	0	0.0542636	0	-0.0542636	FALSE
63429	64430	64130	-	-0.0365854	0.0364964	0.0365854	-0.0364964	FALSE
63429	64380	64080	-	0.0179641	0.119403	-0.0179641	-0.119403	FALSE
63429	64330	64030	-	0.0179641	0.104478	-0.0179641	-0.104478	FALSE
63429	64280	63980	-	0.0177515	0.106061	-0.0177515	-0.106061	FALSE
63429	64230	63930	-	0.0440252	0.169014	-0.0440252	-0.169014	TRUE
63429	64180	63880	-	0.118012	0.171429	-0.118012	-0.171429	FALSE
63429	64130	63830	-	0.112426	0.181818	-0.112426	-0.181818	FALSE
63429	64080	63780	-	0.0538922	0.149254	-0.0538922	-0.149254	FALSE
63429	64030	63730	-	0.0545455	0.132353	-0.0545455	-0.132353	FALSE
63429	63980	63680	-	0.0532544	0.106061	-0.0532544	-0.106061	FALSE
63429	63930	63630	-	0.0404624	0.140625	-0.0404624	-0.140625	FALSE
63429	63880	63580	-	-0.0588235	0.129771	0.0588235	-0.129771	FALSE
63429	63830	63530	-	-0.0778443	0.149254	0.0778443	-0.149254	FALSE
63429	63780	63480	-	-0.0994152	0.138462	0.0994152	-0.138462	FALSE
63429	63730	63430	-	-0.123457	0.0503597	0.123457	-0.0503597	FALSE
65855	66550	66250	-	-0.0887574	0.0757576	0.0887574	-0.0757576	FALSE
65855	66500	66200	-	-0.101124	0.0731707	0.101124	-0.0731707	FALSE
65855	66450	66150	-	-0.150838	0.0491803	0.150838	-0.0491803	FALSE
65855	66400	66100	-	-0.132948	0.15625	0.132948	-0.15625	FALSE
65855	66350	66050	-	-0.169591	0.184615	0.169591	-0.184615	FALSE
65855	66300	66000	-	-0.104651	0.162791	0.104651	-0.162791	FALSE
65855	66250	65950	-	-0.0357143	0.157895	0.0357143	-0.157895	FALSE
65855	66200	65900	-	-0.00621118	0.142857	0.00621118	-0.142857	FALSE
66835	68337	68037	-	-0.0123457	0.0215827	0.0123457	-0.0215827	FALSE
66835	68287	67987	-	-0.0751445	0.078125	0.0751445	-0.078125	FALSE
66835	68237	67937	-	-0.0295858	0.0454545	0.0295858	-0.0454545	FALSE
66835	68187	67887	-	-0.045977	0.00787402	0.045977	-0.00787402	FALSE
66835	68137	67837	-	-0.0116279	-0.00775194	0.0116279	0.00775194	FALSE
66835	68087	67787	-	-0.0299401	0.0447761	0.0299401	-0.0447761	FALSE
66835	68037	67737	-	0.0357143	0.037594	-0.0357143	-0.037594	FALSE
66835	67987	67687	-	0.0909091	-0.0294118	-0.0909091	0.0294118	FALSE
66835	67937	67637	-	0.112426	-0.030303	-0.112426	0.030303	FALSE
66835	67887	67587	-	0.0487805	0.109489	-0.0487805	-0.109489	FALSE
66835	67837	67537	-	0.0853659	0.080292	-0.0853659	-0.080292	FALSE
66835	67787	67487	-	0.0722892	0.0962963	-0.0722892	-0.0962963	FALSE
66835	67737	67437	-	0.0595238	0.037594	-0.0595238	-0.037594	FALSE
66835	67687	67387	-	0.0352941	0.0839695	-0.0352941	-0.0839695	TRUE
66835	67637	67337	-	0.0409357	0.0769231	-0.0409357	-0.0769231	FALSE
66835	67587	67287	-	0.0588235	-0.0229008	-0.0588235	0.0229008	FALSE
66835	67537	67237	-	0	0.00763359	0	-0.00763359	FALSE
66835	67487	67187	-	0.0232558	-0.0387597	-0.0232558	0.0387597	FALSE
66835	67437	67137	-	-0.0352941	-0.0229008	0.0352941	0.0229008	FALSE
66835	67387	67087	-	-0.0609756	0.00729927	0.0609756	-0.00729927	FALSE
66835	67337	67037	-	-0.0769231	0.0454545	0.0769231	-0.0454545	FALSE
66835	67287	66987	-	-0.0689655	0.00787402	0.0689655	-0.00787402	FALSE
66835	67237	66937	-	-0.116279	0.00775194	0.116279	-0.00775194	FALSE
66835	67187	66887	-	-0.12426	0.0909091	0.12426	-0.0909091	FALSE
66835	67137	66837	-	-0.0650888	0.0757576	0.0650888	-0.0757576	FALSE
68348	70048	69748	-	0.105882	-0.00763359	-0.105882	0.00763359	FALSE
68348	69998	69698	-	0.0734463	0.0483871	-0.0734463	-0.0483871	FALSE
68348	69948	69648	-	0.0650888	0.0757576	-0.0650888	-0.0757576	FALSE
68348	69898	69598	-	0.0574713	0.0393701	-0.0574713	-0.0393701	FALSE
68348	69848	69548	-	0.0689655	0.00787402	-0.0689655	-0.00787402	FALSE
68348	69798	69498	-	0.0681818	0.008	-0.0681818	-0.008	TRUE
68348	69748	69448	-	0.0340909	-0.056	-0.0340909	0.056	FALSE
68348	69698	69398	-	0.0514286	-0.047619	-0.0514286	0.047619	FALSE
68348	69648	69348	-	-0.0167598	-0.131148	0.0167598	0.131148	FALSE
68348	69598	69298	-	-0.0333333	-0.157025	0.0333333	0.157025	FALSE
68348	69548	69248	-	-0.026738	-0.175439	0.026738	0.175439	FALSE
68348	69498	69198	-	-0.0106383	-0.20354	0.0106383	0.20354	FALSE
68348	69448	69148	-	-0.0167598	-0.131148	0.0167598	0.131148	FALSE
68348	69398	69098	-	0.00578035	-0.125	-0.00578035	0.125	FALSE
68348	69348	69048	-	0.103448	-0.133858	-0.103448	0.133858	FALSE
68348	69298	68998	-	0.137931	-0.133858	-0.137931	0.133858	FALSE
68348	69248	68948	-	0.117647	-0.0687023	-0.117647	0.0687023	FALSE
68348	69198	68898	-	0.0532544	0.0454545	-0.0532544	-0.0454545	FALSE
68348	69148	68848	-	0.0813953	-0.00775194	-0.0813953	0.00775194	FALSE
68348	69098	68798	-	0.0113636	0.04	-0.0113636	-0.04	FALSE
68348	69048	68748	-	-0.0734463	0.016129	0.0734463	-0.016129	FALSE
68348	68998	68698	-	-0.101124	0.0731707	0.101124	-0.0731707	FALSE
68348	68948	68648	-	-0.0508475	0.0483871	0.0508475	-0.0483871	FALSE
68348	68898	68598	-	-0.0229885	-0.0393701	0.0229885	0.0393701	FALSE
68348	68848	68548	-	-0.0333333	-0.107438	0.0333333	0.107438	FALSE
68348	68798	68498	-	-0.0169492	-0.0806452	0.0169492	0.0806452	FALSE
68348	68748	68448	-	0.00571429	0.0793651	-0.00571429	-0.0793651	FALSE
68348	68698	68398	-	-0.0116279	0.116279	0.0116279	-0.116279	FALSE
70387	70387	70687	+	0.0759494	-0.118881	-0.0759494	0.118881	FALSE
70387	70437	70737	+	0.083871	-0.123288	-0.083871	0.123288	FALSE
70387	70487	70787	+	0.0318471	-0.125	-0.0318471	0.125	FALSE
70387	70537	70837	+	0.0963855	-0.0962963	-0.0963855	0.0962963	FALSE
70387	70587	70887	+	0.0674847	-0.101449	-0.0674847	0.101449	FALSE
70387	70637	70937	+	0.0666667	-0.0588235	-0.0666667	0.0588235	FALSE
70387	70687	70987	+	0.0429448	0	-0.0429448	0	FALSE
70387	70737	71037	+	0.0120482	-0.0666667	-0.0120482	0.0666667	FALSE
70387	70787	71087	+	0.0674847	-0.0144928	-0.0674847	0.0144928	FALSE
70387	70837	71137	+	0	-0.0656934	0	0.0656934	FALSE
70387	70887	71187	+	-0.0384615	-0.0758621	0.0384615	0.0758621	FALSE
70387	70937	71237	+	0.00628931	-0.0704225	-0.00628931	0.0704225	FALSE
71351	71351	71651	+	0.210191	-0.222222	-0.210191	0.222222	FALSE
71351	71401	71701	+	0.225	-0.234043	-0.225	0.234043	FALSE
71351	71451	71751	+	0.192547	-0.171429	-0.192547	0.171429	FALSE
71351	71501	71801	+	0.142857	-0.183673	-0.142857	0.183673	FALSE
71351	71551	71851	+	0.102564	-0.186207	-0.102564	0.186207	FALSE
71351	71601	71901	+	0.0886076	-0.132867	-0.0886076	0.132867	FALSE
71351	71651	71951	+	0.181287	-0.307692	-0.181287	0.307692	FALSE
71351	71701	72001	+	0.216374	-0.353846	-0.216374	0.353846	FALSE
71351	71751	72051	+	0.22807	-0.4	-0.22807	0.4	FALSE
71351	71801	72101	+	0.238095	-0.383459	-0.238095	0.383459	FALSE
72229	72927	72627	-	0.0238095	-0.0225564	-0.0238095	0.0225564	FALSE
72229	72877	72577	-	0.0514286	0.0634921	-0.0514286	-0.0634921	FALSE
72229	72827	72527	-	0.0635838	0.03125	-0.0635838	-0.03125	FALSE
72229	72777	72477	-	0.0795455	0.056	-0.0795455	-0.056	FALSE
72229	72727	72427	-	0.0857143	-0.015873	-0.0857143	0.015873	FALSE
72229	72677	72377	-	0.122807	0.0615385	-0.122807	-0.0615385	FALSE
72229	72627	72327	-	0.142857	0.031746	-0.142857	-0.031746	FALSE
72229	72577	72277	-	0.170455	-0.056	-0.170455	0.056	TRUE
72911	74521	74221	-	0.0374332	-0.350877	-0.0374332	0.350877	FALSE
72911	74471	74171	-	0.0430108	-0.46087	-0.0430108	0.46087	FALSE
72911	74421	74121	-	0.0326087	-0.418803	-0.0326087	0.418803	TRUE
72911	74371	74071	-	-0.0344828	-0.496063	0.0344828	0.496063	FALSE
72911	74321	74021	-	-0.0628571	-0.365079	0.0628571	0.365079	FALSE
72911	74271	73971	-	0.0116279	-0.333333	-0.0116279	0.333333	FALSE
72911	74221	73921	-	-0.0232558	-0.286822	0.0232558	0.286822	FALSE
72911	74171	73871	-	-0.0697674	-0.271318	0.0697674	0.271318	FALSE
72911	74121	73821	-	-0.0520231	-0.25	0.0520231	0.25	FALSE
72911	74071	73771	-	-0.0549451	-0.176471	0.0549451	0.176471	FALSE
72911	74021	73721	-	0.032967	-0.243697	-0.032967	0.243697	FALSE
72911	73971	73671	-	0.00529101	-0.214286	-0.00529101	0.214286	FALSE
72911	73921	73621	-	0.0322581	-0.234783	-0.0322581	0.234783	FALSE
72911	73871	73571	-	0.0851064	-0.168142	-0.0851064	0.168142	FALSE
72911	73821	73521	-	0.0957447	-0.20354	-0.0957447	0.20354	FALSE
72911	73771	73471	-	0.167568	-0.258621	-0.167568	0.258621	FALSE
72911	73721	73421	-	0.13369	-0.175439	-0.13369	0.175439	FALSE
72911	73671	73371	-	0.213115	-0.20339	-0.213115	0.20339	TRUE
72911	73621	73321	-	0.177778	-0.206612	-0.177778	0.206612	FALSE
72911	73571	73271	-	0.156069	-0.171875	-0.156069	0.171875	FALSE
72911	73521	73221	-	0.0887574	-0.136364	-0.0887574	0.136364	FALSE
72911	73471	73171	-	0.0778443	-0.0895522	-0.0778443	0.0895522	FALSE
72911	73421	73121	-	0.0470588	-0.0992366	-0.0470588	0.0992366	FALSE
72911	73371	73071	-	0.0609756	-0.19708	-0.0609756	0.19708	FALSE
72911	73321	73021	-	0.0609756	-0.167883	-0.0609756	0.167883	FALSE
72911	73271	72971	-	0.0470588	-0.206107	-0.0470588	0.206107	FALSE
72911	73221	72921	-	0.0920245	-0.246377	-0.0920245	0.246377	FALSE
74497	75480	75180	-	0.0573248	-0.0138889	-0.0573248	0.0138889	FALSE
74497	75430	75130	-	0.0875	0.0070922	-0.0875	-0.0070922	FALSE
74497	75380	75080	-	0.135484	0.0273973	-0.135484	-0.0273973	FALSE
74497	75330	75030	-	0.0789474	0.14094	-0.0789474	-0.14094	FALSE
74497	75280	74980	-	0.0967742	0.136986	-0.0967742	-0.136986	FALSE
74497	75230	74930	-	0.025641	0.117241	-0.025641	-0.117241	FALSE
74497	75180	74880	-	0.0632911	0.160839	-0.0632911	-0.160839	FALSE
74497	75130	74830	-	0.0526316	0.167785	-0.0526316	-0.167785	FALSE
74497	75080	74780	-	0.0318471	0.236111	-0.0318471	-0.236111	FALSE
74497	75030	74730	-	0.0121951	0.167883	-0.0121951	-0.167883	FALSE
74497	74980	74680	-	-0.0125	0.191489	0.0125	-0.191489	FALSE
74497	74930	74630	-	-0.0493827	0.165468	0.0493827	-0.165468	FALSE
74497	74880	74580	-	-0.1	0.0921986	0.1	-0.0921986	FALSE
74497	74830	74530	-	-0.100592	0.136364	0.100592	-0.136364	FALSE
75644	77299	76999	-	0.04	0.047619	-0.04	-0.047619	FALSE
75644	77249	76949	-	0.0666667	0.0413223	-0.0666667	-0.0413223	FALSE
75644	77199	76899	-	0.0434783	-0.0769231	-0.0434783	0.0769231	FALSE
75644	77149	76849	-	0.0326087	-0.0598291	-0.0326087	0.0598291	FALSE
75644	77099	76799	-	0.0232558	0.00775194	-0.0232558	-0.00775194	FALSE
75644	77049	76749	-	-0.0357143	-0.0526316	0.0357143	0.0526316	FALSE
75644	76999	76699	-	-0.060241	-0.0518519	0.060241	0.0518519	FALSE
75644	76949	76649	-	-0.0955414	-0.0277778	0.0955414	0.0277778	FALSE
75644	76899	76599	-	-0.121019	-0.0138889	0.121019	0.0138889	FALSE
75644	76849	76549	-	-0.0573248	-0.0416667	0.0573248	0.0416667	FALSE
75644	76799	76499	-	-0.128834	-0.0869565	0.128834	0.0869565	FALSE
75644	76749	76449	-	-0.0987654	-0.0215827	0.0987654	0.0215827	FALSE
75644	76699	76399	-	-0.1125	-0.0212766	0.1125	0.0212766	FALSE
75644	76649	76349	-	-0.0352941	-0.0229008	0.0352941	0.0229008	FALSE
75644	76599	76299	-	0.0419162	0.134328	-0.0419162	-0.134328	FALSE
75644	76549	76249	-	0.0181818	0.132353	-0.0181818	-0.132353	FALSE
75644	76499	76199	-	0.0759494	0.0909091	-0.0759494	-0.0909091	FALSE
75644	76449	76149	-	0.1	0.035461	-0.1	-0.035461	FALSE
75644	76399	76099	-	0.047619	0.0977444	-0.047619	-0.0977444	FALSE
75644	76349	76049	-	0	0.106383	0	-0.106383	FALSE
75644	76299	75999	-	-0.0429448	0.0144928	0.0429448	-0.0144928	FALSE
75644	76249	75949	-	0	0.117241	0	-0.117241	FALSE
75644	76199	75899	-	-0.0506329	0.118881	0.0506329	-0.118881	FALSE
75644	76149	75849	-	-0.103896	0.102041	0.103896	-0.102041	FALSE
75644	76099	75799	-	-0.0322581	0.0684932	0.0322581	-0.0684932	FALSE
75644	76049	75749	-	0	0.0758621	0	-0.0758621	FALSE
75644	75999	75699	-	-0.00628931	0.084507	0.00628931	-0.084507	FALSE
75644	75949	75649	-	-0.0365854	-0.0656934	0.0365854	0.0656934	FALSE
77621	77621	77921	+	0.2	-0.258278	-0.2	0.258278	FALSE
77621	77671	77971	+	0.14094	-0.315789	-0.14094	0.315789	FALSE
77621	77721	78021	+	0.111111	-0.235669	-0.111111	0.235669	FALSE
77621	77771	78071	+	0.14094	-0.236842	-0.14094	0.236842	FALSE
77621	77821	78121	+	0.154362	-0.263158	-0.154362	0.263158	FALSE
77621	77871	78171	+	0.12	-0.324503	-0.12	0.324503	FALSE
77621	77921	78221	+	0.121019	-0.319444	-0.121019	0.319444	FALSE
77621	77971	78271	+	0.181818	-0.210884	-0.181818	0.210884	FALSE
77621	78021	78321	+	0.155844	-0.251701	-0.155844	0.251701	FALSE
77621	78071	78371	+	0.150685	-0.2	-0.150685	0.2	FALSE
77621	78121	78421	+	0.175676	-0.111111	-0.175676	0.111111	FALSE
77621	78171	78471	+	0.219178	-0.083871	-0.219178	0.083871	FALSE
77621	78221	78521	+	0.222222	-0.0573248	-0.222222	0.0573248	FALSE
77621	78271	78571	+	0.191489	-0.1125	-0.191489	0.1125	FALSE
77621	78321	78621	+	0.257143	-0.15528	-0.257143	0.15528	FALSE
77621	78371	78671	+	0.216783	-0.139241	-0.216783	0.139241	FALSE
77621	78421	78721	+	0.242857	-0.167702	-0.242857	0.167702	FALSE
77621	78471	78771	+	0.226277	-0.256098	-0.226277	0.256098	FALSE
78848	79453	79153	-	0.00628931	-0.0140845	-0.00628931	0.0140845	FALSE
78848	79403	79103	-	-0.0128205	-0.062069	0.0128205	0.062069	FALSE
78848	79353	79053	-	0.0566038	-0.084507	-0.0566038	0.084507	FALSE
78848	79303	79003	-	0.075	-0.0070922	-0.075	0.0070922	FALSE
78848	79253	78953	-	0.115385	-0.0206897	-0.115385	0.0206897	FALSE
78848	79203	78903	-	0.0886076	-0.020979	-0.0886076	0.020979	FALSE
78848	79153	78853	-	0.0709677	0.0410959	-0.0709677	-0.0410959	FALSE
79464	80864	80564	-	-0.0700637	0.152778	0.0700637	-0.152778	FALSE
79464	80814	80514	-	-0.0545455	0.191176	0.0545455	-0.191176	FALSE
79464	80764	80464	-	-0.0520231	0.140625	0.0520231	-0.140625	FALSE
79464	80714	80414	-	-0.0179641	0.104478	0.0179641	-0.104478	FALSE
79464	80664	80364	-	-0.0179641	0.19403	0.0179641	-0.19403	FALSE
79464	80614	80314	-	-0.0119048	0.218045	0.0119048	-0.218045	FALSE
79464	80564	80264	-	0.0169492	0.193548	-0.0169492	-0.193548	FALSE
79464	80514	80214	-	0.0470588	0.129771	-0.0470588	-0.129771	FALSE
79464	80464	80164	-	0.115152	0.161765	-0.115152	-0.161765	FALSE
79464	80414	80114	-	0.0674847	0.231884	-0.0674847	-0.231884	FALSE
79464	80364	80064	-	0.0807453	0.185714	-0.0807453	-0.185714	FALSE
79464	80314	80014	-	0.075	0.163121	-0.075	-0.163121	FALSE
79464	80264	79964	-	0.0186335	0.128571	-0.0186335	-0.128571	FALSE
79464	80214	79914	-	-0.0731707	0.124088	0.0731707	-0.124088	FALSE
79464	80164	79864	-	-0.0658683	0.134328	0.0658683	-0.134328	FALSE
79464	80114	79814	-	-0.0306748	0.0869565	0.0306748	-0.0869565	FALSE
79464	80064	79764	-	0.0120482	0.0814815	-0.0120482	-0.0814815	TRUE
79464	80014	79714	-	0.04	0.031746	-0.04	-0.031746	FALSE
79464	79964	79664	-	0.100592	0.0454545	-0.100592	-0.0454545	FALSE
79464	79914	79614	-	0.129412	0.0534351	-0.129412	-0.0534351	FALSE
79464	79864	79564	-	0.0833333	0.037594	-0.0833333	-0.037594	FALSE
79464	79814	79514	-	0.103825	0.0677966	-0.103825	-0.0677966	FALSE
80867	81958	81658	-	0.0614525	0.0655738	-0.0614525	-0.0655738	FALSE
80867	81908	81608	-	-0.00558659	0.114754	0.00558659	-0.114754	FALSE
80867	81858	81558	-	-0.0340909	0.088	0.0340909	-0.088	FALSE
80867	81808	81508	-	-0.0171429	0.0634921	0.0171429	-0.0634921	FALSE
80867	81758	81458	-	0.0117647	0.0992366	-0.0117647	-0.0992366	FALSE
80867	81708	81408	-	-0.0545455	0.0588235	0.0545455	-0.0588235	FALSE
80867	81658	81358	-	-0.0186335	0.0857143	0.0186335	-0.0857143	FALSE
80867	81608	81308	-	0	0.0496454	0	-0.0496454	FALSE
80867	81558	81258	-	0	0.0909091	0	-0.0909091	FALSE
80867	81508	81208	-	-0.0196078	0.0540541	0.0196078	-0.0540541	FALSE
80867	81458	81158	-	-0.025974	-0.0204082	0.025974	0.0204082	FALSE
80867	81408	81108	-	0.00628931	0.0140845	-0.00628931	-0.0140845	FALSE
80867	81358	81058	-	-0.0125	0.0212766	0.0125	-0.0212766	FALSE
80867	81308	81008	-	-0.0243902	-0.00729927	0.0243902	0.00729927	FALSE
80867	81258	80958	-	-0.0121951	-0.00729927	0.0121951	0.00729927	FALSE
80867	81208	80908	-	0.00578035	0.015625	-0.00578035	-0.015625	FALSE
81958	83529	83229	-	0.0512821	-0.00689655	-0.0512821	0.00689655	FALSE
81958	83479	83179	-	0.0121951	0.0218978	-0.0121951	-0.0218978	FALSE
81958	83429	83129	-	-0.0299401	-0.0149254	0.0299401	0.0149254	FALSE
81958	83379	83079	-	-0.0493827	0.0215827	0.0493827	-0.0215827	FALSE
81958	83329	83029	-	-0.0361446	0.037037	0.0361446	-0.037037	FALSE
81958	83279	82979	-	-0.0833333	0.0225564	0.0833333	-0.0225564	FALSE
81958	83229	82929	-	-0.0833333	0.0526316	0.0833333	-0.0526316	FALSE
81958	83179	82879	-	-0.0299401	0.0298507	0.0299401	-0.0298507	FALSE
81958	83129	82829	-	0.0285714	0.047619	-0.0285714	-0.047619	FALSE
81958	83079	82779	-	0.0285714	0.0952381	-0.0285714	-0.0952381	FALSE
81958	83029	82729	-	-0.00598802	0.119403	0.00598802	-0.119403	FALSE
81958	82979	82679	-	0	0.138686	0	-0.138686	FALSE
81958	82929	82629	-	-0.00598802	0.134328	0.00598802	-0.134328	FALSE
81958	82879	82579	-	-0.0125	0.219858	0.0125	-0.219858	FALSE
81958	82829	82529	-	-0.0789474	0.154362	0.0789474	-0.154362	FALSE
81958	82779	82479	-	-0.0133333	0.178808	0.0133333	-0.178808	FALSE
81958	82729	82429	-	0.0410959	0.16129	-0.0410959	-0.16129	FALSE
81958	82679	82379	-	0.0958904	0.122581	-0.0958904	-0.122581	FALSE
81958	82629	82329	-	0.144828	0.102564	-0.144828	-0.102564	FALSE
81958	82579	82279	-	0.125828	0.04	-0.125828	-0.04	FALSE
81958	82529	82229	-	0.128205	0.0896552	-0.128205	-0.0896552	FALSE
81958	82479	82179	-	0.0394737	0.100671	-0.0394737	-0.100671	FALSE
81958	82429	82129	-	0.0552147	0.115942	-0.0552147	-0.115942	FALSE
81958	82379	82079	-	-0.0295858	0.151515	0.0295858	-0.151515	FALSE
81958	82329	82029	-	-0.0361446	0.125926	0.0361446	-0.125926	FALSE
81958	82279	81979	-	-0.025	0.219858	0.025	-0.219858	FALSE
84368	84368	84668	+	0.0138889	-0.044586	-0.0138889	0.044586	FALSE
84368	84418	84718	+	0.0422535	-0.18239	-0.0422535	0.18239	FALSE
84368	84468	84768	+	0.0285714	-0.167702	-0.0285714	0.167702	FALSE
84368	84518	84818	+	0.0229008	-0.164706	-0.0229008	0.164706	FALSE
84368	84568	84868	+	0.015873	-0.142857	-0.015873	0.142857	FALSE
84368	84618	84918	+	0	-0.0718232	0	0.0718232	FALSE
84368	84668	84968	+	0	-0.0169492	0	0.0169492	FALSE
84368	84718	85018	+	-0.0243902	0.0449438	0.0243902	-0.0449438	FALSE
84368	84768	85068	+	0.016129	0.0508475	-0.016129	-0.0508475	FALSE
84368	84818	85118	+	0.0827068	0.047619	-0.0827068	-0.047619	FALSE
84368	84868	85168	+	0.0780142	0	-0.0780142	0	FALSE
84368	84918	85218	+	0.0769231	0.0379747	-0.0769231	-0.0379747	FALSE
84368	84968	85268	+	0.0675676	0.00653595	-0.0675676	-0.00653595	FALSE
85630	85630	85930	+	0.163636	-0.191176	-0.163636	0.191176	FALSE
85630	85680	85980	+	0.151515	-0.161765	-0.151515	0.161765	FALSE
85630	85730	86030	+	0.180723	-0.17037	-0.180723	0.17037	FALSE
85630	85780	86080	+	0.16763	-0.078125	-0.16763	0.078125	FALSE
85630	85830	86130	+	0.126582	-0.104895	-0.126582	0.104895	FALSE
85630	85880	86180	+	0.0980392	-0.108108	-0.0980392	0.108108	FALSE
85630	85930	86230	+	0.105263	0.00671141	-0.105263	-0.00671141	FALSE
85630	85980	86280	+	0.118421	0.0604027	-0.118421	-0.0604027	FALSE
85630	86030	86330	+	0.115385	0.117241	-0.115385	-0.117241	FALSE
85630	86080	86380	+	0.1125	0.0212766	-0.1125	-0.0212766	FALSE
85630	86130	86430	+	0.108434	0.0666667	-0.108434	-0.0666667	FALSE
85630	86180	86480	+	0.153374	0.0434783	-0.153374	-0.0434783	FALSE
85630	86230	86530	+	0.151515	0.0588235	-0.151515	-0.0588235	FALSE
85630	86280	86580	+	0.0828025	0	-0.0828025	0	FALSE
85630	86330	86630	+	0.0318471	-0.0555556	-0.0318471	0.0555556	FALSE
85630	86380	86680	+	-0.012987	0.0340136	0.012987	-0.0340136	FALSE
85630	86430	86730	+	-0.0263158	0.033557	0.0263158	-0.033557	FALSE
85630	86480	86780	+	-0.0263158	0.0738255	0.0263158	-0.0738255	FALSE
85630	86530	86830	+	0.0384615	0.0482759	-0.0384615	-0.0482759	FALSE
85630	86580	86880	+	0.025	0.0496454	-0.025	-0.0496454	FALSE
85630	86630	86930	+	0.0552147	0.0144928	-0.0552147	-0.0144928	FALSE
85630	86680	86980	+	0.116564	0	-0.116564	0	FALSE
85630	86730	87030	+	0.0920245	-0.0144928	-0.0920245	0.0144928	FALSE
85630	86780	87080	+	0.116564	-0.0434783	-0.116564	0.0434783	FALSE
85630	86830	87130	+	0.0451613	-0.0821918	-0.0451613	0.0821918	FALSE
85630	86880	87180	+	0.0987654	-0.0647482	-0.0987654	0.0647482	FALSE
85630	86930	87230	+	0.0700637	0.0138889	-0.0700637	-0.0138889	FALSE
85630	86980	87280	+	0.0709677	-0.0410959	-0.0709677	0.0410959	FALSE
85630	87030	87330	+	0.144654	-0.0422535	-0.144654	0.0422535	FALSE
87357	87357	87657	+	0.10828	0.0555556	-0.10828	-0.0555556	FALSE
87357	87407	87707	+	0.109677	0.0958904	-0.109677	-0.0958904	FALSE
87357	87457	87757	+	0.118421	0.100671	-0.118421	-0.100671	FALSE
87357	87507	87807	+	0.221477	0.0394737	-0.221477	-0.0394737	FALSE
88028	88028	88328	+	0.0429448	0.0869565	-0.0429448	-0.0869565	FALSE
88028	88078	88378	+	0.00628931	0.0985915	-0.00628931	-0.0985915	FALSE
88028	88128	88428	+	-0.0253165	-0.0769231	0.0253165	0.0769231	FALSE
88028	88178	88478	+	-0.0722892	-0.125926	0.0722892	0.125926	FALSE
88028	88228	88528	+	-0.0787879	-0.0588235	0.0787879	0.0588235	FALSE
88028	88278	88578	+	0.00606061	-0.0882353	-0.00606061	0.0882353	FALSE
88028	88328	88628	+	0	-0.165468	0	0.165468	FALSE
88028	88378	88678	+	0	-0.211679	0	0.211679	FALSE
88028	88428	88728	+	0.0532544	-0.0757576	-0.0532544	0.0757576	FALSE
88028	88478	88778	+	0.0853659	-0.0948905	-0.0853659	0.0948905	FALSE
88028	88528	88828	+	0.0843373	-0.0814815	-0.0843373	0.0814815	FALSE
88028	88578	88878	+	0.0365854	-0.109489	-0.0365854	0.109489	FALSE
88028	88628	88928	+	0.0470588	-0.0687023	-0.0470588	0.0687023	FALSE
88028	88678	88978	+	0.0643275	-0.0153846	-0.0643275	0.0153846	FALSE
88028	88728	89028	+	0	-0.0542636	0	0.0542636	FALSE
89634	89634	89934	+	0.0186335	-0.0285714	-0.0186335	0.0285714	FALSE
89634	89684	89984	+	0.0566038	-0.028169	-0.0566038	0.028169	FALSE
89634	89734	90034	+	0.083871	0.0410959	-0.083871	-0.0410959	FALSE
89634	89784	90084	+	0.171975	0.111111	-0.171975	-0.111111	FALSE
90094	90094	90394	+	-0.00606061	-0.117647	0.00606061	0.117647	FALSE
90094	90144	90444	+	-0.0470588	-0.236641	0.0470588	0.236641	FALSE
90094	90194	90494	+	-0.0340909	-0.2	0.0340909	0.2	FALSE
90094	90244	90544	+	-0.0520231	-0.109375	0.0520231	0.109375	FALSE
90094	90294	90594	+	-0.0595238	-0.0676692	0.0595238	0.0676692	FALSE
90094	90344	90644	+	-0.0299401	0.0298507	0.0299401	-0.0298507	FALSE
90094	90394	90694	+	-0.00606061	0.0735294	0.00606061	-0.0735294	FALSE
90094	90444	90744	+	0.0414201	0.151515	-0.0414201	-0.151515	FALSE
90094	90494	90794	+	0.0588235	0.206107	-0.0588235	-0.206107	FALSE
90094	90544	90844	+	0.0419162	0.134328	-0.0419162	-0.134328	FALSE
90094	90594	90894	+	0.0588235	0.129771	-0.0588235	-0.129771	FALSE
90094	90644	90944	+	0.0952381	0.112782	-0.0952381	-0.112782	FALSE
90094	90694	90994	+	0.109827	0.125	-0.109827	-0.125	FALSE
91032	91032	91332	+	0.106918	0.0140845	-0.106918	-0.0140845	FALSE
91032	91082	91382	+	0.0566038	0.0140845	-0.0566038	-0.0140845	FALSE
91413	91413	91713	+	0.0740741	-0.0647482	-0.0740741	0.0647482	FALSE
91413	91463	91763	+	0.0941176	-0.221374	-0.0941176	0.221374	FALSE
91413	91513	91813	+	0.045977	-0.0866142	-0.045977	0.0866142	FALSE
91413	91563	91863	+	0.0409357	-0.0461538	-0.0409357	0.0461538	FALSE
91413	91613	91913	+	0.0175439	0	-0.0175439	0	FALSE
91413	91663	91963	+	0.00598802	0.0298507	-0.00598802	-0.0298507	FALSE
91413	91713	92013	+	0.0310559	0	-0.0310559	0	FALSE
91413	91763	92063	+	0.0506329	0.020979	-0.0506329	-0.020979	FALSE
91413	91813	92113	+	0.0759494	-0.00699301	-0.0759494	0.00699301	FALSE
91413	91863	92163	+	0.0828025	0.0277778	-0.0828025	-0.0277778	FALSE
91413	91913	92213	+	0.125	-0.0212766	-0.125	0.0212766	FALSE
91413	91963	92263	+	0.135802	0.0503597	-0.135802	-0.0503597	FALSE
91413	92013	92313	+	0.0532544	0.106061	-0.0532544	-0.106061	FALSE
91413	92063	92363	+	0.0487805	0.0948905	-0.0487805	-0.0948905	FALSE
91413	92113	92413	+	0.0731707	0.080292	-0.0731707	-0.080292	FALSE
91413	92163	92463	+	0.037037	0.151079	-0.037037	-0.151079	FALSE
91413	92213	92513	+	0.025	0.177305	-0.025	-0.177305	FALSE
91413	92263	92563	+	0.044586	0.0833333	-0.044586	-0.0833333	FALSE
91413	92313	92613	+	0.124183	0.0405405	-0.124183	-0.0405405	FALSE
91413	92363	92663	+	0.0728477	0.04	-0.0728477	-0.04	FALSE
91413	92413	92713	+	0.0596026	0.0666667	-0.0596026	-0.0666667	FALSE
91413	92463	92763	+	0.025974	-0.00680272	-0.025974	0.00680272	FALSE
91413	92513	92813	+	-0.0126582	-0.048951	0.0126582	0.048951	FALSE
91413	92563	92863	+	0.0481928	0.0222222	-0.0481928	-0.0222222	FALSE
91413	92613	92913	+	-0.00613497	0.057971	0.00613497	-0.057971	FALSE
91413	92663	92963	+	0.0181818	0.0588235	-0.0181818	-0.0588235	FALSE
91413	92713	93013	+	0.0238095	-0.037594	-0.0238095	0.037594	FALSE
91413	92763	93063	+	0.0621469	-0.0645161	-0.0621469	0.0645161	FALSE
91413	92813	93113	+	0.102273	-0.008	-0.102273	0.008	FALSE
91413	92863	93163	+	0.097561	0.0364964	-0.097561	-0.0364964	FALSE
93166	93166	93466	+	0.102273	-0.04	-0.102273	0.04	FALSE
93166	93216	93516	+	0.0751445	0	-0.0751445	0	FALSE
93166	93266	93566	+	0.0532544	0.030303	-0.0532544	-0.030303	FALSE
93166	93316	93616	+	0.0526316	0.0923077	-0.0526316	-0.0923077	FALSE
93166	93366	93666	+	0.0299401	0.119403	-0.0299401	-0.119403	FALSE
93166	93416	93716	+	0.0643275	0.0461538	-0.0643275	-0.0461538	FALSE
93166	93466	93766	+	0.0982659	0.046875	-0.0982659	-0.046875	FALSE
93166	93516	93816	+	0.112426	0.030303	-0.112426	-0.030303	FALSE
93166	93566	93866	+	0.134146	-0.0218978	-0.134146	0.0218978	FALSE
93166	93616	93916	+	0.115152	-0.0294118	-0.115152	0.0294118	FALSE
93166	93666	93966	+	0.134146	-0.0364964	-0.134146	0.0364964	FALSE
93166	93716	94016	+	0.0566038	0.028169	-0.0566038	-0.028169	FALSE
93166	93766	94066	+	0.109677	0.0547945	-0.109677	-0.0547945	FALSE
93166	93816	94116	+	0.111111	0.0647482	-0.111111	-0.0647482	FALSE
93166	93866	94166	+	0.0769231	0.0454545	-0.0769231	-0.0454545	FALSE
93166	93916	94216	+	0.060241	0.037037	-0.060241	-0.037037	FALSE
93166	93966	94266	+	0.0877193	0.0461538	-0.0877193	-0.0461538	FALSE
93166	94016	94316	+	0.102273	-0.088	-0.102273	0.088	FALSE
93166	94066	94366	+	0.106145	-0.0819672	-0.106145	0.0819672	FALSE
93166	94116	94416	+	0.157303	-0.0406504	-0.157303	0.0406504	FALSE
93166	94166	94466	+	0.195402	-0.00787402	-0.195402	0.00787402	FALSE
93166	94216	94516	+	0.211429	0.031746	-0.211429	-0.031746	FALSE
93166	94266	94566	+	0.229885	0.00787402	-0.229885	-0.00787402	FALSE
93166	94316	94616	+	0.204819	0.0666667	-0.204819	-0.0666667	FALSE
94650	94650	94950	+	-0.00591716	-0.030303	0.00591716	0.030303	FALSE
94650	94700	95000	+	0.0344828	-0.0393701	-0.0344828	0.0393701	FALSE
94650	94750	95050	+	0.0726257	-0.0655738	-0.0726257	0.0655738	FALSE
94650	94800	95100	+	0.0508475	0	-0.0508475	0	FALSE
94650	94850	95150	+	0.0532544	0.030303	-0.0532544	-0.030303	FALSE
94650	94900	95200	+	0.0588235	0.00763359	-0.0588235	-0.00763359	FALSE
94650	94950	95250	+	0.0760234	0.0307692	-0.0760234	-0.0307692	FALSE
94650	95000	95300	+	0.0843373	0.0666667	-0.0843373	-0.0666667	FALSE
94650	95050	95350	+	0.0658683	0.0895522	-0.0658683	-0.0895522	FALSE
94650	95100	95400	+	0.0299401	0.104478	-0.0299401	-0.104478	FALSE
94650	95150	95450	+	-0.0414201	0.106061	0.0414201	-0.106061	FALSE
94650	95200	95500	+	-0.0177515	0.0606061	0.0177515	-0.0606061	FALSE
94650	95250	95550	+	-0.0823529	0.0687023	0.0823529	-0.0687023	FALSE
94650	95300	95600	+	-0.0813953	0.0387597	0.0813953	-0.0387597	FALSE
94650	95350	95650	+	-0.146199	0.0153846	0.146199	-0.0153846	FALSE
94650	95400	95700	+	-0.0941176	0.00763359	0.0941176	-0.00763359	FALSE
94650	95450	95750	+	0.0449438	-0.0406504	-0.0449438	0.0406504	FALSE
94650	95500	95800	+	0.0786517	0.0243902	-0.0786517	-0.0243902	FALSE
94650	95550	95850	+	0.0813953	0.100775	-0.0813953	-0.100775	FALSE
94650	95600	95900	+	0.0778443	0.0597015	-0.0778443	-0.0597015	FALSE
94650	95650	95950	+	0.177215	0.020979	-0.177215	-0.020979	FALSE
94650	95700	96000	+	0.220126	0.0422535	-0.220126	-0.0422535	FALSE
96002	96002	96302	+	0	-0.272727	0	0.272727	FALSE
96002	96052	96352	+	0.075	-0.333333	-0.075	0.333333	FALSE
96002	96102	96402	+	0.174194	-0.219178	-0.174194	0.219178	FALSE
96002	96152	96452	+	0.160494	-0.294964	-0.160494	0.294964	FALSE
96002	96202	96502	+	0.146341	-0.226277	-0.146341	0.226277	FALSE
96002	96252	96552	+	0.1125	-0.304965	-0.1125	0.304965	FALSE
96002	96302	96602	+	0.148148	-0.251799	-0.148148	0.251799	FALSE
96002	96352	96652	+	0.105882	-0.221374	-0.105882	0.221374	FALSE
96002	96402	96702	+	0.0414201	-0.257576	-0.0414201	0.257576	FALSE
96002	96452	96752	+	0.0705882	-0.160305	-0.0705882	0.160305	FALSE
96002	96502	96802	+	0.117647	-0.251908	-0.117647	0.251908	FALSE
96002	96552	96852	+	0.152941	-0.236641	-0.152941	0.236641	FALSE
96002	96602	96902	+	0.192771	-0.259259	-0.192771	0.259259	FALSE
96002	96652	96952	+	0.134146	-0.211679	-0.134146	0.211679	FALSE
96002	96702	97002	+	0.127273	-0.205882	-0.127273	0.205882	FALSE
96002	96752	97052	+	0.1125	-0.29078	-0.1125	0.29078	FALSE
97087	97087	97387	+	0.0414201	-0.136364	-0.0414201	0.136364	FALSE
97087	97137	97437	+	0.0352941	-0.0534351	-0.0352941	0.0534351	TRUE
97087	97187	97487	+	0.0898204	0.0597015	-0.0898204	-0.0597015	FALSE
97087	97237	97537	+	0.161677	-0.0149254	-0.161677	0.0149254	FALSE
97087	97287	97587	+	0.125749	-0.0597015	-0.125749	0.0597015	FALSE
97087	97337	97637	+	0.158537	0.00729927	-0.158537	-0.00729927	FALSE
97087	97387	97687	+	0.15	0.035461	-0.15	-0.035461	FALSE
97087	97437	97737	+	0.176471	-0.0135135	-0.176471	0.0135135	FALSE
97087	97487	97787	+	0.124183	-0.0540541	-0.124183	0.0540541	FALSE
97087	97537	97837	+	0.0779221	0.0204082	-0.0779221	-0.0204082	FALSE
97087	97587	97887	+	0.133333	0.0728477	-0.133333	-0.0728477	FALSE
97087	97637	97937	+	0.153846	0.062069	-0.153846	-0.062069	TRUE
97087	97687	97987	+	0.111111	0.0791367	-0.111111	-0.0791367	FALSE
97087	97737	98037	+	0.120482	0.0666667	-0.120482	-0.0666667	FALSE
97087	97787	98087	+	0.125749	0.119403	-0.125749	-0.119403	FALSE
97087	97837	98137	+	0.144578	0.0814815	-0.144578	-0.0814815	FALSE
97087	97887	98187	+	0.0877193	0	-0.0877193	0	FALSE
97087	97937	98237	+	0.109827	-0.046875	-0.109827	0.046875	FALSE
97087	97987	98287	+	0.137931	0.00787402	-0.137931	-0.00787402	FALSE
97087	98037	98337	+	0.0888889	-0.0413223	-0.0888889	0.0413223	FALSE
97087	98087	98387	+	0.0804598	-0.0708661	-0.0804598	0.0708661	FALSE
98403	98403	98703	+	-0.00606061	-0.191176	0.00606061	0.191176	FALSE
98403	98453	98753	+	0.0361446	-0.17037	-0.0361446	0.17037	FALSE
98403	98503	98803	+	0.0375	-0.177305	-0.0375	0.177305	FALSE
98403	98553	98853	+	0.0545455	-0.279412	-0.0545455	0.279412	FALSE
98403	98603	98903	+	0.0573248	-0.222222	-0.0573248	0.222222	FALSE
98403	98653	98953	+	0.106918	-0.211268	-0.106918	0.211268	FALSE
98403	98703	99003	+	0.109756	-0.167883	-0.109756	0.167883	FALSE
98403	98753	99053	+	0.177914	-0.231884	-0.177914	0.231884	FALSE
98403	98803	99103	+	0.192547	-0.242857	-0.192547	0.242857	FALSE
98403	98853	99153	+	0.139241	-0.230769	-0.139241	0.230769	FALSE
98403	98903	99203	+	0.139394	-0.205882	-0.139394	0.205882	FALSE
98403	98953	99253	+	0.195122	-0.270073	-0.195122	0.270073	FALSE
98403	99003	99303	+	0.157233	-0.211268	-0.157233	0.211268	FALSE
98403	99053	99353	+	0.135484	-0.150685	-0.135484	0.150685	FALSE
98403	99103	99403	+	0.10828	-0.166667	-0.10828	0.166667	FALSE
98403	99153	99453	+	0.131579	-0.208054	-0.131579	0.208054	FALSE
98403	99203	99503	+	0.174194	-0.260274	-0.174194	0.260274	FALSE
98403	99253	99553	+	0.124183	-0.22973	-0.124183	0.22973	FALSE
98403	99303	99603	+	0.133333	-0.258278	-0.133333	0.258278	FALSE
99644	99644	99944	+	0.182927	0.00729927	-0.182927	-0.00729927	FALSE
99644	99694	99994	+	0.154762	-0.0827068	-0.154762	0.0827068	FALSE
99644	99744	100044	+	0.142857	-0.0428571	-0.142857	0.0428571	FALSE
99644	99794	100094	+	0.133758	-0.0138889	-0.133758	0.0138889	FALSE
99644	99844	100144	+	0.165644	-0.0289855	-0.165644	0.0289855	FALSE
99644	99894	100194	+	0.2	-0.0992366	-0.2	0.0992366	FALSE
99644	99944	100244	+	0.197605	-0.134328	-0.197605	0.134328	FALSE
99644	99994	100294	+	0.153374	-0.0869565	-0.153374	0.0869565	FALSE
99644	100044	100344	+	0.176471	-0.0534351	-0.176471	0.0534351	FALSE
99644	100094	100394	+	0.178571	-0.037594	-0.178571	0.037594	FALSE
99644	100144	100444	+	0.202312	-0.078125	-0.202312	0.078125	FALSE
99644	100194	100494	+	0.180723	-0.037037	-0.180723	0.037037	FALSE
99644	100244	100544	+	0.152941	0.0534351	-0.152941	-0.0534351	FALSE
99644	100294	100594	+	0.105882	0.114504	-0.105882	-0.114504	FALSE
99644	100344	100644	+	0.0813953	0.0852713	-0.0813953	-0.0852713	FALSE
99644	100394	100694	+	0.0508475	0.0967742	-0.0508475	-0.0967742	FALSE
100765	100765	101065	+	0.0451613	-0.0547945	-0.0451613	0.0547945	FALSE
100765	100815	101115	+	0.0943396	-0.140845	-0.0943396	0.140845	FALSE
100765	100865	101165	+	0	-0.034965	0	0.034965	FALSE
100765	100915	101215	+	-0.0361446	-0.00740741	0.0361446	0.00740741	FALSE
100765	100965	101265	+	0.0348837	-0.0387597	-0.0348837	0.0387597	FALSE
100765	101015	101315	+	0.0581395	-0.0387597	-0.0581395	0.0387597	FALSE
100765	101065	101365	+	0.0697674	0.00775194	-0.0697674	-0.00775194	FALSE
100765	101115	101415	+	0.0375	0.035461	-0.0375	-0.035461	FALSE
100765	101165	101465	+	0.106918	-0.0704225	-0.106918	0.0704225	FALSE
100765	101215	101515	+	0.151899	-0.0769231	-0.151899	0.0769231	FALSE
100765	101265	101565	+	0.0980392	-0.0405405	-0.0980392	0.0405405	FALSE
100765	101315	101615	+	0.0691824	-0.0140845	-0.0691824	0.0140845	FALSE
100765	101365	101665	+	0.0609756	-0.0218978	-0.0609756	0.0218978	FALSE
100765	101415	101715	+	0.117318	-0.0327869	-0.117318	0.0327869	FALSE
100765	101465	101765	+	0.118644	-0.0322581	-0.118644	0.0322581	FALSE
100765	101515	101815	+	0.142857	0	-0.142857	0	FALSE
100765	101565	101865	+	0.0819672	0.0508475	-0.0819672	-0.0508475	FALSE
100765	101615	101915	+	0.0795455	0.008	-0.0795455	-0.008	FALSE
100765	101665	101965	+	0.0994152	-0.0307692	-0.0994152	0.0307692	FALSE
100765	101715	102015	+	0.0532544	-0.030303	-0.0532544	0.030303	FALSE
100765	101765	102065	+	0.0742857	0.047619	-0.0742857	-0.047619	FALSE
100765	101815	102115	+	0.0561798	-0.00813008	-0.0561798	0.00813008	FALSE
100765	101865	102165	+	0.105882	-0.0839695	-0.105882	0.0839695	FALSE
100765	101915	102215	+	0.0920245	-0.0434783	-0.0920245	0.0434783	FALSE
102233	102233	102533	+	0.197605	-0.0298507	-0.197605	0.0298507	FALSE
102233	102283	102583	+	0.185629	-0.0597015	-0.185629	0.0597015	FALSE
102233	102333	102633	+	0.167702	0.0428571	-0.167702	-0.0428571	FALSE
102233	102383	102683	+	0.182927	-0.0364964	-0.182927	0.0364964	FALSE
102233	102433	102733	+	0.194805	0.047619	-0.194805	-0.047619	FALSE
102233	102483	102783	+	0.208333	0.0828025	-0.208333	-0.0828025	FALSE
102233	102533	102833	+	0.216783	0.0506329	-0.216783	-0.0506329	FALSE
102233	102583	102883	+	0.176471	0.0666667	-0.176471	-0.0666667	FALSE
102233	102633	102933	+	0.151079	0.0246914	-0.151079	-0.0246914	FALSE
102233	102683	102983	+	0.185185	0.0843373	-0.185185	-0.0843373	FALSE
102233	102733	103033	+	0.2	0.0310559	-0.2	-0.0310559	FALSE
102233	102783	103083	+	0.111111	0.0135135	-0.111111	-0.0135135	FALSE
102233	102833	103133	+	0.122581	0.0136986	-0.122581	-0.0136986	FALSE
103155	103155	103455	+	0.0853659	0.00729927	-0.0853659	-0.00729927	FALSE
103155	103205	103505	+	0.113772	0.0149254	-0.113772	-0.0149254	FALSE
103155	103255	103555	+	0.177215	0.020979	-0.177215	-0.020979	FALSE
103155	103305	103605	+	0.0828025	0.125	-0.0828025	-0.125	FALSE
103155	103355	103655	+	0.0886076	0.160839	-0.0886076	-0.160839	FALSE
103155	103405	103705	+	0.151899	0.188811	-0.151899	-0.188811	FALSE
103155	103455	103755	+	0.195122	0.138686	-0.195122	-0.138686	FALSE
103155	103505	103805	+	0.1875	0.134752	-0.1875	-0.134752	FALSE
103155	103555	103855	+	0.135802	0.107914	-0.135802	-0.107914	FALSE
103155	103605	103905	+	0.157233	0.0422535	-0.157233	-0.0422535	FALSE
103155	103655	103955	+	0.157233	0.0422535	-0.157233	-0.0422535	FALSE
103982	103982	104282	+	0.210191	-0.0138889	-0.210191	0.0138889	FALSE
103982	104032	104332	+	0.187097	0.0273973	-0.187097	-0.0273973	FALSE
103982	104082	104382	+	0.177215	0.020979	-0.177215	-0.020979	FALSE
103982	104132	104432	+	0.165563	0.0533333	-0.165563	-0.0533333	FALSE
103982	104182	104482	+	0.194631	0.0657895	-0.194631	-0.0657895	FALSE
103982	104232	104532	+	0.208054	0.157895	-0.208054	-0.157895	FALSE
103982	104282	104582	+	0.221477	0.157895	-0.221477	-0.157895	FALSE
103982	104332	104632	+	0.25	0.033557	-0.25	-0.033557	FALSE
103982	104382	104682	+	0.210884	0.025974	-0.210884	-0.025974	FALSE
103982	104432	104732	+	0.137255	-0.0135135	-0.137255	0.0135135	FALSE
103982	104482	104782	+	0.141026	-0.0482759	-0.141026	0.0482759	FALSE
103982	104532	104832	+	0.180124	-0.0857143	-0.180124	0.0857143	FALSE
103982	104582	104882	+	0.141176	-0.0381679	-0.141176	0.0381679	FALSE
103982	104632	104932	+	0.0952381	0.037594	-0.0952381	-0.037594	FALSE
103982	104682	104982	+	0.107143	0.0827068	-0.107143	-0.0827068	FALSE
103982	104732	105032	+	0.127907	0.116279	-0.127907	-0.116279	FALSE
103982	104782	105082	+	0.119048	0.0977444	-0.119048	-0.0977444	FALSE
103982	104832	105132	+	0.0778443	0.0447761	-0.0778443	-0.0447761	FALSE
103982	104882	105182	+	0.122581	0.0684932	-0.122581	-0.0684932	FALSE
103982	104932	105232	+	0.128205	0.0344828	-0.128205	-0.0344828	FALSE
105305	105305	105605	+	0.202454	0.0434783	-0.202454	-0.0434783	FALSE
105305	105355	105655	+	0.236994	0	-0.236994	0	FALSE
105305	105405	105705	+	0.207317	-0.00729927	-0.207317	0.00729927	FALSE
105305	105455	105755	+	0.216867	0.0222222	-0.216867	-0.0222222	FALSE
105305	105505	105805	+	0.156627	-0.0222222	-0.156627	0.0222222	FALSE
105305	105555	105855	+	0.139394	-0.0882353	-0.139394	0.0882353	FALSE
105305	105605	105905	+	0.123457	-0.0215827	-0.123457	0.0215827	FALSE
105305	105655	105955	+	0.102564	-0.0206897	-0.102564	0.0206897	FALSE
105305	105705	106005	+	0.15528	-0.0142857	-0.15528	0.0142857	FALSE
105305	105755	106055	+	0.128834	-0.0434783	-0.128834	0.0434783	FALSE
105305	105805	106105	+	0.174419	-0.116279	-0.174419	0.116279	FALSE
105305	105855	106155	+	0.166667	-0.037594	-0.166667	0.037594	FALSE
105305	105905	106205	+	0.117647	-0.129771	-0.117647	0.129771	FALSE
105305	105955	106255	+	0.141176	-0.114504	-0.141176	0.114504	FALSE
105305	106005	106305	+	0.0424242	-0.0441176	-0.0424242	0.0441176	FALSE
105305	106055	106355	+	0.047619	-0.0075188	-0.047619	0.0075188	FALSE
105305	106105	106405	+	0.0559006	0.0714286	-0.0559006	-0.0714286	FALSE
105305	106155	106455	+	0.044586	0.0833333	-0.044586	-0.0833333	FALSE
106557	106557	106857	+	-0.0440252	0.028169	0.0440252	-0.028169	FALSE
106557	106607	106907	+	-0.0843373	-0.037037	0.0843373	0.037037	FALSE
106557	106657	106957	+	-0.0375	-0.035461	0.0375	0.035461	FALSE
106557	106707	107007	+	0.0451613	-0.0136986	-0.0451613	0.0136986	TRUE
106557	106757	107057	+	0.0340136	-0.0519481	-0.0340136	0.0519481	FALSE
106557	106807	107107	+	0.0198675	-0.08	-0.0198675	0.08	FALSE
106557	106857	107157	+	0	-0.125828	0	0.125828	FALSE
106557	106907	107207	+	0.0596026	-0.16	-0.0596026	0.16	FALSE
106557	106957	107257	+	0.0789474	-0.181208	-0.0789474	0.181208	FALSE
106557	107007	107307	+	0.0657895	-0.234899	-0.0657895	0.234899	FALSE
106557	107057	107357	+	0.0596026	-0.186667	-0.0596026	0.186667	FALSE
106557	107107	107407	+	0.100671	-0.118421	-0.100671	0.118421	FALSE
106557	107157	107457	+	0.0718954	-0.0945946	-0.0718954	0.0945946	FALSE
107705	107705	108005	+	-0.10559	0.0285714	0.10559	-0.0285714	FALSE
107705	107755	108055	+	-0.175	0.0070922	0.175	-0.0070922	FALSE
107705	107805	108105	+	-0.207317	0.109489	0.207317	-0.109489	FALSE
107705	107855	108155	+	-0.152318	0	0.152318	0	FALSE
107705	107905	108205	+	-0.18239	0.028169	0.18239	-0.028169	FALSE
108279	108279	108579	+	0.0860927	0.0933333	-0.0860927	-0.0933333	FALSE
108279	108329	108629	+	0.0625	0.148936	-0.0625	-0.148936	FALSE
108279	108379	108679	+	0.0506329	0.146853	-0.0506329	-0.146853	FALSE
108279	108429	108729	+	0.0184049	0.057971	-0.0184049	-0.057971	FALSE
108279	108479	108779	+	-0.0352941	0.0381679	0.0352941	-0.0381679	FALSE
108279	108529	108829	+	-0.0843373	0.125926	0.0843373	-0.125926	FALSE
108279	108579	108879	+	-0.0898204	0.19403	0.0898204	-0.19403	FALSE
108279	108629	108929	+	-0.060241	0.140741	0.060241	-0.140741	FALSE
108279	108679	108979	+	-0.0588235	0.145038	0.0588235	-0.145038	FALSE
108279	108729	109029	+	-0.0434783	0.185714	0.0434783	-0.185714	FALSE
108279	108779	109079	+	-0.025641	0.213793	0.025641	-0.213793	FALSE
108279	108829	109129	+	0.0126582	0.188811	-0.0126582	-0.188811	FALSE
108279	108879	109179	+	0.0700637	0.152778	-0.0700637	-0.152778	FALSE
108279	108929	109229	+	0.0429448	0.173913	-0.0429448	-0.173913	FALSE
108279	108979	109279	+	0.0580645	0.109589	-0.0580645	-0.109589	FALSE
108279	109029	109329	+	0.0538922	0.0746269	-0.0538922	-0.0746269	FALSE
108279	109079	109379	+	0.101796	0.0597015	-0.101796	-0.0597015	FALSE
108279	109129	109429	+	0.0243902	0.0510949	-0.0243902	-0.0510949	FALSE
108279	109179	109479	+	0.00613497	0.0724638	-0.00613497	-0.0724638	FALSE
108279	109229	109529	+	-0.0128205	0.062069	0.0128205	-0.062069	FALSE
108279	109279	109579	+	-0.0128205	0.117241	0.0128205	-0.117241	FALSE
108279	109329	109629	+	0.00680272	0.168831	-0.00680272	-0.168831	FALSE
108279	109379	109679	+	0	0.122581	0	-0.122581	FALSE
108279	109429	109729	+	0	0.174194	0	-0.174194	FALSE
108279	109479	109779	+	0	0.154362	0	-0.154362	FALSE
108279	109529	109829	+	0.0980392	0.135135	-0.0980392	-0.135135	FALSE
108279	109579	109879	+	0.0943396	0.15493	-0.0943396	-0.15493	FALSE
108279	109629	109929	+	0.111111	0.151079	-0.111111	-0.151079	FALSE
108279	109679	109979	+	0.0787879	0.147059	-0.0787879	-0.147059	FALSE
108279	109729	110029	+	0.141176	0.00763359	-0.141176	-0.00763359	FALSE
108279	109779	110079	+	0.128834	-0.057971	-0.128834	0.057971	FALSE
108279	109829	110129	+	0.109756	0.0218978	-0.109756	-0.0218978	FALSE
108279	109879	110179	+	0.0931677	-0.0142857	-0.0931677	0.0142857	FALSE
108279	109929	110229	+	0.0691824	-0.0422535	-0.0691824	0.0422535	FALSE
108279	109979	110279	+	0.0759494	-0.034965	-0.0759494	0.034965	FALSE
108279	110029	110329	+	0.0596026	0.04	-0.0596026	-0.04	FALSE
108279	110079	110379	+	0.04	0.152318	-0.04	-0.152318	FALSE
108279	110129	110429	+	0.0405405	0.111111	-0.0405405	-0.111111	FALSE
108279	110179	110479	+	0.0748299	0.12987	-0.0748299	-0.12987	FALSE
108279	110229	110529	+	0.0789474	0.114094	-0.0789474	-0.114094	FALSE
108279	110279	110579	+	0.165563	0.12	-0.165563	-0.12	FALSE
108279	110329	110629	+	0.128205	0.131034	-0.128205	-0.131034	FALSE
108279	110379	110679	+	0.142857	0.128571	-0.142857	-0.128571	FALSE
108279	110429	110729	+	0.139241	0.104895	-0.139241	-0.104895	FALSE
108279	110479	110779	+	0.142857	0.0612245	-0.142857	-0.0612245	FALSE
108279	110529	110829	+	0.189542	0.0945946	-0.189542	-0.0945946	FALSE
108279	110579	110879	+	0.10828	0.138889	-0.10828	-0.138889	FALSE
108279	110629	110929	+	0.119497	0.169014	-0.119497	-0.169014	FALSE
108279	110679	110979	+	0.126582	0.160839	-0.126582	-0.160839	FALSE
111044	111044	111344	+	0.210884	0.168831	-0.210884	-0.168831	FALSE
111044	111094	111394	+	0.205128	0.062069	-0.205128	-0.062069	FALSE
111856	112599	112299	-	0.033557	0.0131579	-0.033557	-0.0131579	TRUE
111856	112549	112249	-	0.0649351	-0.0884354	-0.0649351	0.0884354	FALSE
111856	112499	112199	-	0.104294	-0.0869565	-0.104294	0.0869565	FALSE
111856	112449	112149	-	0.0731707	-0.0656934	-0.0731707	0.0656934	FALSE
111856	112399	112099	-	0.0119048	-0.0225564	-0.0119048	0.0225564	FALSE
111856	112349	112049	-	-0.0365854	-0.0510949	0.0365854	0.0510949	FALSE
111856	112299	111999	-	-0.0552147	-0.101449	0.0552147	0.101449	FALSE
111856	112249	111949	-	-0.097561	-0.0948905	0.097561	0.0948905	FALSE
111856	112199	111899	-	-0.128205	-0.062069	0.128205	0.062069	FALSE
112599	113219	112919	-	0.0506329	-0.00699301	-0.0506329	0.00699301	FALSE
112599	113169	112869	-	-0.0186335	-0.0571429	0.0186335	0.0571429	FALSE
112599	113119	112819	-	0.00628931	0.0140845	-0.00628931	-0.0140845	FALSE
112599	113069	112769	-	-0.00628931	0.0985915	0.00628931	-0.0985915	FALSE
112599	113019	112719	-	-0.0545455	0.147059	0.0545455	-0.147059	FALSE
112599	112969	112669	-	-0.0566038	0.112676	0.0566038	-0.112676	FALSE
112599	112919	112619	-	-0.0310559	0.0285714	0.0310559	-0.0285714	FALSE
113444	113444	113744	+	-0.0218978	-0.097561	0.0218978	0.097561	FALSE
113444	113494	113794	+	-0.057971	-0.0797546	0.057971	0.0797546	FALSE
113444	113544	113844	+	0	-0.115152	0	0.115152	FALSE
113444	113594	113894	+	0.0285714	-0.10559	-0.0285714	0.10559	FALSE
113444	113644	113944	+	0.117647	-0.0787879	-0.117647	0.0787879	FALSE
113444	113694	113994	+	0.0985915	-0.081761	-0.0985915	0.081761	FALSE
113444	113744	114044	+	0.062069	-0.0897436	-0.062069	0.0897436	FALSE
113444	113794	114094	+	0.116883	-0.102041	-0.116883	0.102041	FALSE
113444	113844	114144	+	0.13253	-0.0962963	-0.13253	0.0962963	FALSE
113444	113894	114194	+	0.159763	-0.106061	-0.159763	0.106061	FALSE
113444	113944	114244	+	0.144509	-0.125	-0.144509	0.125	FALSE
113444	113994	114294	+	0.179775	-0.0731707	-0.179775	0.0731707	FALSE
113444	114044	114344	+	0.195652	-0.00854701	-0.195652	0.00854701	FALSE
113444	114094	114394	+	0.184358	-0.0163934	-0.184358	0.0163934	FALSE
113444	114144	114444	+	0.139535	-0.00775194	-0.139535	0.00775194	FALSE
114522	115724	115424	-	0.0731707	0.153285	-0.0731707	-0.153285	FALSE
114522	115674	115374	-	0.0253165	0.0769231	-0.0253165	-0.0769231	FALSE
114522	115624	115324	-	-0.0123457	0.0791367	0.0123457	-0.0791367	FALSE
114522	115574	115274	-	0.0559006	0.0428571	-0.0559006	-0.0428571	FALSE
114522	115524	115224	-	0.0186335	0.0142857	-0.0186335	-0.0142857	FALSE
114522	115474	115174	-	0.0322581	-0.0273973	-0.0322581	0.0273973	FALSE
114522	115424	115124	-	-0.0326797	-0.0675676	0.0326797	0.0675676	FALSE
114522	115374	115074	-	0.0512821	-0.00689655	-0.0512821	0.00689655	FALSE
114522	115324	115024	-	0.0649351	-0.0748299	-0.0649351	0.0748299	FALSE
114522	115274	114974	-	0.0512821	-0.103448	-0.0512821	0.103448	FALSE
114522	115224	114924	-	0.0709677	-0.123288	-0.0709677	0.123288	FALSE
114522	115174	114874	-	0.0506329	-0.0769231	-0.0506329	0.0769231	FALSE
114522	115124	114824	-	0.132075	-0.0422535	-0.132075	0.0422535	FALSE
114522	115074	114774	-	0.044586	-0.0277778	-0.044586	0.0277778	FALSE
114522	115024	114724	-	0.0198675	0.0666667	-0.0198675	-0.0666667	FALSE
114522	114974	114674	-	-0.0266667	0.0728477	0.0266667	-0.0728477	FALSE
114522	114924	114624	-	-0.0196078	0.0945946	0.0196078	-0.0945946	FALSE
114522	114874	114574	-	0.044586	0.0972222	-0.044586	-0.0972222	FALSE
114522	114824	114524	-	0.0718954	0.0540541	-0.0718954	-0.0540541	FALSE
115714	117099	116799	-	-0.0322581	0.0547945	0.0322581	-0.0547945	FALSE
115714	117049	116749	-	-0.0434783	0.114286	0.0434783	-0.114286	FALSE
115714	116999	116699	-	-0.101266	0.104895	0.101266	-0.104895	FALSE
115714	116949	116649	-	-0.0625	0.134752	0.0625	-0.134752	FALSE
115714	116899	116599	-	-0.0440252	0.0985915	0.0440252	-0.0985915	FALSE
115714	116849	116549	-	0.0191083	0	-0.0191083	0	FALSE
115714	116799	116499	-	0.075	0.0070922	-0.075	-0.0070922	FALSE
115714	116749	116449	-	0.081761	0	-0.081761	0	FALSE
115714	116699	116399	-	0.0864198	0.0503597	-0.0864198	-0.0503597	FALSE
115714	116649	116349	-	0.081761	0.028169	-0.081761	-0.028169	FALSE
115714	116599	116299	-	0.0322581	0.0547945	-0.0322581	-0.0547945	FALSE
115714	116549	116249	-	-0.0123457	0.0215827	0.0123457	-0.0215827	FALSE
115714	116499	116199	-	-0.0306748	0.0724638	0.0306748	-0.0724638	FALSE
115714	116449	116149	-	-0.025	0.0496454	0.025	-0.0496454	FALSE
115714	116399	116099	-	-0.0318471	0.0694444	0.0318471	-0.0694444	FALSE
115714	116349	116049	-	-0.0424242	0.0294118	0.0424242	-0.0294118	FALSE
115714	116299	115999	-	-0.0235294	-0.00763359	0.0235294	0.00763359	FALSE
115714	116249	115949	-	-0.0760234	0.0769231	0.0760234	-0.0769231	FALSE
115714	116199	115899	-	-0.0787879	-0.0588235	0.0787879	0.0588235	FALSE
115714	116149	115849	-	-0.109756	-0.080292	0.109756	0.080292	FALSE
115714	116099	115799	-	-0.0833333	-0.0977444	0.0833333	0.0977444	FALSE
115714	116049	115749	-	-0.0609756	-0.0364964	0.0609756	0.0364964	FALSE
117109	117549	117249	-	-0.0314465	-0.028169	0.0314465	0.028169	FALSE
117109	117499	117199	-	-0.030303	0.0147059	0.030303	-0.0147059	FALSE
117109	117449	117149	-	0	0.0852713	0	-0.0852713	FALSE
117752	118645	118345	-	0.00606061	0.0441176	-0.00606061	-0.0441176	FALSE
117752	118595	118295	-	0.0379747	0.020979	-0.0379747	-0.020979	FALSE
117752	118545	118245	-	0.0266667	-0.00662252	-0.0266667	0.00662252	FALSE
117752	118495	118195	-	0.025641	-0.0206897	-0.025641	0.0206897	FALSE
117752	118445	118145	-	0.0193548	-0.0273973	-0.0193548	0.0273973	FALSE
117752	118395	118095	-	-0.0186335	-0.0428571	0.0186335	0.0428571	FALSE
117752	118345	118045	-	-0.0493827	-0.0359712	0.0493827	0.0359712	FALSE
117752	118295	117995	-	0	0.0364964	0	-0.0364964	FALSE
117752	118245	117945	-	0.0246914	0.122302	-0.0246914	-0.122302	FALSE
117752	118195	117895	-	0.00613497	0.173913	-0.00613497	-0.173913	FALSE
117752	118145	117845	-	0.025	0.205674	-0.025	-0.205674	FALSE
117752	118095	117795	-	0.0379747	0.230769	-0.0379747	-0.230769	FALSE
118733	118733	119033	+	-0.0120482	-0.185185	0.0120482	0.185185	FALSE
118733	118783	119083	+	0.0126582	-0.174825	-0.0126582	0.174825	FALSE
118733	118833	119133	+	0.0384615	-0.158621	-0.0384615	0.158621	FALSE
118733	118883	119183	+	0.04	-0.139073	-0.04	0.139073	FALSE
118733	118933	119233	+	0.0759494	-0.104895	-0.0759494	0.104895	FALSE
118733	118983	119283	+	0.128205	-0.0482759	-0.128205	0.0482759	FALSE
119281	119281	119581	+	0.104895	-0.303797	-0.104895	0.303797	FALSE
119281	119331	119631	+	0.0789474	-0.261745	-0.0789474	0.261745	FALSE
119281	119381	119681	+	0.0849673	-0.202703	-0.0849673	0.202703	FALSE
119281	119431	119731	+	0.0728477	-0.28	-0.0728477	0.28	FALSE
119281	119481	119781	+	0.121019	-0.277778	-0.121019	0.277778	FALSE
119281	119531	119831	+	0.0886076	-0.188811	-0.0886076	0.188811	FALSE
119281	119581	119881	+	0.127273	-0.220588	-0.127273	0.220588	FALSE
119281	119631	119931	+	0.214724	-0.289855	-0.214724	0.289855	FALSE
119281	119681	119981	+	0.18239	-0.366197	-0.18239	0.366197	FALSE
119281	119731	120031	+	0.185629	-0.313433	-0.185629	0.313433	FALSE
119281	119781	120081	+	0.151515	-0.205882	-0.151515	0.205882	FALSE
119281	119831	120131	+	0.219512	-0.270073	-0.219512	0.270073	FALSE
120178	121551	121251	-	0.0853659	-0.124088	-0.0853659	0.124088	FALSE
120178	121501	121201	-	0.10559	-0.242857	-0.10559	0.242857	FALSE
120178	121451	121151	-	0.0506329	-0.272727	-0.0506329	0.272727	FALSE
120178	121401	121101	-	0.0596026	-0.266667	-0.0596026	0.266667	FALSE
120178	121351	121051	-	0.108108	-0.215686	-0.108108	0.215686	FALSE
120178	121301	121001	-	0.109677	-0.219178	-0.109677	0.219178	FALSE
120178	121251	120951	-	0.0931677	-0.214286	-0.0931677	0.214286	FALSE
120178	121201	120901	-	0.0987654	-0.23741	-0.0987654	0.23741	FALSE
120178	121151	120851	-	0.165644	-0.130435	-0.165644	0.130435	FALSE
120178	121101	120801	-	0.118012	-0.1	-0.118012	0.1	FALSE
120178	121051	120751	-	0.047619	-0.142857	-0.047619	0.142857	FALSE
120178	121001	120701	-	0.0310559	-0.157143	-0.0310559	0.157143	FALSE
120178	120951	120651	-	0.025	-0.148936	-0.025	0.148936	FALSE
120178	120901	120601	-	-0.0191083	-0.0833333	0.0191083	0.0833333	FALSE
120178	120851	120551	-	-0.0191083	-0.125	0.0191083	0.125	FALSE
120178	120801	120501	-	0.0434783	-0.185714	-0.0434783	0.185714	FALSE
120178	120751	120451	-	0.0566038	-0.15493	-0.0566038	0.15493	FALSE
120178	120701	120401	-	0.0955414	-0.0972222	-0.0955414	0.0972222	FALSE
120178	120651	120351	-	0.0506329	-0.0769231	-0.0506329	0.0769231	FALSE
120178	120601	120301	-	0.075	-0.148936	-0.075	0.148936	FALSE
120178	120551	120251	-	0.0632911	-0.188811	-0.0632911	0.188811	TRUE
120178	120501	120201	-	0.0769231	-0.158621	-0.0769231	0.158621	FALSE
122092	122092	122392	+	-0.0769231	0	0.0769231	0	FALSE
122092	122142	122442	+	-0.0742857	-0.031746	0.0742857	0.031746	FALSE
122092	122192	122492	+	-0.0804598	0.0393701	0.0804598	-0.0393701	FALSE
122092	122242	122542	+	-0.00571429	0.047619	0.00571429	-0.047619	FALSE
122092	122292	122592	+	-0.0574713	0.0708661	0.0574713	-0.0708661	TRUE
122092	122342	122642	+	-0.0581395	0.0697674	0.0581395	-0.0697674	FALSE
122092	122392	122692	+	-0.0235294	0.0534351	0.0235294	-0.0534351	FALSE
122092	122442	122742	+	0.00591716	0.0757576	-0.00591716	-0.0757576	FALSE
122092	122492	122792	+	0.0179641	0	-0.0179641	0	FALSE
122092	122542	122842	+	0.0361446	-0.037037	-0.0361446	0.037037	FALSE
123017	123017	123317	+	0.00621118	0.142857	-0.00621118	-0.142857	FALSE
123017	123067	123367	+	-0.0365854	0.0948905	0.0365854	-0.0948905	FALSE
123017	123117	123417	+	-0.0617284	0.0791367	0.0617284	-0.0791367	FALSE
123017	123167	123467	+	-0.0833333	0.0225564	0.0833333	-0.0225564	FALSE
123017	123217	123517	+	-0.0295858	-0.0757576	0.0295858	0.0757576	FALSE
123017	123267	123567	+	-0.0705882	-0.0839695	0.0705882	0.0839695	FALSE
123017	123317	123617	+	-0.0643275	-0.169231	0.0643275	0.169231	FALSE
123017	123367	123667	+	-0.0365854	-0.138686	0.0365854	0.138686	FALSE
123017	123417	123717	+	-0.0493827	-0.0935252	0.0493827	0.0935252	FALSE
123017	123467	123767	+	-0.0451613	0.0136986	0.0451613	-0.0136986	FALSE
123017	123517	123817	+	-0.0779221	0.0204082	0.0779221	-0.0204082	FALSE
123017	123567	123867	+	-0.0326797	0.0675676	0.0326797	-0.0675676	FALSE
123017	123617	123917	+	0.0526316	0.100671	-0.0526316	-0.100671	FALSE
123017	123667	123967	+	0.0718954	0.162162	-0.0718954	-0.162162	FALSE
123017	123717	124017	+	0.0828025	0.152778	-0.0828025	-0.152778	FALSE
123017	123767	124067	+	0.0909091	0.0884354	-0.0909091	-0.0884354	FALSE
123017	123817	124117	+	0.119497	0.140845	-0.119497	-0.140845	FALSE
123017	123867	124167	+	0.135484	0.205479	-0.135484	-0.205479	FALSE
123017	123917	124217	+	0.0326797	0.22973	-0.0326797	-0.22973	FALSE
123017	123967	124267	+	0.0596026	0.253333	-0.0596026	-0.253333	FALSE
123017	124017	124317	+	0.0596026	0.186667	-0.0596026	-0.186667	FALSE
123017	124067	124367	+	0.0463576	0.226667	-0.0463576	-0.226667	FALSE
123017	124117	124417	+	-0.0133333	0.218543	0.0133333	-0.218543	FALSE
123017	124167	124467	+	-0.0188679	0.126761	0.0188679	-0.126761	FALSE
123017	124217	124517	+	-0.0318471	0.111111	0.0318471	-0.111111	FALSE
123017	124267	124567	+	-0.0379747	0.048951	0.0379747	-0.048951	FALSE
123017	124317	124617	+	-0.0375	0.0638298	0.0375	-0.0638298	FALSE
123017	124367	124667	+	-0.0243902	0.0656934	0.0243902	-0.0656934	FALSE
123017	124417	124717	+	0.0440252	0.0985915	-0.0440252	-0.0985915	FALSE
123017	124467	124767	+	0.10559	0.0857143	-0.10559	-0.0857143	FALSE
123017	124517	124817	+	0.0314465	0.0704225	-0.0314465	-0.0704225	FALSE
123017	124567	124867	+	0.0357143	-0.0075188	-0.0357143	0.0075188	FALSE
123017	124617	124917	+	0.0175439	-0.0153846	-0.0175439	0.0153846	FALSE
123017	124667	124967	+	0.0409357	0	-0.0409357	0	FALSE
123017	124717	125017	+	-0.0289017	-0.078125	0.0289017	0.078125	FALSE
123017	124767	125067	+	-0.0487805	-0.0510949	0.0487805	0.0510949	FALSE
123017	124817	125117	+	-0.030303	0.0147059	0.030303	-0.0147059	FALSE
123017	124867	125167	+	-0.0318471	0.111111	0.0318471	-0.111111	FALSE
123017	124917	125217	+	0.0135135	0.137255	-0.0135135	-0.137255	FALSE
123017	124967	125267	+	0.0204082	0.103896	-0.0204082	-0.103896	FALSE
123017	125017	125317	+	0.0657895	0.0872483	-0.0657895	-0.0872483	FALSE
123017	125067	125367	+	0.0384615	0.0758621	-0.0384615	-0.0758621	FALSE
123017	125117	125417	+	0.0797546	0.0144928	-0.0797546	-0.0144928	FALSE
123017	125167	125467	+	0.0487805	-0.0364964	-0.0487805	0.0364964	FALSE
123017	125217	125517	+	0.0235294	-0.0839695	-0.0235294	0.0839695	FALSE
123017	125267	125567	+	0.0238095	-0.142857	-0.0238095	0.142857	FALSE
123017	125317	125617	+	0.0778443	-0.0447761	-0.0778443	0.0447761	FALSE
123017	125367	125667	+	0.0434783	-0.0142857	-0.0434783	0.0142857	FALSE
125695	125695	125995	+	0.0625	0.234043	-0.0625	-0.234043	FALSE
125695	125745	126045	+	0.0658683	0.253731	-0.0658683	-0.253731	FALSE
125695	125795	126095	+	0.10559	0.228571	-0.10559	-0.228571	FALSE
125695	125845	126145	+	0.118012	0.214286	-0.118012	-0.214286	FALSE
125695	125895	126195	+	0.153374	0.217391	-0.153374	-0.217391	FALSE
125695	125945	126245	+	0.177914	0.202899	-0.177914	-0.202899	FALSE
125695	125995	126295	+	0.146199	0.138462	-0.146199	-0.138462	FALSE
125695	126045	126345	+	0.164706	0.114504	-0.164706	-0.114504	FALSE
125695	126095	126395	+	0.174419	0.116279	-0.174419	-0.116279	FALSE
125695	126145	126445	+	0.159763	0.136364	-0.159763	-0.136364	FALSE
125695	126195	126495	+	0.174419	0.116279	-0.174419	-0.116279	FALSE
125695	126245	126545	+	0.173653	0.164179	-0.173653	-0.164179	FALSE
125695	126295	126595	+	0.185629	0.179104	-0.185629	-0.179104	FALSE
125695	126345	126645	+	0.161677	0.268657	-0.161677	-0.268657	FALSE
125695	126395	126695	+	0.0595238	0.218045	-0.0595238	-0.218045	FALSE
125695	126445	126745	+	0.0982659	0.171875	-0.0982659	-0.171875	TRUE
125695	126495	126795	+	0.0823529	0.19084	-0.0823529	-0.19084	FALSE
125695	126545	126845	+	0.0508475	0.193548	-0.0508475	-0.193548	FALSE
125695	126595	126895	+	0.0952381	0.12782	-0.0952381	-0.12782	FALSE
125695	126645	126945	+	0.108434	0.0518519	-0.108434	-0.0518519	FALSE
125695	126695	126995	+	0.104294	0.0869565	-0.104294	-0.0869565	FALSE
125695	126745	127045	+	0.0987654	0.194245	-0.0987654	-0.194245	FALSE
125695	126795	127095	+	0.0875	0.148936	-0.0875	-0.148936	TRUE
125695	126845	127145	+	0.0769231	0.103448	-0.0769231	-0.103448	FALSE
125695	126895	127195	+	0.0580645	0.136986	-0.0580645	-0.136986	FALSE
125695	126945	127245	+	0.0394737	0.114094	-0.0394737	-0.114094	FALSE
125695	126995	127295	+	0.0709677	0.0958904	-0.0709677	-0.0958904	FALSE
125695	127045	127345	+	0.0759494	0.00699301	-0.0759494	-0.00699301	FALSE
125695	127095	127395	+	0.0419162	0.0149254	-0.0419162	-0.0149254	FALSE
125695	127145	127445	+	0.0697674	0.00775194	-0.0697674	-0.00775194	FALSE
125695	127195	127495	+	0.0414201	-0.0757576	-0.0414201	0.0757576	FALSE
125695	127245	127545	+	0.0285714	-0.142857	-0.0285714	0.142857	FALSE
127912	127912	128212	+	0.025974	0.0612245	-0.025974	-0.0612245	FALSE
127912	127962	128262	+	0.0709677	0.0684932	-0.0709677	-0.0684932	FALSE
127912	128012	128312	+	0.083871	0.191781	-0.083871	-0.191781	FALSE
127912	128062	128362	+	0.0512821	0.213793	-0.0512821	-0.213793	FALSE
127912	128112	128412	+	0.0559006	0.142857	-0.0559006	-0.142857	FALSE
127912	128162	128462	+	0.10559	0.142857	-0.10559	-0.142857	FALSE
127912	128212	128512	+	0.0853659	0.0948905	-0.0853659	-0.0948905	FALSE
127912	128262	128562	+	0.0434783	0.1	-0.0434783	-0.1	FALSE
127912	128312	128612	+	0.00636943	0.0416667	-0.00636943	-0.0416667	FALSE
127912	128362	128662	+	0.0596026	0.106667	-0.0596026	-0.106667	FALSE
127912	128412	128712	+	0.083871	0.191781	-0.083871	-0.191781	FALSE
127912	128462	128762	+	0.0588235	0.189189	-0.0588235	-0.189189	FALSE
127912	128512	128812	+	0.0779221	0.197279	-0.0779221	-0.197279	FALSE
127912	128562	128862	+	0.025641	0.186207	-0.025641	-0.186207	FALSE
127912	128612	128912	+	0.0674847	0.173913	-0.0674847	-0.173913	FALSE
127912	128662	128962	+	-0.00606061	0.132353	0.00606061	-0.132353	FALSE
127912	128712	129012	+	0.0375	0.106383	-0.0375	-0.106383	FALSE
127912	128762	129062	+	-0.00628931	0.0985915	0.00628931	-0.0985915	FALSE
127912	128812	129112	+	-0.0253165	0.048951	0.0253165	-0.048951	FALSE
127912	128862	129162	+	0.0253165	0.0629371	-0.0253165	-0.0629371	TRUE
127912	128912	129212	+	0.081761	0.0422535	-0.081761	-0.0422535	FALSE
127912	128962	129262	+	0.060241	0.0666667	-0.060241	-0.0666667	FALSE
127912	129012	129312	+	0.0588235	0.0229008	-0.0588235	-0.0229008	FALSE
129407	131260	130960	-	-0.119048	-0.0526316	0.119048	0.0526316	FALSE
129407	131210	130910	-	-0.139535	0.00775194	0.139535	-0.00775194	FALSE
129407	131160	130860	-	-0.111111	0.0153846	0.111111	-0.0153846	FALSE
129407	131110	130810	-	-0.127273	-0.0147059	0.127273	0.0147059	FALSE
129407	131060	130760	-	-0.0674847	0.0434783	0.0674847	-0.0434783	FALSE
129407	131010	130710	-	-0.0177515	0.0454545	0.0177515	-0.0454545	FALSE
129407	130960	130660	-	-0.0125	0.163121	0.0125	-0.163121	FALSE
129407	130910	130610	-	-0.0186335	0.2	0.0186335	-0.2	FALSE
129407	130860	130560	-	-0.081761	0.239437	0.081761	-0.239437	TRUE
129407	130810	130510	-	-0.139241	0.216783	0.139241	-0.216783	FALSE
129407	130760	130460	-	-0.159236	0.208333	0.159236	-0.208333	FALSE
129407	130710	130410	-	-0.215686	0.148649	0.215686	-0.148649	FALSE
129407	130660	130360	-	-0.171975	0.0694444	0.171975	-0.0694444	FALSE
129407	130610	130310	-	-0.16129	0.0410959	0.16129	-0.0410959	FALSE
129407	130560	130260	-	-0.0897436	0.00689655	0.0897436	-0.00689655	FALSE
129407	130510	130210	-	-0.0897436	0.0896552	0.0897436	-0.0896552	FALSE
129407	130460	130160	-	-0.0872483	0.118421	0.0872483	-0.118421	FALSE
129407	130410	130110	-	-0.0416667	0.146497	0.0416667	-0.146497	FALSE
129407	130360	130060	-	-0.0872483	0.197368	0.0872483	-0.197368	FALSE
129407	130310	130010	-	-0.0909091	0.238095	0.0909091	-0.238095	FALSE
129407	130260	129960	-	-0.113924	0.286713	0.113924	-0.286713	FALSE
129407	130210	129910	-	-0.0759494	0.244755	0.0759494	-0.244755	FALSE
129407	130160	129860	-	-0.108434	0.274074	0.108434	-0.274074	FALSE
129407	130110	129810	-	-0.125	0.328	0.125	-0.328	FALSE
129407	130060	129760	-	-0.0857143	0.349206	0.0857143	-0.349206	FALSE
129407	130010	129710	-	-0.0734463	0.306452	0.0734463	-0.306452	FALSE
129407	129960	129660	-	-0.0449438	0.300813	0.0449438	-0.300813	FALSE
129407	129910	129610	-	-0.0491803	0.389831	0.0491803	-0.389831	FALSE
129407	129860	129560	-	-0.027933	0.360656	0.027933	-0.360656	FALSE
129407	129810	129510	-	-0.0229885	0.354331	0.0229885	-0.354331	FALSE
129407	129760	129460	-	-0.0357143	0.338346	0.0357143	-0.338346	FALSE
129407	129710	129410	-	-0.00621118	0.342857	0.00621118	-0.342857	FALSE
131615	131615	131915	+	-0.0538922	0.164179	0.0538922	-0.164179	FALSE
131615	131665	131965	+	-0.0952381	0.157895	0.0952381	-0.157895	FALSE
131615	131715	132015	+	-0.0807453	0.1	0.0807453	-0.1	FALSE
131615	131765	132065	+	-0.037037	0.122302	0.037037	-0.122302	TRUE
131615	131815	132115	+	0	0.136691	0	-0.136691	FALSE
131615	131865	132165	+	-0.0193548	0.109589	0.0193548	-0.109589	FALSE
131615	131915	132215	+	-0.0243902	0.080292	0.0243902	-0.080292	FALSE
131615	131965	132265	+	0.0184049	0.0724638	-0.0184049	-0.0724638	FALSE
131615	132015	132315	+	0.0238095	0.12782	-0.0238095	-0.12782	FALSE
131615	132065	132365	+	-0.00591716	0.0151515	0.00591716	-0.0151515	FALSE
131615	132115	132415	+	-0.00613497	-0.0289855	0.00613497	0.0289855	FALSE
131615	132165	132465	+	0.0419162	-0.0746269	-0.0419162	0.0746269	FALSE
131615	132215	132515	+	0.05	-0.0496454	-0.05	0.0496454	FALSE
131615	132265	132565	+	0.0691824	-0.028169	-0.0691824	0.028169	FALSE
131615	132315	132615	+	0.0559006	0	-0.0559006	0	FALSE
131615	132365	132665	+	0.0807453	-0.0142857	-0.0807453	0.0142857	FALSE
131615	132415	132715	+	0.0714286	0.0225564	-0.0714286	-0.0225564	FALSE
131615	132465	132765	+	0.0877193	0.0461538	-0.0877193	-0.0461538	FALSE
131615	132515	132815	+	0.139535	0.0232558	-0.139535	-0.0232558	FALSE
131615	132565	132865	+	0.0804598	0.0393701	-0.0804598	-0.0393701	FALSE
131615	132615	132915	+	0.107345	-0.0483871	-0.107345	0.0483871	FALSE
131615	132665	132965	+	0.0444444	-0.00826446	-0.0444444	0.00826446	FALSE
131615	132715	133015	+	0.0282486	0	-0.0282486	0	FALSE
131615	132765	133065	+	0.0222222	-0.0247934	-0.0222222	0.0247934	FALSE
131615	132815	133115	+	-0.032967	-0.0756303	0.032967	0.0756303	FALSE
131615	132865	133165	+	0	-0.247863	0	0.247863	FALSE
131615	132915	133215	+	0	-0.277311	0	0.277311	FALSE
131615	132965	133265	+	-0.0111111	-0.206612	0.0111111	0.206612	FALSE
131615	133015	133315	+	0.0224719	-0.219512	-0.0224719	0.219512	FALSE
131615	133065	133365	+	0	-0.112782	0	0.112782	FALSE
131615	133115	133415	+	0.030303	-0.0735294	-0.030303	0.0735294	FALSE
131615	133165	133465	+	0	0.0647482	0	-0.0647482	FALSE
131615	133215	133515	+	0.00636943	0.111111	-0.00636943	-0.111111	FALSE
131615	133265	133565	+	0.0457516	0.0945946	-0.0457516	-0.0945946	FALSE
131615	133315	133615	+	0.081761	0.112676	-0.081761	-0.112676	FALSE
131615	133365	133665	+	0.0931677	0.0714286	-0.0931677	-0.0714286	FALSE
131615	133415	133715	+	0.097561	0.0948905	-0.097561	-0.0948905	FALSE
131615	133465	133765	+	0.097561	0.0510949	-0.097561	-0.0510949	FALSE
131615	133515	133815	+	0.100592	0.030303	-0.100592	-0.030303	FALSE
131615	133565	133865	+	0.0795455	0.056	-0.0795455	-0.056	FALSE
131615	133615	133915	+	0.0635838	0.015625	-0.0635838	-0.015625	FALSE
131615	133665	133965	+	0.0888889	-0.0247934	-0.0888889	0.0247934	FALSE
131615	133715	134015	+	0.039548	-0.0806452	-0.039548	0.0806452	FALSE
131615	133765	134065	+	0.0819672	-0.152542	-0.0819672	0.152542	FALSE
131615	133815	134115	+	0.0710383	-0.0847458	-0.0710383	0.0847458	FALSE
131615	133865	134165	+	0.0352941	-0.0992366	-0.0352941	0.0992366	FALSE
134388	134388	134688	+	0.294872	0.158621	-0.294872	-0.158621	FALSE
134388	134438	134738	+	0.259259	0.122302	-0.259259	-0.122302	FALSE
134788	135582	135282	-	-0.117647	0.115152	0.117647	-0.115152	FALSE
134788	135532	135232	-	-0.126761	0.0691824	0.126761	-0.0691824	FALSE
134788	135482	135182	-	-0.142857	0.0649351	0.142857	-0.0649351	FALSE
134788	135432	135132	-	-0.118421	0.0469799	0.118421	-0.0469799	FALSE
134788	135382	135082	-	-0.122581	0.0410959	0.122581	-0.0410959	FALSE
134788	135332	135032	-	-0.125828	0.0266667	0.125828	-0.0266667	FALSE
134788	135282	134982	-	-0.0496454	-0.075	0.0496454	0.075	FALSE
134788	135232	134932	-	-0.0215827	-0.0493827	0.0215827	0.0493827	FALSE
134788	135182	134882	-	-0.0222222	-0.0240964	0.0222222	0.0240964	FALSE
134788	135132	134832	-	-0.0294118	0.0545455	0.0294118	-0.0545455	FALSE
135598	136464	136164	-	0.0596026	0.106667	-0.0596026	-0.106667	FALSE
135598	136414	136114	-	0.112583	0	-0.112583	0	FALSE
135598	136364	136064	-	0.0440252	0	-0.0440252	0	FALSE
135598	136314	136014	-	0.0126582	0.048951	-0.0126582	-0.048951	TRUE
135598	136264	135964	-	-0.0434783	-0.0142857	0.0434783	0.0142857	FALSE
135598	136214	135914	-	-0.0384615	-0.0206897	0.0384615	0.0206897	FALSE
135598	136164	135864	-	-0.0588235	-0.0810811	0.0588235	0.0810811	FALSE
135598	136114	135814	-	-0.135484	-0.0136986	0.135484	0.0136986	FALSE
135598	136064	135764	-	-0.0933333	-0.0860927	0.0933333	0.0860927	FALSE
135598	136014	135714	-	-0.131579	-0.0604027	0.131579	0.0604027	FALSE
135598	135964	135664	-	-0.118421	-0.0604027	0.118421	0.0604027	FALSE
135598	135914	135614	-	-0.141026	-0.0482759	0.141026	0.0482759	FALSE
136570	136917	136617	-	-0.0201342	0.0263158	0.0201342	-0.0263158	FALSE
137083	137083	137383	+	0.0243902	0.00729927	-0.0243902	-0.00729927	FALSE
137083	137133	137433	+	0.0574713	0.11811	-0.0574713	-0.11811	FALSE
137083	137183	137483	+	0.0588235	0.114504	-0.0588235	-0.114504	FALSE
137083	137233	137533	+	0.0621469	0.16129	-0.0621469	-0.16129	FALSE
137083	137283	137583	+	0.162011	0.131148	-0.162011	-0.131148	FALSE
137083	137333	137633	+	0.169591	0.0923077	-0.169591	-0.0923077	FALSE
137083	137383	137683	+	0.195266	0.0606061	-0.195266	-0.0606061	FALSE
137083	137433	137733	+	0.175758	-0.0147059	-0.175758	0.0147059	FALSE
137083	137483	137783	+	0.139535	-0.0387597	-0.139535	0.0387597	FALSE
137083	137533	137833	+	0.144578	-0.0666667	-0.144578	0.0666667	FALSE
137083	137583	137883	+	0.0361446	-0.0814815	-0.0361446	0.0814815	FALSE
137083	137633	137933	+	0.0751445	-0.109375	-0.0751445	0.109375	FALSE
137083	137683	137983	+	0.0621469	-0.129032	-0.0621469	0.129032	FALSE
137083	137733	138033	+	0.0628571	-0.111111	-0.0628571	0.111111	FALSE
137083	137783	138083	+	0.0787879	-0.117647	-0.0787879	0.117647	FALSE
137083	137833	138133	+	0.12426	-0.106061	-0.12426	0.106061	FALSE
137083	137883	138183	+	0.151515	-0.0735294	-0.151515	0.0735294	FALSE
137083	137933	138233	+	0.134146	-0.00729927	-0.134146	0.00729927	FALSE
137083	137983	138283	+	0.153374	0.0434783	-0.153374	-0.0434783	FALSE
137083	138033	138333	+	0.10828	0.0694444	-0.10828	-0.0694444	FALSE
137083	138083	138383	+	0.164557	0.132867	-0.164557	-0.132867	FALSE
137083	138133	138433	+	0.139241	0.118881	-0.139241	-0.118881	FALSE
137083	138183	138483	+	0.111111	0.136691	-0.111111	-0.136691	FALSE
137083	138233	138533	+	0.132075	0.112676	-0.132075	-0.112676	FALSE
137083	138283	138583	+	0.0779221	0.102041	-0.0779221	-0.102041	FALSE
138835	141225	140925	-	0.0227273	-0.296	-0.0227273	0.296	FALSE
138835	141175	140875	-	0.0326087	-0.470085	-0.0326087	0.470085	FALSE
138835	141125	140825	-	0.0481283	-0.421053	-0.0481283	0.421053	FALSE
138835	141075	140775	-	0.0378378	-0.310345	-0.0378378	0.310345	FALSE
138835	141025	140725	-	-0.0165746	-0.233333	0.0165746	0.233333	FALSE
138835	140975	140675	-	-0.0333333	-0.22314	0.0333333	0.22314	FALSE
138835	140925	140625	-	-0.0348837	-0.0697674	0.0348837	0.0697674	FALSE
138835	140875	140575	-	-0.0119048	0.0827068	0.0119048	-0.0827068	FALSE
138835	140825	140525	-	-0.0674847	0.115942	0.0674847	-0.115942	FALSE
138835	140775	140475	-	-0.0429448	0.115942	0.0429448	-0.115942	FALSE
138835	140725	140425	-	-0.0188679	0.112676	0.0188679	-0.112676	FALSE
138835	140675	140375	-	-0.0128205	0.158621	0.0128205	-0.158621	FALSE
138835	140625	140325	-	-0.0123457	0.0503597	0.0123457	-0.0503597	FALSE
138835	140575	140275	-	-0.0253165	0.0769231	0.0253165	-0.0769231	FALSE
138835	140525	140225	-	-0.025641	0.103448	0.025641	-0.103448	FALSE
138835	140475	140175	-	-0.0779221	0.115646	0.0779221	-0.115646	FALSE
138835	140425	140125	-	-0.0649351	0.0884354	0.0649351	-0.0884354	FALSE
138835	140375	140075	-	-0.0379747	0.020979	0.0379747	-0.020979	FALSE
138835	140325	140025	-	-0.109677	0.0958904	0.109677	-0.0958904	FALSE
138835	140275	139975	-	-0.111111	0.0503597	0.111111	-0.0503597	FALSE
138835	140225	139925	-	-0.0823529	0.0229008	0.0823529	-0.0229008	FALSE
138835	140175	139875	-	-0.0643275	0	0.0643275	0	FALSE
138835	140125	139825	-	-0.0285714	0.047619	0.0285714	-0.047619	FALSE
138835	140075	139775	-	-0.0628571	0.126984	0.0628571	-0.126984	FALSE
138835	140025	139725	-	-0.0113636	0.072	0.0113636	-0.072	FALSE
138835	139975	139675	-	0.0114943	0.0708661	-0.0114943	-0.0708661	FALSE
138835	139925	139625	-	-0.0238095	0.0827068	0.0238095	-0.0827068	FALSE
138835	139875	139575	-	0.0419162	0.0746269	-0.0419162	-0.0746269	FALSE
138835	139825	139525	-	0.030303	0.0147059	-0.030303	-0.0147059	FALSE
138835	139775	139475	-	0	-0.00719424	0	0.00719424	FALSE
138835	139725	139425	-	0.060241	-0.0222222	-0.060241	0.0222222	FALSE
138835	139675	139375	-	0.0429448	-0.0434783	-0.0429448	0.0434783	FALSE
138835	139625	139325	-	0.0833333	-0.0225564	-0.0833333	0.0225564	FALSE
138835	139575	139275	-	0.0414201	-0.0151515	-0.0414201	0.0151515	FALSE
138835	139525	139225	-	-0.0119048	-0.0225564	0.0119048	0.0225564	FALSE
138835	139475	139175	-	0.0609756	-0.00729927	-0.0609756	0.00729927	FALSE
138835	139425	139125	-	0.030303	0.0294118	-0.030303	-0.0294118	FALSE
138835	139375	139075	-	0.0532544	0	-0.0532544	0	FALSE
138835	139325	139025	-	0.047619	-0.0526316	-0.047619	0.0526316	FALSE
138835	139275	138975	-	0.0429448	-0.0289855	-0.0429448	0.0289855	FALSE
138835	139225	138925	-	0.153374	0.0289855	-0.153374	-0.0289855	FALSE
138835	139175	138875	-	0.154762	-0.0075188	-0.154762	0.0075188	FALSE
141431	141431	141731	+	0.146667	0.00662252	-0.146667	-0.00662252	FALSE
141431	141481	141781	+	0.12987	-0.0340136	-0.12987	0.0340136	FALSE
141431	141531	141831	+	0.115385	-0.0758621	-0.115385	0.0758621	FALSE
141431	141581	141881	+	0.0649351	-0.00680272	-0.0649351	0.00680272	FALSE
141431	141631	141931	+	0.0967742	-0.0410959	-0.0967742	0.0410959	FALSE
142008	142670	142370	-	0.0140845	-0.0188679	-0.0140845	0.0188679	FALSE
142008	142620	142320	-	0.0588235	-0.0810811	-0.0588235	0.0810811	FALSE
142008	142570	142270	-	-0.0198675	-0.106667	0.0198675	0.106667	FALSE
142008	142520	142220	-	-0.00653595	-0.0675676	0.00653595	0.0675676	FALSE
142008	142470	142170	-	-0.0326797	0	0.0326797	0	FALSE
142008	142420	142120	-	0.0253165	0.0629371	-0.0253165	-0.0629371	FALSE
142008	142370	142070	-	-0.0181818	0.0882353	0.0181818	-0.0882353	FALSE
142008	142320	142020	-	-0.0740741	0.0935252	0.0740741	-0.0935252	FALSE
142779	142779	143079	+	0.118421	0.00671141	-0.118421	-0.00671141	FALSE
142779	142829	143129	+	0.175	0.0070922	-0.175	-0.0070922	FALSE
142779	142879	143179	+	0.115385	0.131034	-0.115385	-0.131034	FALSE
142779	142929	143229	+	0.144737	0.0738255	-0.144737	-0.0738255	FALSE
142779	142979	143279	+	0.124183	0.135135	-0.124183	-0.135135	FALSE
142779	143029	143329	+	0.102041	0.103896	-0.102041	-0.103896	FALSE
142779	143079	143379	+	0.027027	0.176471	-0.027027	-0.176471	FALSE
142779	143129	143429	+	0.028169	0.132075	-0.028169	-0.132075	FALSE
142779	143179	143479	+	0.0204082	0.0649351	-0.0204082	-0.0649351	FALSE
142779	143229	143529	+	-0.047619	0.12987	0.047619	-0.12987	FALSE
142779	143279	143579	+	0.0394737	0.114094	-0.0394737	-0.114094	FALSE
142779	143329	143629	+	0.0394737	0.14094	-0.0394737	-0.14094	FALSE
142779	143379	143679	+	0.127517	0.0394737	-0.127517	-0.0394737	FALSE
143702	143702	144002	+	0.04	-0.178808	-0.04	0.178808	FALSE
143702	143752	144052	+	0.044586	-0.25	-0.044586	0.25	FALSE
143702	143802	144102	+	0.0810811	-0.320261	-0.0810811	0.320261	FALSE
143702	143852	144152	+	0.121019	-0.319444	-0.121019	0.319444	FALSE
143702	143902	144202	+	0.133758	-0.375	-0.133758	0.375	FALSE
143702	143952	144252	+	0.126582	-0.370629	-0.126582	0.370629	FALSE
143702	144002	144302	+	0.1125	-0.432624	-0.1125	0.432624	FALSE
143702	144052	144352	+	0.0519481	-0.401361	-0.0519481	0.401361	FALSE
143702	144102	144402	+	0.0314465	-0.366197	-0.0314465	0.366197	FALSE
143702	144152	144452	+	0.0394737	-0.395973	-0.0394737	0.395973	FALSE
144577	144577	144877	+	0.105263	-0.0604027	-0.105263	0.0604027	FALSE
144577	144627	144927	+	0.0779221	-0.0748299	-0.0779221	0.0748299	FALSE
144577	144677	144977	+	0.0666667	-0.0463576	-0.0666667	0.0463576	FALSE
145081	145081	145381	+	0.0993377	-0.0133333	-0.0993377	0.0133333	FALSE
145081	145131	145431	+	0.105263	0.0604027	-0.105263	-0.0604027	FALSE
145081	145181	145481	+	0.159236	0.0416667	-0.159236	-0.0416667	FALSE
145081	145231	145531	+	0.0958904	0.0709677	-0.0958904	-0.0709677	FALSE
145081	145281	145581	+	0.0933333	0.0728477	-0.0933333	-0.0728477	FALSE
145081	145331	145631	+	0.0457516	0.135135	-0.0457516	-0.135135	FALSE
145081	145381	145681	+	-0.0533333	0.0728477	0.0533333	-0.0728477	FALSE
145081	145431	145731	+	-0.0126582	0.0629371	0.0126582	-0.0629371	FALSE
145081	145481	145781	+	-0.0193548	0.109589	0.0193548	-0.109589	FALSE
145081	145531	145831	+	-0.00613497	0.0289855	0.00613497	-0.0289855	FALSE
145081	145581	145881	+	0.0318471	0.0138889	-0.0318471	-0.0138889	FALSE
145081	145631	145931	+	0.0191083	0.0416667	-0.0191083	-0.0416667	FALSE
145081	145681	145981	+	0.0860927	0.0266667	-0.0860927	-0.0266667	FALSE
145081	145731	146031	+	0.028169	-0.0314465	-0.028169	0.0314465	FALSE
145081	145781	146081	+	0	-0.10559	0	0.10559	FALSE
145081	145831	146131	+	-0.0215827	-0.135802	0.0215827	0.135802	FALSE
145081	145881	146181	+	-0.0422535	-0.0943396	0.0422535	0.0943396	FALSE
145081	145931	146231	+	0.035461	-0.0875	-0.035461	0.0875	FALSE
145081	145981	146281	+	0.0422535	-0.0440252	-0.0422535	0.0440252	FALSE
146314	146694	146394	-	-0.0440252	-0.0140845	0.0440252	0.0140845	FALSE
146314	146644	146344	-	-0.0384615	0.00689655	0.0384615	-0.00689655	FALSE
146968	146968	147268	+	0.0482759	0.0384615	-0.0482759	-0.0384615	FALSE
146968	147018	147318	+	0.0709677	0.0273973	-0.0709677	-0.0273973	FALSE
146968	147068	147368	+	0.0196078	0.0135135	-0.0196078	-0.0135135	FALSE
146968	147118	147418	+	0.0384615	-0.00689655	-0.0384615	0.00689655	FALSE
146968	147168	147468	+	-0.0128205	-0.0344828	0.0128205	0.0344828	FALSE
146968	147218	147518	+	-0.0384615	-0.0206897	0.0384615	0.0206897	FALSE
146968	147268	147568	+	-0.0253165	-0.034965	0.0253165	0.034965	FALSE
146968	147318	147618	+	-0.0405405	-0.00653595	0.0405405	0.00653595	FALSE
146968	147368	147668	+	0.047619	0	-0.047619	0	FALSE
146968	147418	147718	+	0.135135	0.0718954	-0.135135	-0.0718954	FALSE
146968	147468	147768	+	0.273973	0.148387	-0.273973	-0.148387	FALSE
146968	147518	147818	+	0.333333	0.125828	-0.333333	-0.125828	FALSE
146968	147568	147868	+	0.342857	0.10559	-0.342857	-0.10559	FALSE
147944	148795	148495	-	0.0181818	0.0147059	-0.0181818	-0.0147059	FALSE
147944	148745	148445	-	0.00613497	0.0289855	-0.00613497	-0.0289855	FALSE
147944	148695	148395	-	-0.0123457	-0.00719424	0.0123457	0.00719424	FALSE
147944	148645	148345	-	-0.0310559	-0.0571429	0.0310559	0.0571429	FALSE
147944	148595	148295	-	-0.00636943	-0.0138889	0.00636943	0.0138889	FALSE
147944	148545	148245	-	0.00645161	-0.0547945	-0.00645161	0.0547945	FALSE
147944	148495	148195	-	0.0188679	-0.0422535	-0.0188679	0.0422535	FALSE
147944	148445	148145	-	0.0769231	-0.062069	-0.0769231	0.062069	FALSE
147944	148395	148095	-	0.112583	0.0133333	-0.112583	-0.0133333	FALSE
147944	148345	148045	-	0.123288	0.0580645	-0.123288	-0.0580645	FALSE
147944	148295	147995	-	0.121622	0.0457516	-0.121622	-0.0457516	FALSE
147944	148245	147945	-	0.105263	0.0604027	-0.105263	-0.0604027	FALSE
148807	149601	149301	-	-0.137725	0.0597015	0.137725	-0.0597015	FALSE
148807	149551	149251	-	-0.0520231	-0.03125	0.0520231	0.03125	FALSE
[truncated: 55,478 more rows]

## Sheet: Fig. 3b, Phylogenetic tree
GTDB_class	GTDB_species	rho_classification_GCF	rho_classification	full_rho_GCF	GTDB_GCF
c__Bacilli	s__Erysipelothrix rhusiopathiae	GCF_900637845	none	GCF_900637845.1	GCF_900637845.1
c__Bacilli	s__Erysipelothrix larvae	GCF_001545095	none	GCF_001545095.1	GCF_001545095.1
c__Bacilli	s__Amedibacterium intestinale	GCF_010537335	none	GCF_010537335.1	GCF_010537335.1
c__Bacilli	s__Staphylococcus saprophyticus	GCF_900635295	functional	GCF_900635295.1	GCF_000010125.1
c__Bacilli	s__Staphylococcus equorum	GCF_001432245	functional	GCF_001432245.1	GCF_029024965.1
c__Bacilli	s__Staphylococcus pettenkoferi	GCF_002208805	functional	GCF_002208805.2	GCF_002902685.1
c__Bacilli	s__Staphylococcus caprae	GCF_003966625	functional	GCF_003966625.1	GCF_002902725.1
c__Bacilli	s__Staphylococcus epidermidis	GCF_006094375	functional	GCF_006094375.1	GCF_006742205.1
c__Bacilli	s__Staphylococcus schweitzeri	GCF_900636685	functional	GCF_900636685.1	GCF_002902405.1
c__Bacilli	s__Staphylococcus simiae	GCF_900187055	functional	GCF_900187055.1	GCF_002902085.1
c__Bacilli	s__Staphylococcus hominis	GCF_003812505	functional	GCF_003812505.1	GCF_002901845.1
c__Bacilli	s__Staphylococcus condimenti	GCF_001922405	functional	GCF_001922405.1	GCF_001618885.1
c__Bacilli	s__Staphylococcus pseudintermedius	GCF_000185885	functional	GCF_000185885.1	GCF_001792775.2
c__Bacilli	s__Staphylococcus muscae	GCF_900187005	functional	GCF_900187005.1	GCF_003019275.1
c__Bacilli	s__Staphylococcus agnetis	GCF_011466855	functional	GCF_011466855.1	GCF_002901865.1
c__Bacilli	s__Mammaliicoccus sciuri	GCF_900474615	functional	GCF_900474615.1	GCF_002901825.1
c__Bacilli	s__Mammaliicoccus lentus	GCF_014070215	functional	GCF_014070215.1	GCF_002902755.1
c__Bacilli	s__Abyssicoccus albus	GCF_001989575	functional	GCF_001989575.1	GCF_003815035.1
c__Bacilli	s__Gemella haemolysans	GCF_900638055	functional	GCF_900638055.1	GCF_000173915.1
c__Bacilli	s__Streptococcus pseudopneumoniae	GCF_000221985	none	GCF_000221985.1	GCF_002087075.1
c__Bacilli	s__Streptococcus oralis	GCF_900637025	none	GCF_900637025.1	GCF_900637025.1
c__Bacilli	s__Streptococcus viridans_A	GCF_900636505	none	GCF_900636505.1	GCF_900636365.1
c__Bacilli	s__Streptococcus gordonii	GCF_901544385	none	GCF_901544385.1	GCF_001553855.1
c__Bacilli	s__Streptococcus intermedius	GCF_900475975	none	GCF_900475975.1	GCF_000413475.1
c__Bacilli	s__Streptococcus suis	GCF_000026725	none	GCF_000026725.1	GCF_000294495.1
c__Bacilli	s__Streptococcus respiraculi	GCF_003595525	none	GCF_003595525.1	GCF_003595525.1
c__Bacilli	s__Streptococcus merionis	GCF_900187085	none	GCF_900187085.1	GCF_000380085.1
c__Bacilli	s__Streptococcus thermophilus	GCF_000253395	none	GCF_000253395.1	GCF_010120595.1
c__Bacilli	s__Streptococcus halotolerans	GCF_001598035	none	GCF_001598035.1	GCF_001598035.1
c__Bacilli	s__Streptococcus porcinus	GCF_901553735	none	GCF_901553735.1	GCF_900475415.1
c__Bacilli	s__Streptococcus dysgalactiae	GCF_901543725	none	GCF_901543725.1	GCF_900459225.1
c__Bacilli	s__Streptococcus pyogenes	GCF_001267845	none	GCF_001267845.1	GCF_002055535.1
c__Bacilli	s__Streptococcus lutetiensis	GCF_900475675	none	GCF_900475675.1	GCF_900475675.1
c__Bacilli	s__Streptococcus gallolyticus	GCF_013267695	none	GCF_013267695.1	GCF_002000985.1
c__Bacilli	s__Streptococcus pantholopis	GCF_001642085	none	GCF_001642085.1	GCF_001642085.1
c__Bacilli	s__Streptococcus troglodytae	GCF_002355215	none	GCF_002355215.1	GCF_002355215.1
c__Bacilli	s__Streptococcus ferus	GCF_900475025	none	GCF_900475025.1	GCF_000372425.1
c__Bacilli	s__Lactococcus_A raffinolactis	GCF_002310475	none	GCF_002310475.1	GCF_001591765.1
c__Bacilli	s__Tetragenococcus halophilus	GCF_000283615	functional	GCF_000283615.1	GCF_003841405.1
c__Bacilli	s__Enterococcus_D casseliflavus	GCF_000157355	functional	GCF_000157355.2	GCF_001544095.1
c__Bacilli	s__Enterococcus_B mundtii	GCF_002813755	functional	GCF_002813755.1	GCF_002813755.1
c__Bacilli	s__Enterococcus_B lactis	GCF_015767715	functional	GCF_015767715.1	GCF_015751045.1
c__Bacilli	s__Enterococcus_B thailandicus	GCF_002290025	functional	GCF_002290025.1	GCF_001886265.1
c__Bacilli	s__Vagococcus teuberi	GCF_001870205	functional	GCF_001870205.1	GCF_001870205.1
c__Bacilli	s__Leuconostoc kimchii	GCF_000092505	none	GCF_000092505.1	GCF_000092505.1
c__Bacilli	s__Leuconostoc carnosum	GCF_007954525	none	GCF_007954525.1	GCF_014207505.1
c__Bacilli	s__Leuconostoc suionicum	GCF_001891125	none	GCF_001891125.1	GCF_001891125.1
c__Bacilli	s__Oenococcus sicerae	GCF_004102045	none	GCF_004102045.2	GCF_004102045.2
c__Bacilli	s__Weissella confusa	GCF_004771075	none	GCF_004771075.1	GCF_007991875.1
c__Bacilli	s__Weissella diestrammenae	GCF_014397255	none	GCF_014397255.1	GCF_014397255.1
c__Bacilli	s__Periweissella cryptocerci	GCF_004358325	none	GCF_004358325.1	GCF_004358325.1
c__Bacilli	s__Limosilactobacillus pontis	GCF_009428965	none	GCF_009428965.1	GCF_001435345.1
c__Bacilli	s__Limosilactobacillus vaginalis	GCF_009362935	none	GCF_009362935.1	GCF_000159435.1
c__Bacilli	s__Paucilactobacillus hokkaidonensis	GCF_000829395	none	GCF_000829395.1	GCF_000829395.1
c__Bacilli	s__Acetilactobacillus jinshanensis	GCF_004359375	none	GCF_004359375.1	GCF_004359375.1
c__Bacilli	s__Fructilactobacillus lindneri	GCF_001702115	none	GCF_001702115.1	GCF_002907375.1
c__Bacilli	s__Lentilactobacillus buchneri		none	GCF_018314255.1
c__Bacilli	s__Lentilactobacillus parabuchneri	GCF_001922025	none	GCF_001922025.1	GCF_001435315.1
c__Bacilli	s__Lentilactobacillus curieae	GCF_000785105	none	GCF_000785105.2	GCF_000785105.2
c__Bacilli	s__Levilactobacillus brevis	GCF_900475625	none	GCF_900475625.1	GCF_001433855.1
c__Bacilli	s__Secundilactobacillus paracollinoides	GCF_001702155	none	GCF_001702155.1	GCF_001311135.1
c__Bacilli	s__Lactiplantibacillus paraplantarum	GCF_003641145	functional	GCF_003641145.1	GCF_003641145.1
c__Bacilli	s__Lactiplantibacillus pentosus	GCF_003641185	functional	GCF_003641185.1	GCF_003641185.1
c__Bacilli	s__Pediococcus acidilactici	GCF_013127755	functional	GCF_013127755.1	GCF_000146325.1
c__Bacilli	s__Pediococcus damnosus	GCF_001611155	functional	GCF_001611155.1	GCF_001437255.1
c__Bacilli	s__Ligilactobacillus animalis	GCF_009933595	functional	GCF_009933595.1	GCF_001434535.1
c__Bacilli	s__Ligilactobacillus salivarius	GCF_001011095	functional	GCF_001011095.1	GCF_001435955.1
c__Bacilli	s__Liquorilactobacillus nagelii	GCF_002850055	functional	GCF_002850055.1	GCF_019444005.1
c__Bacilli	s__Lactobacillus helsingborgensis	GCF_003173695	none	GCF_003173695.1	GCF_000970855.1
c__Bacilli	s__Lactobacillus acetotolerans	GCF_008831485	none	GCF_008831485.1	GCF_001436775.1
c__Bacilli	s__Lactobacillus kefiranofaciens	GCF_014656585	none	GCF_014656585.1	GCF_900103655.1
c__Bacilli	s__Lactobacillus amylolyticus	GCF_003999355	none	GCF_003999355.1	GCF_000178475.1
c__Bacilli	s__Lactobacillus jensenii	GCF_001936235	none	GCF_001936235.1	GCF_001436455.1
c__Bacilli	s__Lactobacillus paragasseri	GCF_003584685	none	GCF_003584685.1	GCF_003584685.1
c__Bacilli	s__Companilactobacillus farciminis	GCF_002706745	none	GCF_002706745.1	GCF_002706745.1
c__Bacilli	s__Companilactobacillus heilongjiangensis	GCF_000831645	none	GCF_000831645.3	GCF_000831645.3
c__Bacilli	s__Companilactobacillus crustorum	GCF_001951175	none	GCF_001951175.1	GCF_001434585.1
c__Bacilli	s__Companilactobacillus ginsenosidimutans	GCF_001050475	none	GCF_001050475.1	GCF_001050475.1
c__Bacilli	s__Bombilactobacillus bombi	GCF_003522965	none	GCF_003522965.1	GCF_003522965.1
c__Bacilli	s__Schleiferilactobacillus harbinensis	GCF_008694105	none	GCF_008694105.1	GCF_000425885.1
c__Bacilli	s__Lacticaseibacillus paracasei	GCF_000019245	none	GCF_000019245.4	GCF_000829035.1
c__Bacilli	s__Latilactobacillus graminis	GCF_009025875	none	GCF_009025875.1	GCF_001436415.1
c__Bacilli	s__Loigolactobacillus coryniformis	GCF_002706425	functional	GCF_002706425.1	GCF_002706425.1
c__Bacilli	s__Suicoccus acidiformans	GCF_003546865	functional	GCF_003546865.1	GCF_003546865.1
c__Bacilli	s__Aerococcus christensenii	GCF_001543105	functional	GCF_001543105.1	GCF_001543105.1
c__Bacilli	s__Aerococcus urinaeequi	GCF_001518795	functional	GCF_001518795.1	GCF_001543205.1
c__Bacilli	s__Jeotgalibaca porci	GCF_011299095	functional	GCF_011299095.1	GCF_011299095.1
c__Bacilli	s__Jeotgalibaca arthritidis	GCF_011100465	functional	GCF_011100465.1	GCF_011100465.1
c__Bacilli	s__Listeria monocytogenes	GCF_000196035	functional	GCF_000196035.1	GCF_900187225.1
c__Bacilli	s__Listeria ivanovii	GCF_000763515	functional	GCF_000763515.1	GCF_900187025.1
c__Bacilli	s__Listeria grayi	GCF_900638015	functional	GCF_900638015.1	GCF_000148995.1
c__Bacilli	s__Brochothrix thermosphacta	GCF_002442515	functional	GCF_002442515.1	GCF_036884295.1
c__Bacilli	s__Lysinibacillus fusiformis	GCF_000724775	functional	GCF_000724775.3	GCF_003049525.1
c__Bacilli	s__Paenisporosarcina antarctica	GCF_004367585	functional	GCF_004367585.1	GCF_004367585.1
c__Bacilli	s__Planococcus halocryophilus	GCF_001687585	functional	GCF_001687585.2	GCF_001687585.2
c__Bacilli	s__Planococcus kocurii	GCF_002009235	functional	GCF_002009235.1	GCF_001465835.2
c__Bacilli	s__Planococcus maritimus	GCF_001687625	functional	GCF_001687625.2	GCF_001687625.2
c__Bacilli	s__Planococcus plakortidis	GCF_001687605	functional	GCF_001687605.2	GCF_001687605.2
c__Bacilli	s__Sporosarcina ureilytica	GCF_001753205	functional	GCF_001753205.1	GCF_001753205.1
c__Bacilli	s__Sporosarcina ureae	GCF_002081995	functional	GCF_002081995.1	GCF_000425545.1
c__Bacilli	s__Cytobacillus dafuensis	GCF_007995155	functional	GCF_007995155.1	GCF_007995155.1
c__Bacilli	s__Niallia circulans	GCF_013267435	functional	GCF_013267435.1	GCF_001591585.1
c__Bacilli	s__Peribacillus simplex	GCF_002243645	functional	GCF_002243645.1	GCF_002243645.1
c__Bacilli	s__Bacillus_AH lenta	GCF_900478165	functional	GCF_900478165.1	GCF_001591545.1
c__Bacilli	s__Caldifermentibacillus hisashii	GCF_003096215	functional	GCF_003096215.1	GCF_027568575.1
c__Bacilli	s__Bacillus_A wiedmannii	GCF_008807735	functional	GCF_008807735.1	GCF_001583695.1
c__Bacilli	s__Bacillus_A luti	GCF_009739945	functional	GCF_009739945.1	GCF_001884105.1
c__Bacilli	s__Sutcliffiella cohnii	GCF_002250055	functional	GCF_002250055.1	GCF_002250055.1
c__Bacilli	s__Priestia zanthoxyli	GCF_002688605	functional	GCF_002688605.1	GCF_009497655.1
c__Bacilli	s__Bacillus subtilis	GCF_000009045	functional	GCF_000009045.1	GCF_000009045.1
c__Bacilli	s__Bacillus vallismortis	GCF_003667885	functional	GCF_003667885.1	GCF_004116955.1
c__Bacilli	s__Bacillus mojavensis	GCF_012648005	functional	GCF_012648005.1	GCF_031316635.1
c__Bacilli	s__Bacillus paralicheniformis	GCF_002993925	functional	GCF_002993925.1	GCF_001042485.2
c__Bacilli	s__Bacillus glycinifermentans	GCF_900093775	functional	GCF_900093775.1	GCF_001042475.2
c__Bacilli	s__Bacillus xiamenensis	GCF_001857925	functional	GCF_001857925.1	GCF_000300535.1
c__Bacilli	s__Metabacillus weihaiensis	GCF_001889165	functional	GCF_001889165.1	GCF_001889165.1
c__Bacilli	s__Geobacillus subterraneus	GCF_001618685	functional	GCF_001618685.1	GCF_001618685.1
c__Bacilli	s__Geobacillus thermoleovorans	GCF_000009785	functional	GCF_000009785.1	GCF_001610955.1
c__Bacilli	s__Parageobacillus thermoglucosidasius	GCF_001700985	functional	GCF_001700985.1	GCF_001295365.1
c__Bacilli	s__Anoxybacillus_A amylolyticus	GCF_001634285	functional	GCF_001634285.1	GCF_001634285.1
c__Bacilli	s__Oceanobacillus iheyensis	GCF_000011245	functional	GCF_000011245.1	GCF_000011245.1
c__Bacilli	s__Virgibacillus halodenitrificans	GCF_001878675	functional	GCF_001878675.1	GCF_001310895.1
c__Bacilli	s__Virgibacillus_F phasianinus	GCF_002216775	functional	GCF_002216775.1	GCF_002216775.1
c__Bacilli	s__Terribacillus saccharophilus	GCF_000725365	functional	GCF_000725365.1	GCF_900110015.1
c__Bacilli	s__Radiobacillus deserti	GCF_007301515	functional	GCF_007301515.1	GCF_007301515.1
c__Bacilli	s__Halobacillus halophilus	GCF_000284515	functional	GCF_000284515.1	GCF_000284515.1
c__Bacilli	s__Salisediminibacterium beveridgei	GCF_001721685	functional	GCF_001721685.1	GCF_001721685.1
c__Bacilli	s__Salicibibacter kimchii	GCF_003336365	functional	GCF_003336365.1	GCF_003336365.1
c__Bacilli	s__Alkalihalophilus pseudofirmus	GCF_000005825	functional	GCF_000005825.2	GCF_029094545.1
c__Bacilli	s__Anaerobacillus isosaccharinicus	GCF_001866075	functional	GCF_001866075.3	GCF_001866075.3
c__Bacilli	s__Sporolactobacillus terrae	GCF_009176625	functional	GCF_009176625.1	GCF_000648615.1
c__Bacilli	s__Exiguobacterium_A artemiae	GCF_000019905	functional	GCF_000019905.1	GCF_025234645.1
c__Bacilli	s__Brevibacillus agri	GCF_004117055	functional	GCF_004117055.1	GCF_004117055.1
c__Bacilli	s__Aneurinibacillus soli	GCF_002355375	functional	GCF_002355375.1	GCF_002355375.1
c__Bacilli	s__Staphylospora marina	GCF_003856495	functional	GCF_003856495.1	GCF_003856495.1
c__Bacilli	s__Kroppenstedtia_A pulmonis	GCF_013265585	functional	GCF_013265585.1	GCF_013265585.1
c__Bacilli	s__Paenibacillus borealis	GCF_000758665	functional	GCF_000758665.1	GCF_000758665.1
c__Bacilli	s__Paenibacillus jilunlii	GCF_010450915	functional	GCF_010450915.1	GCF_900102965.1
c__Bacilli	s__Paenibacillus donghaensis	GCF_002192415	functional	GCF_002192415.1	GCF_002192415.1
c__Bacilli	s__Paenibacillus sabinae	GCF_000612505	functional	GCF_000612505.1	GCF_000612505.1
c__Bacilli	s__Paenibacillus favisporus	GCF_009363095	functional	GCF_009363095.1	GCF_040545415.1
c__Bacilli	s__Paenibacillus ihbetae	GCF_002741055	functional	GCF_002741055.1	GCF_002741055.1
c__Bacilli	s__Paenibacillus terrae_B	GCF_000235585	functional	GCF_000235585.1	GCF_000235585.1
c__Bacilli	s__Paenibacillus brasilensis	GCF_009363115	functional	GCF_009363115.1	GCF_030814985.1
c__Bacilli	s__Paenibacillus_J bovis	GCF_001421015	functional	GCF_001421015.2	GCF_001421015.2
c__Bacilli	s__Fontibacillus lentus	GCF_003931855	functional	GCF_003931855.1	GCF_003931855.1
c__Bacilli	s__Paenibacillus_K guangzhouensis	GCF_009363075	functional	GCF_009363075.1	GCF_009363075.1
c__Bacilli	s__Paenibacillus_Z albus	GCF_003952225	functional	GCF_003952225.1	GCF_003952225.1
c__Bacilli	s__Paenibacillus_Z rhizovicinus	GCF_010365285	functional	GCF_010365285.1	GCF_010365285.1
c__Bacilli	s__Thermobacillus xylanilyticus	GCF_000227705	functional	GCF_000227705.2	GCF_907165215.1
c__Bacilli	s__Cohnella candidum	GCF_003713065	functional	GCF_003713065.1	GCF_003713065.1
c__Bacilli	s__Paenibacillus_F chitinolyticus	GCF_004117095	functional	GCF_004117095.1	GCF_000739915.1
c__Bacilli	s__Paenibacillus_G mucilaginosus	GCF_000258535	functional	GCF_000258535.2	GCF_000250655.1
c__Bacilli	s__Paenibacillus_AC psychroresistens	GCF_009728935	functional	GCF_009728935.1	GCF_009728935.1
c__Bacilli	s__Kyrpidia tusciae	GCF_000092905	functional	GCF_000092905.1	GCF_000092905.1
c__Bacilli	s__Tumebacillus_A avium	GCF_002162355	functional	GCF_002162355.1	GCF_002162355.1

## Sheet: Fig. 3c, Bacilli purine excess
index	GCF	CDS_IG	leS_laS	AT_GC	statistic	value	skew_metric	rho_homolog	s	colors
40	GCF_000005825.2	CDS	leS		mean	9.38476	AG-TC	functional	s__Alkalihalophilus pseudofirmus	functional
40	GCF_000008445.1	CDS	leS		mean	12.4961	AG-TC	functional	s__Bacillus_A anthracis	functional
40	GCF_000009045.1	CDS	leS		mean	8.83707	AG-TC	functional	s__Bacillus subtilis	functional
40	GCF_000009785.1	CDS	leS		mean	6.6467	AG-TC	functional	s__Geobacillus thermoleovorans	functional
40	GCF_000011145.1	CDS	leS		mean	8.24646	AG-TC	functional	s__Halalkalibacterium halodurans	functional
40	GCF_000011245.1	CDS	leS		mean	10.863	AG-TC	functional	s__Oceanobacillus iheyensis	functional
40	GCF_000011645.1	CDS	leS		mean	8.4447	AG-TC	functional	s__Bacillus licheniformis	functional
40	GCF_000013425.1	CDS	leS		mean	11.0096	AG-TC	functional	s__Staphylococcus aureus	functional
40	GCF_000014425.1	CDS	leS		mean	7.60828	AG-TC	none	s__Lactobacillus gasseri	none
40	GCF_000014505.1	CDS	leS		mean	8.14483	AG-TC	functional	s__Pediococcus pentosaceus	functional
40	GCF_000019245.4	CDS	leS		mean	3.00262	AG-TC	none	s__Lacticaseibacillus paracasei	none
40	GCF_000019905.1	CDS	leS		mean	6.56929	AG-TC	functional	s__Exiguobacterium_A artemiae	functional
40	GCF_000021205.1	CDS	leS		mean	12.5058	AG-TC	functional	s__Bacillus_A cereus	functional
40	GCF_000024285.1	CDS	leS		mean	3.06008	AG-TC	functional	s__Alicyclobacillus acidocaldarius	functional
40	GCF_000026605.1	CDS	leS		mean	4.73319	AG-TC	none	s__Streptococcus equi	none
40	GCF_000026725.1	CDS	leS		mean	4.81514	AG-TC	none	s__Streptococcus suis	none
40	GCF_000027145.1	CDS	leS		mean	9.73559	AG-TC	functional	s__Listeria seeligeri	functional
40	GCF_000092505.1	CDS	leS		mean	5.70016	AG-TC	none	s__Leuconostoc kimchii	none
40	GCF_000092905.1	CDS	leS		mean	6.49128	AG-TC	functional	s__Kyrpidia tusciae	functional
40	GCF_000157355.2	CDS	leS		mean	6.52324	AG-TC	functional	s__Enterococcus_D casseliflavus	functional
40	GCF_000177235.2	CDS	leS		mean	11.1319	AG-TC	functional	s__Evansella cellulosilytica	functional
40	GCF_000185885.1	CDS	leS		mean	8.59816	AG-TC	functional	s__Staphylococcus pseudintermedius	functional
40	GCF_000196035.1	CDS	leS		mean	9.67481	AG-TC	functional	s__Listeria monocytogenes	functional
40	GCF_000221985.1	CDS	leS		mean	5.08338	AG-TC	none	s__Streptococcus pseudopneumoniae	none
40	GCF_000227705.2	CDS	leS		mean	5.28246	AG-TC	functional	s__Thermobacillus xylanilyticus	functional
40	GCF_000235585.1	CDS	leS		mean	6.84847	AG-TC	functional	s__Paenibacillus terrae_B	functional
40	GCF_000237995.1	CDS	leS		mean	8.11985	AG-TC	functional	s__Pediococcus claussenii	functional
40	GCF_000253395.1	CDS	leS		mean	2.93378	AG-TC	none	s__Streptococcus thermophilus	none
40	GCF_000258535.2	CDS	leS		mean	5.36537	AG-TC	functional	s__Paenibacillus_G mucilaginosus	functional
40	GCF_000283615.1	CDS	leS		mean	8.94803	AG-TC	functional	s__Tetragenococcus halophilus	functional
40	GCF_000284515.1	CDS	leS		mean	8.4746	AG-TC	functional	s__Halobacillus halophilus	functional
40	GCF_000298875.1	CDS	leS		mean	5.94806	AG-TC	none	s__Leuconostoc gelidum	none
40	GCF_000307165.1	CDS	leS		mean	9.41913	AG-TC	functional	s__Amphibacillus xylanus	functional
40	GCF_000389675.2	CDS	leS		mean	6.99303	AG-TC	none	s__Lactobacillus acidophilus	none
40	GCF_000468955.1	CDS	leS		mean	6.29891	AG-TC	none	s__Lactococcus cremoris	none
40	GCF_000473245.1	CDS	leS		mean	8.59326	AG-TC	functional	s__Bacillus_AB infantis	functional
40	GCF_000612505.1	CDS	leS		mean	5.83404	AG-TC	functional	s__Paenibacillus sabinae	functional
40	GCF_000709415.1	CDS	leS		mean	10.4992	AG-TC	functional	s__Staphylococcus xylosus	functional
40	GCF_000724775.3	CDS	leS		mean	8.49737	AG-TC	functional	s__Lysinibacillus fusiformis	functional
40	GCF_000725365.1	CDS	leS		mean	6.57905	AG-TC	functional	s__Terribacillus saccharophilus	functional
40	GCF_000756615.1	CDS	leS		mean	6.49001	AG-TC	functional	s__Paenibacillus durus	functional
40	GCF_000758665.1	CDS	leS		mean	6.05129	AG-TC	functional	s__Paenibacillus borealis	functional
40	GCF_000758685.1	CDS	leS		mean	5.8907	AG-TC	functional	s__Paenibacillus stellifer	functional
40	GCF_000758705.1	CDS	leS		mean	6.03362	AG-TC	functional	s__Paenibacillus graminis	functional
40	GCF_000763515.1	CDS	leS		mean	9.43953	AG-TC	functional	s__Listeria ivanovii	functional
40	GCF_000785105.2	CDS	leS		mean	6.61564	AG-TC	none	s__Lentilactobacillus curieae	none
40	GCF_000816085.1	CDS	leS		mean	8.52714	AG-TC	functional	s__Staphylococcus hyicus	functional
40	GCF_000829055.1	CDS	leS		mean	4.38545	AG-TC	none	s__Lacticaseibacillus casei	none
40	GCF_000829395.1	CDS	leS		mean	7.16806	AG-TC	none	s__Paucilactobacillus hokkaidonensis	none
40	GCF_000831645.3	CDS	leS		mean	5.86716	AG-TC	none	s__Companilactobacillus heilongjiangensis	none
40	GCF_000972685.1	CDS	leS		mean	9.22561	AG-TC	functional	s__Bacillus altitudinis	functional
40	GCF_000981585.1	CDS	leS		mean	5.94941	AG-TC	functional	s__Paenibacillus riograndensis	functional
40	GCF_001005905.1	CDS	leS		mean	10.3914	AG-TC	functional	s__Salinicoccus halodurans	functional
40	GCF_001011095.1	CDS	leS		mean	11.2963	AG-TC	functional	s__Ligilactobacillus salivarius	functional
40	GCF_001028645.1	CDS	leS		mean	8.95446	AG-TC	functional	s__Staphylococcus capitis	functional
40	GCF_001050115.1	CDS	leS		mean	9.18077	AG-TC	functional	s__Bacillus_O smithii	functional
40	GCF_001050435.1	CDS	leS		mean	4.58943	AG-TC	none	s__Levilactobacillus koreensis	none
40	GCF_001050475.1	CDS	leS		mean	6.66011	AG-TC	none	s__Companilactobacillus ginsenosidimutans	none
40	GCF_001186155.3	CDS	leS		mean	8.6867	AG-TC	functional	s__Planococcus versutus	functional
40	GCF_001187595.1	CDS	leS		mean	8.82256	AG-TC	functional	s__Anoxybacillus gonensis	functional
40	GCF_001267845.1	CDS	leS		mean	4.8596	AG-TC	none	s__Streptococcus pyogenes	none
40	GCF_001307805.1	CDS	leS		mean	8.48709	AG-TC	functional	s__Lentibacillus amyloliquefaciens	functional
40	GCF_001412635.1	CDS	leS		mean	6.4894	AG-TC	none	s__Streptococcus anginosus	none
40	GCF_001421015.2	CDS	leS		mean	5.92828	AG-TC	functional	s__Paenibacillus_J bovis	functional
40	GCF_001432245.1	CDS	leS		mean	10.7979	AG-TC	functional	s__Staphylococcus equorum	functional
40	GCF_001465255.1	CDS	leS		mean	6.37228	AG-TC	functional	s__Paenibacillus_G naphthalenovorans	functional
40	GCF_001465795.2	CDS	leS		mean	7.03504	AG-TC	functional	s__Planococcus rifietoensis	functional
40	GCF_001518795.1	CDS	leS		mean	6.15087	AG-TC	functional	s__Aerococcus urinaeequi	functional
40	GCF_001543105.1	CDS	leS		mean	7.85775	AG-TC	functional	s__Aerococcus christensenii	functional
40	GCF_001543175.1	CDS	leS		mean	3.60814	AG-TC	functional	s__Aerococcus urinae	functional
40	GCF_001543245.1	CDS	leS		mean	2.08889	AG-TC	none	s__Aerococcus urinaehominis	none
40	GCF_001545095.1	CDS	leS		mean	7.01671	AG-TC	none	s__Erysipelothrix larvae	none
40	GCF_001558215.1	CDS	leS		mean	2.49766	AG-TC	none	s__Streptococcus mutans	none
40	GCF_001558775.1	CDS	leS		mean	7.85727	AG-TC	functional	s__Staphylococcus lugdunensis	functional
40	GCF_001564455.1	CDS	leS		mean	7.28139	AG-TC	none	s__Faecalibaculum rodentium	none
40	GCF_001590685.1	CDS	leS		mean	8.87776	AG-TC	functional	s__Sporosarcina psychrophila	functional
40	GCF_001598035.1	CDS	leS		mean	3.80337	AG-TC	none	s__Streptococcus halotolerans	none
40	GCF_001611155.1	CDS	leS		mean	7.10393	AG-TC	functional	s__Pediococcus damnosus	functional
40	GCF_001611955.1	CDS	leS		mean	9.23965	AG-TC	functional	s__Staphylococcus haemolyticus	functional
40	GCF_001618685.1	CDS	leS		mean	6.27689	AG-TC	functional	s__Geobacillus subterraneus	functional
40	GCF_001623565.1	CDS	leS		mean	6.20617	AG-TC	none	s__Streptococcus marmotae	none
40	GCF_001629705.1	CDS	leS		mean	9.27285	AG-TC	functional	s__Fictibacillus phosphorivorans_A	functional
40	GCF_001634285.1	CDS	leS		mean	8.98109	AG-TC	functional	s__Anoxybacillus_A amylolyticus	functional
40	GCF_001642085.1	CDS	leS		mean	3.60281	AG-TC	none	s__Streptococcus pantholopis	none
40	GCF_001644605.1	CDS	leS		mean	6.12895	AG-TC	functional	s__Paenibacillus_N swuensis	functional
40	GCF_001685395.1	CDS	leS		mean	6.12975	AG-TC	functional	s__Fontibacillus yonginensis	functional
40	GCF_001685435.2	CDS	leS		mean	9.83799	AG-TC	functional	s__Salimicrobium album	functional
40	GCF_001687565.2	CDS	leS		mean	7.77678	AG-TC	functional	s__Planococcus antarcticus	functional
40	GCF_001687585.2	CDS	leS		mean	8.90459	AG-TC	functional	s__Planococcus halocryophilus	functional
40	GCF_001687605.2	CDS	leS		mean	7.2651	AG-TC	functional	s__Planococcus plakortidis	functional
40	GCF_001687625.2	CDS	leS		mean	6.88632	AG-TC	functional	s__Planococcus maritimus	functional
40	GCF_001687665.2	CDS	leS		mean	8.94222	AG-TC	functional	s__Planococcus donghaensis	functional
40	GCF_001700985.1	CDS	leS		mean	8.83529	AG-TC	functional	s__Parageobacillus thermoglucosidasius	functional
40	GCF_001702115.1	CDS	leS		mean	7.61005	AG-TC	none	s__Fructilactobacillus lindneri	none
40	GCF_001702155.1	CDS	leS		mean	4.29699	AG-TC	none	s__Secundilactobacillus paracollinoides	none
40	GCF_001703555.1	CDS	leS		mean	10.4671	AG-TC	functional	s__Carnobacterium divergens	functional
40	GCF_001708305.1	CDS	leS		mean	6.46812	AG-TC	none	s__Streptococcus himalayensis	none
40	GCF_001721685.1	CDS	leS		mean	8.26109	AG-TC	functional	s__Salisediminibacterium beveridgei	functional
40	GCF_001753205.1	CDS	leS		mean	9.60373	AG-TC	functional	s__Sporosarcina ureilytica	functional
40	GCF_001761545.1	CDS	leS		mean	4.36913	AG-TC	none	s__Weissella soli	none
40	GCF_001857925.1	CDS	leS		mean	9.06603	AG-TC	functional	s__Bacillus xiamenensis	functional
40	GCF_001870205.1	CDS	leS		mean	10.799	AG-TC	functional	s__Vagococcus teuberi	functional
40	GCF_001878675.1	CDS	leS		mean	11.0376	AG-TC	functional	s__Virgibacillus halodenitrificans	functional
40	GCF_001889165.1	CDS	leS		mean	9.92516	AG-TC	functional	s__Metabacillus weihaiensis	functional
40	GCF_001891125.1	CDS	leS		mean	6.06503	AG-TC	none	s__Leuconostoc suionicum	none
40	GCF_001902315.1	CDS	leS		mean	10.0777	AG-TC	functional	s__Staphylococcus succinus	functional
40	GCF_001922025.1	CDS	leS		mean	4.63971	AG-TC	none	s__Lentilactobacillus parabuchneri	none
40	GCF_001922405.1	CDS	leS		mean	9.93342	AG-TC	functional	s__Staphylococcus condimenti	functional
40	GCF_001932615.1	CDS	leS		mean	6.78086	AG-TC	none	s__Weissella thailandensis	none
40	GCF_001936235.1	CDS	leS		mean	6.70459	AG-TC	none	s__Lactobacillus jensenii	none
40	GCF_001936335.1	CDS	leS		mean	6.50294	AG-TC	none	s__Amylolactobacillus amylophilus	none
40	GCF_001951175.1	CDS	leS		mean	6.33243	AG-TC	none	s__Companilactobacillus crustorum	none
40	GCF_001971585.1	CDS	leS		mean	8.37712	AG-TC	none	s__Companilactobacillus allii	none
40	GCF_001989575.1	CDS	leS		mean	11.0244	AG-TC	functional	s__Abyssicoccus albus	functional
40	GCF_002003265.1	CDS	leS		mean	7.44374	AG-TC	functional	s__Paenibacillus_H larvae	functional
40	GCF_002005165.1	CDS	leS		mean	7.57982	AG-TC	none	s__Novibacillus thermophilus	none
40	GCF_002005405.1	CDS	leS		mean	7.44506	AG-TC	functional	s__Jeotgalibaca dankookensis	functional
40	GCF_002009235.1	CDS	leS		mean	8.28917	AG-TC	functional	s__Planococcus kocurii	functional
40	GCF_002081995.1	CDS	leS		mean	8.27206	AG-TC	functional	s__Sporosarcina ureae	functional
40	GCF_002097535.1	CDS	leS		mean	8.40545	AG-TC	functional	s__Halobacillus mangrovi	functional
40	GCF_002101335.1	CDS	leS		mean	7.1436	AG-TC	functional	s__Staphylococcus lutrae	functional
40	GCF_002162355.1	CDS	leS		mean	5.96907	AG-TC	functional	s__Tumebacillus_A avium	functional
40	GCF_002192415.1	CDS	leS		mean	6.27525	AG-TC	functional	s__Paenibacillus donghaensis	functional
40	GCF_002197645.1	CDS	leS		mean	9.8109	AG-TC	functional	s__Enterococcus wangshanyuanii	functional
40	GCF_002208805.2	CDS	leS		mean	6.77981	AG-TC	functional	s__Staphylococcus pettenkoferi	functional
40	GCF_002216775.1	CDS	leS		mean	9.92992	AG-TC	functional	s__Virgibacillus_F phasianinus	functional
40	GCF_002224365.1	CDS	leS		mean	9.97812	AG-TC	functional	s__Virgibacillus_F necropolis	functional
40	GCF_002240415.1	CDS	leS		mean	6.81246	AG-TC	functional	s__Paenibacillus kribbensis	functional
40	GCF_002243515.1	CDS	leS		mean	6.37277	AG-TC	functional	s__Tumebacillus_A algifaecis	functional
40	GCF_002243625.1	CDS	leS		mean	9.55071	AG-TC	functional	s__Aeribacillus composti	functional
40	GCF_002243645.1	CDS	leS		mean	9.2217	AG-TC	functional	s__Peribacillus simplex	functional
40	GCF_002243665.1	CDS	leS		mean	6.68846	AG-TC	functional	s__Geobacillus thermocatenulatus	functional
40	GCF_002250055.1	CDS	leS		mean	10.4704	AG-TC	functional	s__Sutcliffiella cohnii	functional
40	GCF_002250945.2	CDS	leS		mean	12.1802	AG-TC	functional	s__Bacillus_A cytotoxicus	functional
40	GCF_002276165.1	CDS	leS		mean	10.2712	AG-TC	functional	s__Cytobacillus kochii	functional
40	GCF_002278015.2	CDS	leS		mean	9.37768	AG-TC	functional	s__Enterococcus_B hirae	functional
40	GCF_002290025.1	CDS	leS		mean	8.96561	AG-TC	functional	s__Enterococcus_B thailandicus	functional
40	GCF_002310475.1	CDS	leS		mean	4.90761	AG-TC	none	s__Lactococcus_A raffinolactis	none
40	GCF_002355215.1	CDS	leS		mean	3.67638	AG-TC	none	s__Streptococcus troglodytae	none
40	GCF_002355375.1	CDS	leS		mean	9.08508	AG-TC	functional	s__Aneurinibacillus soli	functional
40	GCF_002442515.1	CDS	leS		mean	8.80966	AG-TC	functional	s__Brochothrix thermosphacta	functional
40	GCF_002688605.1	CDS	leS		mean	8.97224	AG-TC	functional	s__Priestia zanthoxyli	functional
40	GCF_002706425.1	CDS	leS		mean	3.65891	AG-TC	functional	s__Loigolactobacillus coryniformis	functional
40	GCF_002706745.1	CDS	leS		mean	6.58954	AG-TC	none	s__Companilactobacillus farciminis	none
40	GCF_002706795.1	CDS	leS		mean	8.41277	AG-TC	functional	s__Brevibacillus_B laterosporus	functional
40	GCF_002741055.1	CDS	leS		mean	6.6813	AG-TC	functional	s__Paenibacillus ihbetae	functional
40	GCF_002762335.1	CDS	leS		mean	8.96658	AG-TC	none	s__Companilactobacillus metriopterae	none
40	GCF_002804065.1	CDS	leS		mean	6.49311	AG-TC	functional	s__Kyrpidia spormannii	functional
40	GCF_002813755.1	CDS	leS		mean	9.3396	AG-TC	functional	s__Enterococcus_B mundtii	functional
40	GCF_002849835.1	CDS	leS		mean	10.3443	AG-TC	functional	s__Virgibacillus dokdonensis	functional
40	GCF_002849915.1	CDS	leS		mean	6.7649	AG-TC	none	s__Lactobacillus helveticus	none
40	GCF_002850055.1	CDS	leS		mean	6.46346	AG-TC	functional	s__Liquorilactobacillus nagelii	functional
40	GCF_002953735.1	CDS	leS		mean	4.6146	AG-TC	none	s__Streptococcus pluranimalium	none
40	GCF_002966535.1	CDS	leS		mean	2.66582	AG-TC	none	s__Oenococcus oeni	none
40	GCF_002982115.1	CDS	leS		mean	8.93887	AG-TC	functional	s__Lysinibacillus sphaericus	functional
40	GCF_002982135.1	CDS	leS		mean	6.74398	AG-TC	functional	s__Pediococcus inopinatus	functional
40	GCF_002993925.1	CDS	leS		mean	8.40893	AG-TC	functional	s__Bacillus paralicheniformis	functional
40	GCF_003012915.1	CDS	leS		mean	9.23799	AG-TC	functional	s__Staphylococcus felis	functional
40	GCF_003096215.1	CDS	leS		mean	9.60066	AG-TC	functional	s__Caldifermentibacillus hisashii	functional
40	GCF_003150935.1	CDS	leS		mean	6.27855	AG-TC	none	s__Lactobacillus apis	none
40	GCF_003151025.1	CDS	leS		mean	5.86275	AG-TC	none	s__Lactobacillus kullabergensis	none
40	GCF_003172975.1	CDS	leS		mean	1.58547	AG-TC	none	s__Streptococcus sobrinus	none
40	GCF_003173695.1	CDS	leS		mean	5.28653	AG-TC	none	s__Lactobacillus helsingborgensis	none
40	GCF_003269405.1	CDS	leS		mean	4.44458	AG-TC	functional	s__Lactiplantibacillus plantarum	functional
40	GCF_003336365.1	CDS	leS		mean	8.11619	AG-TC	functional	s__Salicibibacter kimchii	functional
40	GCF_003410415.1	CDS	leS		mean	9.25213	AG-TC	functional	s__Peribacillus butanolivorans	functional
40	GCF_003522965.1	CDS	leS		mean	4.06286	AG-TC	none	s__Bombilactobacillus bombi	none
40	GCF_003534205.1	CDS	leS		mean	10.1944	AG-TC	functional	s__Listeria_A weihenstephanensis	functional
40	GCF_003546865.1	CDS	leS		mean	6.47117	AG-TC	functional	s__Suicoccus acidiformans	functional
40	GCF_003584685.1	CDS	leS		mean	7.33103	AG-TC	none	s__Lactobacillus paragasseri	none
40	GCF_003595525.1	CDS	leS		mean	5.18165	AG-TC	none	s__Streptococcus respiraculi	none
40	GCF_003606365.2	CDS	leS		mean	6.17171	AG-TC	none	s__Companilactobacillus zhachilii	none
40	GCF_003609975.1	CDS	leS		mean	4.80996	AG-TC	none	s__Streptococcus ruminantium	none
40	GCF_003627135.1	CDS	leS		mean	4.26459	AG-TC	none	s__Streptococcus ilei	none
40	GCF_003627155.1	CDS	leS		mean	4.7625	AG-TC	none	s__Streptococcus gwangjuense	none
40	GCF_003641145.1	CDS	leS		mean	5.14026	AG-TC	functional	s__Lactiplantibacillus paraplantarum	functional
40	GCF_003641185.1	CDS	leS		mean	4.67978	AG-TC	functional	s__Lactiplantibacillus pentosus	functional
40	GCF_003667885.1	CDS	leS		mean	8.85211	AG-TC	functional	s__Bacillus vallismortis	functional
40	GCF_003713065.1	CDS	leS		mean	4.59228	AG-TC	functional	s__Cohnella candidum	functional
40	GCF_003795125.1	CDS	leS		mean	8.50086	AG-TC	functional	s__Tetragenococcus osmophilus	functional
40	GCF_003812505.1	CDS	leS		mean	10.0721	AG-TC	functional	s__Staphylococcus hominis	functional
40	GCF_003856495.1	CDS	leS		mean	6.79485	AG-TC	functional	s__Staphylospora marina	functional
40	GCF_003925875.1	CDS	leS		mean	5.88407	AG-TC	none	s__Intestinibaculum porci	none
40	GCF_003931795.1	CDS	leS		mean	6.05137	AG-TC	none	s__Erysipelothrix piscisicarius	none
40	GCF_003931855.1	CDS	leS		mean	7.77668	AG-TC	functional	s__Fontibacillus lentus	functional
40	GCF_003945345.1	CDS	leS		mean	5.54672	AG-TC	functional	s__Paenibacillus_Z baekrokdamisoli	functional
40	GCF_003952225.1	CDS	leS		mean	5.76616	AG-TC	functional	s__Paenibacillus_Z albus	functional
40	GCF_003955755.1	CDS	leS		mean	9.30456	AG-TC	functional	s__Jeotgalibaca ciconiae	functional
40	GCF_003966625.1	CDS	leS		mean	9.88104	AG-TC	functional	s__Staphylococcus caprae	functional
40	GCF_003991425.1	CDS	leS		mean	6.90814	AG-TC	functional	s__Fontibacillus lutimineralis	functional
40	GCF_003999355.1	CDS	leS		mean	5.46256	AG-TC	none	s__Lactobacillus amylolyticus	none
40	GCF_004006435.1	CDS	leS		mean	7.88221	AG-TC	functional	s__Bacillus halotolerans	functional
40	GCF_004101845.1	CDS	leS		mean	6.21474	AG-TC	none	s__Latilactobacillus curvatus	none
40	GCF_004102045.2	CDS	leS		mean	2.18845	AG-TC	none	s__Oenococcus sicerae	none
40	GCF_004117055.1	CDS	leS		mean	7.27662	AG-TC	functional	s__Brevibacillus agri	functional
40	GCF_004117095.1	CDS	leS		mean	5.69508	AG-TC	functional	s__Paenibacillus_F chitinolyticus	functional
40	GCF_004135365.1	CDS	leS		mean	6.1822	AG-TC	functional	s__Pristimantibacillus protaetiae	functional
40	GCF_004295585.1	CDS	leS		mean	6.21555	AG-TC	functional	s__Cohnella abietis	functional
40	GCF_004358325.1	CDS	leS		mean	6.19585	AG-TC	none	s__Periweissella cryptocerci	none
40	GCF_004359375.1	CDS	leS		mean	2.18815	AG-TC	none	s__Acetilactobacillus jinshanensis	none
40	GCF_004367585.1	CDS	leS		mean	8.00846	AG-TC	functional	s__Paenisporosarcina antarctica	functional
40	GCF_004379295.1	CDS	leS		mean	9.76438	AG-TC	functional	s__Sporosarcina pasteurii	functional
40	GCF_004771075.1	CDS	leS		mean	5.97754	AG-TC	none	s__Weissella confusa	none
40	GCF_005577315.1	CDS	leS		mean	9.66264	AG-TC	functional	s__Priestia flexa	functional
40	GCF_005886755.1	CDS	leS		mean	8.67429	AG-TC	functional	s__Thermoactinomyces vulgaris	functional
40	GCF_005960665.1	CDS	leS		mean	4.87638	AG-TC	functional	s__Exiguobacterium mexicanum_A	functional
40	GCF_006007945.1	CDS	leS		mean	6.91219	AG-TC	none	s__Companilactobacillus futsaii	none
40	GCF_006094375.1	CDS	leS		mean	9.28898	AG-TC	functional	s__Staphylococcus epidermidis	functional
40	GCF_006542275.1	CDS	leS		mean	5.92158	AG-TC	functional	s__Saccharibacillus brassicae	functional
40	GCF_006704205.1	CDS	leS		mean	9.5853	AG-TC	functional	s__Cytobacillus solani	functional
40	GCF_006740305.1	CDS	leS		mean	4.38874	AG-TC	none	s__Lactobacillus delbrueckii	none
40	GCF_006740705.1	CDS	leS		mean	7.56074	AG-TC	functional	s__Salicibibacter halophilus	functional
40	GCF_007301515.1	CDS	leS		mean	9.86764	AG-TC	functional	s__Radiobacillus deserti	functional
40	GCF_007954525.1	CDS	leS		mean	4.93348	AG-TC	none	s__Leuconostoc carnosum	none
40	GCF_007954785.1	CDS	leS		mean	5.15851	AG-TC	none	s__Leuconostoc citreum	none
40	GCF_007995155.1	CDS	leS		mean	9.43239	AG-TC	functional	s__Cytobacillus dafuensis	functional
40	GCF_008033155.1	CDS	leS		mean	7.14344	AG-TC	none	s__Secundilactobacillus malefermentans	none
40	GCF_008244765.1	CDS	leS		mean	9.00481	AG-TC	functional	s__Bacillus safensis	functional
40	GCF_008369725.1	CDS	leS		mean	8.1794	AG-TC	functional	s__Paenibacillus antarcticus	functional
40	GCF_008694105.1	CDS	leS		mean	1.6591	AG-TC	none	s__Schleiferilactobacillus harbinensis	none
40	GCF_008803015.1	CDS	leS		mean	3.79986	AG-TC	none	s__Streptococcus ratti	none
40	GCF_008807735.1	CDS	leS		mean	12.7808	AG-TC	functional	s__Bacillus_A wiedmannii	functional
40	GCF_008831385.1	CDS	leS		mean	3.31746	AG-TC	none	s__Lapidilactobacillus dextrinicus	none
40	GCF_008831485.1	CDS	leS		mean	5.78076	AG-TC	none	s__Lactobacillus acetotolerans	none
40	GCF_008876665.1	CDS	leS		mean	3.82051	AG-TC	none	s__Limosilactobacillus frumenti	none
40	GCF_008973485.1	CDS	leS		mean	10.2931	AG-TC	functional	s__Psychrobacillus glaciei	functional
40	GCF_009025875.1	CDS	leS		mean	6.95595	AG-TC	none	s__Latilactobacillus graminis	none
40	GCF_009176625.1	CDS	leS		mean	5.67286	AG-TC	functional	s__Sporolactobacillus terrae	functional
40	GCF_009362935.1	CDS	leS		mean	5.44543	AG-TC	none	s__Limosilactobacillus vaginalis	none
40	GCF_009363075.1	CDS	leS		mean	6.67955	AG-TC	functional	s__Paenibacillus_K guangzhouensis	functional
40	GCF_009363095.1	CDS	leS		mean	4.05234	AG-TC	functional	s__Paenibacillus favisporus	functional
40	GCF_009363115.1	CDS	leS		mean	7.2752	AG-TC	functional	s__Paenibacillus brasilensis	functional
40	GCF_009428965.1	CDS	leS		mean	1.82176	AG-TC	none	s__Limosilactobacillus pontis	none
40	GCF_009496955.1	CDS	leS		mean	6.26491	AG-TC	none	s__Fructilactobacillus fructivorans	none
40	GCF_009496975.1	CDS	leS		mean	6.61851	AG-TC	none	s__Fructilactobacillus sanfranciscensis	none
40	GCF_009676365.1	CDS	leS		mean	5.63175	AG-TC	none	s__Latilactobacillus sakei	none
40	GCF_009728935.1	CDS	leS		mean	6.02385	AG-TC	functional	s__Paenibacillus_AC psychroresistens	functional
40	GCF_009730315.1	CDS	leS		mean	13.8993	AG-TC	functional	s__Gemella morbillorum	functional
40	GCF_009739535.1	CDS	leS		mean	3.91429	AG-TC	none	s__Lentilactobacillus kefiri	none
40	GCF_009739945.1	CDS	leS		mean	12.0717	AG-TC	functional	s__Bacillus_A luti	functional
40	GCF_009758075.1	CDS	leS		mean	4.4183	AG-TC	none	s__Streptococcus equinus	none
40	GCF_009913915.1	CDS	leS		mean	5.81635	AG-TC	none	s__Leuconostoc mesenteroides	none
40	GCF_009933595.1	CDS	leS		mean	7.25778	AG-TC	functional	s__Ligilactobacillus animalis	functional
40	GCF_010119935.1	CDS	leS		mean	5.56547	AG-TC	functional	s__Paenibacillus_Z lycopersici	functional
40	GCF_010120755.1	CDS	leS		mean	9.03418	AG-TC	functional	s__Enterococcus_B faecium	functional
40	GCF_010365285.1	CDS	leS		mean	4.7493	AG-TC	functional	s__Paenibacillus_Z rhizovicinus	functional
40	GCF_010450915.1	CDS	leS		mean	5.97744	AG-TC	functional	s__Paenibacillus jilunlii	functional
40	GCF_010537335.1	CDS	leS		mean	11.9429	AG-TC	none	s__Amedibacterium intestinale	none
40	GCF_011064785.1	CDS	leS		mean	10.8217	AG-TC	functional	s__Macrococcoides canis	functional
40	GCF_011100465.1	CDS	leS		mean	7.55728	AG-TC	functional	s__Jeotgalibaca arthritidis	functional
40	GCF_011299095.1	CDS	leS		mean	7.62446	AG-TC	functional	s__Jeotgalibaca porci	functional
40	GCF_011397115.1	CDS	leS		mean	8.38462	AG-TC	functional	s__Enterococcus_C saigonensis	functional
40	GCF_011466855.1	CDS	leS		mean	8.2554	AG-TC	functional	s__Staphylococcus agnetis	functional
40	GCF_011765585.1	CDS	leS		mean	5.19423	AG-TC	none	s__Lentilactobacillus hilgardii	none
40	GCF_012225885.1	CDS	leS		mean	8.85745	AG-TC	functional	s__Bacillus tequilensis	functional
40	GCF_012648005.1	CDS	leS		mean	8.87014	AG-TC	functional	s__Bacillus mojavensis	functional
40	GCF_013122255.1	CDS	leS		mean	8.381	AG-TC	functional	s__Bacillus velezensis	functional
40	GCF_013127755.1	CDS	leS		mean	7.76571	AG-TC	functional	s__Pediococcus acidilactici	functional
40	GCF_013265585.1	CDS	leS		mean	7.89073	AG-TC	functional	s__Kroppenstedtia_A pulmonis	functional
40	GCF_013267415.1	CDS	leS		mean	1.96928	AG-TC	none	s__Abiotrophia defectiva	none
40	GCF_013267435.1	CDS	leS		mean	10.8741	AG-TC	functional	s__Niallia circulans	functional
40	GCF_013267695.1	CDS	leS		mean	4.58362	AG-TC	none	s__Streptococcus gallolyticus	none
40	GCF_013282215.1	CDS	leS		mean	7.29801	AG-TC	functional	s__Kroppenstedtia eburnea	functional
40	GCF_013347305.1	CDS	leS		mean	6.80471	AG-TC	functional	s__Paenibacillus barcinonensis	functional
40	GCF_013394005.1	CDS	leS		mean	4.59254	AG-TC	none	s__Furfurilactobacillus rossiae	none
40	GCF_014069315.1	CDS	leS		mean	3.83567	AG-TC	none	s__Levilactobacillus suantsaii	none
40	GCF_014070215.1	CDS	leS		mean	10.9713	AG-TC	functional	s__Mammaliicoccus lentus	functional
40	GCF_014396165.1	CDS	leS		mean	7.48084	AG-TC	none	s__Erysipelothrix inopinata	none
40	GCF_014397255.1	CDS	leS		mean	6.50995	AG-TC	none	s__Weissella diestrammenae	none
40	GCF_014656585.1	CDS	leS		mean	6.42982	AG-TC	none	s__Lactobacillus kefiranofaciens	none
40	GCF_014678925.1	CDS	leS		mean	6.05647	AG-TC	functional	s__Geobacillus zalihae	functional
40	GCF_014789145.1	CDS	leS		mean	5.75677	AG-TC	none	s__Weissella viridescens	none
40	GCF_015326725.1	CDS	leS		mean	8.49228	AG-TC	functional	s__Anoxybacillus_C caldiproteolyticus	functional
40	GCF_015377805.1	CDS	leS		mean	6.41905	AG-TC	none	s__Limosilactobacillus reuteri	none
40	GCF_015582655.1	CDS	leS		mean	9.04124	AG-TC	functional	s__Priestia megaterium_C	functional
40	GCF_015767715.1	CDS	leS		mean	10.0937	AG-TC	functional	s__Enterococcus_B lactis	functional
40	GCF_016028295.1	CDS	leS		mean	8.36766	AG-TC	functional	s__Staphylococcus auricularis	functional
40	GCF_018314255.1	CDS	leS		mean	3.68693	AG-TC	none	s__Lentilactobacillus buchneri	none
40	GCF_900015005.1	CDS	leS		mean	7.53464	AG-TC	none	s__Paucilactobacillus oligofermentans	none
40	GCF_900093775.1	CDS	leS		mean	9.00958	AG-TC	functional	s__Bacillus glycinifermentans	functional
40	GCF_900187005.1	CDS	leS		mean	9.39465	AG-TC	functional	s__Staphylococcus muscae	functional
40	GCF_900187055.1	CDS	leS		mean	10.0999	AG-TC	functional	s__Staphylococcus simiae	functional
40	GCF_900187075.1	CDS	leS		mean	12.232	AG-TC	functional	s__Mammaliicoccus stepanovicii	functional
40	GCF_900187085.1	CDS	leS		mean	3.41536	AG-TC	none	s__Streptococcus merionis	none
40	GCF_900187315.1	CDS	leS		mean	9.82231	AG-TC	functional	s__Listeria welshimeri	functional
40	GCF_900474605.1	CDS	leS		mean	7.94218	AG-TC	functional	s__Enterococcus_E cecorum	functional
40	GCF_900474615.1	CDS	leS		mean	11.4326	AG-TC	functional	s__Mammaliicoccus sciuri	functional
40	GCF_900475025.1	CDS	leS		mean	3.83942	AG-TC	none	s__Streptococcus ferus	none
40	GCF_900475445.1	CDS	leS		mean	4.01144	AG-TC	none	s__Streptococcus cristatus	none
40	GCF_900475625.1	CDS	leS		mean	5.18019	AG-TC	none	s__Levilactobacillus brevis	none
40	GCF_900475675.1	CDS	leS		mean	4.01357	AG-TC	none	s__Streptococcus lutetiensis	none
40	GCF_900475975.1	CDS	leS		mean	6.37871	AG-TC	none	s__Streptococcus intermedius	none
40	GCF_900478165.1	CDS	leS		mean	10.0523	AG-TC	functional	s__Bacillus_AH lenta	functional
40	GCF_900635295.1	CDS	leS		mean	10.383	AG-TC	functional	s__Staphylococcus saprophyticus	functional
40	GCF_900636255.1	CDS	leS		mean	10.4291	AG-TC	functional	s__Staphylococcus warneri	functional
40	GCF_900636445.1	CDS	leS		mean	3.0079	AG-TC	none	s__Streptococcus vestibularis	none
40	GCF_900636505.1	CDS	leS		mean	4.46195	AG-TC	none	s__Streptococcus viridans_A	none
40	GCF_900636575.1	CDS	leS		mean	3.75624	AG-TC	none	s__Streptococcus canis	none
40	GCF_900636685.1	CDS	leS		mean	10.7847	AG-TC	functional	s__Staphylococcus schweitzeri	functional
40	GCF_900637025.1	CDS	leS		mean	4.91453	AG-TC	none	s__Streptococcus oralis	none
40	GCF_900637055.1	CDS	leS		mean	8.00933	AG-TC	functional	s__Brevibacillus brevis	functional
40	GCF_900637075.1	CDS	leS		mean	4.68382	AG-TC	none	s__Streptococcus pseudoporcinus	none
40	GCF_900637845.1	CDS	leS		mean	6.50855	AG-TC	none	s__Erysipelothrix rhusiopathiae	none
40	GCF_900638015.1	CDS	leS		mean	9.48618	AG-TC	functional	s__Listeria grayi	functional
40	GCF_900638055.1	CDS	leS		mean	13.857	AG-TC	functional	s__Gemella haemolysans	functional
40	GCF_900638415.1	CDS	leS		mean	5.80517	AG-TC	none	s__Streptococcus agalactiae	none
40	GCF_901543725.1	CDS	leS		mean	4.19415	AG-TC	none	s__Streptococcus dysgalactiae	none
40	GCF_901544385.1	CDS	leS		mean	5.05043	AG-TC	none	s__Streptococcus gordonii	none
40	GCF_901553735.1	CDS	leS		mean	5.1055	AG-TC	none	s__Streptococcus porcinus	none

## Sheet: Fig. 3d, RTS
B. subtilis brnQ					L. salivarius brnQ					L. buchneri brnQ					L. paracasei brnQ 1					L. paracasei brnQ 2
fragment_sequence	excessC	maximum%T	Rho_target_score		fragment_sequence	excessC	maximum%T	Rho_target_score		fragment_sequence	excessC	maximum%T	Rho_target_score		fragment_sequence	excessC	maximum%T	Rho_target_score		fragment_sequence	excessC	maximum%T	Rho_target_score
ATGTCAAAAAAAGTGTCTGCTTCCTATATCATCATTATAGGATTAATGCTATTTGCATTGTTTTTTGGAGCAGGAAATCTCATTTTTCCGCCTATGCTTGGTCAATTGGCCGGGAAAAATGTATGGGTCGCTAATGCAGGTTTCTTAGTGACCGGAGTTGGATTGCCATTACTGGCTATAACAGCATTTGTTTTTTCGGGTAAACAAAACTTACAGTCGTTAGCCAGCCGTGTTCACCCGGTGTTTGGCATTGTATTTACGACGATTCTCTATTTGGCAATCGGGCCTTTTTTCGCTATC	0	38	-0.519016		ATGGAGAAATTAGTAGAAAGAAAATTAACTAAAAAAGATTATTTTGTCGTTAGTTCGTTGCTATTTGCATTATTTTTCGGAGCTGGGAACTTAATTTTCCCACTACATTTAGGACAATTGGCAGGTCATAATTGGTTTCCTGCTACACTAGGATTTTTAGTAACAGGTGTTTTGTTACCATTGCTATCAGTTCTAGCTATCGCAATCACACGTTCTAAAGGTGTTTATGATGTAGGTTTACCACTAGGCCCAACTTTTGCTTTAGTATTTATGGTATTAATTCATGCTACAATCGGACCA	0	42.6667	-0.42195		ATGGAAAATAATACAAAGAAATTATCATTTAAACATTATCTAATTATTGGTTCAATGTTGTTTGGGATGTTCTTCGGTGCCGGTAACTTGATTTTCCCAATTCACTTGGGACAATTAGCTAGTGCTCACTGGATGTCTGCTGGAATCGGGTTTCTGTTAACTGGAACATTATTGCCTTTACTTGCTATTATTGCGATTGCAGTTACTCACAGTAACGGAATTTATGATCTCGCCAAACCAATCGGCAGCCGCTATGCGACTTTCTTCATGGTATTGGTTTGTGCGACCCTTGGACCCTTA	-0.109135	40.6667	-0.338708		ATGTCACCACAACCCACACTCACAAAGCGCCAGTATTTGACACTAGGGTCACTTTTGTTCGGTATGTTTTTTGGCGCTGGCAATCTGATTTTTCCGATCCACATGGGTCAACTGGCCGGTTCAGCTTGGCTACCAGCGGCAATTGGCTTTTTGCTATCTGCTGTGTTGTTGCCGCTGCTGTCAATCATGGCGATCAGTCTAACCCGTGCGAGTAGTATGTACGATCTTGCTCGACCGGCGGGACATAGCTTCGCATTGTTCTTTCTGCTGGCCACTCATGCGAGTCTAGGCCTGCTGATC	-0.0810811	37.3333	-0.440132		ATGGAATTATCTGAAAAGAAGCTCAAAACCCGCGATTATGTCGTCATTGCATCACTTTTGTTCGGTCTCTTCTTCGGCGCTGGCAATTTAATTTTTCCACTGCACCTCGGTCAAATCGCTGGTGCCAACTGGTTTCCAGCAATGCTTGGCTTCTTAGTCACAGCGGTTGCATTGCCGCTGCTCGGTGTGTTGGCGATTGCCGCTACGCATGCAGAAGGTGTGTATGATATTGGTCGTCCACTTGGCCGCTTTTTCGCTCTTGCTTTCATGGTTTTAATTCACGCTACCATTGGCCCGATG	-0.14041	36.6667	-0.38613
ATTTGCATTGTTTTTTGGAGCAGGAAATCTCATTTTTCCGCCTATGCTTGGTCAATTGGCCGGGAAAAATGTATGGGTCGCTAATGCAGGTTTCTTAGTGACCGGAGTTGGATTGCCATTACTGGCTATAACAGCATTTGTTTTTTCGGGTAAACAAAACTTACAGTCGTTAGCCAGCCGTGTTCACCCGGTGTTTGGCATTGTATTTACGACGATTCTCTATTTGGCAATCGGGCCTTTTTTCGCTATCCCGAGATCAGGAAACGTATCGTTTGAAATTGGGGTAAAACCTTTTTTATC	-0.015873	37.3333	-0.514725		TAGTTCGTTGCTATTTGCATTATTTTTCGGAGCTGGGAACTTAATTTTCCCACTACATTTAGGACAATTGGCAGGTCATAATTGGTTTCCTGCTACACTAGGATTTTTAGTAACAGGTGTTTTGTTACCATTGCTATCAGTTCTAGCTATCGCAATCACACGTTCTAAAGGTGTTTATGATGTAGGTTTACCACTAGGCCCAACTTTTGCTTTAGTATTTATGGTATTAATTCATGCTACAATCGGACCATTATTTGGTACTCCAAGAACAGCTACTGTTTCATTTACGGTTGGTTTGGC	0	40.6667	-0.46355		TTCAATGTTGTTTGGGATGTTCTTCGGTGCCGGTAACTTGATTTTCCCAATTCACTTGGGACAATTAGCTAGTGCTCACTGGATGTCTGCTGGAATCGGGTTTCTGTTAACTGGAACATTATTGCCTTTACTTGCTATTATTGCGATTGCAGTTACTCACAGTAACGGAATTTATGATCTCGCCAAACCAATCGGCAGCCGCTATGCGACTTTCTTCATGGTATTGGTTTGTGCGACCCTTGGACCCTTATTTGCGACACCCCGGACGGCGACAACCCCATTTCAAATTGCCTTTGCCAG	-0.282468	39.3333	-0.168161		ACTTTTGTTCGGTATGTTTTTTGGCGCTGGCAATCTGATTTTTCCGATCCACATGGGTCAACTGGCCGGTTCAGCTTGGCTACCAGCGGCAATTGGCTTTTTGCTATCTGCTGTGTTGTTGCCGCTGCTGTCAATCATGGCGATCAGTCTAACCCGTGCGAGTAGTATGTACGATCTTGCTCGACCGGCGGGACATAGCTTCGCATTGTTCTTTCTGCTGGCCACTCATGCGAGTCTAGGCCTGCTGATCGCGTCCCCGCGTACCGCTACTGTCACATACTCAATTGGCATTGCGCCGTT	-0.0952381	36.6667	-0.437804		ATCACTTTTGTTCGGTCTCTTCTTCGGCGCTGGCAATTTAATTTTTCCACTGCACCTCGGTCAAATCGCTGGTGCCAACTGGTTTCCAGCAATGCTTGGCTTCTTAGTCACAGCGGTTGCATTGCCGCTGCTCGGTGTGTTGGCGATTGCCGCTACGCATGCAGAAGGTGTGTATGATATTGGTCGTCCACTTGGCCGCTTTTTCGCTCTTGCTTTCATGGTTTTAATTCACGCTACCATTGGCCCGATGTTCGGTACACCGCGGACCGCAACCGTGTCCTTTACAACCGGCGTCTTGCC	-0.138961	36.6667	-0.387788
GTCAATTGGCCGGGAAAAATGTATGGGTCGCTAATGCAGGTTTCTTAGTGACCGGAGTTGGATTGCCATTACTGGCTATAACAGCATTTGTTTTTTCGGGTAAACAAAACTTACAGTCGTTAGCCAGCCGTGTTCACCCGGTGTTTGGCATTGTATTTACGACGATTCTCTATTTGGCAATCGGGCCTTTTTTCGCTATCCCGAGATCAGGAAACGTATCGTTTGAAATTGGGGTAAAACCTTTTTTATCAAATGATGCAAGCCCTGTCTCATTGATCATATTTACAATATTATTTTTCG	-0.0529101	38.6667	-0.444624		CACTACATTTAGGACAATTGGCAGGTCATAATTGGTTTCCTGCTACACTAGGATTTTTAGTAACAGGTGTTTTGTTACCATTGCTATCAGTTCTAGCTATCGCAATCACACGTTCTAAAGGTGTTTATGATGTAGGTTTACCACTAGGCCCAACTTTTGCTTTAGTATTTATGGTATTAATTCATGCTACAATCGGACCATTATTTGGTACTCCAAGAACAGCTACTGTTTCATTTACGGTTGGTTTGGCACCATTAGTTCCACAACAATATCAACAAGTAGCATTATTTGGTTTCTCTG	-0.0943396	40.6667	-0.355632		TTCACTTGGGACAATTAGCTAGTGCTCACTGGATGTCTGCTGGAATCGGGTTTCTGTTAACTGGAACATTATTGCCTTTACTTGCTATTATTGCGATTGCAGTTACTCACAGTAACGGAATTTATGATCTCGCCAAACCAATCGGCAGCCGCTATGCGACTTTCTTCATGGTATTGGTTTGTGCGACCCTTGGACCCTTATTTGCGACACCCCGGACGGCGACAACCCCATTTCAAATTGCCTTTGCCAGCCATTTGAATCCAACGCAACAACCAATGTGGCTGTTGATTTACTCACTGA	-0.46055	36	-0.0337819		ACATGGGTCAACTGGCCGGTTCAGCTTGGCTACCAGCGGCAATTGGCTTTTTGCTATCTGCTGTGTTGTTGCCGCTGCTGTCAATCATGGCGATCAGTCTAACCCGTGCGAGTAGTATGTACGATCTTGCTCGACCGGCGGGACATAGCTTCGCATTGTTCTTTCTGCTGGCCACTCATGCGAGTCTAGGCCTGCTGATCGCGTCCCCGCGTACCGCTACTGTCACATACTCAATTGGCATTGCGCCGTTCTTAGGAAAAGATCAACAACAAATCGGCCTTTTGATTTTCTCGTTTATTT	-0.261905	33.3333	-0.316483		TGCACCTCGGTCAAATCGCTGGTGCCAACTGGTTTCCAGCAATGCTTGGCTTCTTAGTCACAGCGGTTGCATTGCCGCTGCTCGGTGTGTTGGCGATTGCCGCTACGCATGCAGAAGGTGTGTATGATATTGGTCGTCCACTTGGCCGCTTTTTCGCTCTTGCTTTCATGGTTTTAATTCACGCTACCATTGGCCCGATGTTCGGTACACCGCGGACCGCAACCGTGTCCTTTACAACCGGCGTCTTGCCGATGCTGCCAAAAGCGTGGGCGCAGGTTGGTCTGCTGGTCTTCTCGGCCT	-0.171429	36.6667	-0.350648
ACCGGAGTTGGATTGCCATTACTGGCTATAACAGCATTTGTTTTTTCGGGTAAACAAAACTTACAGTCGTTAGCCAGCCGTGTTCACCCGGTGTTTGGCATTGTATTTACGACGATTCTCTATTTGGCAATCGGGCCTTTTTTCGCTATCCCGAGATCAGGAAACGTATCGTTTGAAATTGGGGTAAAACCTTTTTTATCAAATGATGCAAGCCCTGTCTCATTGATCATATTTACAATATTATTTTTCGCATTGGCATGCTTGTTATCACTCAATCCTTCAAAAATCATTGATATAGTT	-0.13291	38.6667	-0.35311		GGATTTTTAGTAACAGGTGTTTTGTTACCATTGCTATCAGTTCTAGCTATCGCAATCACACGTTCTAAAGGTGTTTATGATGTAGGTTTACCACTAGGCCCAACTTTTGCTTTAGTATTTATGGTATTAATTCATGCTACAATCGGACCATTATTTGGTACTCCAAGAACAGCTACTGTTTCATTTACGGTTGGTTTGGCACCATTAGTTCCACAACAATATCAACAAGTAGCATTATTTGGTTTCTCTGCATTATTCTTTTTAGCAGCATTTTTATTATCATATAAAGAAAATAACATC	-0.243276	39.3333	-0.212994		TTTCTGTTAACTGGAACATTATTGCCTTTACTTGCTATTATTGCGATTGCAGTTACTCACAGTAACGGAATTTATGATCTCGCCAAACCAATCGGCAGCCGCTATGCGACTTTCTTCATGGTATTGGTTTGTGCGACCCTTGGACCCTTATTTGCGACACCCCGGACGGCGACAACCCCATTTCAAATTGCCTTTGCCAGCCATTTGAATCCAACGCAACAACCAATGTGGCTGTTGATTTACTCACTGATTTTCTTTGGGATCACCTTCTGGGCATCACGTAAACCCACTGGAATTATT	-0.673737	35.3333	0.196221		TTGCTATCTGCTGTGTTGTTGCCGCTGCTGTCAATCATGGCGATCAGTCTAACCCGTGCGAGTAGTATGTACGATCTTGCTCGACCGGCGGGACATAGCTTCGCATTGTTCTTTCTGCTGGCCACTCATGCGAGTCTAGGCCTGCTGATCGCGTCCCCGCGTACCGCTACTGTCACATACTCAATTGGCATTGCGCCGTTCTTAGGAAAAGATCAACAACAAATCGGCCTTTTGATTTTCTCGTTTATTTTCTTTTTAACAACCTTCTTGCTTGCTCGCAACGAAAGTAAAATTACGACT	-0.5	34.6667	-0.0163874		TTCTTAGTCACAGCGGTTGCATTGCCGCTGCTCGGTGTGTTGGCGATTGCCGCTACGCATGCAGAAGGTGTGTATGATATTGGTCGTCCACTTGGCCGCTTTTTCGCTCTTGCTTTCATGGTTTTAATTCACGCTACCATTGGCCCGATGTTCGGTACACCGCGGACCGCAACCGTGTCCTTTACAACCGGCGTCTTGCCGATGCTGCCAAAAGCGTGGGCGCAGGTTGGTCTGCTGGTCTTCTCGGCCTTATTCTTTGCCGCCGCCTTTTTCCTATCCTACAAGGAACGCAAAATCACA	-0.314286	34.6667	-0.22883
TAAACAAAACTTACAGTCGTTAGCCAGCCGTGTTCACCCGGTGTTTGGCATTGTATTTACGACGATTCTCTATTTGGCAATCGGGCCTTTTTTCGCTATCCCGAGATCAGGAAACGTATCGTTTGAAATTGGGGTAAAACCTTTTTTATCAAATGATGCAAGCCCTGTCTCATTGATCATATTTACAATATTATTTTTCGCATTGGCATGCTTGTTATCACTCAATCCTTCAAAAATCATTGATATAGTTGGTAAATTTTTGACGCCAATTAAGCTGACATTTATCGGATTGCTTGTAGC	-0.21291	40.6667	-0.219997		CGCAATCACACGTTCTAAAGGTGTTTATGATGTAGGTTTACCACTAGGCCCAACTTTTGCTTTAGTATTTATGGTATTAATTCATGCTACAATCGGACCATTATTTGGTACTCCAAGAACAGCTACTGTTTCATTTACGGTTGGTTTGGCACCATTAGTTCCACAACAATATCAACAAGTAGCATTATTTGGTTTCTCTGCATTATTCTTTTTAGCAGCATTTTTATTATCATATAAAGAAAATAACATCGCATCTAATGTAGGTAAGGTTTTAAATCCAGTATTTTTGGTATTATTATT	-0.343276	40.6667	-0.0708689		AGTTACTCACAGTAACGGAATTTATGATCTCGCCAAACCAATCGGCAGCCGCTATGCGACTTTCTTCATGGTATTGGTTTGTGCGACCCTTGGACCCTTATTTGCGACACCCCGGACGGCGACAACCCCATTTCAAATTGCCTTTGCCAGCCATTTGAATCCAACGCAACAACCAATGTGGCTGTTGATTTACTCACTGATTTTCTTTGGGATCACCTTCTGGGCATCACGTAAACCCACTGGAATTATTAACTCAATTGGAAAAATTTTGAACCCGGCATTCTTAGCATTACTTGCGAT	-0.746654	32.6667	0.224165		AACCCGTGCGAGTAGTATGTACGATCTTGCTCGACCGGCGGGACATAGCTTCGCATTGTTCTTTCTGCTGGCCACTCATGCGAGTCTAGGCCTGCTGATCGCGTCCCCGCGTACCGCTACTGTCACATACTCAATTGGCATTGCGCCGTTCTTAGGAAAAGATCAACAACAAATCGGCCTTTTGATTTTCTCGTTTATTTTCTTTTTAACAACCTTCTTGCTTGCTCGCAACGAAAGTAAAATTACGACTTATATTGGCAAGCTGCTGAATCCGCTGTTGTTGATTTTGCTAGCAGTAAT	-0.574074	37.3333	0.123814		CGCTACGCATGCAGAAGGTGTGTATGATATTGGTCGTCCACTTGGCCGCTTTTTCGCTCTTGCTTTCATGGTTTTAATTCACGCTACCATTGGCCCGATGTTCGGTACACCGCGGACCGCAACCGTGTCCTTTACAACCGGCGTCTTGCCGATGCTGCCAAAAGCGTGGGCGCAGGTTGGTCTGCTGGTCTTCTCGGCCTTATTCTTTGCCGCCGCCTTTTTCCTATCCTACAAGGAACGCAAAATCACAACGGCTGTTGGCAAAATTCTCAATCCAGTTTTCCTTGTCTTGCTATTCTT	-0.437573	32.6667	-0.129398
TTGTATTTACGACGATTCTCTATTTGGCAATCGGGCCTTTTTTCGCTATCCCGAGATCAGGAAACGTATCGTTTGAAATTGGGGTAAAACCTTTTTTATCAAATGATGCAAGCCCTGTCTCATTGATCATATTTACAATATTATTTTTCGCATTGGCATGCTTGTTATCACTCAATCCTTCAAAAATCATTGATATAGTTGGTAAATTTTTGACGCCAATTAAGCTGACATTTATCGGATTGCTTGTAGCCGTAGCTCTTATTCGCCCAATTGGAACCATTCAAGCACCATCAAAAGGGT	-0.300485	40.6667	-0.119818		CAACTTTTGCTTTAGTATTTATGGTATTAATTCATGCTACAATCGGACCATTATTTGGTACTCCAAGAACAGCTACTGTTTCATTTACGGTTGGTTTGGCACCATTAGTTCCACAACAATATCAACAAGTAGCATTATTTGGTTTCTCTGCATTATTCTTTTTAGCAGCATTTTTATTATCATATAAAGAAAATAACATCGCATCTAATGTAGGTAAGGTTTTAAATCCAGTATTTTTGGTATTATTATTCTTAGTATTCTTGGTATCATTCTTAAAACCAATGGGTAGTGTTTCTCAAG	-0.343276	45.3333	0.0261968		GCTATGCGACTTTCTTCATGGTATTGGTTTGTGCGACCCTTGGACCCTTATTTGCGACACCCCGGACGGCGACAACCCCATTTCAAATTGCCTTTGCCAGCCATTTGAATCCAACGCAACAACCAATGTGGCTGTTGATTTACTCACTGATTTTCTTTGGGATCACCTTCTGGGCATCACGTAAACCCACTGGAATTATTAACTCAATTGGAAAAATTTTGAACCCGGCATTCTTAGCATTACTTGCGATCATTTTCGCGTTTGCATTCATGAGCCCAATCAGCTCAGCTTCAAAGGCCC	-0.76082	36	0.309704		TCGCATTGTTCTTTCTGCTGGCCACTCATGCGAGTCTAGGCCTGCTGATCGCGTCCCCGCGTACCGCTACTGTCACATACTCAATTGGCATTGCGCCGTTCTTAGGAAAAGATCAACAACAAATCGGCCTTTTGATTTTCTCGTTTATTTTCTTTTTAACAACCTTCTTGCTTGCTCGCAACGAAAGTAAAATTACGACTTATATTGGCAAGCTGCTGAATCCGCTGTTGTTGATTTTGCTAGCAGTAATCTTCTTTTGGGCACTGGTCATCAAAGGTGATATTCGTGCGATAAGTTTTA	-0.478836	40.6667	0.0842013		TTTTCGCTCTTGCTTTCATGGTTTTAATTCACGCTACCATTGGCCCGATGTTCGGTACACCGCGGACCGCAACCGTGTCCTTTACAACCGGCGTCTTGCCGATGCTGCCAAAAGCGTGGGCGCAGGTTGGTCTGCTGGTCTTCTCGGCCTTATTCTTTGCCGCCGCCTTTTTCCTATCCTACAAGGAACGCAAAATCACAACGGCTGTTGGCAAAATTCTCAATCCAGTTTTCCTTGTCTTGCTATTCTTCGTCTTCTTTATTGGTTTCTCCCATCCAATGGGAAATCCAGCAACCCAAA	-0.681323	39.3333	0.288098
CCGAGATCAGGAAACGTATCGTTTGAAATTGGGGTAAAACCTTTTTTATCAAATGATGCAAGCCCTGTCTCATTGATCATATTTACAATATTATTTTTCGCATTGGCATGCTTGTTATCACTCAATCCTTCAAAAATCATTGATATAGTTGGTAAATTTTTGACGCCAATTAAGCTGACATTTATCGGATTGCTTGTAGCCGTAGCTCTTATTCGCCCAATTGGAACCATTCAAGCACCATCAAAAGGGTACACATCACAAGCGTTTTTTAAAGGATTTCAGGAAGGATACCTCACTCTG	-0.327964	40.6667	-0.088384		TTATTTGGTACTCCAAGAACAGCTACTGTTTCATTTACGGTTGGTTTGGCACCATTAGTTCCACAACAATATCAACAAGTAGCATTATTTGGTTTCTCTGCATTATTCTTTTTAGCAGCATTTTTATTATCATATAAAGAAAATAACATCGCATCTAATGTAGGTAAGGTTTTAAATCCAGTATTTTTGGTATTATTATTCTTAGTATTCTTGGTATCATTCTTAAAACCAATGGGTAGTGTTTCTCAAGCAGCACCTACTGCACAATATCTACATGGTGCATTTACTAATGGATTTTTA	-0.248936	45.3333	-0.0817204		TTTGCGACACCCCGGACGGCGACAACCCCATTTCAAATTGCCTTTGCCAGCCATTTGAATCCAACGCAACAACCAATGTGGCTGTTGATTTACTCACTGATTTTCTTTGGGATCACCTTCTGGGCATCACGTAAACCCACTGGAATTATTAACTCAATTGGAAAAATTTTGAACCCGGCATTCTTAGCATTACTTGCGATCATTTTCGCGTTTGCATTCATGAGCCCAATCAGCTCAGCTTCAAAGGCCCCAATTACGGATGCCGCTTATCAAAATGGTTCGATTCTCAACGGTTTCCTG	-0.751969	36	0.299578		GCGTCCCCGCGTACCGCTACTGTCACATACTCAATTGGCATTGCGCCGTTCTTAGGAAAAGATCAACAACAAATCGGCCTTTTGATTTTCTCGTTTATTTTCTTTTTAACAACCTTCTTGCTTGCTCGCAACGAAAGTAAAATTACGACTTATATTGGCAAGCTGCTGAATCCGCTGTTGTTGATTTTGCTAGCAGTAATCTTCTTTTGGGCACTGGTCATCAAAGGTGATATTCGTGCGATAAGTTTTACCAGCAGCCCTAAGCTCATGAGTAGCAACTTGATTAACGGCTTTTTGCAA	-0.312169	40.6667	-0.106452		TTCGGTACACCGCGGACCGCAACCGTGTCCTTTACAACCGGCGTCTTGCCGATGCTGCCAAAAGCGTGGGCGCAGGTTGGTCTGCTGGTCTTCTCGGCCTTATTCTTTGCCGCCGCCTTTTTCCTATCCTACAAGGAACGCAAAATCACAACGGCTGTTGGCAAAATTCTCAATCCAGTTTTCCTTGTCTTGCTATTCTTCGTCTTCTTTATTGGTTTCTCCCATCCAATGGGAAATCCAGCAACCCAAACTGTCACAGCAGCTTATAAAAATGCTAGCTTCATGAATGGTTTCCTACAA	-0.855796	39.3333	0.487682
AAATGATGCAAGCCCTGTCTCATTGATCATATTTACAATATTATTTTTCGCATTGGCATGCTTGTTATCACTCAATCCTTCAAAAATCATTGATATAGTTGGTAAATTTTTGACGCCAATTAAGCTGACATTTATCGGATTGCTTGTAGCCGTAGCTCTTATTCGCCCAATTGGAACCATTCAAGCACCATCAAAAGGGTACACATCACAAGCGTTTTTTAAAGGATTTCAGGAAGGATACCTCACTCTGGATGCCCTTGTAGCATTTGTTTTTGGAATTATCATCGTGAATGCATTGAA	-0.297145	40.6667	-0.123639		ACCATTAGTTCCACAACAATATCAACAAGTAGCATTATTTGGTTTCTCTGCATTATTCTTTTTAGCAGCATTTTTATTATCATATAAAGAAAATAACATCGCATCTAATGTAGGTAAGGTTTTAAATCCAGTATTTTTGGTATTATTATTCTTAGTATTCTTGGTATCATTCTTAAAACCAATGGGTAGTGTTTCTCAAGCAGCACCTACTGCACAATATCTACATGGTGCATTTACTAATGGATTTTTAGAAGGTTATAACACAATGGATGCTTTGGCAGGTTTAGCTTTTGGTGTTAC	-0.1	45.3333	-0.252092		CCATTTGAATCCAACGCAACAACCAATGTGGCTGTTGATTTACTCACTGATTTTCTTTGGGATCACCTTCTGGGCATCACGTAAACCCACTGGAATTATTAACTCAATTGGAAAAATTTTGAACCCGGCATTCTTAGCATTACTTGCGATCATTTTCGCGTTTGCATTCATGAGCCCAATCAGCTCAGCTTCAAAGGCCCCAATTACGGATGCCGCTTATCAAAATGGTTCGATTCTCAACGGTTTCCTGCAAGGTTATAACACGATGGATTGTATCGCCGGGTTACTCTTCGGGATCGC	-0.606731	36	0.133437		CTTAGGAAAAGATCAACAACAAATCGGCCTTTTGATTTTCTCGTTTATTTTCTTTTTAACAACCTTCTTGCTTGCTCGCAACGAAAGTAAAATTACGACTTATATTGGCAAGCTGCTGAATCCGCTGTTGTTGATTTTGCTAGCAGTAATCTTCTTTTGGGCACTGGTCATCAAAGGTGATATTCGTGCGATAAGTTTTACCAGCAGCCCTAAGCTCATGAGTAGCAACTTGATTAACGGCTTTTTGCAAGGGTACAACACAATGGACGCGCTGGCCGGGTTAGGCTTTGGCGTGACGAT	-0.0740741	40.6667	-0.378815		GATGCTGCCAAAAGCGTGGGCGCAGGTTGGTCTGCTGGTCTTCTCGGCCTTATTCTTTGCCGCCGCCTTTTTCCTATCCTACAAGGAACGCAAAATCACAACGGCTGTTGGCAAAATTCTCAATCCAGTTTTCCTTGTCTTGCTATTCTTCGTCTTCTTTATTGGTTTCTCCCATCCAATGGGAAATCCAGCAACCCAAACTGTCACAGCAGCTTATAAAAATGCTAGCTTCATGAATGGTTTCCTACAAGGGTACAACACGATGGATGCCTTGGCTGCCTTAGCCTTTGGCGTTACTGT	-0.830586	39.3333	0.458843
CATTGGCATGCTTGTTATCACTCAATCCTTCAAAAATCATTGATATAGTTGGTAAATTTTTGACGCCAATTAAGCTGACATTTATCGGATTGCTTGTAGCCGTAGCTCTTATTCGCCCAATTGGAACCATTCAAGCACCATCAAAAGGGTACACATCACAAGCGTTTTTTAAAGGATTTCAGGAAGGATACCTCACTCTGGATGCCCTTGTAGCATTTGTTTTTGGAATTATCATCGTGAATGCATTGAAAGAACAAGGAGCTTCTACCAAAAAACAGCTGATAGTTGTTTGTGCAAAAG	-0.217145	32.6667	-0.381551		CATTATTCTTTTTAGCAGCATTTTTATTATCATATAAAGAAAATAACATCGCATCTAATGTAGGTAAGGTTTTAAATCCAGTATTTTTGGTATTATTATTCTTAGTATTCTTGGTATCATTCTTAAAACCAATGGGTAGTGTTTCTCAAGCAGCACCTACTGCACAATATCTACATGGTGCATTTACTAATGGATTTTTAGAAGGTTATAACACAATGGATGCTTTGGCAGGTTTAGCTTTTGGTGTTACTGTTGTTACAGCCGTTCGTGCAATGGGTAAAAAACGTGAAAAGAGTGTTG	0	42.6667	-0.42195		TTTTCTTTGGGATCACCTTCTGGGCATCACGTAAACCCACTGGAATTATTAACTCAATTGGAAAAATTTTGAACCCGGCATTCTTAGCATTACTTGCGATCATTTTCGCGTTTGCATTCATGAGCCCAATCAGCTCAGCTTCAAAGGCCCCAATTACGGATGCCGCTTATCAAAATGGTTCGATTCTCAACGGTTTCCTGCAAGGTTATAACACGATGGATTGTATCGCCGGGTTACTCTTCGGGATCGCTATCGTTACCGCCATTAAGAGCTTGGGCGCCACTAGTGCCAAAGAAATTT	-0.440064	32	-0.140416		TCTTTTTAACAACCTTCTTGCTTGCTCGCAACGAAAGTAAAATTACGACTTATATTGGCAAGCTGCTGAATCCGCTGTTGTTGATTTTGCTAGCAGTAATCTTCTTTTGGGCACTGGTCATCAAAGGTGATATTCGTGCGATAAGTTTTACCAGCAGCCCTAAGCTCATGAGTAGCAACTTGATTAACGGCTTTTTGCAAGGGTACAACACAATGGACGCGCTGGCCGGGTTAGGCTTTGGCGTGACGATCATCACAGCCTTGAAACTCATGGGCTTGCACCAGGCATCCACTCGCGCCA	-0.0487805	36.6667	-0.490948		TATTCTTTGCCGCCGCCTTTTTCCTATCCTACAAGGAACGCAAAATCACAACGGCTGTTGGCAAAATTCTCAATCCAGTTTTCCTTGTCTTGCTATTCTTCGTCTTCTTTATTGGTTTCTCCCATCCAATGGGAAATCCAGCAACCCAAACTGTCACAGCAGCTTATAAAAATGCTAGCTTCATGAATGGTTTCCTACAAGGGTACAACACGATGGATGCCTTGGCTGCCTTAGCCTTTGGCGTTACTGTGGTCACAGCTGTTCGCGGTCTCGGCTTAAAAAATGATGACGATGTGGCCA	-0.707299	34.6667	0.220746
GGTAAATTTTTGACGCCAATTAAGCTGACATTTATCGGATTGCTTGTAGCCGTAGCTCTTATTCGCCCAATTGGAACCATTCAAGCACCATCAAAAGGGTACACATCACAAGCGTTTTTTAAAGGATTTCAGGAAGGATACCTCACTCTGGATGCCCTTGTAGCATTTGTTTTTGGAATTATCATCGTGAATGCATTGAAAGAACAAGGAGCTTCTACCAAAAAACAGCTGATAGTTGTTTGTGCAAAAGCAGCCGCGATTGCAGCTGTACTCTTAGCAGTTATGTATACAGCCCTTTCC	-0.113696	32.6667	-0.499888		GCATCTAATGTAGGTAAGGTTTTAAATCCAGTATTTTTGGTATTATTATTCTTAGTATTCTTGGTATCATTCTTAAAACCAATGGGTAGTGTTTCTCAAGCAGCACCTACTGCACAATATCTACATGGTGCATTTACTAATGGATTTTTAGAAGGTTATAACACAATGGATGCTTTGGCAGGTTTAGCTTTTGGTGTTACTGTTGTTACAGCCGTTCGTGCAATGGGTAAAAAACGTGAAAAGAGTGTTGCTGCCGTTACTGCTAAAGCTGGTTTCTTCTCAATGAGTGCAGTTGCAGTA	0	40	-0.477416		AACTCAATTGGAAAAATTTTGAACCCGGCATTCTTAGCATTACTTGCGATCATTTTCGCGTTTGCATTCATGAGCCCAATCAGCTCAGCTTCAAAGGCCCCAATTACGGATGCCGCTTATCAAAATGGTTCGATTCTCAACGGTTTCCTGCAAGGTTATAACACGATGGATTGTATCGCCGGGTTACTCTTCGGGATCGCTATCGTTACCGCCATTAAGAGCTTGGGCGCCACTAGTGCCAAAGAAATTTCAATGACCACTATGAAATCTGGTGCCTTGGGCATCGGGCTTGAAGCCATT	-0.252564	31.3333	-0.368767		TATATTGGCAAGCTGCTGAATCCGCTGTTGTTGATTTTGCTAGCAGTAATCTTCTTTTGGGCACTGGTCATCAAAGGTGATATTCGTGCGATAAGTTTTACCAGCAGCCCTAAGCTCATGAGTAGCAACTTGATTAACGGCTTTTTGCAAGGGTACAACACAATGGACGCGCTGGCCGGGTTAGGCTTTGGCGTGACGATCATCACAGCCTTGAAACTCATGGGCTTGCACCAGGCATCCACTCGCGCCAAGGCTGTTGCGAAAGTAGGCTCCTTGGCAATGGGCTTGGAAGCTTTGATC	-0.0487805	34	-0.546414		ACGGCTGTTGGCAAAATTCTCAATCCAGTTTTCCTTGTCTTGCTATTCTTCGTCTTCTTTATTGGTTTCTCCCATCCAATGGGAAATCCAGCAACCCAAACTGTCACAGCAGCTTATAAAAATGCTAGCTTCATGAATGGTTTCCTACAAGGGTACAACACGATGGATGCCTTGGCTGCCTTAGCCTTTGGCGTTACTGTGGTCACAGCTGTTCGCGGTCTCGGCTTAAAAAATGATGACGATGTGGCCAAGTCGACCGCCAAAGCCGGCGTGATGGCAACTTGCTGGATTGGTCTGATC	-0.363549	34.6667	-0.172477
CGTAGCTCTTATTCGCCCAATTGGAACCATTCAAGCACCATCAAAAGGGTACACATCACAAGCGTTTTTTAAAGGATTTCAGGAAGGATACCTCACTCTGGATGCCCTTGTAGCATTTGTTTTTGGAATTATCATCGTGAATGCATTGAAAGAACAAGGAGCTTCTACCAAAAAACAGCTGATAGTTGTTTGTGCAAAAGCAGCCGCGATTGCAGCTGTACTCTTAGCAGTTATGTATACAGCCCTTTCCTATATGGGGGCTTCCAGCGTTGAAGAACTGGGGATTTTAGAAAATGGAGC	-0.0491803	32	-0.587556		CTTAGTATTCTTGGTATCATTCTTAAAACCAATGGGTAGTGTTTCTCAAGCAGCACCTACTGCACAATATCTACATGGTGCATTTACTAATGGATTTTTAGAAGGTTATAACACAATGGATGCTTTGGCAGGTTTAGCTTTTGGTGTTACTGTTGTTACAGCCGTTCGTGCAATGGGTAAAAAACGTGAAAAGAGTGTTGCTGCCGTTACTGCTAAAGCTGGTTTCTTCTCAATGAGTGCAGTTGCAGTAATCTACTTACTTCTAATTGTTGTAGGCGCAATGTCATTAGGTAGATTTAA	0	38	-0.519016		CATTTTCGCGTTTGCATTCATGAGCCCAATCAGCTCAGCTTCAAAGGCCCCAATTACGGATGCCGCTTATCAAAATGGTTCGATTCTCAACGGTTTCCTGCAAGGTTATAACACGATGGATTGTATCGCCGGGTTACTCTTCGGGATCGCTATCGTTACCGCCATTAAGAGCTTGGGCGCCACTAGTGCCAAAGAAATTTCAATGACCACTATGAAATCTGGTGCCTTGGGCATCGGGCTTGAAGCCATTATTTATATCGCGTTGATCTGGTTGGGTGCTACCAGCCTTGGTAGTTTTAA	-0.0833333	30.6667	-0.576221		CTTCTTTTGGGCACTGGTCATCAAAGGTGATATTCGTGCGATAAGTTTTACCAGCAGCCCTAAGCTCATGAGTAGCAACTTGATTAACGGCTTTTTGCAAGGGTACAACACAATGGACGCGCTGGCCGGGTTAGGCTTTGGCGTGACGATCATCACAGCCTTGAAACTCATGGGCTTGCACCAGGCATCCACTCGCGCCAAGGCTGTTGCGAAAGTAGGCTCCTTGGCAATGGGCTTGGAAGCTTTGATCTACATGCTCCTGATCTTGCTAGGAGCAATCAGTCTTGGCTTCTCTAAGCT	-0.100063	28	-0.61255		CGTCTTCTTTATTGGTTTCTCCCATCCAATGGGAAATCCAGCAACCCAAACTGTCACAGCAGCTTATAAAAATGCTAGCTTCATGAATGGTTTCCTACAAGGGTACAACACGATGGATGCCTTGGCTGCCTTAGCCTTTGGCGTTACTGTGGTCACAGCTGTTCGCGGTCTCGGCTTAAAAAATGATGACGATGTGGCCAAGTCGACCGCCAAAGCCGGCGTGATGGCAACTTGCTGGATTGGTCTGATCTATGTTGCCTTAATCCTGCTCGGCAGCATGTCATTGGCTCACTTCAAACT	-0.117647	30	-0.550835
ACACATCACAAGCGTTTTTTAAAGGATTTCAGGAAGGATACCTCACTCTGGATGCCCTTGTAGCATTTGTTTTTGGAATTATCATCGTGAATGCATTGAAAGAACAAGGAGCTTCTACCAAAAAACAGCTGATAGTTGTTTGTGCAAAAGCAGCCGCGATTGCAGCTGTACTCTTAGCAGTTATGTATACAGCCCTTTCCTATATGGGGGCTTCCAGCGTTGAAGAACTGGGGATTTTAGAAAATGGAGCAGAGGTTTTGGCTAAGGTTTCATCCTATTATTTTGGATCTTATGGTTCAA	0	33.3333	-0.616081		CAGCACCTACTGCACAATATCTACATGGTGCATTTACTAATGGATTTTTAGAAGGTTATAACACAATGGATGCTTTGGCAGGTTTAGCTTTTGGTGTTACTGTTGTTACAGCCGTTCGTGCAATGGGTAAAAAACGTGAAAAGAGTGTTGCTGCCGTTACTGCTAAAGCTGGTTTCTTCTCAATGAGTGCAGTTGCAGTAATCTACTTACTTCTAATTGTTGTAGGCGCAATGTCATTAGGTAGATTTAAATTATCCGCTGATGGTGGTGTAGCATTTTCTCAAATCGTTAATGCTTATG	0	38.6667	-0.505149		CAATTACGGATGCCGCTTATCAAAATGGTTCGATTCTCAACGGTTTCCTGCAAGGTTATAACACGATGGATTGTATCGCCGGGTTACTCTTCGGGATCGCTATCGTTACCGCCATTAAGAGCTTGGGCGCCACTAGTGCCAAAGAAATTTCAATGACCACTATGAAATCTGGTGCCTTGGGCATCGGGCTTGAAGCCATTATTTATATCGCGTTGATCTGGTTGGGTGCTACCAGCCTTGGTAGTTTTAAGTTATCCATTGATGGTGGGATTGCCTTTAACCAGATTGCCAATCATTTCA	0	35.3333	-0.574482		CCAGCAGCCCTAAGCTCATGAGTAGCAACTTGATTAACGGCTTTTTGCAAGGGTACAACACAATGGACGCGCTGGCCGGGTTAGGCTTTGGCGTGACGATCATCACAGCCTTGAAACTCATGGGCTTGCACCAGGCATCCACTCGCGCCAAGGCTGTTGCGAAAGTAGGCTCCTTGGCAATGGGCTTGGAAGCTTTGATCTACATGCTCCTGATCTTGCTAGGAGCAATCAGTCTTGGCTTCTCTAAGCTCACAGCAAACGGTGGGACGGCGTTTAACCAGATCATGACACATTATACCG	-0.100063	26.6667	-0.640283		CTGTCACAGCAGCTTATAAAAATGCTAGCTTCATGAATGGTTTCCTACAAGGGTACAACACGATGGATGCCTTGGCTGCCTTAGCCTTTGGCGTTACTGTGGTCACAGCTGTTCGCGGTCTCGGCTTAAAAAATGATGACGATGTGGCCAAGTCGACCGCCAAAGCCGGCGTGATGGCAACTTGCTGGATTGGTCTGATCTATGTTGCCTTAATCCTGCTCGGCAGCATGTCATTGGCTCACTTCAAACTTAGCCCTGAAGGTGGGACTGCTTTTAACCAAGTTGTAACCTATTACTTTG	-0.0136986	30	-0.669744
GATGCCCTTGTAGCATTTGTTTTTGGAATTATCATCGTGAATGCATTGAAAGAACAAGGAGCTTCTACCAAAAAACAGCTGATAGTTGTTTGTGCAAAAGCAGCCGCGATTGCAGCTGTACTCTTAGCAGTTATGTATACAGCCCTTTCCTATATGGGGGCTTCCAGCGTTGAAGAACTGGGGATTTTAGAAAATGGAGCAGAGGTTTTGGCTAAGGTTTCATCCTATTATTTTGGATCTTATGGTTCAATCTTATTGGGCTTAATGATTACAGTGGCGTGTCTGACGACAAGTGTCGGG	0	37.3333	-0.532882		GAAGGTTATAACACAATGGATGCTTTGGCAGGTTTAGCTTTTGGTGTTACTGTTGTTACAGCCGTTCGTGCAATGGGTAAAAAACGTGAAAAGAGTGTTGCTGCCGTTACTGCTAAAGCTGGTTTCTTCTCAATGAGTGCAGTTGCAGTAATCTACTTACTTCTAATTGTTGTAGGCGCAATGTCATTAGGTAGATTTAAATTATCCGCTGATGGTGGTGTAGCATTTTCTCAAATCGTTAATGCTTATGCAGGTACATTTGGTCAAGCTGTATTGGCTACATTGATCACAGTTACATGT	0	38.6667	-0.505149		CAAGGTTATAACACGATGGATTGTATCGCCGGGTTACTCTTCGGGATCGCTATCGTTACCGCCATTAAGAGCTTGGGCGCCACTAGTGCCAAAGAAATTTCAATGACCACTATGAAATCTGGTGCCTTGGGCATCGGGCTTGAAGCCATTATTTATATCGCGTTGATCTGGTTGGGTGCTACCAGCCTTGGTAGTTTTAAGTTATCCATTGATGGTGGGATTGCCTTTAACCAGATTGCCAATCATTTCATGGGTATCACCGGTGAAATTCTCTTGGCAATGATGGCCACCTTGACATGT	0	36	-0.560615		GGGTACAACACAATGGACGCGCTGGCCGGGTTAGGCTTTGGCGTGACGATCATCACAGCCTTGAAACTCATGGGCTTGCACCAGGCATCCACTCGCGCCAAGGCTGTTGCGAAAGTAGGCTCCTTGGCAATGGGCTTGGAAGCTTTGATCTACATGCTCCTGATCTTGCTAGGAGCAATCAGTCTTGGCTTCTCTAAGCTCACAGCAAACGGTGGGACGGCGTTTAACCAGATCATGACACATTATACCGGTTTGATTGGCACGGCCTTGTTAGGCGCGATGACGCTGCTTGCCTGCTTA	-0.0512821	29.3333	-0.640618		GGGTACAACACGATGGATGCCTTGGCTGCCTTAGCCTTTGGCGTTACTGTGGTCACAGCTGTTCGCGGTCTCGGCTTAAAAAATGATGACGATGTGGCCAAGTCGACCGCCAAAGCCGGCGTGATGGCAACTTGCTGGATTGGTCTGATCTATGTTGCCTTAATCCTGCTCGGCAGCATGTCATTGGCTCACTTCAAACTTAGCCCTGAAGGTGGGACTGCTTTTAACCAAGTTGTAACCTATTACTTTGGCGCTGCTGGTCATGCGGTTCTGGCAACATTGTTGACGTTGACCTGCCTC	-0.0547945	34	-0.539534
AGAACAAGGAGCTTCTACCAAAAAACAGCTGATAGTTGTTTGTGCAAAAGCAGCCGCGATTGCAGCTGTACTCTTAGCAGTTATGTATACAGCCCTTTCCTATATGGGGGCTTCCAGCGTTGAAGAACTGGGGATTTTAGAAAATGGAGCAGAGGTTTTGGCTAAGGTTTCATCCTATTATTTTGGATCTTATGGTTCAATCTTATTGGGCTTAATGATTACAGTGGCGTGTCTGACGACAAGTGTCGGGCTGATCACAGCGTGTTCTTCATTTTTTCATGAATTATTTCCGAACATTTC	0	40	-0.477416		TGTTGTTACAGCCGTTCGTGCAATGGGTAAAAAACGTGAAAAGAGTGTTGCTGCCGTTACTGCTAAAGCTGGTTTCTTCTCAATGAGTGCAGTTGCAGTAATCTACTTACTTCTAATTGTTGTAGGCGCAATGTCATTAGGTAGATTTAAATTATCCGCTGATGGTGGTGTAGCATTTTCTCAAATCGTTAATGCTTATGCAGGTACATTTGGTCAAGCTGTATTGGCTACATTGATCACAGTTACATGTTTAACAACAGCGGTAGGTTTGGTTGCAGCTTTTGCTCAAGATTTCCATGC	0	38.6667	-0.505149		TATCGTTACCGCCATTAAGAGCTTGGGCGCCACTAGTGCCAAAGAAATTTCAATGACCACTATGAAATCTGGTGCCTTGGGCATCGGGCTTGAAGCCATTATTTATATCGCGTTGATCTGGTTGGGTGCTACCAGCCTTGGTAGTTTTAAGTTATCCATTGATGGTGGGATTGCCTTTAACCAGATTGCCAATCATTTCATGGGTATCACCGGTGAAATTCTCTTGGCAATGATGGCCACCTTGACATGTTTGACAACTGCTGTTGGACTCTCGACTTCATTCTCAGAAGCATTGCATGC	-0.0149254	36	-0.543542		CATCACAGCCTTGAAACTCATGGGCTTGCACCAGGCATCCACTCGCGCCAAGGCTGTTGCGAAAGTAGGCTCCTTGGCAATGGGCTTGGAAGCTTTGATCTACATGCTCCTGATCTTGCTAGGAGCAATCAGTCTTGGCTTCTCTAAGCTCACAGCAAACGGTGGGACGGCGTTTAACCAGATCATGACACATTATACCGGTTTGATTGGCACGGCCTTGTTAGGCGCGATGACGCTGCTTGCCTGCTTAACCACCGCAATCGGTCTTGTGACATCCTTCTCGCAAGATCTCGGTCATCG	-0.101282	29.3333	-0.583422		GGTCACAGCTGTTCGCGGTCTCGGCTTAAAAAATGATGACGATGTGGCCAAGTCGACCGCCAAAGCCGGCGTGATGGCAACTTGCTGGATTGGTCTGATCTATGTTGCCTTAATCCTGCTCGGCAGCATGTCATTGGCTCACTTCAAACTTAGCCCTGAAGGTGGGACTGCTTTTAACCAAGTTGTAACCTATTACTTTGGCGCTGCTGGTCATGCGGTTCTGGCAACATTGTTGACGTTGACCTGCCTCACCACTGCAGTTGGCTTGGTTGCTGCATTTGCGCAAGATTTCCATCGTCA	-0.0547945	34	-0.539534
CAGCCGCGATTGCAGCTGTACTCTTAGCAGTTATGTATACAGCCCTTTCCTATATGGGGGCTTCCAGCGTTGAAGAACTGGGGATTTTAGAAAATGGAGCAGAGGTTTTGGCTAAGGTTTCATCCTATTATTTTGGATCTTATGGTTCAATCTTATTGGGCTTAATGATTACAGTGGCGTGTCTGACGACAAGTGTCGGGCTGATCACAGCGTGTTCTTCATTTTTTCATGAATTATTTCCGAACATTTCTTATAAAAAAATTGCTGTCGTTTTATCAGTGTTTAGTACGCTTGTCGCAA	0	42	-0.435817		CTGCCGTTACTGCTAAAGCTGGTTTCTTCTCAATGAGTGCAGTTGCAGTAATCTACTTACTTCTAATTGTTGTAGGCGCAATGTCATTAGGTAGATTTAAATTATCCGCTGATGGTGGTGTAGCATTTTCTCAAATCGTTAATGCTTATGCAGGTACATTTGGTCAAGCTGTATTGGCTACATTGATCACAGTTACATGTTTAACAACAGCGGTAGGTTTGGTTGCAGCTTTTGCTCAAGATTTCCATGCACATTTTCCAAAGGTTAGTTATCACACATGGTTGGCATTATCATGCTTAG	0	38.6667	-0.505149		CAATGACCACTATGAAATCTGGTGCCTTGGGCATCGGGCTTGAAGCCATTATTTATATCGCGTTGATCTGGTTGGGTGCTACCAGCCTTGGTAGTTTTAAGTTATCCATTGATGGTGGGATTGCCTTTAACCAGATTGCCAATCATTTCATGGGTATCACCGGTGAAATTCTCTTGGCAATGATGGCCACCTTGACATGTTTGACAACTGCTGTTGGACTCTCGACTTCATTCTCAGAAGCATTGCATGCTAAATTCCCATCAATTTCTTATCGAACTTGGTTAATCATCGCCACCGGAA	-0.136137	36	-0.404885		AGGCTGTTGCGAAAGTAGGCTCCTTGGCAATGGGCTTGGAAGCTTTGATCTACATGCTCCTGATCTTGCTAGGAGCAATCAGTCTTGGCTTCTCTAAGCTCACAGCAAACGGTGGGACGGCGTTTAACCAGATCATGACACATTATACCGGTTTGATTGGCACGGCCTTGTTAGGCGCGATGACGCTGCTTGCCTGCTTAACCACCGCAATCGGTCTTGTGACATCCTTCTCGCAAGATCTCGGTCATCGTTTTCCAAAACTTGGTTATCACTTTTTCCTGCCAATGACGACAATTGGTG	-0.131081	32.6667	-0.480001		AGTCGACCGCCAAAGCCGGCGTGATGGCAACTTGCTGGATTGGTCTGATCTATGTTGCCTTAATCCTGCTCGGCAGCATGTCATTGGCTCACTTCAAACTTAGCCCTGAAGGTGGGACTGCTTTTAACCAAGTTGTAACCTATTACTTTGGCGCTGCTGGTCATGCGGTTCTGGCAACATTGTTGACGTTGACCTGCCTCACCACTGCAGTTGGCTTGGTTGCTGCATTTGCGCAAGATTTCCATCGTCATTTTCCAAAGGTCAGTTATCGTGTCTGGTTGGCACTGACCAGTTTTCTAT	-0.0547945	35.3333	-0.511801
TATATGGGGGCTTCCAGCGTTGAAGAACTGGGGATTTTAGAAAATGGAGCAGAGGTTTTGGCTAAGGTTTCATCCTATTATTTTGGATCTTATGGTTCAATCTTATTGGGCTTAATGATTACAGTGGCGTGTCTGACGACAAGTGTCGGGCTGATCACAGCGTGTTCTTCATTTTTTCATGAATTATTTCCGAACATTTCTTATAAAAAAATTGCTGTCGTTTTATCAGTGTTTAGTACGCTTGTCGCAAATATAGGATTAACCCAGCTCATTAAGGTGTCAATGCCTGTCTTACTGACG	-0.0740741	42	-0.351082		ATCTACTTACTTCTAATTGTTGTAGGCGCAATGTCATTAGGTAGATTTAAATTATCCGCTGATGGTGGTGTAGCATTTTCTCAAATCGTTAATGCTTATGCAGGTACATTTGGTCAAGCTGTATTGGCTACATTGATCACAGTTACATGTTTAACAACAGCGGTAGGTTTGGTTGCAGCTTTTGCTCAAGATTTCCATGCACATTTTCCAAAGGTTAGTTATCACACATGGTTGGCATTATCATGCTTAGCATCATTCTTAACAGCTAACTTTGGATTAGAACAAATCATCGCTTGGTCA	-0.0344828	38.6667	-0.465704		ATTTATATCGCGTTGATCTGGTTGGGTGCTACCAGCCTTGGTAGTTTTAAGTTATCCATTGATGGTGGGATTGCCTTTAACCAGATTGCCAATCATTTCATGGGTATCACCGGTGAAATTCTCTTGGCAATGATGGCCACCTTGACATGTTTGACAACTGCTGTTGGACTCTCGACTTCATTCTCAGAAGCATTGCATGCTAAATTCCCATCAATTTCTTATCGAACTTGGTTAATCATCGCCACCGGAATGTCGTTTGGAATTGCCAACTTTGGCCTTGATACAATTATTGCCTGGTCA	-0.278995	36	-0.241467		TACATGCTCCTGATCTTGCTAGGAGCAATCAGTCTTGGCTTCTCTAAGCTCACAGCAAACGGTGGGACGGCGTTTAACCAGATCATGACACATTATACCGGTTTGATTGGCACGGCCTTGTTAGGCGCGATGACGCTGCTTGCCTGCTTAACCACCGCAATCGGTCTTGTGACATCCTTCTCGCAAGATCTCGGTCATCGTTTTCCAAAACTTGGTTATCACTTTTTCCTGCCAATGACGACAATTGGTGCTTTCCTGATTGCCAATTTCGGGTTGGATCAGATCATTGCTTATTCAACG	-0.29526	35.3333	-0.236727		TATGTTGCCTTAATCCTGCTCGGCAGCATGTCATTGGCTCACTTCAAACTTAGCCCTGAAGGTGGGACTGCTTTTAACCAAGTTGTAACCTATTACTTTGGCGCTGCTGGTCATGCGGTTCTGGCAACATTGTTGACGTTGACCTGCCTCACCACTGCAGTTGGCTTGGTTGCTGCATTTGCGCAAGATTTCCATCGTCATTTTCCAAAGGTCAGTTATCGTGTCTGGTTGGCACTGACCAGTTTTCTATCCTTCTTAACGGCGAACTTTGGTTTGGAGCAAATCATCGCTTGGTCTGTC	-0.0410959	36	-0.513605
AGAGGTTTTGGCTAAGGTTTCATCCTATTATTTTGGATCTTATGGTTCAATCTTATTGGGCTTAATGATTACAGTGGCGTGTCTGACGACAAGTGTCGGGCTGATCACAGCGTGTTCTTCATTTTTTCATGAATTATTTCCGAACATTTCTTATAAAAAAATTGCTGTCGTTTTATCAGTGTTTAGTACGCTTGTCGCAAATATAGGATTAACCCAGCTCATTAAGGTGTCAATGCCTGTCTTACTGACGATGTATCCTATCGCGATTTCCTTAATATTTTTAACGTTTTTGCATTCTGT	-0.112536	42	-0.307085		ATTATCCGCTGATGGTGGTGTAGCATTTTCTCAAATCGTTAATGCTTATGCAGGTACATTTGGTCAAGCTGTATTGGCTACATTGATCACAGTTACATGTTTAACAACAGCGGTAGGTTTGGTTGCAGCTTTTGCTCAAGATTTCCATGCACATTTTCCAAAGGTTAGTTATCACACATGGTTGGCATTATCATGCTTAGCATCATTCTTAACAGCTAACTTTGGATTAGAACAAATCATCGCTTGGTCAACTCCAATGTTAATGTTCTTATATCCATTATCAATGGTATTGATCTTATT	-0.17734	38	-0.316153		GTTATCCATTGATGGTGGGATTGCCTTTAACCAGATTGCCAATCATTTCATGGGTATCACCGGTGAAATTCTCTTGGCAATGATGGCCACCTTGACATGTTTGACAACTGCTGTTGGACTCTCGACTTCATTCTCAGAAGCATTGCATGCTAAATTCCCATCAATTTCTTATCGAACTTGGTTAATCATCGCCACCGGAATGTCGTTTGGAATTGCCAACTTTGGCCTTGATACAATTATTGCCTGGTCAACACCAATGCTGATGTTCCTCTACCCACTTGCCATTACCCTGATTATTCT	-0.569317	35.3333	0.0767726		CACAGCAAACGGTGGGACGGCGTTTAACCAGATCATGACACATTATACCGGTTTGATTGGCACGGCCTTGTTAGGCGCGATGACGCTGCTTGCCTGCTTAACCACCGCAATCGGTCTTGTGACATCCTTCTCGCAAGATCTCGGTCATCGTTTTCCAAAACTTGGTTATCACTTTTTCCTGCCAATGACGACAATTGGTGCTTTCCTGATTGCCAATTTCGGGTTGGATCAGATCATTGCTTATTCAACGCCAATTTTAATGCTGCTCTATCCGCTGGCAATTGCCTTAATCATGCTCGG	-0.438117	37.3333	-0.0317103		TAGCCCTGAAGGTGGGACTGCTTTTAACCAAGTTGTAACCTATTACTTTGGCGCTGCTGGTCATGCGGTTCTGGCAACATTGTTGACGTTGACCTGCCTCACCACTGCAGTTGGCTTGGTTGCTGCATTTGCGCAAGATTTCCATCGTCATTTTCCAAAGGTCAGTTATCGTGTCTGGTTGGCACTGACCAGTTTTCTATCCTTCTTAACGGCGAACTTTGGTTTGGAGCAAATCATCGCTTGGTCTGTCCCGATGCTGATGTTCCTCTATCCTTTCTCAATGGTATTGATTCTCCTTTC	-0.0909091	39.3333	-0.38729
TCTTATTGGGCTTAATGATTACAGTGGCGTGTCTGACGACAAGTGTCGGGCTGATCACAGCGTGTTCTTCATTTTTTCATGAATTATTTCCGAACATTTCTTATAAAAAAATTGCTGTCGTTTTATCAGTGTTTAGTACGCTTGTCGCAAATATAGGATTAACCCAGCTCATTAAGGTGTCAATGCCTGTCTTACTGACGATGTATCCTATCGCGATTTCCTTAATATTTTTAACGTTTTTGCATTCTGTATTTAAAGGGAAGACAGAAGTGTATCAAGGCAGTTTATTATTCGCATTCA	-0.112536	40.6667	-0.334818		CAGGTACATTTGGTCAAGCTGTATTGGCTACATTGATCACAGTTACATGTTTAACAACAGCGGTAGGTTTGGTTGCAGCTTTTGCTCAAGATTTCCATGCACATTTTCCAAAGGTTAGTTATCACACATGGTTGGCATTATCATGCTTAGCATCATTCTTAACAGCTAACTTTGGATTAGAACAAATCATCGCTTGGTCAACTCCAATGTTAATGTTCTTATATCCATTATCAATGGTATTGATCTTATTATCTGTATTTTCACCTTTATTCAAGCGTGATGGTGCAGTATACTTCATGG	-0.29734	40.6667	-0.123416		TGGGTATCACCGGTGAAATTCTCTTGGCAATGATGGCCACCTTGACATGTTTGACAACTGCTGTTGGACTCTCGACTTCATTCTCAGAAGCATTGCATGCTAAATTCCCATCAATTTCTTATCGAACTTGGTTAATCATCGCCACCGGAATGTCGTTTGGAATTGCCAACTTTGGCCTTGATACAATTATTGCCTGGTCAACACCAATGCTGATGTTCCTCTACCCACTTGCCATTACCCTGATTATTCTCTCAATTGCCTCACCATTGTTCAATCATGACCGTCGGGTATACATCTGGA	-0.796816	35.3333	0.337014		GTTTGATTGGCACGGCCTTGTTAGGCGCGATGACGCTGCTTGCCTGCTTAACCACCGCAATCGGTCTTGTGACATCCTTCTCGCAAGATCTCGGTCATCGTTTTCCAAAACTTGGTTATCACTTTTTCCTGCCAATGACGACAATTGGTGCTTTCCTGATTGCCAATTTCGGGTTGGATCAGATCATTGCTTATTCAACGCCAATTTTAATGCTGCTCTATCCGCTGGCAATTGCCTTAATCATGCTCGGCCTCATGCATCCTTGGATTGGGAAAAATACCCGAATCTATAAAACTACGG	-0.526579	37.3333	0.0694828		GCGCTGCTGGTCATGCGGTTCTGGCAACATTGTTGACGTTGACCTGCCTCACCACTGCAGTTGGCTTGGTTGCTGCATTTGCGCAAGATTTCCATCGTCATTTTCCAAAGGTCAGTTATCGTGTCTGGTTGGCACTGACCAGTTTTCTATCCTTCTTAACGGCGAACTTTGGTTTGGAGCAAATCATCGCTTGGTCTGTCCCGATGCTGATGTTCCTCTATCCTTTCTCAATGGTATTGATTCTCCTTTCCGTTTTCGGCAAGGCATTCCATCATGATCCACTGGTGTATCGGTTCGTTG	-0.176623	39.3333	-0.289239
CTGATCACAGCGTGTTCTTCATTTTTTCATGAATTATTTCCGAACATTTCTTATAAAAAAATTGCTGTCGTTTTATCAGTGTTTAGTACGCTTGTCGCAAATATAGGATTAACCCAGCTCATTAAGGTGTCAATGCCTGTCTTACTGACGATGTATCCTATCGCGATTTCCTTAATATTTTTAACGTTTTTGCATTCTGTATTTAAAGGGAAGACAGAAGTGTATCAAGGCAGTTTATTATTCGCATTCATCATCAGCCTATTTGACGGTTTGAAGGCGGCTGGAATAAAAATTGAAGTT	-0.112536	40.6667	-0.334818		TTAACAACAGCGGTAGGTTTGGTTGCAGCTTTTGCTCAAGATTTCCATGCACATTTTCCAAAGGTTAGTTATCACACATGGTTGGCATTATCATGCTTAGCATCATTCTTAACAGCTAACTTTGGATTAGAACAAATCATCGCTTGGTCAACTCCAATGTTAATGTTCTTATATCCATTATCAATGGTATTGATCTTATTATCTGTATTTTCACCTTTATTCAAGCGTGATGGTGCAGTATACTTCATGGTAGTTCTATTTACTGTAGTTCCAGCATTCTTTGATATGGTAGTTGCATTC	-0.317748	44	-0.030738		TTGACAACTGCTGTTGGACTCTCGACTTCATTCTCAGAAGCATTGCATGCTAAATTCCCATCAATTTCTTATCGAACTTGGTTAATCATCGCCACCGGAATGTCGTTTGGAATTGCCAACTTTGGCCTTGATACAATTATTGCCTGGTCAACACCAATGCTGATGTTCCTCTACCCACTTGCCATTACCCTGATTATTCTCTCAATTGCCTCACCATTGTTCAATCATGACCGTCGGGTATACATCTGGACGACCATCTTTACCATTATCCCAGCGATTTTGGATGCGATCGCCGCAGCT	-0.999548	34.6667	0.555056		ACCACCGCAATCGGTCTTGTGACATCCTTCTCGCAAGATCTCGGTCATCGTTTTCCAAAACTTGGTTATCACTTTTTCCTGCCAATGACGACAATTGGTGCTTTCCTGATTGCCAATTTCGGGTTGGATCAGATCATTGCTTATTCAACGCCAATTTTAATGCTGCTCTATCCGCTGGCAATTGCCTTAATCATGCTCGGCCTCATGCATCCTTGGATTGGGAAAAATACCCGAATCTATAAAACTACGGTTGCCTTCACGATGATCCCTGCGCTTTTAGATGCCATCCATGCCTTACCA	-0.691875	37.3333	0.258568		ACCACTGCAGTTGGCTTGGTTGCTGCATTTGCGCAAGATTTCCATCGTCATTTTCCAAAGGTCAGTTATCGTGTCTGGTTGGCACTGACCAGTTTTCTATCCTTCTTAACGGCGAACTTTGGTTTGGAGCAAATCATCGCTTGGTCTGTCCCGATGCTGATGTTCCTCTATCCTTTCTCAATGGTATTGATTCTCCTTTCCGTTTTCGGCAAGGCATTCCATCATGATCCACTGGTGTATCGGTTCGTTGTCGGCTTCACCGCAGTCCCAGCCGTTCTCGACATGTTTGCTGCCTTTCCA	-0.376623	39.3333	-0.060455
TTATAAAAAAATTGCTGTCGTTTTATCAGTGTTTAGTACGCTTGTCGCAAATATAGGATTAACCCAGCTCATTAAGGTGTCAATGCCTGTCTTACTGACGATGTATCCTATCGCGATTTCCTTAATATTTTTAACGTTTTTGCATTCTGTATTTAAAGGGAAGACAGAAGTGTATCAAGGCAGTTTATTATTCGCATTCATCATCAGCCTATTTGACGGTTTGAAGGCGGCTGGAATAAAAATTGAAGTTGTGAATCGTATTTTCACTCAGATTCTTCCTATGTATAACATAGGGCTGGG	-0.0384615	40	-0.433419		ACATTTTCCAAAGGTTAGTTATCACACATGGTTGGCATTATCATGCTTAGCATCATTCTTAACAGCTAACTTTGGATTAGAACAAATCATCGCTTGGTCAACTCCAATGTTAATGTTCTTATATCCATTATCAATGGTATTGATCTTATTATCTGTATTTTCACCTTTATTCAAGCGTGATGGTGCAGTATACTTCATGGTAGTTCTATTTACTGTAGTTCCAGCATTCTTTGATATGGTAGTTGCATTCCCAGCAGTTGTTAGTCAAAGCGCATTTGGTAAAGCAGTTGTAGCATTTAG	-0.283265	44	-0.0701836		TAAATTCCCATCAATTTCTTATCGAACTTGGTTAATCATCGCCACCGGAATGTCGTTTGGAATTGCCAACTTTGGCCTTGATACAATTATTGCCTGGTCAACACCAATGCTGATGTTCCTCTACCCACTTGCCATTACCCTGATTATTCTCTCAATTGCCTCACCATTGTTCAATCATGACCGTCGGGTATACATCTGGACGACCATCTTTACCATTATCCCAGCGATTTTGGATGCGATCGCCGCAGCTCCGGCAATTATTTCCAAGTCTGCATTTGCTAGCACAATTTTGAAATTAGA	-1.05072	34.6667	0.613594		TTTTCCAAAACTTGGTTATCACTTTTTCCTGCCAATGACGACAATTGGTGCTTTCCTGATTGCCAATTTCGGGTTGGATCAGATCATTGCTTATTCAACGCCAATTTTAATGCTGCTCTATCCGCTGGCAATTGCCTTAATCATGCTCGGCCTCATGCATCCTTGGATTGGGAAAAATACCCGAATCTATAAAACTACGGTTGCCTTCACGATGATCCCTGCGCTTTTAGATGCCATCCATGCCTTACCAGCTGGGCTAGCACAACTACCGATTTTCAGTAGCATTCAACAATTCGCTAC	-0.774072	36.6667	0.338729		TTTTCCAAAGGTCAGTTATCGTGTCTGGTTGGCACTGACCAGTTTTCTATCCTTCTTAACGGCGAACTTTGGTTTGGAGCAAATCATCGCTTGGTCTGTCCCGATGCTGATGTTCCTCTATCCTTTCTCAATGGTATTGATTCTCCTTTCCGTTTTCGGCAAGGCATTCCATCATGATCCACTGGTGTATCGGTTCGTTGTCGGCTTCACCGCAGTCCCAGCCGTTCTCGACATGTTTGCTGCCTTTCCAGCCTTTGTCAGTCAAAGTGCGCTTGGTCTGGCATTGCACAGTTTCCAATT	-0.479187	39.3333	0.0568704
ATATAGGATTAACCCAGCTCATTAAGGTGTCAATGCCTGTCTTACTGACGATGTATCCTATCGCGATTTCCTTAATATTTTTAACGTTTTTGCATTCTGTATTTAAAGGGAAGACAGAAGTGTATCAAGGCAGTTTATTATTCGCATTCATCATCAGCCTATTTGACGGTTTGAAGGCGGCTGGAATAAAAATTGAAGTTGTGAATCGTATTTTCACTCAGATTCTTCCTATGTATAACATAGGGCTGGGGTGGCTCATTCCAGCTATTGCAGGAGGAATATGCGGCTATATACTGAGTA	0	38.6667	-0.505149		CATCATTCTTAACAGCTAACTTTGGATTAGAACAAATCATCGCTTGGTCAACTCCAATGTTAATGTTCTTATATCCATTATCAATGGTATTGATCTTATTATCTGTATTTTCACCTTTATTCAAGCGTGATGGTGCAGTATACTTCATGGTAGTTCTATTTACTGTAGTTCCAGCATTCTTTGATATGGTAGTTGCATTCCCAGCAGTTGTTAGTCAAAGCGCATTTGGTAAAGCAGTTGTAGCATTTAGATTGCATTACTTACCATTAGCTAGCATCGGATTATCATGGGTAGTTCCAG	-0.140408	44	-0.233601		TGTCGTTTGGAATTGCCAACTTTGGCCTTGATACAATTATTGCCTGGTCAACACCAATGCTGATGTTCCTCTACCCACTTGCCATTACCCTGATTATTCTCTCAATTGCCTCACCATTGTTCAATCATGACCGTCGGGTATACATCTGGACGACCATCTTTACCATTATCCCAGCGATTTTGGATGCGATCGCCGCAGCTCCGGCAATTATTTCCAAGTCTGCATTTGCTAGCACAATTTTGAAATTAGATGACTTTCTTCCTGGCGCTTCACTTGGGATGGACTGGTTGTTGCCAGCCG	-0.843731	34	0.362948		CTTTCCTGATTGCCAATTTCGGGTTGGATCAGATCATTGCTTATTCAACGCCAATTTTAATGCTGCTCTATCCGCTGGCAATTGCCTTAATCATGCTCGGCCTCATGCATCCTTGGATTGGGAAAAATACCCGAATCTATAAAACTACGGTTGCCTTCACGATGATCCCTGCGCTTTTAGATGCCATCCATGCCTTACCAGCTGGGCTAGCACAACTACCGATTTTCAGTAGCATTCAACAATTCGCTACAACCTATATTCCTTGGTTCGGCATCGGGATGGATTTTGTGCCATTTCTGC	-0.814314	32.6667	0.301563		CCTTCTTAACGGCGAACTTTGGTTTGGAGCAAATCATCGCTTGGTCTGTCCCGATGCTGATGTTCCTCTATCCTTTCTCAATGGTATTGATTCTCCTTTCCGTTTTCGGCAAGGCATTCCATCATGATCCACTGGTGTATCGGTTCGTTGTCGGCTTCACCGCAGTCCCAGCCGTTCTCGACATGTTTGCTGCCTTTCCAGCCTTTGTCAGTCAAAGTGCGCTTGGTCTGGCATTGCACAGTTTCCAATTACATTTCCTGCCGTTTGCTGGCATGGGCCTTGGCTGGTTAGTTCCGGCTG	-0.461449	38	0.00884602
					ACTCCAATGTTAATGTTCTTATATCCATTATCAATGGTATTGATCTTATTATCTGTATTTTCACCTTTATTCAAGCGTGATGGTGCAGTATACTTCATGGTAGTTCTATTTACTGTAGTTCCAGCATTCTTTGATATGGTAGTTGCATTCCCAGCAGTTGTTAGTCAAAGCGCATTTGGTAAAGCAGTTGTAGCATTTAGATTGCATTACTTACCATTAGCTAGCATCGGATTATCATGGGTAGTTCCAGCATTAGTTGGATTAGTATTAGGATTAGGAGTTTACTTCTATAAGAAAGCT	-0.0204082	44	-0.370872		ACACCAATGCTGATGTTCCTCTACCCACTTGCCATTACCCTGATTATTCTCTCAATTGCCTCACCATTGTTCAATCATGACCGTCGGGTATACATCTGGACGACCATCTTTACCATTATCCCAGCGATTTTGGATGCGATCGCCGCAGCTCCGGCAATTATTTCCAAGTCTGCATTTGCTAGCACAATTTTGAAATTAGATGACTTTCTTCCTGGCGCTTCACTTGGGATGGACTGGTTGTTGCCAGCCGCCATCGGACTAATCATTGGCTTAGCCATTCACTATATTGGTGCCATGATG	-0.630719	34	0.119278		CCAATTTTAATGCTGCTCTATCCGCTGGCAATTGCCTTAATCATGCTCGGCCTCATGCATCCTTGGATTGGGAAAAATACCCGAATCTATAAAACTACGGTTGCCTTCACGATGATCCCTGCGCTTTTAGATGCCATCCATGCCTTACCAGCTGGGCTAGCACAACTACCGATTTTCAGTAGCATTCAACAATTCGCTACAACCTATATTCCTTGGTTCGGCATCGGGATGGATTTTGTGCCATTTCTGCTCATCGGCTTTCTTACCGGGTTCATCGCCGCTAAACTTAGCGGTCACAAA	-0.802613	33.3333	0.302045		CCGATGCTGATGTTCCTCTATCCTTTCTCAATGGTATTGATTCTCCTTTCCGTTTTCGGCAAGGCATTCCATCATGATCCACTGGTGTATCGGTTCGTTGTCGGCTTCACCGCAGTCCCAGCCGTTCTCGACATGTTTGCTGCCTTTCCAGCCTTTGTCAGTCAAAGTGCGCTTGGTCTGGCATTGCACAGTTTCCAATTACATTTCCTGCCGTTTGCTGGCATGGGCCTTGGCTGGTTAGTTCCGGCTGGTGTTGGTCTGGCTGTCGGCCTCGTGGCACACGCGGTCAAAGTTCGAAAA	-0.375735	37.3333	-0.103071
