# Supplementary material for: Purine bias in bacterial genes is driven by runaway transcription
Source: Nat Microbiol. 2026 Jun 15;11(7):2065–75. doi: 10.1038/s41564-026-02389-1 (PMC13323073; doi:10.1038/s41564-026-02389-1)
Supplement: Supplementary file 11 — Statistical source data. [file 41564_2026_2389_MOESM11_ESM.xlsx]

## Sheet: Fig. 4, Fragments sense to CDS
gene_start	fragment_start	fragment_end	sense_strand_genome	replication_strand	purine_content
410	410	710	+	leS	0.564784
410	460	760	+	leS	0.541528
410	510	810	+	leS	0.504983
410	560	860	+	leS	0.508306
410	610	910	+	leS	0.51495
410	660	960	+	leS	0.498339
410	710	1010	+	leS	0.471761
410	760	1060	+	leS	0.478405
410	810	1110	+	leS	0.504983
410	860	1160	+	leS	0.518272
410	910	1210	+	leS	0.521595
410	960	1260	+	leS	0.531561
410	1010	1310	+	leS	0.554817
410	1060	1360	+	leS	0.571429
410	1110	1410	+	leS	0.554817
410	1160	1460	+	leS	0.538206
410	1210	1510	+	leS	0.554817
410	1260	1560	+	leS	0.571429
410	1310	1610	+	leS	0.538206
410	1360	1660	+	leS	0.534884
410	1410	1710	+	leS	0.548173
1939	1939	2239	+	leS	0.538206
1939	1989	2289	+	leS	0.528239
1939	2039	2339	+	leS	0.541528
1939	2089	2389	+	leS	0.534884
1939	2139	2439	+	leS	0.524917
1939	2189	2489	+	leS	0.541528
1939	2239	2539	+	leS	0.538206
1939	2289	2589	+	leS	0.548173
1939	2339	2639	+	leS	0.548173
1939	2389	2689	+	leS	0.538206
1939	2439	2739	+	leS	0.554817
1939	2489	2789	+	leS	0.538206
1939	2539	2839	+	leS	0.531561
1939	2589	2889	+	leS	0.524917
1939	2639	2939	+	leS	0.531561
1939	2689	2989	+	leS	0.554817
1939	2739	3039	+	leS	0.548173
3437	3437	3737	+	leS	0.601329
3437	3487	3787	+	leS	0.604651
3437	3537	3837	+	leS	0.604651
3437	3587	3887	+	leS	0.571429
3437	3637	3937	+	leS	0.538206
3437	3687	3987	+	leS	0.518272
3437	3737	4037	+	leS	0.508306
3437	3787	4087	+	leS	0.521595
3437	3837	4137	+	leS	0.498339
3437	3887	4187	+	leS	0.528239
3437	3937	4237	+	leS	0.564784
3437	3987	4287	+	leS	0.548173
3437	4037	4337	+	leS	0.554817
3437	4087	4387	+	leS	0.54485
3437	4137	4437	+	leS	0.541528
3437	4187	4487	+	leS	0.541528
3437	4237	4537	+	leS	0.528239
4867	4867	5167	+	leS	0.578073
4867	4917	5217	+	leS	0.571429
4867	4967	5267	+	leS	0.561462
4867	5017	5317	+	leS	0.561462
4867	5067	5367	+	leS	0.568106
4867	5117	5417	+	leS	0.554817
4867	5167	5467	+	leS	0.541528
4867	5217	5517	+	leS	0.551495
4867	5267	5567	+	leS	0.564784
4867	5317	5617	+	leS	0.571429
4867	5367	5667	+	leS	0.574751
4867	5417	5717	+	leS	0.581395
4867	5467	5767	+	leS	0.591362
4867	5517	5817	+	leS	0.58804
4867	5567	5867	+	leS	0.574751
4867	5617	5917	+	leS	0.58804
4867	5667	5967	+	leS	0.578073
4867	5717	6017	+	leS	0.594684
4867	5767	6067	+	leS	0.621262
4867	5817	6117	+	leS	0.591362
4867	5867	6167	+	leS	0.58804
4867	5917	6217	+	leS	0.554817
4867	5967	6267	+	leS	0.568106
4867	6017	6317	+	leS	0.554817
4867	6067	6367	+	leS	0.528239
4867	6117	6417	+	leS	0.521595
4867	6167	6467	+	leS	0.524917
4867	6217	6517	+	leS	0.538206
4867	6267	6567	+	leS	0.531561
4867	6317	6617	+	leS	0.528239
4867	6367	6667	+	leS	0.521595
4867	6417	6717	+	leS	0.548173
4867	6467	6767	+	leS	0.564784
6994	6994	7294	+	leS	0.531561
6994	7044	7344	+	leS	0.508306
6994	7094	7394	+	leS	0.534884
6994	7144	7444	+	leS	0.548173
6994	7194	7494	+	leS	0.531561
6994	7244	7544	+	leS	0.528239
6994	7294	7594	+	leS	0.534884
6994	7344	7644	+	leS	0.531561
6994	7394	7694	+	leS	0.524917
6994	7444	7744	+	leS	0.534884
6994	7494	7794	+	leS	0.541528
6994	7544	7844	+	leS	0.564784
6994	7594	7894	+	leS	0.578073
6994	7644	7944	+	leS	0.58804
6994	7694	7994	+	leS	0.574751
6994	7744	8044	+	leS	0.551495
6994	7794	8094	+	leS	0.538206
6994	7844	8144	+	leS	0.538206
6994	7894	8194	+	leS	0.491694
6994	7944	8244	+	leS	0.498339
6994	7994	8294	+	leS	0.521595
6994	8044	8344	+	leS	0.54485
6994	8094	8394	+	leS	0.568106
6994	8144	8444	+	leS	0.564784
6994	8194	8494	+	leS	0.598007
6994	8244	8544	+	leS	0.601329
6994	8294	8594	+	leS	0.594684
6994	8344	8644	+	leS	0.584718
6994	8394	8694	+	leS	0.564784
6994	8444	8744	+	leS	0.571429
6994	8494	8794	+	leS	0.581395
6994	8544	8844	+	leS	0.548173
6994	8594	8894	+	leS	0.538206
6994	8644	8944	+	leS	0.534884
6994	8694	8994	+	leS	0.554817
6994	8744	9044	+	leS	0.531561
6994	8794	9094	+	leS	0.524917
6994	8844	9144	+	leS	0.561462
6994	8894	9194	+	leS	0.584718
6994	8944	9244	+	leS	0.607973
6994	8994	9294	+	leS	0.614618
6994	9044	9344	+	leS	0.604651
6994	9094	9394	+	leS	0.607973
6994	9144	9444	+	leS	0.631229
14847	15794	15494	-	laS	0.491694
14847	15744	15444	-	laS	0.521595
14847	15694	15394	-	laS	0.524917
14847	15644	15344	-	laS	0.538206
14847	15594	15294	-	laS	0.54485
14847	15544	15244	-	laS	0.578073
14847	15494	15194	-	laS	0.594684
14847	15444	15144	-	laS	0.568106
14847	15394	15094	-	laS	0.561462
14847	15344	15044	-	laS	0.554817
14847	15294	14994	-	laS	0.541528
14847	15244	14944	-	laS	0.538206
14847	15194	14894	-	laS	0.528239
15915	15915	16215	+	leS	0.551495
15915	15965	16265	+	leS	0.538206
15915	16015	16315	+	leS	0.55814
15915	16065	16365	+	leS	0.531561
15915	16115	16415	+	leS	0.528239
15915	16165	16465	+	leS	0.541528
15915	16215	16515	+	leS	0.54485
15915	16265	16565	+	leS	0.548173
15915	16315	16615	+	leS	0.541528
15915	16365	16665	+	leS	0.561462
15915	16415	16715	+	leS	0.54485
15915	16465	16765	+	leS	0.531561
15915	16515	16815	+	leS	0.548173
15915	16565	16865	+	leS	0.54485
15915	16615	16915	+	leS	0.551495
15915	16665	16965	+	leS	0.554817
15915	16715	17015	+	leS	0.554817
15915	16765	17065	+	leS	0.568106
15915	16815	17115	+	leS	0.571429
15915	16865	17165	+	leS	0.58804
15915	16915	17215	+	leS	0.58804
15915	16965	17265	+	leS	0.581395
15915	17015	17315	+	leS	0.594684
15915	17065	17365	+	leS	0.578073
17534	17534	17834	+	leS	0.554817
17534	17584	17884	+	leS	0.551495
17534	17634	17934	+	leS	0.551495
17534	17684	17984	+	leS	0.561462
17534	17734	18034	+	leS	0.578073
17534	17784	18084	+	leS	0.55814
17534	17834	18134	+	leS	0.578073
17534	17884	18184	+	leS	0.568106
17534	17934	18234	+	leS	0.584718
17534	17984	18284	+	leS	0.604651
17534	18034	18334	+	leS	0.578073
17534	18084	18384	+	leS	0.574751
17534	18134	18434	+	leS	0.554817
17534	18184	18484	+	leS	0.554817
17534	18234	18534	+	leS	0.561462
17534	18284	18584	+	leS	0.55814
17534	18334	18634	+	leS	0.58804
17534	18384	18684	+	leS	0.604651
17534	18434	18734	+	leS	0.607973
17534	18484	18784	+	leS	0.637874
17534	18534	18834	+	leS	0.611296
19062	19062	19362	+	leS	0.58804
19062	19112	19412	+	leS	0.574751
19062	19162	19462	+	leS	0.551495
19062	19212	19512	+	leS	0.541528
19062	19262	19562	+	leS	0.548173
19062	19312	19612	+	leS	0.551495
19062	19362	19662	+	leS	0.548173
19062	19412	19712	+	leS	0.531561
19062	19462	19762	+	leS	0.528239
19062	19512	19812	+	leS	0.521595
19062	19562	19862	+	leS	0.51495
19062	19612	19912	+	leS	0.504983
19968	19968	20268	+	leS	0.541528
19968	20018	20318	+	leS	0.531561
19968	20068	20368	+	leS	0.521595
19968	20118	20418	+	leS	0.504983
19968	20168	20468	+	leS	0.511628
19968	20218	20518	+	leS	0.511628
20880	20880	21180	+	leS	0.637874
20880	20930	21230	+	leS	0.607973
20880	20980	21280	+	leS	0.621262
20880	21030	21330	+	leS	0.594684
20880	21080	21380	+	leS	0.574751
20880	21130	21430	+	leS	0.534884
20880	21180	21480	+	leS	0.524917
20880	21230	21530	+	leS	0.554817
20880	21280	21580	+	leS	0.54485
20880	21330	21630	+	leS	0.531561
20880	21380	21680	+	leS	0.518272
20880	21430	21730	+	leS	0.538206
20880	21480	21780	+	leS	0.548173
20880	21530	21830	+	leS	0.521595
20880	21580	21880	+	leS	0.521595
20880	21630	21930	+	leS	0.528239
20880	21680	21980	+	leS	0.538206
20880	21730	22030	+	leS	0.548173
20880	21780	22080	+	leS	0.541528
20880	21830	22130	+	leS	0.554817
22496	23149	22849	-	laS	0.54485
22496	23099	22799	-	laS	0.551495
22496	23049	22749	-	laS	0.531561
22496	22999	22699	-	laS	0.531561
22496	22949	22649	-	laS	0.571429
22496	22899	22599	-	laS	0.548173
22496	22849	22549	-	laS	0.54485
22496	22799	22499	-	laS	0.538206
23146	23769	23469	-	laS	0.528239
23146	23719	23419	-	laS	0.528239
23146	23669	23369	-	laS	0.528239
23146	23619	23319	-	laS	0.524917
23146	23569	23269	-	laS	0.531561
23146	23519	23219	-	laS	0.531561
23146	23469	23169	-	laS	0.531561
23868	25151	24851	-	laS	0.495017
23868	25101	24801	-	laS	0.501661
23868	25051	24751	-	laS	0.48505
23868	25001	24701	-	laS	0.495017
23868	24951	24651	-	laS	0.511628
23868	24901	24601	-	laS	0.518272
23868	24851	24551	-	laS	0.554817
23868	24801	24501	-	laS	0.541528
23868	24751	24451	-	laS	0.551495
23868	24701	24401	-	laS	0.54485
23868	24651	24351	-	laS	0.548173
23868	24601	24301	-	laS	0.54485
23868	24551	24251	-	laS	0.508306
23868	24501	24201	-	laS	0.528239
23868	24451	24151	-	laS	0.531561
23868	24401	24101	-	laS	0.54485
23868	24351	24051	-	laS	0.498339
23868	24301	24001	-	laS	0.521595
23868	24251	23951	-	laS	0.54485
23868	24201	23901	-	laS	0.518272
25221	25766	25466	-	laS	0.551495
25221	25716	25416	-	laS	0.548173
25221	25666	25366	-	laS	0.528239
25221	25616	25316	-	laS	0.524917
25221	25566	25266	-	laS	0.538206
25852	25852	26152	+	leS	0.58804
25852	25902	26202	+	leS	0.54485
25852	25952	26252	+	leS	0.541528
25852	26002	26302	+	leS	0.551495
26814	26814	27114	+	leS	0.531561
26814	26864	27164	+	leS	0.538206
26814	26914	27214	+	leS	0.528239
26814	26964	27264	+	leS	0.531561
26814	27014	27314	+	leS	0.511628
26814	27064	27364	+	leS	0.488372
26814	27114	27414	+	leS	0.511628
26814	27164	27464	+	leS	0.531561
26814	27214	27514	+	leS	0.521595
26814	27264	27564	+	leS	0.518272
26814	27314	27614	+	leS	0.534884
26814	27364	27664	+	leS	0.568106
26814	27414	27714	+	leS	0.531561
26814	27464	27764	+	leS	0.541528
26814	27514	27814	+	leS	0.551495
26814	27564	27864	+	leS	0.564784
26814	27614	27914	+	leS	0.551495
26814	27664	27964	+	leS	0.551495
26814	27714	28014	+	leS	0.591362
26814	27764	28064	+	leS	0.58804
26814	27814	28114	+	leS	0.598007
26814	27864	28164	+	leS	0.591362
26814	27914	28214	+	leS	0.601329
26814	27964	28264	+	leS	0.584718
26814	28014	28314	+	leS	0.564784
26814	28064	28364	+	leS	0.554817
26814	28114	28414	+	leS	0.574751
26814	28164	28464	+	leS	0.601329
28529	28529	28829	+	leS	0.654485
28867	28867	29167	+	leS	0.551495
28867	28917	29217	+	leS	0.538206
28867	28967	29267	+	leS	0.564784
28867	29017	29317	+	leS	0.564784
28867	29067	29367	+	leS	0.55814
28867	29117	29417	+	leS	0.551495
35845	35845	36145	+	leS	0.51495
35845	35895	36195	+	leS	0.534884
35845	35945	36245	+	leS	0.564784
35845	35995	36295	+	leS	0.568106
35845	36045	36345	+	leS	0.571429
35845	36095	36395	+	leS	0.541528
35845	36145	36445	+	leS	0.55814
36478	36478	36778	+	leS	0.574751
36478	36528	36828	+	leS	0.584718
36478	36578	36878	+	leS	0.564784
36478	36628	36928	+	leS	0.564784
36478	36678	36978	+	leS	0.568106
36478	36728	37028	+	leS	0.601329
36478	36778	37078	+	leS	0.604651
36478	36828	37128	+	leS	0.604651
36478	36878	37178	+	leS	0.601329
36478	36928	37228	+	leS	0.58804
36478	36978	37278	+	leS	0.594684
36478	37028	37328	+	leS	0.574751
36478	37078	37378	+	leS	0.564784
36478	37128	37428	+	leS	0.561462
36478	37178	37478	+	leS	0.571429
36478	37228	37528	+	leS	0.584718
36478	37278	37578	+	leS	0.601329
36478	37328	37628	+	leS	0.627907
37720	37720	38020	+	leS	0.491694
37720	37770	38070	+	leS	0.481728
37720	37820	38120	+	leS	0.475083
37720	37870	38170	+	leS	0.48505
37720	37920	38220	+	leS	0.491694
37720	37970	38270	+	leS	0.488372
37720	38020	38320	+	leS	0.488372
37720	38070	38370	+	leS	0.48505
37720	38120	38420	+	leS	0.498339
37720	38170	38470	+	leS	0.51495
37720	38220	38520	+	leS	0.498339
37720	38270	38570	+	leS	0.498339
37720	38320	38620	+	leS	0.511628
37720	38370	38670	+	leS	0.508306
37720	38420	38720	+	leS	0.511628
37720	38470	38770	+	leS	0.498339
37720	38520	38820	+	leS	0.51495
37720	38570	38870	+	leS	0.528239
37720	38620	38920	+	leS	0.51495
37720	38670	38970	+	leS	0.541528
37720	38720	39020	+	leS	0.524917
37720	38770	39070	+	leS	0.561462
37720	38820	39120	+	leS	0.574751
39159	39159	39459	+	leS	0.574751
39159	39209	39509	+	leS	0.571429
39159	39259	39559	+	leS	0.554817
39159	39309	39609	+	leS	0.534884
39159	39359	39659	+	leS	0.541528
39159	39409	39709	+	leS	0.551495
39159	39459	39759	+	leS	0.554817
39871	39871	40171	+	leS	0.551495
40213	40213	40513	+	leS	0.578073
40213	40263	40563	+	leS	0.58804
40213	40313	40613	+	leS	0.598007
40665	40665	40965	+	leS	0.561462
40665	40715	41015	+	leS	0.538206
40665	40765	41065	+	leS	0.554817
40665	40815	41115	+	leS	0.54485
40665	40865	41165	+	leS	0.524917
40665	40915	41215	+	leS	0.538206
40665	40965	41265	+	leS	0.531561
40665	41015	41315	+	leS	0.554817
40665	41065	41365	+	leS	0.541528
40665	41115	41415	+	leS	0.541528
40665	41165	41465	+	leS	0.541528
40665	41215	41515	+	leS	0.548173
40665	41265	41565	+	leS	0.54485
40665	41315	41615	+	leS	0.534884
41657	41657	41957	+	leS	0.574751
41657	41707	42007	+	leS	0.554817
41657	41757	42057	+	leS	0.551495
41657	41807	42107	+	leS	0.548173
41657	41857	42157	+	leS	0.551495
41657	41907	42207	+	leS	0.534884
41657	41957	42257	+	leS	0.511628
41657	42007	42307	+	leS	0.548173
41657	42057	42357	+	leS	0.564784
41657	42107	42407	+	leS	0.564784
41657	42157	42457	+	leS	0.581395
42499	42499	42799	+	leS	0.614618
42499	42549	42849	+	leS	0.591362
42917	42917	43217	+	leS	0.538206
42917	42967	43267	+	leS	0.548173
42917	43017	43317	+	leS	0.551495
42917	43067	43367	+	leS	0.55814
42917	43117	43417	+	leS	0.58804
42917	43167	43467	+	leS	0.561462
42917	43217	43517	+	leS	0.55814
42917	43267	43567	+	leS	0.561462
42917	43317	43617	+	leS	0.55814
43921	43921	44221	+	leS	0.574751
43921	43971	44271	+	leS	0.571429
43921	44021	44321	+	leS	0.561462
43921	44071	44371	+	leS	0.518272
43921	44121	44421	+	leS	0.55814
43921	44171	44471	+	leS	0.534884
43921	44221	44521	+	leS	0.54485
43921	44271	44571	+	leS	0.551495
43921	44321	44621	+	leS	0.581395
43921	44371	44671	+	leS	0.644518
43921	44421	44721	+	leS	0.607973
43921	44471	44771	+	leS	0.631229
45633	45633	45933	+	leS	0.591362
45633	45683	45983	+	leS	0.604651
45633	45733	46033	+	leS	0.598007
45633	45783	46083	+	leS	0.601329
45633	45833	46133	+	leS	0.578073
45633	45883	46183	+	leS	0.568106
45633	45933	46233	+	leS	0.564784
45633	45983	46283	+	leS	0.568106
45633	46033	46333	+	leS	0.568106
45633	46083	46383	+	leS	0.541528
45633	46133	46433	+	leS	0.534884
45633	46183	46483	+	leS	0.528239
45633	46233	46533	+	leS	0.51495
45633	46283	46583	+	leS	0.531561
45633	46333	46633	+	leS	0.521595
45633	46383	46683	+	leS	0.51495
45633	46433	46733	+	leS	0.521595
45633	46483	46783	+	leS	0.531561
45633	46533	46833	+	leS	0.531561
45633	46583	46883	+	leS	0.531561
45633	46633	46933	+	leS	0.518272
45633	46683	46983	+	leS	0.54485
45633	46733	47033	+	leS	0.54485
45633	46783	47083	+	leS	0.538206
45633	46833	47133	+	leS	0.548173
45633	46883	47183	+	leS	0.54485
45633	46933	47233	+	leS	0.564784
45633	46983	47283	+	leS	0.591362
45633	47033	47333	+	leS	0.584718
45633	47083	47383	+	leS	0.611296
45633	47133	47433	+	leS	0.601329
45633	47183	47483	+	leS	0.591362
45633	47233	47533	+	leS	0.594684
45633	47283	47583	+	leS	0.55814
47706	47706	48006	+	leS	0.568106
47706	47756	48056	+	leS	0.581395
47706	47806	48106	+	leS	0.561462
47706	47856	48156	+	leS	0.58804
47706	47906	48206	+	leS	0.621262
47706	47956	48256	+	leS	0.614618
47706	48006	48306	+	leS	0.604651
47706	48056	48356	+	leS	0.58804
47706	48106	48406	+	leS	0.607973
47706	48156	48456	+	leS	0.58804
48629	48629	48929	+	leS	0.571429
48629	48679	48979	+	leS	0.574751
48629	48729	49029	+	leS	0.578073
48629	48779	49079	+	leS	0.607973
48629	48829	49129	+	leS	0.61794
48629	48879	49179	+	leS	0.621262
48629	48929	49229	+	leS	0.627907
48629	48979	49279	+	leS	0.627907
48629	49029	49329	+	leS	0.631229
48629	49079	49379	+	leS	0.624585
48629	49129	49429	+	leS	0.634551
48629	49179	49479	+	leS	0.654485
48629	49229	49529	+	leS	0.671096
48629	49279	49579	+	leS	0.677741
48629	49329	49629	+	leS	0.66113
48629	49379	49679	+	leS	0.647841
48629	49429	49729	+	leS	0.627907
48629	49479	49779	+	leS	0.598007
48629	49529	49829	+	leS	0.55814
48629	49579	49879	+	leS	0.538206
48629	49629	49929	+	leS	0.55814
50087	50087	50387	+	leS	0.561462
50087	50137	50437	+	leS	0.571429
50087	50187	50487	+	leS	0.571429
50087	50237	50537	+	leS	0.568106
50087	50287	50587	+	leS	0.574751
50087	50337	50637	+	leS	0.601329
50640	50640	50940	+	leS	0.571429
50640	50690	50990	+	leS	0.554817
50640	50740	51040	+	leS	0.554817
50640	50790	51090	+	leS	0.531561
50640	50840	51140	+	leS	0.538206
50640	50890	51190	+	leS	0.521595
50640	50940	51240	+	leS	0.524917
50640	50990	51290	+	leS	0.501661
50640	51040	51340	+	leS	0.498339
50640	51090	51390	+	leS	0.498339
50640	51140	51440	+	leS	0.51495
50640	51190	51490	+	leS	0.51495
51680	51680	51980	+	leS	0.607973
51680	51730	52030	+	leS	0.594684
51680	51780	52080	+	leS	0.594684
51680	51830	52130	+	leS	0.598007
51680	51880	52180	+	leS	0.561462
51680	51930	52230	+	leS	0.561462
51680	51980	52280	+	leS	0.548173
51680	52030	52330	+	leS	0.528239
51680	52080	52380	+	leS	0.511628
51680	52130	52430	+	leS	0.498339
51680	52180	52480	+	leS	0.511628
51680	52230	52530	+	leS	0.528239
53516	53516	53816	+	leS	0.548173
53516	53566	53866	+	leS	0.574751
53516	53616	53916	+	leS	0.568106
53516	53666	53966	+	leS	0.54485
53516	53716	54016	+	leS	0.548173
53516	53766	54066	+	leS	0.534884
53516	53816	54116	+	leS	0.561462
53516	53866	54166	+	leS	0.55814
53516	53916	54216	+	leS	0.551495
53516	53966	54266	+	leS	0.571429
53516	54016	54316	+	leS	0.584718
53516	54066	54366	+	leS	0.594684
54441	54441	54741	+	leS	0.518272
54441	54491	54791	+	leS	0.511628
54441	54541	54841	+	leS	0.524917
54441	54591	54891	+	leS	0.51495
54441	54641	54941	+	leS	0.528239
54441	54691	54991	+	leS	0.495017
54441	54741	55041	+	leS	0.511628
54441	54791	55091	+	leS	0.521595
54441	54841	55141	+	leS	0.531561
54441	54891	55191	+	leS	0.541528
54441	54941	55241	+	leS	0.538206
54441	54991	55291	+	leS	0.55814
55295	55295	55595	+	leS	0.548173
55295	55345	55645	+	leS	0.554817
56352	56352	56652	+	leS	0.55814
56352	56402	56702	+	leS	0.561462
56352	56452	56752	+	leS	0.58804
56352	56502	56802	+	leS	0.594684
56352	56552	56852	+	leS	0.584718
56352	56602	56902	+	leS	0.578073
56352	56652	56952	+	leS	0.58804
56352	56702	57002	+	leS	0.574751
56352	56752	57052	+	leS	0.548173
56352	56802	57102	+	leS	0.564784
56352	56852	57152	+	leS	0.538206
56352	56902	57202	+	leS	0.54485
56352	56952	57252	+	leS	0.554817
56352	57002	57302	+	leS	0.548173
56352	57052	57352	+	leS	0.55814
56352	57102	57402	+	leS	0.554817
56352	57152	57452	+	leS	0.571429
56352	57202	57502	+	leS	0.568106
56352	57252	57552	+	leS	0.578073
56352	57302	57602	+	leS	0.568106
56352	57352	57652	+	leS	0.568106
56352	57402	57702	+	leS	0.571429
57745	57745	58045	+	leS	0.534884
57745	57795	58095	+	leS	0.548173
57745	57845	58145	+	leS	0.521595
57745	57895	58195	+	leS	0.498339
57745	57945	58245	+	leS	0.508306
57745	57995	58295	+	leS	0.498339
57745	58045	58345	+	leS	0.508306
57745	58095	58395	+	leS	0.518272
57745	58145	58445	+	leS	0.521595
57745	58195	58495	+	leS	0.54485
57745	58245	58545	+	leS	0.524917
57745	58295	58595	+	leS	0.541528
57745	58345	58645	+	leS	0.541528
57745	58395	58695	+	leS	0.51495
58783	58783	59083	+	leS	0.574751
58783	58833	59133	+	leS	0.598007
58783	58883	59183	+	leS	0.594684
58783	58933	59233	+	leS	0.58804
58783	58983	59283	+	leS	0.548173
58783	59033	59333	+	leS	0.534884
58783	59083	59383	+	leS	0.54485
59504	59504	59804	+	leS	0.54485
59504	59554	59854	+	leS	0.55814
59504	59604	59904	+	leS	0.531561
59504	59654	59954	+	leS	0.511628
59504	59704	60004	+	leS	0.551495
59504	59754	60054	+	leS	0.541528
60430	60430	60730	+	leS	0.471761
60430	60480	60780	+	leS	0.48505
60430	60530	60830	+	leS	0.478405
60430	60580	60880	+	leS	0.504983
60430	60630	60930	+	leS	0.524917
60430	60680	60980	+	leS	0.541528
60430	60730	61030	+	leS	0.541528
60430	60780	61080	+	leS	0.524917
60430	60830	61130	+	leS	0.528239
60430	60880	61180	+	leS	0.538206
60430	60930	61230	+	leS	0.554817
60430	60980	61280	+	leS	0.568106
60430	61030	61330	+	leS	0.554817
60430	61080	61380	+	leS	0.55814
60430	61130	61430	+	leS	0.578073
60430	61180	61480	+	leS	0.55814
60430	61230	61530	+	leS	0.521595
60430	61280	61580	+	leS	0.518272
60430	61330	61630	+	leS	0.541528
60430	61380	61680	+	leS	0.548173
60430	61430	61730	+	leS	0.524917
60430	61480	61780	+	leS	0.534884
60430	61530	61830	+	leS	0.551495
60430	61580	61880	+	leS	0.574751
60430	61630	61930	+	leS	0.568106
60430	61680	61980	+	leS	0.571429
60430	61730	62030	+	leS	0.578073
60430	61780	62080	+	leS	0.568106
60430	61830	62130	+	leS	0.584718
60430	61880	62180	+	leS	0.594684
60430	61930	62230	+	leS	0.604651
60430	61980	62280	+	leS	0.594684
60430	62030	62330	+	leS	0.574751
60430	62080	62380	+	leS	0.594684
60430	62130	62430	+	leS	0.584718
60430	62180	62480	+	leS	0.548173
60430	62230	62530	+	leS	0.541528
60430	62280	62580	+	leS	0.561462
60430	62330	62630	+	leS	0.594684
60430	62380	62680	+	leS	0.571429
60430	62430	62730	+	leS	0.581395
60430	62480	62780	+	leS	0.584718
60430	62530	62830	+	leS	0.568106
60430	62580	62880	+	leS	0.548173
60430	62630	62930	+	leS	0.538206
60430	62680	62980	+	leS	0.554817
60430	62730	63030	+	leS	0.54485
60430	62780	63080	+	leS	0.55814
60430	62830	63130	+	leS	0.554817
60430	62880	63180	+	leS	0.55814
60430	62930	63230	+	leS	0.541528
60430	62980	63280	+	leS	0.541528
60430	63030	63330	+	leS	0.541528
60430	63080	63380	+	leS	0.518272
60430	63130	63430	+	leS	0.511628
60430	63180	63480	+	leS	0.551495
60430	63230	63530	+	leS	0.564784
60430	63280	63580	+	leS	0.564784
60430	63330	63630	+	leS	0.578073
60430	63380	63680	+	leS	0.584718
60430	63430	63730	+	leS	0.621262
60430	63480	63780	+	leS	0.598007
60430	63530	63830	+	leS	0.604651
60430	63580	63880	+	leS	0.624585
60430	63630	63930	+	leS	0.611296
64099	64099	64399	+	leS	0.548173
64099	64149	64449	+	leS	0.561462
64099	64199	64499	+	leS	0.554817
64099	64249	64549	+	leS	0.551495
64099	64299	64599	+	leS	0.571429
64817	64817	65117	+	leS	0.475083
64817	64867	65167	+	leS	0.44186
64817	64917	65217	+	leS	0.428571
64817	64967	65267	+	leS	0.435216
64817	65017	65317	+	leS	0.44186
64817	65067	65367	+	leS	0.421927
64817	65117	65417	+	leS	0.435216
64817	65167	65467	+	leS	0.478405
64817	65217	65517	+	leS	0.528239
64817	65267	65567	+	leS	0.504983
64817	65317	65617	+	leS	0.504983
64817	65367	65667	+	leS	0.548173
64817	65417	65717	+	leS	0.531561
64817	65467	65767	+	leS	0.528239
64817	65517	65817	+	leS	0.495017
64817	65567	65867	+	leS	0.511628
64817	65617	65917	+	leS	0.538206
64817	65667	65967	+	leS	0.511628
64817	65717	66017	+	leS	0.534884
64817	65767	66067	+	leS	0.528239
64817	65817	66117	+	leS	0.504983
64817	65867	66167	+	leS	0.51495
64817	65917	66217	+	leS	0.481728
64817	65967	66267	+	leS	0.478405
64817	66017	66317	+	leS	0.45515
64817	66067	66367	+	leS	0.471761
66405	66405	66705	+	leS	0.571429
66405	66455	66755	+	leS	0.58804
66405	66505	66805	+	leS	0.574751
66405	66555	66855	+	leS	0.548173
66405	66605	66905	+	leS	0.548173
66405	66655	66955	+	leS	0.541528
66405	66705	67005	+	leS	0.561462
66405	66755	67055	+	leS	0.528239
66405	66805	67105	+	leS	0.528239
66405	66855	67155	+	leS	0.528239
66405	66905	67205	+	leS	0.554817
66405	66955	67255	+	leS	0.554817
66405	67005	67305	+	leS	0.531561
66405	67055	67355	+	leS	0.554817
66405	67105	67405	+	leS	0.568106
66405	67155	67455	+	leS	0.601329
66405	67205	67505	+	leS	0.571429
66405	67255	67555	+	leS	0.574751
66405	67305	67605	+	leS	0.621262
66405	67355	67655	+	leS	0.594684
66405	67405	67705	+	leS	0.568106
66405	67455	67755	+	leS	0.561462
66405	67505	67805	+	leS	0.591362
66405	67555	67855	+	leS	0.598007
68216	68216	68516	+	leS	0.584718
68515	68515	68815	+	leS	0.448505
68515	68565	68865	+	leS	0.425249
68515	68615	68915	+	leS	0.445183
68515	68665	68965	+	leS	0.445183
68515	68715	69015	+	leS	0.438538
68515	68765	69065	+	leS	0.435216
68515	68815	69115	+	leS	0.465116
69168	69168	69468	+	leS	0.627907
69168	69218	69518	+	leS	0.621262
69626	69626	69926	+	leS	0.578073
69626	69676	69976	+	leS	0.568106
70538	70538	70838	+	leS	0.481728
70538	70588	70888	+	leS	0.428571
70538	70638	70938	+	leS	0.398671
70538	70688	70988	+	leS	0.418605
70538	70738	71038	+	leS	0.44186
70538	70788	71088	+	leS	0.431894
70538	70838	71138	+	leS	0.448505
70538	70888	71188	+	leS	0.461794
70538	70938	71238	+	leS	0.465116
70538	70988	71288	+	leS	0.471761
70538	71038	71338	+	leS	0.468439
70538	71088	71388	+	leS	0.511628
70538	71138	71438	+	leS	0.488372
70538	71188	71488	+	leS	0.481728
70538	71238	71538	+	leS	0.501661
70538	71288	71588	+	leS	0.511628
70538	71338	71638	+	leS	0.511628
70538	71388	71688	+	leS	0.488372
70538	71438	71738	+	leS	0.504983
70538	71488	71788	+	leS	0.541528
70538	71538	71838	+	leS	0.564784
70538	71588	71888	+	leS	0.568106
70538	71638	71938	+	leS	0.581395
70538	71688	71988	+	leS	0.584718
70538	71738	72038	+	leS	0.591362
70538	71788	72088	+	leS	0.58804
70538	71838	72138	+	leS	0.571429
70538	71888	72188	+	leS	0.571429
70538	71938	72238	+	leS	0.55814
70538	71988	72288	+	leS	0.54485
70538	72038	72338	+	leS	0.541528
70538	72088	72388	+	leS	0.531561
70538	72138	72438	+	leS	0.551495
70538	72188	72488	+	leS	0.548173
70538	72238	72538	+	leS	0.578073
70538	72288	72588	+	leS	0.564784
70538	72338	72638	+	leS	0.561462
70538	72388	72688	+	leS	0.568106
70538	72438	72738	+	leS	0.554817
70538	72488	72788	+	leS	0.548173
70538	72538	72838	+	leS	0.551495
70538	72588	72888	+	leS	0.581395
70538	72638	72938	+	leS	0.584718
70538	72688	72988	+	leS	0.564784
73106	73106	73406	+	leS	0.58804
73106	73156	73456	+	leS	0.604651
73106	73206	73506	+	leS	0.614618
73106	73256	73556	+	leS	0.594684
73106	73306	73606	+	leS	0.568106
73106	73356	73656	+	leS	0.591362
73106	73406	73706	+	leS	0.554817
73106	73456	73756	+	leS	0.534884
73106	73506	73806	+	leS	0.534884
73809	73809	74109	+	leS	0.528239
73809	73859	74159	+	leS	0.528239
73809	73909	74209	+	leS	0.521595
73809	73959	74259	+	leS	0.498339
73809	74009	74309	+	leS	0.495017
73809	74059	74359	+	leS	0.538206
73809	74109	74409	+	leS	0.574751
73809	74159	74459	+	leS	0.578073
73809	74209	74509	+	leS	0.574751
73809	74259	74559	+	leS	0.578073
73809	74309	74609	+	leS	0.611296
73809	74359	74659	+	leS	0.598007
73809	74409	74709	+	leS	0.607973
73809	74459	74759	+	leS	0.621262
73809	74509	74809	+	leS	0.584718
74929	74929	75229	+	leS	0.534884
74929	74979	75279	+	leS	0.521595
74929	75029	75329	+	leS	0.534884
74929	75079	75379	+	leS	0.561462
74929	75129	75429	+	leS	0.554817
74929	75179	75479	+	leS	0.554817
74929	75229	75529	+	leS	0.561462
74929	75279	75579	+	leS	0.571429
74929	75329	75629	+	leS	0.591362
74929	75379	75679	+	leS	0.594684
74929	75429	75729	+	leS	0.564784
74929	75479	75779	+	leS	0.568106
74929	75529	75829	+	leS	0.528239
74929	75579	75879	+	leS	0.528239
74929	75629	75929	+	leS	0.511628
74929	75679	75979	+	leS	0.491694
74929	75729	76029	+	leS	0.528239
74929	75779	76079	+	leS	0.528239
74929	75829	76129	+	leS	0.571429
74929	75879	76179	+	leS	0.581395
74929	75929	76229	+	leS	0.594684
74929	75979	76279	+	leS	0.58804
74929	76029	76329	+	leS	0.604651
76344	76344	76644	+	leS	0.584718
76344	76394	76694	+	leS	0.54485
76344	76444	76744	+	leS	0.521595
76344	76494	76794	+	leS	0.534884
76344	76544	76844	+	leS	0.528239
76984	76984	77284	+	leS	0.554817
76984	77034	77334	+	leS	0.584718
76984	77084	77384	+	leS	0.534884
76984	77134	77434	+	leS	0.541528
76984	77184	77484	+	leS	0.55814
76984	77234	77534	+	leS	0.561462
76984	77284	77584	+	leS	0.541528
76984	77334	77634	+	leS	0.541528
76984	77384	77684	+	leS	0.564784
76984	77434	77734	+	leS	0.554817
76984	77484	77784	+	leS	0.521595
76984	77534	77834	+	leS	0.521595
76984	77584	77884	+	leS	0.531561
76984	77634	77934	+	leS	0.508306
76984	77684	77984	+	leS	0.518272
76984	77734	78034	+	leS	0.531561
76984	77784	78084	+	leS	0.538206
76984	77834	78134	+	leS	0.524917
76984	77884	78184	+	leS	0.534884
76984	77934	78234	+	leS	0.561462
76984	77984	78284	+	leS	0.55814
76984	78034	78334	+	leS	0.554817
76984	78084	78384	+	leS	0.551495
76984	78134	78434	+	leS	0.551495
76984	78184	78484	+	leS	0.534884
76984	78234	78534	+	leS	0.541528
76984	78284	78584	+	leS	0.55814
76984	78334	78634	+	leS	0.548173
76984	78384	78684	+	leS	0.564784
76984	78434	78734	+	leS	0.571429
76984	78484	78784	+	leS	0.564784
76984	78534	78834	+	leS	0.561462
76984	78584	78884	+	leS	0.58804
79092	79092	79392	+	leS	0.538206
79092	79142	79442	+	leS	0.561462
79092	79192	79492	+	leS	0.524917
79092	79242	79542	+	leS	0.54485
79092	79292	79592	+	leS	0.54485
79092	79342	79642	+	leS	0.538206
79092	79392	79692	+	leS	0.531561
79092	79442	79742	+	leS	0.54485
79092	79492	79792	+	leS	0.561462
79092	79542	79842	+	leS	0.541528
79880	79880	80180	+	leS	0.568106
79880	79930	80230	+	leS	0.581395
79880	79980	80280	+	leS	0.561462
79880	80030	80330	+	leS	0.561462
79880	80080	80380	+	leS	0.54485
79880	80130	80430	+	leS	0.524917
79880	80180	80480	+	leS	0.548173
79880	80230	80530	+	leS	0.54485
79880	80280	80580	+	leS	0.534884
79880	80330	80630	+	leS	0.548173
79880	80380	80680	+	leS	0.58804
79880	80430	80730	+	leS	0.604651
80802	80802	81102	+	leS	0.578073
80802	80852	81152	+	leS	0.598007
80802	80902	81202	+	leS	0.604651
80802	80952	81252	+	leS	0.601329
80802	81002	81302	+	leS	0.578073
80802	81052	81352	+	leS	0.598007
80802	81102	81402	+	leS	0.594684
80802	81152	81452	+	leS	0.571429
80802	81202	81502	+	leS	0.601329
80802	81252	81552	+	leS	0.607973
80802	81302	81602	+	leS	0.621262
80802	81352	81652	+	leS	0.611296
81771	81771	82071	+	leS	0.581395
81771	81821	82121	+	leS	0.568106
81771	81871	82171	+	leS	0.578073
81771	81921	82221	+	leS	0.561462
81771	81971	82271	+	leS	0.54485
81771	82021	82321	+	leS	0.54485
81771	82071	82371	+	leS	0.554817
81771	82121	82421	+	leS	0.564784
81771	82171	82471	+	leS	0.551495
81771	82221	82521	+	leS	0.571429
81771	82271	82571	+	leS	0.568106
81771	82321	82621	+	leS	0.564784
81771	82371	82671	+	leS	0.564784
82864	82864	83164	+	leS	0.571429
82864	82914	83214	+	leS	0.554817
82864	82964	83264	+	leS	0.548173
82864	83014	83314	+	leS	0.538206
82864	83064	83364	+	leS	0.518272
82864	83114	83414	+	leS	0.518272
82864	83164	83464	+	leS	0.508306
82864	83214	83514	+	leS	0.524917
82864	83264	83564	+	leS	0.521595
82864	83314	83614	+	leS	0.511628
82864	83364	83664	+	leS	0.504983
82864	83414	83714	+	leS	0.521595
82864	83464	83764	+	leS	0.548173
82864	83514	83814	+	leS	0.548173
82864	83564	83864	+	leS	0.568106
82864	83614	83914	+	leS	0.581395
82864	83664	83964	+	leS	0.594684
82864	83714	84014	+	leS	0.584718
82864	83764	84064	+	leS	0.574751
82864	83814	84114	+	leS	0.554817
82864	83864	84164	+	leS	0.548173
82864	83914	84214	+	leS	0.548173
82864	83964	84264	+	leS	0.571429
84290	84290	84590	+	leS	0.524917
84290	84340	84640	+	leS	0.54485
84290	84390	84690	+	leS	0.518272
84290	84440	84740	+	leS	0.548173
84290	84490	84790	+	leS	0.531561
84290	84540	84840	+	leS	0.541528
84874	84874	85174	+	leS	0.531561
84874	84924	85224	+	leS	0.508306
84874	84974	85274	+	leS	0.538206
84874	85024	85324	+	leS	0.541528
84874	85074	85374	+	leS	0.55814
84874	85124	85424	+	leS	0.554817
84874	85174	85474	+	leS	0.538206
84874	85224	85524	+	leS	0.561462
84874	85274	85574	+	leS	0.554817
84874	85324	85624	+	leS	0.551495
84874	85374	85674	+	leS	0.561462
84874	85424	85724	+	leS	0.568106
85737	85737	86037	+	leS	0.581395
85737	85787	86087	+	leS	0.571429
85737	85837	86137	+	leS	0.561462
85737	85887	86187	+	leS	0.551495
85737	85937	86237	+	leS	0.548173
85737	85987	86287	+	leS	0.548173
85737	86037	86337	+	leS	0.528239
85737	86087	86387	+	leS	0.54485
85737	86137	86437	+	leS	0.524917
85737	86187	86487	+	leS	0.538206
85737	86237	86537	+	leS	0.548173
85737	86287	86587	+	leS	0.551495
86587	86587	86887	+	leS	0.581395
86587	86637	86937	+	leS	0.571429
86946	86946	87246	+	leS	0.55814
86946	86996	87296	+	leS	0.551495
86946	87046	87346	+	leS	0.541528
86946	87096	87396	+	leS	0.571429
86946	87146	87446	+	leS	0.591362
87634	87634	87934	+	leS	0.564784
87634	87684	87984	+	leS	0.571429
87634	87734	88034	+	leS	0.568106
87634	87784	88084	+	leS	0.58804
87634	87834	88134	+	leS	0.591362
87634	87884	88184	+	leS	0.594684
87634	87934	88234	+	leS	0.598007
87634	87984	88284	+	leS	0.604651
87634	88034	88334	+	leS	0.621262
87634	88084	88384	+	leS	0.607973
87634	88134	88434	+	leS	0.594684
87634	88184	88484	+	leS	0.607973
87634	88234	88534	+	leS	0.61794
87634	88284	88584	+	leS	0.611296
87634	88334	88634	+	leS	0.624585
88727	88727	89027	+	leS	0.607973
88727	88777	89077	+	leS	0.578073
88727	88827	89127	+	leS	0.568106
88727	88877	89177	+	leS	0.561462
88727	88927	89227	+	leS	0.531561
88727	88977	89277	+	leS	0.51495
88727	89027	89327	+	leS	0.511628
88727	89077	89377	+	leS	0.524917
88727	89127	89427	+	leS	0.491694
88727	89177	89477	+	leS	0.511628
88727	89227	89527	+	leS	0.501661
88727	89277	89577	+	leS	0.508306
88727	89327	89627	+	leS	0.498339
88727	89377	89677	+	leS	0.504983
88727	89427	89727	+	leS	0.551495
88727	89477	89777	+	leS	0.561462
88727	89527	89827	+	leS	0.58804
88727	89577	89877	+	leS	0.584718
88727	89627	89927	+	leS	0.574751
88727	89677	89977	+	leS	0.551495
88727	89727	90027	+	leS	0.534884
88727	89777	90077	+	leS	0.538206
88727	89827	90127	+	leS	0.531561
88727	89877	90177	+	leS	0.521595
101449	101449	101749	+	leS	0.561462
101449	101499	101799	+	leS	0.578073
101449	101549	101849	+	leS	0.541528
101449	101599	101899	+	leS	0.571429
101927	101927	102227	+	leS	0.521595
101927	101977	102277	+	leS	0.521595
101927	102027	102327	+	leS	0.528239
101927	102077	102377	+	leS	0.538206
101927	102127	102427	+	leS	0.564784
101927	102177	102477	+	leS	0.581395
102484	102484	102784	+	leS	0.538206
102484	102534	102834	+	leS	0.524917
102484	102584	102884	+	leS	0.511628
102484	102634	102934	+	leS	0.534884
102484	102684	102984	+	leS	0.548173
102484	102734	103034	+	leS	0.538206
102484	102784	103084	+	leS	0.534884
102484	102834	103134	+	leS	0.564784
102484	102884	103184	+	leS	0.574751
102484	102934	103234	+	leS	0.564784
102484	102984	103284	+	leS	0.554817
102484	103034	103334	+	leS	0.564784
102484	103084	103384	+	leS	0.564784
102484	103134	103434	+	leS	0.548173
102484	103184	103484	+	leS	0.54485
102484	103234	103534	+	leS	0.548173
103572	103572	103872	+	leS	0.591362
103572	103622	103922	+	leS	0.584718
103572	103672	103972	+	leS	0.578073
103572	103722	104022	+	leS	0.581395
103572	103772	104072	+	leS	0.571429
103572	103822	104122	+	leS	0.571429
103572	103872	104172	+	leS	0.581395
103572	103922	104222	+	leS	0.584718
103572	103972	104272	+	leS	0.591362
103572	104022	104322	+	leS	0.584718
103572	104072	104372	+	leS	0.601329
103572	104122	104422	+	leS	0.584718
103572	104172	104472	+	leS	0.578073
103572	104222	104522	+	leS	0.554817
103572	104272	104572	+	leS	0.554817
103572	104322	104622	+	leS	0.538206
103572	104372	104672	+	leS	0.508306
103572	104422	104722	+	leS	0.511628
103572	104472	104772	+	leS	0.498339
103572	104522	104822	+	leS	0.511628
103572	104572	104872	+	leS	0.528239
103572	104622	104922	+	leS	0.531561
103572	104672	104972	+	leS	0.591362
103572	104722	105022	+	leS	0.594684
103572	104772	105072	+	leS	0.594684
103572	104822	105122	+	leS	0.591362
103572	104872	105172	+	leS	0.581395
103572	104922	105222	+	leS	0.571429
103572	104972	105272	+	leS	0.524917
103572	105022	105322	+	leS	0.524917
103572	105072	105372	+	leS	0.534884
103572	105122	105422	+	leS	0.541528
103572	105172	105472	+	leS	0.508306
103572	105222	105522	+	leS	0.531561
103572	105272	105572	+	leS	0.531561
103572	105322	105622	+	leS	0.541528
103572	105372	105672	+	leS	0.561462
103572	105422	105722	+	leS	0.551495
103572	105472	105772	+	leS	0.554817
103572	105522	105822	+	leS	0.564784
103572	105572	105872	+	leS	0.574751
103572	105622	105922	+	leS	0.568106
103572	105672	105972	+	leS	0.554817
106096	106096	106396	+	leS	0.534884
106096	106146	106446	+	leS	0.528239
106096	106196	106496	+	leS	0.521595
106096	106246	106546	+	leS	0.498339
106096	106296	106596	+	leS	0.511628
106096	106346	106646	+	leS	0.491694
106096	106396	106696	+	leS	0.498339
106096	106446	106746	+	leS	0.518272
106096	106496	106796	+	leS	0.524917
106096	106546	106846	+	leS	0.51495
106096	106596	106896	+	leS	0.518272
106096	106646	106946	+	leS	0.541528
106096	106696	106996	+	leS	0.528239
106096	106746	107046	+	leS	0.51495
106096	106796	107096	+	leS	0.51495
106096	106846	107146	+	leS	0.531561
106096	106896	107196	+	leS	0.538206
106096	106946	107246	+	leS	0.524917
106096	106996	107296	+	leS	0.538206
106096	107046	107346	+	leS	0.571429
106096	107096	107396	+	leS	0.55814
106096	107146	107446	+	leS	0.584718
107476	107476	107776	+	leS	0.571429
107476	107526	107826	+	leS	0.55814
107476	107576	107876	+	leS	0.554817
107476	107626	107926	+	leS	0.561462
107476	107676	107976	+	leS	0.571429
107476	107726	108026	+	leS	0.571429
107476	107776	108076	+	leS	0.554817
107476	107826	108126	+	leS	0.568106
107476	107876	108176	+	leS	0.578073
107476	107926	108226	+	leS	0.581395
107476	107976	108276	+	leS	0.561462
107476	108026	108326	+	leS	0.528239
107476	108076	108376	+	leS	0.551495
107476	108126	108426	+	leS	0.524917
107476	108176	108476	+	leS	0.54485
107476	108226	108526	+	leS	0.54485
108674	108674	108974	+	leS	0.48505
108674	108724	109024	+	leS	0.478405
108674	108774	109074	+	leS	0.45515
108674	108824	109124	+	leS	0.458472
108674	108874	109174	+	leS	0.495017
108674	108924	109224	+	leS	0.501661
108674	108974	109274	+	leS	0.508306
108674	109024	109324	+	leS	0.541528
108674	109074	109374	+	leS	0.571429
108674	109124	109424	+	leS	0.58804
108674	109174	109474	+	leS	0.548173
108674	109224	109524	+	leS	0.548173
108674	109274	109574	+	leS	0.554817
108674	109324	109624	+	leS	0.571429
108674	109374	109674	+	leS	0.578073
108674	109424	109724	+	leS	0.564784
109789	109789	110089	+	leS	0.591362
109789	109839	110139	+	leS	0.574751
109789	109889	110189	+	leS	0.561462
109789	109939	110239	+	leS	0.574751
109789	109989	110289	+	leS	0.54485
109789	110039	110339	+	leS	0.55814
109789	110089	110389	+	leS	0.538206
109789	110139	110439	+	leS	0.548173
110480	110480	110780	+	leS	0.531561
110480	110530	110830	+	leS	0.551495
110480	110580	110880	+	leS	0.564784
110480	110630	110930	+	leS	0.604651
111047	111047	111347	+	leS	0.571429
111047	111097	111397	+	leS	0.591362
111047	111147	111447	+	leS	0.614618
111047	111197	111497	+	leS	0.624585
111047	111247	111547	+	leS	0.604651
111047	111297	111597	+	leS	0.591362
111047	111347	111647	+	leS	0.58804
111047	111397	111697	+	leS	0.571429
111047	111447	111747	+	leS	0.55814
111047	111497	111797	+	leS	0.538206
111047	111547	111847	+	leS	0.541528
111047	111597	111897	+	leS	0.521595
111047	111647	111947	+	leS	0.534884
111047	111697	111997	+	leS	0.51495
111047	111747	112047	+	leS	0.531561
111047	111797	112097	+	leS	0.531561
111047	111847	112147	+	leS	0.531561
111047	111897	112197	+	leS	0.541528
111047	111947	112247	+	leS	0.534884
111047	111997	112297	+	leS	0.561462
111047	112047	112347	+	leS	0.554817
111047	112097	112397	+	leS	0.574751
111047	112147	112447	+	leS	0.571429
111047	112197	112497	+	leS	0.581395
112800	112800	113100	+	leS	0.504983
112800	112850	113150	+	leS	0.538206
112800	112900	113200	+	leS	0.554817
112800	112950	113250	+	leS	0.561462
112800	113000	113300	+	leS	0.568106
112800	113050	113350	+	leS	0.581395
112800	113100	113400	+	leS	0.548173
112800	113150	113450	+	leS	0.554817
113450	113450	113750	+	leS	0.54485
113450	113500	113800	+	leS	0.548173
113450	113550	113850	+	leS	0.541528
113450	113600	113900	+	leS	0.561462
113450	113650	113950	+	leS	0.568106
113450	113700	114000	+	leS	0.561462
113450	113750	114050	+	leS	0.598007
113450	113800	114100	+	leS	0.601329
113450	113850	114150	+	leS	0.58804
113450	113900	114200	+	leS	0.58804
113450	113950	114250	+	leS	0.58804
113450	114000	114300	+	leS	0.578073
113450	114050	114350	+	leS	0.51495
113450	114100	114400	+	leS	0.518272
113450	114150	114450	+	leS	0.521595
113450	114200	114500	+	leS	0.528239
113450	114250	114550	+	leS	0.538206
113450	114300	114600	+	leS	0.528239
113450	114350	114650	+	leS	0.554817
113450	114400	114700	+	leS	0.521595
113450	114450	114750	+	leS	0.548173
113450	114500	114800	+	leS	0.531561
114854	114854	115154	+	leS	0.541528
114854	114904	115204	+	leS	0.541528
114854	114954	115254	+	leS	0.561462
115269	115269	115569	+	leS	0.61794
115269	115319	115619	+	leS	0.594684
115269	115369	115669	+	leS	0.581395
115269	115419	115719	+	leS	0.571429
115269	115469	115769	+	leS	0.571429
115269	115519	115819	+	leS	0.564784
115269	115569	115869	+	leS	0.568106
115269	115619	115919	+	leS	0.58804
115269	115669	115969	+	leS	0.581395
116025	116025	116325	+	leS	0.598007
116025	116075	116375	+	leS	0.594684
116025	116125	116425	+	leS	0.601329
116025	116175	116475	+	leS	0.614618
116025	116225	116525	+	leS	0.631229
116600	116600	116900	+	leS	0.561462
116600	116650	116950	+	leS	0.531561
116600	116700	117000	+	leS	0.518272
116600	116750	117050	+	leS	0.518272
116600	116800	117100	+	leS	0.531561
116600	116850	117150	+	leS	0.548173
116600	116900	117200	+	leS	0.561462
116600	116950	117250	+	leS	0.58804
117890	117890	118190	+	leS	0.584718
117890	117940	118240	+	leS	0.594684
117890	117990	118290	+	leS	0.594684
117890	118040	118340	+	leS	0.581395
117890	118090	118390	+	leS	0.571429
118591	118591	118891	+	leS	0.518272
118591	118641	118941	+	leS	0.518272
118591	118691	118991	+	leS	0.534884
119111	119111	119411	+	leS	0.55814
119111	119161	119461	+	leS	0.538206
119111	119211	119511	+	leS	0.548173
119111	119261	119561	+	leS	0.554817
119111	119311	119611	+	leS	0.571429
119111	119361	119661	+	leS	0.561462
119111	119411	119711	+	leS	0.54485
119111	119461	119761	+	leS	0.54485
120061	120061	120361	+	leS	0.538206
120061	120111	120411	+	leS	0.534884
120061	120161	120461	+	leS	0.521595
120061	120211	120511	+	leS	0.495017
120607	120607	120907	+	leS	0.554817
120607	120657	120957	+	leS	0.578073
121068	121068	121368	+	leS	0.534884
121068	121118	121418	+	leS	0.534884
121068	121168	121468	+	leS	0.511628
121068	121218	121518	+	leS	0.528239
121068	121268	121568	+	leS	0.538206
121068	121318	121618	+	leS	0.54485
121068	121368	121668	+	leS	0.551495
121919	121919	122219	+	leS	0.511628
121919	121969	122269	+	leS	0.518272
121919	122019	122319	+	leS	0.51495
121919	122069	122369	+	leS	0.51495
121919	122119	122419	+	leS	0.541528
121919	122169	122469	+	leS	0.528239
121919	122219	122519	+	leS	0.511628
121919	122269	122569	+	leS	0.501661
121919	122319	122619	+	leS	0.524917
121919	122369	122669	+	leS	0.541528
121919	122419	122719	+	leS	0.521595
121919	122469	122769	+	leS	0.524917
121919	122519	122819	+	leS	0.54485
121919	122569	122869	+	leS	0.554817
121919	122619	122919	+	leS	0.538206
121919	122669	122969	+	leS	0.531561
121919	122719	123019	+	leS	0.55814
121919	122769	123069	+	leS	0.54485
121919	122819	123119	+	leS	0.54485
121919	122869	123169	+	leS	0.518272
121919	122919	123219	+	leS	0.51495
121919	122969	123269	+	leS	0.51495
121919	123019	123319	+	leS	0.48505
121919	123069	123369	+	leS	0.48505
121919	123119	123419	+	leS	0.491694
121919	123169	123469	+	leS	0.498339
121919	123219	123519	+	leS	0.48505
121919	123269	123569	+	leS	0.478405
121919	123319	123619	+	leS	0.511628
121919	123369	123669	+	leS	0.521595
121919	123419	123719	+	leS	0.511628
121919	123469	123769	+	leS	0.524917
121919	123519	123819	+	leS	0.518272
121919	123569	123869	+	leS	0.521595
121919	123619	123919	+	leS	0.521595
121919	123669	123969	+	leS	0.504983
121919	123719	124019	+	leS	0.521595
121919	123769	124069	+	leS	0.538206
121919	123819	124119	+	leS	0.548173
121919	123869	124169	+	leS	0.561462
121919	123919	124219	+	leS	0.551495
121919	123969	124269	+	leS	0.568106
121919	124019	124319	+	leS	0.561462
121919	124069	124369	+	leS	0.548173
121919	124119	124419	+	leS	0.548173
121919	124169	124469	+	leS	0.55814
121919	124219	124519	+	leS	0.551495
121919	124269	124569	+	leS	0.524917
121919	124319	124619	+	leS	0.531561
121919	124369	124669	+	leS	0.521595
121919	124419	124719	+	leS	0.538206
121919	124469	124769	+	leS	0.501661
121919	124519	124819	+	leS	0.504983
121919	124569	124869	+	leS	0.508306
121919	124619	124919	+	leS	0.498339
121919	124669	124969	+	leS	0.51495
121919	124719	125019	+	leS	0.495017
121919	124769	125069	+	leS	0.511628
121919	124819	125119	+	leS	0.504983
121919	124869	125169	+	leS	0.518272
121919	124919	125219	+	leS	0.511628
121919	124969	125269	+	leS	0.518272
121919	125019	125319	+	leS	0.521595
121919	125069	125369	+	leS	0.531561
121919	125119	125419	+	leS	0.58804
121919	125169	125469	+	leS	0.594684
125562	125562	125862	+	leS	0.55814
125562	125612	125912	+	leS	0.548173
125562	125662	125962	+	leS	0.518272
125562	125712	126012	+	leS	0.511628
125562	125762	126062	+	leS	0.508306
125562	125812	126112	+	leS	0.491694
125562	125862	126162	+	leS	0.511628
125562	125912	126212	+	leS	0.518272
125562	125962	126262	+	leS	0.521595
125562	126012	126312	+	leS	0.518272
125562	126062	126362	+	leS	0.491694
125562	126112	126412	+	leS	0.491694
125562	126162	126462	+	leS	0.465116
125562	126212	126512	+	leS	0.465116
125562	126262	126562	+	leS	0.48505
125562	126312	126612	+	leS	0.468439
125562	126362	126662	+	leS	0.495017
125562	126412	126712	+	leS	0.504983
125562	126462	126762	+	leS	0.518272
125562	126512	126812	+	leS	0.521595
125562	126562	126862	+	leS	0.518272
125562	126612	126912	+	leS	0.518272
125562	126662	126962	+	leS	0.508306
125562	126712	127012	+	leS	0.504983
125562	126762	127062	+	leS	0.491694
125562	126812	127112	+	leS	0.495017
125562	126862	127162	+	leS	0.48505
125562	126912	127212	+	leS	0.511628
125562	126962	127262	+	leS	0.508306
125562	127012	127312	+	leS	0.511628
125562	127062	127362	+	leS	0.521595
125562	127112	127412	+	leS	0.524917
125562	127162	127462	+	leS	0.528239
125562	127212	127512	+	leS	0.531561
125562	127262	127562	+	leS	0.531561
125562	127312	127612	+	leS	0.551495
125562	127362	127662	+	leS	0.554817
125562	127412	127712	+	leS	0.554817
125562	127462	127762	+	leS	0.551495
125562	127512	127812	+	leS	0.538206
125562	127562	127862	+	leS	0.538206
125562	127612	127912	+	leS	0.511628
125562	127662	127962	+	leS	0.48505
125562	127712	128012	+	leS	0.471761
125562	127762	128062	+	leS	0.48505
125562	127812	128112	+	leS	0.504983
125562	127862	128162	+	leS	0.534884
125562	127912	128212	+	leS	0.561462
125562	127962	128262	+	leS	0.561462
125562	128012	128312	+	leS	0.578073
125562	128062	128362	+	leS	0.564784
125562	128112	128412	+	leS	0.55814
125562	128162	128462	+	leS	0.531561
125562	128212	128512	+	leS	0.524917
125562	128262	128562	+	leS	0.554817
125562	128312	128612	+	leS	0.561462
125562	128362	128662	+	leS	0.574751
125562	128412	128712	+	leS	0.561462
125562	128462	128762	+	leS	0.574751
125562	128512	128812	+	leS	0.561462
125562	128562	128862	+	leS	0.531561
125562	128612	128912	+	leS	0.538206
125562	128662	128962	+	leS	0.508306
125562	128712	129012	+	leS	0.501661
125562	128762	129062	+	leS	0.501661
125562	128812	129112	+	leS	0.51495
129702	129702	130002	+	leS	0.531561
129702	129752	130052	+	leS	0.511628
129702	129802	130102	+	leS	0.518272
130160	130160	130460	+	leS	0.534884
130160	130210	130510	+	leS	0.541528
130160	130260	130560	+	leS	0.541528
130160	130310	130610	+	leS	0.561462
130684	130684	130984	+	leS	0.534884
130684	130734	131034	+	leS	0.531561
130684	130784	131084	+	leS	0.524917
130684	130834	131134	+	leS	0.51495
130684	130884	131184	+	leS	0.504983
130684	130934	131234	+	leS	0.501661
130684	130984	131284	+	leS	0.511628
130684	131034	131334	+	leS	0.528239
130684	131084	131384	+	leS	0.55814
130684	131134	131434	+	leS	0.574751
130684	131184	131484	+	leS	0.55814
130684	131234	131534	+	leS	0.528239
130684	131284	131584	+	leS	0.54485
130684	131334	131634	+	leS	0.51495
130684	131384	131684	+	leS	0.475083
130684	131434	131734	+	leS	0.461794
130684	131484	131784	+	leS	0.478405
130684	131534	131834	+	leS	0.508306
130684	131584	131884	+	leS	0.504983
130684	131634	131934	+	leS	0.51495
130684	131684	131984	+	leS	0.541528
130684	131734	132034	+	leS	0.531561
130684	131784	132084	+	leS	0.534884
130684	131834	132134	+	leS	0.528239
130684	131884	132184	+	leS	0.528239
130684	131934	132234	+	leS	0.54485
130684	131984	132284	+	leS	0.524917
130684	132034	132334	+	leS	0.541528
130684	132084	132384	+	leS	0.528239
130684	132134	132434	+	leS	0.521595
130684	132184	132484	+	leS	0.51495
130684	132234	132534	+	leS	0.524917
130684	132284	132584	+	leS	0.538206
130684	132334	132634	+	leS	0.51495
130684	132384	132684	+	leS	0.51495
130684	132434	132734	+	leS	0.538206
132882	132882	133182	+	leS	0.538206
132882	132932	133232	+	leS	0.521595
132882	132982	133282	+	leS	0.511628
132882	133032	133332	+	leS	0.504983
132882	133082	133382	+	leS	0.501661
132882	133132	133432	+	leS	0.504983
132882	133182	133482	+	leS	0.508306
132882	133232	133532	+	leS	0.521595
132882	133282	133582	+	leS	0.531561
132882	133332	133632	+	leS	0.534884
132882	133382	133682	+	leS	0.554817
132882	133432	133732	+	leS	0.54485
132882	133482	133782	+	leS	0.534884
132882	133532	133832	+	leS	0.531561
132882	133582	133882	+	leS	0.511628
132882	133632	133932	+	leS	0.491694
132882	133682	133982	+	leS	0.478405
132882	133732	134032	+	leS	0.491694
134171	134171	134471	+	leS	0.54485
134171	134221	134521	+	leS	0.51495
134171	134271	134571	+	leS	0.481728
134171	134321	134621	+	leS	0.491694
134171	134371	134671	+	leS	0.481728
134171	134421	134721	+	leS	0.471761
134171	134471	134771	+	leS	0.465116
134171	134521	134821	+	leS	0.45515
134171	134571	134871	+	leS	0.475083
134171	134621	134921	+	leS	0.461794
134171	134671	134971	+	leS	0.448505
134171	134721	135021	+	leS	0.471761
134171	134771	135071	+	leS	0.478405
134171	134821	135121	+	leS	0.498339
135364	135364	135664	+	leS	0.518272
135712	135712	136012	+	leS	0.591362
135712	135762	136062	+	leS	0.58804
135712	135812	136112	+	leS	0.584718
135712	135862	136162	+	leS	0.554817
135712	135912	136212	+	leS	0.551495
135712	135962	136262	+	leS	0.55814
135712	136012	136312	+	leS	0.521595
136369	136369	136669	+	leS	0.521595
136369	136419	136719	+	leS	0.518272
136369	136469	136769	+	leS	0.504983
136369	136519	136819	+	leS	0.531561
136369	136569	136869	+	leS	0.518272
136369	136619	136919	+	leS	0.51495
136369	136669	136969	+	leS	0.534884
137311	137311	137611	+	leS	0.54485
137311	137361	137661	+	leS	0.531561
137311	137411	137711	+	leS	0.531561
137311	137461	137761	+	leS	0.528239
137311	137511	137811	+	leS	0.524917
137311	137561	137861	+	leS	0.504983
137311	137611	137911	+	leS	0.495017
137311	137661	137961	+	leS	0.491694
137311	137711	138011	+	leS	0.48505
137311	137761	138061	+	leS	0.495017
137311	137811	138111	+	leS	0.51495
138497	138497	138797	+	leS	0.534884
138842	138842	139142	+	leS	0.521595
138842	138892	139192	+	leS	0.524917
138842	138942	139242	+	leS	0.511628
138842	138992	139292	+	leS	0.531561
138842	139042	139342	+	leS	0.51495
138842	139092	139392	+	leS	0.508306
138842	139142	139442	+	leS	0.518272
138842	139192	139492	+	leS	0.541528
139500	139500	139800	+	leS	0.548173
139500	139550	139850	+	leS	0.531561
139500	139600	139900	+	leS	0.51495
140451	140451	140751	+	leS	0.551495
140451	140501	140801	+	leS	0.54485
140857	140857	141157	+	leS	0.578073
141195	141195	141495	+	leS	0.541528
141195	141245	141545	+	leS	0.508306
141195	141295	141595	+	leS	0.504983
141195	141345	141645	+	leS	0.501661
141195	141395	141695	+	leS	0.508306
141974	141974	142274	+	leS	0.531561
141974	142024	142324	+	leS	0.541528
142402	142402	142702	+	leS	0.534884
142402	142452	142752	+	leS	0.528239
142402	142502	142802	+	leS	0.51495
142402	142552	142852	+	leS	0.521595
142402	142602	142902	+	leS	0.541528
142974	142974	143274	+	leS	0.508306
142974	143024	143324	+	leS	0.508306
143361	143361	143661	+	leS	0.554817
143361	143411	143711	+	leS	0.551495
143361	143461	143761	+	leS	0.538206
143361	143511	143811	+	leS	0.534884
144085	144085	144385	+	leS	0.538206
144085	144135	144435	+	leS	0.54485
144085	144185	144485	+	leS	0.54485
144527	144527	144827	+	leS	0.44186
144527	144577	144877	+	leS	0.44186
144527	144627	144927	+	leS	0.461794
144527	144677	144977	+	leS	0.468439
144527	144727	145027	+	leS	0.478405
144527	144777	145077	+	leS	0.498339
144527	144827	145127	+	leS	0.511628
144527	144877	145177	+	leS	0.501661
144527	144927	145227	+	leS	0.48505
144527	144977	145277	+	leS	0.498339
144527	145027	145327	+	leS	0.504983
144527	145077	145377	+	leS	0.491694
144527	145127	145427	+	leS	0.48505
144527	145177	145477	+	leS	0.498339
144527	145227	145527	+	leS	0.498339
144527	145277	145577	+	leS	0.498339
144527	145327	145627	+	leS	0.511628
144527	145377	145677	+	leS	0.488372
144527	145427	145727	+	leS	0.475083
144527	145477	145777	+	leS	0.478405
145877	145877	146177	+	leS	0.564784
145877	145927	146227	+	leS	0.574751
145877	145977	146277	+	leS	0.568106
145877	146027	146327	+	leS	0.548173
145877	146077	146377	+	leS	0.571429
145877	146127	146427	+	leS	0.548173
145877	146177	146477	+	leS	0.55814
145877	146227	146527	+	leS	0.55814
146527	146527	146827	+	leS	0.568106
146527	146577	146877	+	leS	0.564784
146527	146627	146927	+	leS	0.568106
146527	146677	146977	+	leS	0.564784
146527	146727	147027	+	leS	0.571429
146527	146777	147077	+	leS	0.564784
146527	146827	147127	+	leS	0.548173
146527	146877	147177	+	leS	0.548173
146527	146927	147227	+	leS	0.548173
147973	147973	148273	+	leS	0.524917
147973	148023	148323	+	leS	0.531561
148359	148359	148659	+	leS	0.495017
148359	148409	148709	+	leS	0.48505
148931	148931	149231	+	leS	0.531561
148931	148981	149281	+	leS	0.528239
148931	149031	149331	+	leS	0.518272
148931	149081	149381	+	leS	0.54485
148931	149131	149431	+	leS	0.55814
148931	149181	149481	+	leS	0.531561
148931	149231	149531	+	leS	0.521595
148931	149281	149581	+	leS	0.518272
148931	149331	149631	+	leS	0.51495
148931	149381	149681	+	leS	0.554817
148931	149431	149731	+	leS	0.534884
148931	149481	149781	+	leS	0.574751
148931	149531	149831	+	leS	0.598007
149953	149953	150253	+	leS	0.551495
149953	150003	150303	+	leS	0.541528
150443	150443	150743	+	leS	0.571429
150443	150493	150793	+	leS	0.574751
150443	150543	150843	+	leS	0.591362
150443	150593	150893	+	leS	0.578073
150443	150643	150943	+	leS	0.571429
150443	150693	150993	+	leS	0.568106
150443	150743	151043	+	leS	0.574751
150443	150793	151093	+	leS	0.58804
150443	150843	151143	+	leS	0.571429
150443	150893	151193	+	leS	0.548173
150443	150943	151243	+	leS	0.574751
151303	151303	151603	+	leS	0.541528
151303	151353	151653	+	leS	0.581395
151303	151403	151703	+	leS	0.564784
151303	151453	151753	+	leS	0.574751
151303	151503	151803	+	leS	0.568106
151303	151553	151853	+	leS	0.578073
151303	151603	151903	+	leS	0.584718
151303	151653	151953	+	leS	0.564784
151303	151703	152003	+	leS	0.578073
151303	151753	152053	+	leS	0.578073
151303	151803	152103	+	leS	0.564784
152130	152130	152430	+	leS	0.428571
152130	152180	152480	+	leS	0.418605
152130	152230	152530	+	leS	0.41196
152130	152280	152580	+	leS	0.448505
152130	152330	152630	+	leS	0.451827
152130	152380	152680	+	leS	0.491694
152130	152430	152730	+	leS	0.521595
152130	152480	152780	+	leS	0.501661
152130	152530	152830	+	leS	0.551495
152130	152580	152880	+	leS	0.548173
152937	152937	153237	+	leS	0.541528
152937	152987	153287	+	leS	0.548173
152937	153037	153337	+	leS	0.518272
152937	153087	153387	+	leS	0.534884
152937	153137	153437	+	leS	0.541528
152937	153187	153487	+	leS	0.568106
152937	153237	153537	+	leS	0.55814
152937	153287	153587	+	leS	0.55814
152937	153337	153637	+	leS	0.584718
153842	153842	154142	+	leS	0.524917
153842	153892	154192	+	leS	0.511628
153842	153942	154242	+	leS	0.531561
154300	154300	154600	+	leS	0.508306
154300	154350	154650	+	leS	0.51495
155156	155156	155456	+	leS	0.607973
155156	155206	155506	+	leS	0.601329
155156	155256	155556	+	leS	0.574751
155156	155306	155606	+	leS	0.538206
155156	155356	155656	+	leS	0.534884
155156	155406	155706	+	leS	0.538206
155156	155456	155756	+	leS	0.528239
155156	155506	155806	+	leS	0.521595
155156	155556	155856	+	leS	0.524917
155156	155606	155906	+	leS	0.528239
156109	156109	156409	+	leS	0.534884
156109	156159	156459	+	leS	0.528239
156109	156209	156509	+	leS	0.541528
156612	156612	156912	+	leS	0.54485
156612	156662	156962	+	leS	0.571429
156612	156712	157012	+	leS	0.574751
156612	156762	157062	+	leS	0.58804
156612	156812	157112	+	leS	0.601329
156612	156862	157162	+	leS	0.604651
156612	156912	157212	+	leS	0.598007
156612	156962	157262	+	leS	0.591362
156612	157012	157312	+	leS	0.598007
157421	157421	157721	+	leS	0.627907
157421	157471	157771	+	leS	0.598007
157421	157521	157821	+	leS	0.578073
157421	157571	157871	+	leS	0.571429
157421	157621	157921	+	leS	0.561462
157421	157671	157971	+	leS	0.534884
157421	157721	158021	+	leS	0.541528
157421	157771	158071	+	leS	0.548173
157421	157821	158121	+	leS	0.551495
157421	157871	158171	+	leS	0.528239
157421	157921	158221	+	leS	0.518272
157421	157971	158271	+	leS	0.551495
157421	158021	158321	+	leS	0.571429
157421	158071	158371	+	leS	0.55814
157421	158121	158421	+	leS	0.568106
157421	158171	158471	+	leS	0.601329
158515	159072	158772	-	laS	0.598007
158515	159022	158722	-	laS	0.621262
158515	158972	158672	-	laS	0.624585
158515	158922	158622	-	laS	0.61794
158515	158872	158572	-	laS	0.604651
158515	158822	158522	-	laS	0.61794
159182	159182	159482	+	leS	0.428571
159182	159232	159532	+	leS	0.448505
159182	159282	159582	+	leS	0.428571
159182	159332	159632	+	leS	0.445183
159182	159382	159682	+	leS	0.44186
159182	159432	159732	+	leS	0.451827
159779	160543	160243	-	laS	0.488372
159779	160493	160193	-	laS	0.498339
159779	160443	160143	-	laS	0.541528
159779	160393	160093	-	laS	0.581395
159779	160343	160043	-	laS	0.578073
159779	160293	159993	-	laS	0.551495
159779	160243	159943	-	laS	0.584718
159779	160193	159893	-	laS	0.554817
159779	160143	159843	-	laS	0.554817
159779	160093	159793	-	laS	0.538206
177083	177083	177383	+	leS	0.468439
177083	177133	177433	+	leS	0.458472
177083	177183	177483	+	leS	0.451827
177083	177233	177533	+	leS	0.45515
177083	177283	177583	+	leS	0.461794
177083	177333	177633	+	leS	0.448505
177083	177383	177683	+	leS	0.458472
177083	177433	177733	+	leS	0.418605
177083	177483	177783	+	leS	0.405316
177083	177533	177833	+	leS	0.431894
177083	177583	177883	+	leS	0.475083
177083	177633	177933	+	leS	0.488372
177083	177683	177983	+	leS	0.495017
177083	177733	178033	+	leS	0.51495
177083	177783	178083	+	leS	0.538206
177083	177833	178133	+	leS	0.524917
177083	177883	178183	+	leS	0.491694
177083	177933	178233	+	leS	0.481728
177083	177983	178283	+	leS	0.48505
177083	178033	178333	+	leS	0.498339
177083	178083	178383	+	leS	0.508306
177083	178133	178433	+	leS	0.51495
177083	178183	178483	+	leS	0.548173
178665	178665	178965	+	leS	0.418605
178665	178715	179015	+	leS	0.431894
178665	178765	179065	+	leS	0.425249
178665	178815	179115	+	leS	0.438538
178665	178865	179165	+	leS	0.465116
178665	178915	179215	+	leS	0.48505
178665	178965	179265	+	leS	0.475083
178665	179015	179315	+	leS	0.461794
178665	179065	179365	+	leS	0.465116
178665	179115	179415	+	leS	0.481728
178665	179165	179465	+	leS	0.501661
178665	179215	179515	+	leS	0.478405
178665	179265	179565	+	leS	0.475083
179595	180347	180047	-	laS	0.488372
179595	180297	179997	-	laS	0.488372
179595	180247	179947	-	laS	0.51495
179595	180197	179897	-	laS	0.511628
179595	180147	179847	-	laS	0.521595
179595	180097	179797	-	laS	0.518272
179595	180047	179747	-	laS	0.541528
179595	179997	179697	-	laS	0.551495
179595	179947	179647	-	laS	0.54485
179595	179897	179597	-	laS	0.548173
180344	181354	181054	-	laS	0.458472
180344	181304	181004	-	laS	0.468439
180344	181254	180954	-	laS	0.491694
180344	181204	180904	-	laS	0.521595
180344	181154	180854	-	laS	0.518272
180344	181104	180804	-	laS	0.524917
180344	181054	180754	-	laS	0.51495
180344	181004	180704	-	laS	0.491694
180344	180954	180654	-	laS	0.48505
180344	180904	180604	-	laS	0.475083
180344	180854	180554	-	laS	0.475083
180344	180804	180504	-	laS	0.461794
180344	180754	180454	-	laS	0.458472
180344	180704	180404	-	laS	0.471761
180344	180654	180354	-	laS	0.468439
181347	182351	182051	-	laS	0.435216
181347	182301	182001	-	laS	0.418605
181347	182251	181951	-	laS	0.44186
181347	182201	181901	-	laS	0.438538
181347	182151	181851	-	laS	0.438538
181347	182101	181801	-	laS	0.428571
181347	182051	181751	-	laS	0.425249
181347	182001	181701	-	laS	0.44186
181347	181951	181651	-	laS	0.468439
181347	181901	181601	-	laS	0.468439
181347	181851	181551	-	laS	0.471761
181347	181801	181501	-	laS	0.475083
181347	181751	181451	-	laS	0.478405
181347	181701	181401	-	laS	0.481728
181347	181651	181351	-	laS	0.465116
182370	183323	183023	-	laS	0.551495
182370	183273	182973	-	laS	0.598007
182370	183223	182923	-	laS	0.581395
182370	183173	182873	-	laS	0.551495
182370	183123	182823	-	laS	0.561462
182370	183073	182773	-	laS	0.604651
182370	183023	182723	-	laS	0.61794
182370	182973	182673	-	laS	0.574751
182370	182923	182623	-	laS	0.591362
182370	182873	182573	-	laS	0.614618
182370	182823	182523	-	laS	0.58804
182370	182773	182473	-	laS	0.581395
182370	182723	182423	-	laS	0.55814
182370	182673	182373	-	laS	0.584718
183414	185003	184703	-	laS	0.518272
183414	184953	184653	-	laS	0.508306
183414	184903	184603	-	laS	0.508306
183414	184853	184553	-	laS	0.498339
183414	184803	184503	-	laS	0.508306
183414	184753	184453	-	laS	0.511628
183414	184703	184403	-	laS	0.51495
183414	184653	184353	-	laS	0.541528
183414	184603	184303	-	laS	0.574751
183414	184553	184253	-	laS	0.571429
183414	184503	184203	-	laS	0.594684
183414	184453	184153	-	laS	0.58804
183414	184403	184103	-	laS	0.55814
183414	184353	184053	-	laS	0.51495
183414	184303	184003	-	laS	0.51495
183414	184253	183953	-	laS	0.518272
183414	184203	183903	-	laS	0.511628
183414	184153	183853	-	laS	0.511628
183414	184103	183803	-	laS	0.54485
183414	184053	183753	-	laS	0.551495
183414	184003	183703	-	laS	0.51495
183414	183953	183653	-	laS	0.521595
183414	183903	183603	-	laS	0.501661
183414	183853	183553	-	laS	0.511628
183414	183803	183503	-	laS	0.498339
183414	183753	183453	-	laS	0.501661
185194	186438	186138	-	laS	0.531561
185194	186388	186088	-	laS	0.538206
185194	186338	186038	-	laS	0.561462
185194	186288	185988	-	laS	0.538206
185194	186238	185938	-	laS	0.541528
185194	186188	185888	-	laS	0.538206
185194	186138	185838	-	laS	0.538206
185194	186088	185788	-	laS	0.521595
185194	186038	185738	-	laS	0.521595
185194	185988	185688	-	laS	0.524917
185194	185938	185638	-	laS	0.498339
185194	185888	185588	-	laS	0.534884
185194	185838	185538	-	laS	0.541528
185194	185788	185488	-	laS	0.531561
185194	185738	185438	-	laS	0.511628
185194	185688	185388	-	laS	0.524917
185194	185638	185338	-	laS	0.521595
185194	185588	185288	-	laS	0.511628
185194	185538	185238	-	laS	0.531561
186452	188380	188080	-	laS	0.498339
186452	188330	188030	-	laS	0.551495
186452	188280	187980	-	laS	0.571429
186452	188230	187930	-	laS	0.584718
186452	188180	187880	-	laS	0.574751
186452	188130	187830	-	laS	0.561462
186452	188080	187780	-	laS	0.551495
186452	188030	187730	-	laS	0.54485
186452	187980	187680	-	laS	0.528239
186452	187930	187630	-	laS	0.501661
186452	187880	187580	-	laS	0.498339
186452	187830	187530	-	laS	0.491694
186452	187780	187480	-	laS	0.495017
186452	187730	187430	-	laS	0.48505
186452	187680	187380	-	laS	0.504983
186452	187630	187330	-	laS	0.511628
186452	187580	187280	-	laS	0.518272
186452	187530	187230	-	laS	0.554817
186452	187480	187180	-	laS	0.55814
186452	187430	187130	-	laS	0.594684
186452	187380	187080	-	laS	0.61794
186452	187330	187030	-	laS	0.621262
186452	187280	186980	-	laS	0.621262
186452	187230	186930	-	laS	0.614618
186452	187180	186880	-	laS	0.607973
186452	187130	186830	-	laS	0.574751
186452	187080	186780	-	laS	0.54485
186452	187030	186730	-	laS	0.54485
186452	186980	186680	-	laS	0.528239
186452	186930	186630	-	laS	0.524917
186452	186880	186580	-	laS	0.524917
186452	186830	186530	-	laS	0.521595
186452	186780	186480	-	laS	0.511628
188408	189733	189433	-	laS	0.584718
188408	189683	189383	-	laS	0.594684
188408	189633	189333	-	laS	0.591362
188408	189583	189283	-	laS	0.578073
188408	189533	189233	-	laS	0.561462
188408	189483	189183	-	laS	0.541528
188408	189433	189133	-	laS	0.541528
188408	189383	189083	-	laS	0.541528
188408	189333	189033	-	laS	0.538206
188408	189283	188983	-	laS	0.534884
188408	189233	188933	-	laS	0.534884
188408	189183	188883	-	laS	0.534884
188408	189133	188833	-	laS	0.534884
188408	189083	188783	-	laS	0.534884
188408	189033	188733	-	laS	0.531561
188408	188983	188683	-	laS	0.528239
188408	188933	188633	-	laS	0.541528
188408	188883	188583	-	laS	0.548173
188408	188833	188533	-	laS	0.531561
188408	188783	188483	-	laS	0.541528
188408	188733	188433	-	laS	0.551495
189790	191157	190857	-	laS	0.55814
189790	191107	190807	-	laS	0.534884
189790	191057	190757	-	laS	0.498339
189790	191007	190707	-	laS	0.491694
189790	190957	190657	-	laS	0.475083
189790	190907	190607	-	laS	0.48505
189790	190857	190557	-	laS	0.44186
189790	190807	190507	-	laS	0.465116
189790	190757	190457	-	laS	0.481728
189790	190707	190407	-	laS	0.451827
189790	190657	190357	-	laS	0.44186
189790	190607	190307	-	laS	0.428571
189790	190557	190257	-	laS	0.405316
189790	190507	190207	-	laS	0.395349
189790	190457	190157	-	laS	0.405316
189790	190407	190107	-	laS	0.451827
189790	190357	190057	-	laS	0.471761
189790	190307	190007	-	laS	0.471761
189790	190257	189957	-	laS	0.491694
189790	190207	189907	-	laS	0.468439
189790	190157	189857	-	laS	0.451827
189790	190107	189807	-	laS	0.438538
191183	192034	191734	-	laS	0.508306
191183	191984	191684	-	laS	0.501661
191183	191934	191634	-	laS	0.508306
191183	191884	191584	-	laS	0.488372
191183	191834	191534	-	laS	0.488372
191183	191784	191484	-	laS	0.475083
191183	191734	191434	-	laS	0.488372
191183	191684	191384	-	laS	0.501661
191183	191634	191334	-	laS	0.488372
191183	191584	191284	-	laS	0.468439
191183	191534	191234	-	laS	0.475083
191183	191484	191184	-	laS	0.498339
192051	192965	192665	-	laS	0.521595
192051	192915	192615	-	laS	0.538206
192051	192865	192565	-	laS	0.564784
192051	192815	192515	-	laS	0.548173
192051	192765	192465	-	laS	0.538206
192051	192715	192415	-	laS	0.534884
192051	192665	192365	-	laS	0.551495
192051	192615	192315	-	laS	0.534884
192051	192565	192265	-	laS	0.521595
192051	192515	192215	-	laS	0.541528
192051	192465	192165	-	laS	0.541528
192051	192415	192115	-	laS	0.561462
192051	192365	192065	-	laS	0.564784
193075	193557	193257	-	laS	0.431894
193075	193507	193207	-	laS	0.431894
193075	193457	193157	-	laS	0.445183
193075	193407	193107	-	laS	0.458472
193570	194025	193725	-	laS	0.554817
193570	193975	193675	-	laS	0.564784
193570	193925	193625	-	laS	0.541528
193570	193875	193575	-	laS	0.574751
194849	194849	195149	+	leS	0.55814
194849	194899	195199	+	leS	0.51495
194849	194949	195249	+	leS	0.521595
194849	194999	195299	+	leS	0.518272
194849	195049	195349	+	leS	0.524917
194849	195099	195399	+	leS	0.55814
195426	195426	195726	+	leS	0.54485
195426	195476	195776	+	leS	0.541528
195426	195526	195826	+	leS	0.531561
195426	195576	195876	+	leS	0.531561
195426	195626	195926	+	leS	0.571429
195426	195676	195976	+	leS	0.541528
195426	195726	196026	+	leS	0.578073
196213	196213	196513	+	leS	0.488372
196213	196263	196563	+	leS	0.524917
196213	196313	196613	+	leS	0.531561
196213	196363	196663	+	leS	0.548173
196213	196413	196713	+	leS	0.534884
196213	196463	196763	+	leS	0.548173
196213	196513	196813	+	leS	0.531561
196213	196563	196863	+	leS	0.528239
196213	196613	196913	+	leS	0.538206
196213	196663	196963	+	leS	0.54485
196213	196713	197013	+	leS	0.561462
197027	197027	197327	+	leS	0.524917
197027	197077	197377	+	leS	0.551495
197027	197127	197427	+	leS	0.561462
197027	197177	197477	+	leS	0.568106
197027	197227	197527	+	leS	0.584718
197027	197277	197577	+	leS	0.581395
197027	197327	197627	+	leS	0.58804
197027	197377	197677	+	leS	0.584718
197027	197427	197727	+	leS	0.584718
197027	197477	197777	+	leS	0.584718
197027	197527	197827	+	leS	0.571429
197027	197577	197877	+	leS	0.554817
197027	197627	197927	+	leS	0.538206
197027	197677	197977	+	leS	0.534884
197027	197727	198027	+	leS	0.54485
197027	197777	198077	+	leS	0.534884
197027	197827	198127	+	leS	0.548173
197027	197877	198177	+	leS	0.571429
197027	197927	198227	+	leS	0.578073
197027	197977	198277	+	leS	0.598007
197027	198027	198327	+	leS	0.614618
197027	198077	198377	+	leS	0.644518
197027	198127	198427	+	leS	0.664452
197027	198177	198477	+	leS	0.654485
198497	198497	198797	+	leS	0.521595
198497	198547	198847	+	leS	0.511628
198497	198597	198897	+	leS	0.534884
198497	198647	198947	+	leS	0.528239
198497	198697	198997	+	leS	0.554817
198497	198747	199047	+	leS	0.564784
198497	198797	199097	+	leS	0.548173
198497	198847	199147	+	leS	0.541528
198497	198897	199197	+	leS	0.534884
198497	198947	199247	+	leS	0.51495
198497	198997	199297	+	leS	0.524917
198497	199047	199347	+	leS	0.531561
198497	199097	199397	+	leS	0.561462
198497	199147	199447	+	leS	0.578073
198497	199197	199497	+	leS	0.568106
198497	199247	199547	+	leS	0.584718
198497	199297	199597	+	leS	0.578073
198497	199347	199647	+	leS	0.578073
198497	199397	199697	+	leS	0.598007
198497	199447	199747	+	leS	0.578073
198497	199497	199797	+	leS	0.591362
200277	200277	200577	+	leS	0.551495
200277	200327	200627	+	leS	0.561462
200277	200377	200677	+	leS	0.564784
200277	200427	200727	+	leS	0.561462
200277	200477	200777	+	leS	0.554817
200277	200527	200827	+	leS	0.554817
200277	200577	200877	+	leS	0.568106
200277	200627	200927	+	leS	0.564784
200277	200677	200977	+	leS	0.551495
200277	200727	201027	+	leS	0.538206
200277	200777	201077	+	leS	0.541528
200277	200827	201127	+	leS	0.541528
200277	200877	201177	+	leS	0.551495
200277	200927	201227	+	leS	0.54485
200277	200977	201277	+	leS	0.541528
200277	201027	201327	+	leS	0.531561
200277	201077	201377	+	leS	0.524917
200277	201127	201427	+	leS	0.511628
200277	201177	201477	+	leS	0.501661
200277	201227	201527	+	leS	0.475083
200277	201277	201577	+	leS	0.481728
[truncated: 49,532 more rows]

## Sheet: Fig 4. All fragments
fragment_start	fragment_end	fragment_strand_genome	replication_strand	purine_content
1837851	1838151	+	leS	0.521595
109287	109587	+	leS	0.551495
2316995	2317295	+	laS	0.45515
1835017	1835317	+	leS	0.491694
1771978	1772278	+	leS	0.564784
1392462	1392762	+	leS	0.518272
862656	862956	+	leS	0.55814
2610416	2610716	+	laS	0.461794
1263136	1263436	+	leS	0.521595
1124758	1125058	+	leS	0.495017
2618269	2618569	+	laS	0.451827
2230495	2230795	+	laS	0.574751
567295	567595	+	leS	0.495017
2164888	2165188	+	laS	0.435216
777470	777770	+	leS	0.561462
3310427	3310727	+	laS	0.551495
3599767	3600067	+	laS	0.431894
2083359	2083659	+	leS	0.461794
3568515	3568815	+	laS	0.451827
335730	336030	+	leS	0.521595
2129766	2130066	+	laS	0.425249
275202	275502	+	leS	0.561462
1804666	1804966	+	leS	0.581395
406907	407207	+	leS	0.534884
536018	536318	+	leS	0.581395
2515464	2515764	+	laS	0.375415
952709	953009	+	leS	0.488372
450808	451108	+	leS	0.601329
928658	928958	+	leS	0.508306
1474624	1474924	+	leS	0.458472
1971867	1972167	+	leS	0.461794
850409	850709	+	leS	0.581395
2699510	2699810	+	laS	0.408638
2036287	2036587	+	leS	0.521595
2129727	2130027	+	laS	0.438538
1630870	1631170	+	leS	0.524917
3345424	3345724	+	laS	0.428571
2444895	2445195	+	laS	0.431894
684138	684438	+	leS	0.524917
2953885	2954185	+	laS	0.69103
4065877	4066177	+	laS	0.504983
2107688	2107988	+	laS	0.448505
3749599	3749899	+	laS	0.461794
1440006	1440306	+	leS	0.51495
2390686	2390986	+	laS	0.418605
1802237	1802537	+	leS	0.571429
1841023	1841323	+	leS	0.561462
3273434	3273734	+	laS	0.501661
2257735	2258035	+	laS	0.594684
4020315	4020615	+	laS	0.451827
2294003	2294303	+	laS	0.538206
346055	346355	+	leS	0.561462
1544245	1544545	+	leS	0.541528
3586595	3586895	+	laS	0.431894
1712573	1712873	+	leS	0.598007
114666	114966	+	leS	0.551495
1041927	1042227	+	leS	0.571429
283034	283334	+	leS	0.568106
4189390	4189690	+	laS	0.521595
4091293	4091593	+	laS	0.431894
3373333	3373633	+	laS	0.445183
2536843	2537143	+	laS	0.448505
3224539	3224839	+	laS	0.461794
713337	713637	+	leS	0.508306
1235182	1235482	+	leS	0.431894
2209102	2209402	+	laS	0.468439
1503280	1503580	+	leS	0.54485
192550	192850	+	leS	0.445183
4144292	4144592	+	laS	0.435216
1860446	1860746	+	leS	0.481728
2124516	2124816	+	laS	0.548173
1363825	1364125	+	leS	0.511628
1094903	1095203	+	leS	0.581395
1630859	1631159	+	leS	0.528239
3507205	3507505	+	laS	0.38206
3105614	3105914	+	laS	0.45515
1598488	1598788	+	leS	0.561462
54872	55172	+	leS	0.551495
3361305	3361605	+	laS	0.435216
1135556	1135856	+	leS	0.48505
2456195	2456495	+	laS	0.458472
107705	108005	+	leS	0.564784
2791384	2791684	+	laS	0.44186
1633529	1633829	+	leS	0.55814
2095318	2095618	+	leS	0.461794
1748955	1749255	+	leS	0.538206
1479032	1479332	+	leS	0.614618
2322540	2322840	+	laS	0.48505
4101116	4101416	+	laS	0.431894
475386	475686	+	leS	0.518272
1320480	1320780	+	leS	0.44186
176190	176490	+	leS	0.465116
3112580	3112880	+	laS	0.465116
2771615	2771915	+	laS	0.471761
904755	905055	+	leS	0.568106
1756743	1757043	+	leS	0.488372
2713990	2714290	+	laS	0.375415
2788346	2788646	+	laS	0.468439
718613	718913	+	leS	0.554817
3716433	3716733	+	laS	0.428571
3279542	3279842	+	laS	0.55814
564657	564957	+	leS	0.554817
3662749	3663049	+	laS	0.385382
3156327	3156627	+	laS	0.498339
3366282	3366582	+	laS	0.438538
2290366	2290666	+	laS	0.468439
930899	931199	+	leS	0.574751
3871584	3871884	+	laS	0.428571
2495817	2496117	+	laS	0.538206
1459498	1459798	+	leS	0.571429
1111907	1112207	+	leS	0.554817
3852433	3852733	+	laS	0.408638
1769313	1769613	+	leS	0.568106
2277072	2277372	+	laS	0.44186
2564769	2565069	+	laS	0.451827
3482895	3483195	+	laS	0.448505
2628509	2628809	+	laS	0.458472
744895	745195	+	leS	0.571429
2492330	2492630	+	laS	0.41196
2062406	2062706	+	leS	0.551495
2309598	2309898	+	laS	0.41196
2948693	2948993	+	laS	0.481728
1036169	1036469	+	leS	0.574751
786690	786990	+	leS	0.571429
466141	466441	+	leS	0.491694
1155243	1155543	+	leS	0.564784
43207	43507	+	leS	0.554817
2652943	2653243	+	laS	0.524917
1244241	1244541	+	leS	0.541528
789470	789770	+	leS	0.488372
401668	401968	+	leS	0.518272
1196117	1196417	+	leS	0.554817
905972	906272	+	leS	0.601329
1203907	1204207	+	leS	0.571429
1987136	1987436	+	leS	0.475083
2316297	2316597	+	laS	0.498339
3562410	3562710	+	laS	0.548173
4166870	4167170	+	laS	0.51495
205993	206293	+	leS	0.481728
978449	978749	+	leS	0.41196
2711754	2712054	+	laS	0.44186
680630	680930	+	leS	0.568106
3667931	3668231	+	laS	0.445183
916417	916717	+	leS	0.431894
3126724	3127024	+	laS	0.471761
2752681	2752981	+	laS	0.568106
3367546	3367846	+	laS	0.431894
131718	132018	+	leS	0.541528
967724	968024	+	leS	0.531561
2970220	2970520	+	laS	0.578073
369102	369402	+	leS	0.528239
128944	129244	+	leS	0.541528
1505433	1505733	+	leS	0.521595
2486111	2486411	+	laS	0.438538
220134	220434	+	leS	0.504983
276792	277092	+	leS	0.541528
183370	183670	+	leS	0.518272
1665681	1665981	+	leS	0.55814
2817624	2817924	+	laS	0.471761
834744	835044	+	leS	0.548173
3693731	3694031	+	laS	0.428571
1822652	1822952	+	leS	0.541528
2611978	2612278	+	laS	0.435216
1224237	1224537	+	leS	0.561462
2593486	2593786	+	laS	0.415282
4019968	4020268	+	laS	0.478405
1888519	1888819	+	leS	0.54485
872778	873078	+	leS	0.554817
1793053	1793353	+	leS	0.55814
1874016	1874316	+	leS	0.574751
2139763	2140063	+	laS	0.478405
2216126	2216426	+	laS	0.401993
178852	179152	+	leS	0.458472
693076	693376	+	leS	0.551495
1897845	1898145	+	leS	0.445183
2984315	2984615	+	laS	0.501661
3277770	3278070	+	laS	0.51495
3275726	3276026	+	laS	0.438538
2119366	2119666	+	laS	0.508306
4032983	4033283	+	laS	0.45515
1398949	1399249	+	leS	0.38206
2029493	2029793	+	leS	0.428571
3154625	3154925	+	laS	0.445183
3616056	3616356	+	laS	0.534884
1747075	1747375	+	leS	0.528239
3577464	3577764	+	laS	0.438538
1874002	1874302	+	leS	0.581395
3017092	3017392	+	laS	0.475083
35612	35912	+	leS	0.51495
106231	106531	+	leS	0.498339
3964286	3964586	+	laS	0.385382
430542	430842	+	leS	0.481728
2790396	2790696	+	laS	0.415282
1194022	1194322	+	leS	0.568106
846611	846911	+	leS	0.554817
1636947	1637247	+	leS	0.495017
3902958	3903258	+	laS	0.475083
2403880	2404180	+	laS	0.438538
3864232	3864532	+	laS	0.475083
2960258	2960558	+	laS	0.438538
2112780	2113080	+	laS	0.421927
2133310	2133610	+	laS	0.491694
922396	922696	+	leS	0.531561
19658	19958	+	leS	0.534884
1761307	1761607	+	leS	0.54485
2374802	2375102	+	laS	0.415282
3694976	3695276	+	laS	0.51495
2856227	2856527	+	laS	0.594684
3550691	3550991	+	laS	0.428571
3904053	3904353	+	laS	0.504983
3967091	3967391	+	laS	0.45515
3439770	3440070	+	laS	0.548173
553868	554168	+	leS	0.604651
1461151	1461451	+	leS	0.574751
878901	879201	+	leS	0.581395
3656278	3656578	+	laS	0.481728
3339914	3340214	+	laS	0.501661
1471148	1471448	+	leS	0.564784
2399101	2399401	+	laS	0.431894
3393875	3394175	+	laS	0.538206
3512029	3512329	+	laS	0.428571
867483	867783	+	leS	0.465116
3080040	3080340	+	laS	0.44186
3386636	3386936	+	laS	0.491694
181802	182102	+	leS	0.574751
451827	452127	+	leS	0.561462
1834010	1834310	+	leS	0.584718
931081	931381	+	leS	0.531561
3712091	3712391	+	laS	0.51495
3033703	3034003	+	laS	0.41196
3005543	3005843	+	laS	0.54485
3245194	3245494	+	laS	0.451827
1394199	1394499	+	leS	0.607973
963662	963962	+	leS	0.511628
2640231	2640531	+	laS	0.438538
1747156	1747456	+	leS	0.531561
3948818	3949118	+	laS	0.528239
2708133	2708433	+	laS	0.451827
1630903	1631203	+	leS	0.534884
3604591	3604891	+	laS	0.478405
1605157	1605457	+	leS	0.581395
751630	751930	+	leS	0.564784
3294933	3295233	+	laS	0.54485
1990503	1990803	+	leS	0.428571
1093789	1094089	+	leS	0.551495
2918674	2918974	+	laS	0.408638
4133044	4133344	+	laS	0.355482
1038034	1038334	+	leS	0.428571
3331119	3331419	+	laS	0.461794
3213476	3213776	+	laS	0.468439
506004	506304	+	leS	0.518272
3536231	3536531	+	laS	0.531561
1946370	1946670	+	leS	0.465116
530207	530507	+	leS	0.401993
2260851	2261151	+	laS	0.498339
1249891	1250191	+	leS	0.495017
740731	741031	+	leS	0.508306
334013	334313	+	leS	0.531561
838420	838720	+	leS	0.568106
1810847	1811147	+	leS	0.541528
2705432	2705732	+	laS	0.468439
368329	368629	+	leS	0.392027
3017023	3017323	+	laS	0.495017
428885	429185	+	leS	0.531561
740203	740503	+	leS	0.601329
3006868	3007168	+	laS	0.418605
3731657	3731957	+	laS	0.418605
4144229	4144529	+	laS	0.45515
2752202	2752502	+	laS	0.392027
2013804	2014104	+	leS	0.524917
370051	370351	+	leS	0.508306
2356148	2356448	+	laS	0.504983
763603	763903	+	leS	0.475083
2168362	2168662	+	laS	0.368771
2566826	2567126	+	laS	0.428571
3512245	3512545	+	laS	0.448505
1364707	1365007	+	leS	0.578073
4168356	4168656	+	laS	0.528239
4194019	4194319	+	laS	0.48505
3482478	3482778	+	laS	0.461794
2926065	2926365	+	laS	0.538206
3092642	3092942	+	laS	0.495017
3689525	3689825	+	laS	0.405316
4010906	4011206	+	laS	0.425249
3592549	3592849	+	laS	0.518272
2701752	2702052	+	laS	0.448505
309818	310118	+	leS	0.564784
2627757	2628057	+	laS	0.428571
1488904	1489204	+	leS	0.574751
694592	694892	+	leS	0.528239
3764968	3765268	+	laS	0.524917
3477165	3477465	+	laS	0.478405
2219942	2220242	+	laS	0.488372
1953580	1953880	+	leS	0.438538
2062554	2062854	+	leS	0.531561
1099014	1099314	+	leS	0.561462
1697242	1697542	+	leS	0.634551
1840697	1840997	+	leS	0.614618
63466	63766	+	leS	0.607973
3763871	3764171	+	laS	0.504983
122873	123173	+	leS	0.518272
1571857	1572157	+	leS	0.548173
404135	404435	+	leS	0.468439
830264	830564	+	leS	0.448505
3972591	3972891	+	laS	0.431894
1565021	1565321	+	leS	0.564784
3072961	3073261	+	laS	0.44186
531803	532103	+	leS	0.581395
1059234	1059534	+	leS	0.488372
3714676	3714976	+	laS	0.44186
3807669	3807969	+	laS	0.491694
1212470	1212770	+	leS	0.581395
4076677	4076977	+	laS	0.405316
2816243	2816543	+	laS	0.398671
2120327	2120627	+	laS	0.428571
1593395	1593695	+	leS	0.578073
1422110	1422410	+	leS	0.481728
4013016	4013316	+	laS	0.471761
2922614	2922914	+	laS	0.48505
2251402	2251702	+	laS	0.551495
183322	183622	+	leS	0.511628
1043502	1043802	+	leS	0.528239
3975753	3976053	+	laS	0.491694
2347335	2347635	+	laS	0.421927
1507048	1507348	+	leS	0.478405
39836	40136	+	leS	0.541528
1068783	1069083	+	leS	0.548173
1071643	1071943	+	leS	0.521595
719491	719791	+	leS	0.541528
1454196	1454496	+	leS	0.54485
854227	854527	+	leS	0.548173
265149	265449	+	leS	0.538206
412933	413233	+	leS	0.554817
2093858	2094158	+	leS	0.431894
293640	293940	+	leS	0.524917
3941958	3942258	+	laS	0.471761
868764	869064	+	leS	0.465116
1956797	1957097	+	leS	0.445183
1747953	1748253	+	leS	0.54485
1228077	1228377	+	leS	0.501661
1363771	1364071	+	leS	0.51495
891948	892248	+	leS	0.528239
1181416	1181716	+	leS	0.611296
493633	493933	+	leS	0.564784
2905407	2905707	+	laS	0.481728
2716875	2717175	+	laS	0.511628
1313191	1313491	+	leS	0.528239
3710729	3711029	+	laS	0.451827
1628691	1628991	+	leS	0.554817
2575928	2576228	+	laS	0.408638
2205318	2205618	+	laS	0.458472
1370213	1370513	+	leS	0.471761
3919351	3919651	+	laS	0.44186
3575428	3575728	+	laS	0.30897
3545590	3545890	+	laS	0.524917
4022618	4022918	+	laS	0.388704
10464	10764	+	leS	0.607973
2074432	2074732	+	leS	0.504983
3953590	3953890	+	laS	0.488372
566649	566949	+	leS	0.508306
1032725	1033025	+	leS	0.475083
2128990	2129290	+	laS	0.448505
2859754	2860054	+	laS	0.481728
1402685	1402985	+	leS	0.458472
1291420	1291720	+	leS	0.551495
3270225	3270525	+	laS	0.418605
138489	138789	+	leS	0.528239
3312378	3312678	+	laS	0.431894
1806428	1806728	+	leS	0.51495
2651467	2651767	+	laS	0.438538
2973911	2974211	+	laS	0.465116
415075	415375	+	leS	0.551495
3809988	3810288	+	laS	0.471761
3466298	3466598	+	laS	0.518272
1582347	1582647	+	leS	0.594684
821117	821417	+	leS	0.524917
264744	265044	+	leS	0.521595
1300881	1301181	+	leS	0.524917
3006322	3006622	+	laS	0.51495
3427809	3428109	+	laS	0.475083
1376669	1376969	+	leS	0.55814
928589	928889	+	leS	0.508306
1380066	1380366	+	leS	0.561462
4065101	4065401	+	laS	0.362126
405051	405351	+	leS	0.504983
683652	683952	+	leS	0.491694
2926430	2926730	+	laS	0.584718
589145	589445	+	leS	0.591362
1123909	1124209	+	leS	0.501661
3385632	3385932	+	laS	0.58804
1267170	1267470	+	leS	0.551495
2516607	2516907	+	laS	0.564784
2414579	2414879	+	laS	0.418605
1118925	1119225	+	leS	0.571429
1048491	1048791	+	leS	0.551495
1221070	1221370	+	leS	0.58804
3692355	3692655	+	laS	0.445183
79071	79371	+	leS	0.541528
386275	386575	+	leS	0.55814
1438304	1438604	+	leS	0.48505
928638	928938	+	leS	0.491694
2372616	2372916	+	laS	0.431894
2273993	2274293	+	laS	0.478405
2088102	2088402	+	leS	0.564784
1267766	1268066	+	leS	0.568106
2155912	2156212	+	laS	0.405316
3314193	3314493	+	laS	0.465116
3424959	3425259	+	laS	0.428571
2246087	2246387	+	laS	0.438538
3398949	3399249	+	laS	0.475083
144481	144781	+	leS	0.448505
649435	649735	+	leS	0.51495
3153828	3154128	+	laS	0.518272
1622344	1622644	+	leS	0.554817
1340039	1340339	+	leS	0.574751
2411192	2411492	+	laS	0.524917
1569866	1570166	+	leS	0.564784
3833946	3834246	+	laS	0.448505
1631202	1631502	+	leS	0.461794
3525046	3525346	+	laS	0.44186
2536618	2536918	+	laS	0.428571
3844438	3844738	+	laS	0.478405
2040433	2040733	+	leS	0.468439
4040430	4040730	+	laS	0.491694
2431007	2431307	+	laS	0.438538
116950	117250	+	leS	0.58804
3114566	3114866	+	laS	0.362126
3631067	3631367	+	laS	0.428571
415418	415718	+	leS	0.491694
4061207	4061507	+	laS	0.458472
2375013	2375313	+	laS	0.465116
3122285	3122585	+	laS	0.458472
944234	944534	+	leS	0.578073
3967372	3967672	+	laS	0.408638
2711826	2712126	+	laS	0.458472
2290254	2290554	+	laS	0.438538
4052553	4052853	+	laS	0.471761
2347793	2348093	+	laS	0.448505
2241144	2241444	+	laS	0.48505
188706	189006	+	leS	0.475083
2303196	2303496	+	laS	0.388704
3137708	3138008	+	laS	0.48505
1552932	1553232	+	leS	0.45515
2863567	2863867	+	laS	0.398671
2377887	2378187	+	laS	0.378738
876678	876978	+	leS	0.601329
2304988	2305288	+	laS	0.428571
2006438	2006738	+	leS	0.481728
1423591	1423891	+	leS	0.491694
2793210	2793510	+	laS	0.458472
257781	258081	+	leS	0.58804
1571345	1571645	+	leS	0.55814
1829903	1830203	+	leS	0.594684
4105150	4105450	+	laS	0.495017
2943123	2943423	+	laS	0.458472
2637890	2638190	+	laS	0.415282
657353	657653	+	leS	0.574751
1834047	1834347	+	leS	0.604651
1564869	1565169	+	leS	0.481728
3964063	3964363	+	laS	0.41196
1908764	1909064	+	leS	0.508306
3604508	3604808	+	laS	0.448505
2755173	2755473	+	laS	0.41196
3706463	3706763	+	laS	0.55814
14059	14359	+	leS	0.538206
3898265	3898565	+	laS	0.401993
4009994	4010294	+	laS	0.378738
653100	653400	+	leS	0.495017
276990	277290	+	leS	0.554817
1337446	1337746	+	leS	0.548173
2468295	2468595	+	laS	0.425249
2209374	2209674	+	laS	0.475083
1834174	1834474	+	leS	0.627907
3847213	3847513	+	laS	0.531561
2402626	2402926	+	laS	0.428571
3937672	3937972	+	laS	0.448505
2428666	2428966	+	laS	0.451827
780591	780891	+	leS	0.564784
4139762	4140062	+	laS	0.461794
4208996	4209296	+	laS	0.428571
1881999	1882299	+	leS	0.564784
3213878	3214178	+	laS	0.448505
2683309	2683609	+	laS	0.501661
780860	781160	+	leS	0.598007
2441513	2441813	+	laS	0.388704
2757829	2758129	+	laS	0.524917
2502797	2503097	+	laS	0.438538
2282489	2282789	+	laS	0.461794
2494951	2495251	+	laS	0.478405
2988614	2988914	+	laS	0.428571
3249908	3250208	+	laS	0.428571
375373	375673	+	leS	0.401993
3850663	3850963	+	laS	0.551495
1895306	1895606	+	leS	0.362126
2936471	2936771	+	laS	0.531561
1634017	1634317	+	leS	0.598007
215221	215521	+	leS	0.531561
2797450	2797750	+	laS	0.418605
1541371	1541671	+	leS	0.478405
2330136	2330436	+	laS	0.388704
1123757	1124057	+	leS	0.534884
859400	859700	+	leS	0.511628
1248594	1248894	+	leS	0.581395
3548729	3549029	+	laS	0.435216
3895006	3895306	+	laS	0.561462
4125029	4125329	+	laS	0.421927
1746531	1746831	+	leS	0.578073
3259217	3259517	+	laS	0.408638
708395	708695	+	leS	0.581395
3137266	3137566	+	laS	0.471761
1788159	1788459	+	leS	0.601329
3558106	3558406	+	laS	0.418605
830500	830800	+	leS	0.451827
3451979	3452279	+	laS	0.431894
304873	305173	+	leS	0.521595
3566602	3566902	+	laS	0.491694
1785809	1786109	+	leS	0.521595
593267	593567	+	leS	0.564784
1289534	1289834	+	leS	0.644518
2990177	2990477	+	laS	0.435216
1881227	1881527	+	leS	0.521595
983280	983580	+	leS	0.524917
1006469	1006769	+	leS	0.554817
2921937	2922237	+	laS	0.465116
2730546	2730846	+	laS	0.428571
269463	269763	+	leS	0.551495
3425010	3425310	+	laS	0.44186
590919	591219	+	leS	0.574751
1014051	1014351	+	leS	0.551495
58608	58908	+	leS	0.511628
2134019	2134319	+	laS	0.521595
3586938	3587238	+	laS	0.451827
3919126	3919426	+	laS	0.405316
1952992	1953292	+	leS	0.38206
433119	433419	+	leS	0.481728
1999341	1999641	+	leS	0.468439
1224370	1224670	+	leS	0.574751
1304204	1304504	+	leS	0.591362
1024146	1024446	+	leS	0.471761
4020101	4020401	+	laS	0.451827
1675206	1675506	+	leS	0.51495
15063	15363	+	leS	0.44186
2087681	2087981	+	leS	0.574751
2951547	2951847	+	laS	0.54485
3436613	3436913	+	laS	0.511628
3175756	3176056	+	laS	0.428571
2959828	2960128	+	laS	0.458472
835033	835333	+	leS	0.498339
1475801	1476101	+	leS	0.491694
1936815	1937115	+	leS	0.594684
577338	577638	+	leS	0.554817
1801526	1801826	+	leS	0.534884
427803	428103	+	leS	0.604651
367809	368109	+	leS	0.491694
3524778	3525078	+	laS	0.495017
712165	712465	+	leS	0.468439
1993285	1993585	+	leS	0.435216
2634196	2634496	+	laS	0.51495
3958041	3958341	+	laS	0.551495
1291246	1291546	+	leS	0.538206
763482	763782	+	leS	0.451827
3690168	3690468	+	laS	0.508306
1279707	1280007	+	leS	0.508306
1170392	1170692	+	leS	0.465116
632835	633135	+	leS	0.551495
1874469	1874769	+	leS	0.607973
975736	976036	+	leS	0.578073
1512711	1513011	+	leS	0.541528
1406422	1406722	+	leS	0.435216
2634092	2634392	+	laS	0.561462
1878771	1879071	+	leS	0.538206
2857739	2858039	+	laS	0.445183
1268203	1268503	+	leS	0.604651
1358937	1359237	+	leS	0.48505
4208053	4208353	+	laS	0.415282
1004397	1004697	+	leS	0.54485
3215694	3215994	+	laS	0.461794
2948971	2949271	+	laS	0.45515
2730846	2731146	+	laS	0.501661
512419	512719	+	leS	0.538206
23489	23789	+	leS	0.461794
3142735	3143035	+	laS	0.481728
349990	350290	+	leS	0.468439
1023135	1023435	+	leS	0.621262
4169897	4170197	+	laS	0.461794
4072466	4072766	+	laS	0.41196
3883665	3883965	+	laS	0.421927
2458638	2458938	+	laS	0.421927
1923157	1923457	+	leS	0.488372
1948894	1949194	+	leS	0.475083
1432104	1432404	+	leS	0.475083
4077690	4077990	+	laS	0.501661
3439603	3439903	+	laS	0.461794
4181268	4181568	+	laS	0.551495
1268308	1268608	+	leS	0.634551
2444248	2444548	+	laS	0.451827
2875124	2875424	+	laS	0.448505
1617114	1617414	+	leS	0.598007
2462489	2462789	+	laS	0.408638
828380	828680	+	leS	0.554817
1323050	1323350	+	leS	0.531561
568842	569142	+	leS	0.554817
2709508	2709808	+	laS	0.465116
1408514	1408814	+	leS	0.458472
1790814	1791114	+	leS	0.548173
1604203	1604503	+	leS	0.541528
222356	222656	+	leS	0.551495
3776298	3776598	+	laS	0.451827
3066528	3066828	+	laS	0.581395
1365899	1366199	+	leS	0.568106
3788292	3788592	+	laS	0.448505
2847958	2848258	+	laS	0.45515
4180197	4180497	+	laS	0.488372
1952584	1952884	+	leS	0.431894
462030	462330	+	leS	0.524917
512574	512874	+	leS	0.548173
3146606	3146906	+	laS	0.465116
2439598	2439898	+	laS	0.425249
913918	914218	+	leS	0.578073
2308284	2308584	+	laS	0.481728
2233285	2233585	+	laS	0.607973
3615789	3616089	+	laS	0.51495
223732	224032	+	leS	0.445183
476546	476846	+	leS	0.55814
1865699	1865999	+	leS	0.48505
587685	587985	+	leS	0.465116
4167851	4168151	+	laS	0.401993
835695	835995	+	leS	0.508306
2611942	2612242	+	laS	0.431894
1870149	1870449	+	leS	0.534884
3294996	3295296	+	laS	0.551495
221849	222149	+	leS	0.498339
1367424	1367724	+	leS	0.601329
1980235	1980535	+	leS	0.495017
479001	479301	+	leS	0.531561
2702758	2703058	+	laS	0.581395
2251878	2252178	+	laS	0.564784
3485251	3485551	+	laS	0.481728
1864366	1864666	+	leS	0.55814
1243602	1243902	+	leS	0.584718
1331582	1331882	+	leS	0.541528
993336	993636	+	leS	0.55814
3932818	3933118	+	laS	0.438538
3366818	3367118	+	laS	0.425249
1447781	1448081	+	leS	0.495017
1896187	1896487	+	leS	0.58804
426209	426509	+	leS	0.491694
2484415	2484715	+	laS	0.465116
3072563	3072863	+	laS	0.538206
960890	961190	+	leS	0.475083
1863229	1863529	+	leS	0.445183
2844689	2844989	+	laS	0.511628
1865877	1866177	+	leS	0.521595
2320717	2321017	+	laS	0.488372
821349	821649	+	leS	0.548173
3351160	3351460	+	laS	0.51495
462050	462350	+	leS	0.538206
1984206	1984506	+	leS	0.448505
1227143	1227443	+	leS	0.61794
444250	444550	+	leS	0.518272
3606375	3606675	+	laS	0.418605
843888	844188	+	leS	0.548173
1978107	1978407	+	leS	0.465116
2582966	2583266	+	laS	0.445183
1136497	1136797	+	leS	0.561462
2021929	2022229	+	leS	0.551495
2236088	2236388	+	laS	0.548173
1875039	1875339	+	leS	0.54485
1530824	1531124	+	leS	0.61794
1079208	1079508	+	leS	0.501661
3819798	3820098	+	laS	0.44186
2147614	2147914	+	laS	0.495017
2956370	2956670	+	laS	0.41196
2251034	2251334	+	laS	0.481728
1205840	1206140	+	leS	0.58804
2017633	2017933	+	leS	0.435216
3470098	3470398	+	laS	0.415282
3692578	3692878	+	laS	0.488372
3965740	3966040	+	laS	0.584718
910152	910452	+	leS	0.548173
1455189	1455489	+	leS	0.511628
501401	501701	+	leS	0.504983
4165798	4166098	+	laS	0.598007
2659906	2660206	+	laS	0.521595
2971263	2971563	+	laS	0.405316
1815692	1815992	+	leS	0.601329
1026640	1026940	+	leS	0.524917
1632289	1632589	+	leS	0.531561
1216909	1217209	+	leS	0.511628
2244245	2244545	+	laS	0.531561
3440620	3440920	+	laS	0.398671
3506222	3506522	+	laS	0.551495
1206505	1206805	+	leS	0.528239
748562	748862	+	leS	0.385382
3048196	3048496	+	laS	0.461794
1757894	1758194	+	leS	0.531561
766981	767281	+	leS	0.521595
2547507	2547807	+	laS	0.448505
474371	474671	+	leS	0.491694
402635	402935	+	leS	0.465116
50799	51099	+	leS	0.531561
872933	873233	+	leS	0.541528
2019166	2019466	+	leS	0.488372
684184	684484	+	leS	0.51495
289539	289839	+	leS	0.594684
2076086	2076386	+	leS	0.548173
3807034	3807334	+	laS	0.458472
48479	48779	+	leS	0.495017
961419	961719	+	leS	0.554817
3799340	3799640	+	laS	0.548173
2673510	2673810	+	laS	0.468439
3500698	3500998	+	laS	0.594684
3833017	3833317	+	laS	0.518272
922084	922384	+	leS	0.448505
3117364	3117664	+	laS	0.551495
1100264	1100564	+	leS	0.54485
3955773	3956073	+	laS	0.604651
4034678	4034978	+	laS	0.55814
675344	675644	+	leS	0.528239
3423899	3424199	+	laS	0.531561
198666	198966	+	leS	0.538206
2526654	2526954	+	laS	0.345515
2031477	2031777	+	leS	0.601329
2527409	2527709	+	laS	0.421927
3203289	3203589	+	laS	0.48505
3667424	3667724	+	laS	0.508306
2120389	2120689	+	laS	0.448505
310503	310803	+	leS	0.415282
3851794	3852094	+	laS	0.524917
256214	256514	+	leS	0.571429
3348939	3349239	+	laS	0.504983
511058	511358	+	leS	0.54485
3804869	3805169	+	laS	0.491694
2674350	2674650	+	laS	0.328904
1307482	1307782	+	leS	0.431894
3646848	3647148	+	laS	0.594684
760401	760701	+	leS	0.581395
908686	908986	+	leS	0.451827
1373729	1374029	+	leS	0.498339
1744441	1744741	+	leS	0.518272
921768	922068	+	leS	0.481728
3876860	3877160	+	laS	0.511628
1856472	1856772	+	leS	0.554817
4012237	4012537	+	laS	0.488372
1067530	1067830	+	leS	0.54485
1975092	1975392	+	leS	0.428571
3378996	3379296	+	laS	0.445183
4170350	4170650	+	laS	0.415282
1895800	1896100	+	leS	0.431894
1981234	1981534	+	leS	0.498339
3965207	3965507	+	laS	0.551495
1821867	1822167	+	leS	0.554817
1856609	1856909	+	leS	0.571429
4017811	4018111	+	laS	0.421927
2094534	2094834	+	leS	0.435216
532109	532409	+	leS	0.568106
3968527	3968827	+	laS	0.445183
2113873	2114173	+	laS	0.478405
1520487	1520787	+	leS	0.574751
3796717	3797017	+	laS	0.445183
72253	72553	+	leS	0.568106
3994529	3994829	+	laS	0.534884
368866	369166	+	leS	0.604651
318254	318554	+	leS	0.491694
3971911	3972211	+	laS	0.475083
2014772	2015072	+	leS	0.571429
757514	757814	+	leS	0.521595
4140546	4140846	+	laS	0.564784
1413038	1413338	+	leS	0.647841
3968033	3968333	+	laS	0.54485
1936895	1937195	+	leS	0.551495
1550951	1551251	+	leS	0.431894
2416785	2417085	+	laS	0.415282
3838128	3838428	+	laS	0.481728
4131363	4131663	+	laS	0.365449
2932701	2933001	+	laS	0.554817
1552521	1552821	+	leS	0.458472
3640313	3640613	+	laS	0.385382
3896289	3896589	+	laS	0.541528
2288586	2288886	+	laS	0.501661
2999404	2999704	+	laS	0.551495
3673634	3673934	+	laS	0.478405
2885298	2885598	+	laS	0.44186
2741771	2742071	+	laS	0.465116
1604839	1605139	+	leS	0.534884
2530909	2531209	+	laS	0.421927
1025087	1025387	+	leS	0.504983
505333	505633	+	leS	0.598007
1089793	1090093	+	leS	0.568106
1881026	1881326	+	leS	0.534884
1452442	1452742	+	leS	0.581395
2959049	2959349	+	laS	0.468439
1612471	1612771	+	leS	0.601329
2128146	2128446	+	laS	0.511628
1226046	1226346	+	leS	0.48505
375272	375572	+	leS	0.401993
3021511	3021811	+	laS	0.511628
944694	944994	+	leS	0.498339
1961977	1962277	+	leS	0.508306
2503706	2504006	+	laS	0.445183
2835309	2835609	+	laS	0.435216
1748269	1748569	+	leS	0.554817
1176492	1176792	+	leS	0.531561
3763333	3763633	+	laS	0.524917
2715813	2716113	+	laS	0.408638
1045514	1045814	+	leS	0.501661
3237750	3238050	+	laS	0.568106
2262814	2263114	+	laS	0.518272
1769454	1769754	+	leS	0.564784
410532	410832	+	leS	0.471761
936478	936778	+	leS	0.564784
444396	444696	+	leS	0.458472
2939035	2939335	+	laS	0.458472
3151492	3151792	+	laS	0.45515
1836805	1837105	+	leS	0.554817
228867	229167	+	leS	0.425249
716334	716634	+	leS	0.54485
3983067	3983367	+	laS	0.465116
3759697	3759997	+	laS	0.38206
1678788	1679088	+	leS	0.534884
596194	596494	+	leS	0.501661
1869372	1869672	+	leS	0.531561
1827432	1827732	+	leS	0.571429
82361	82661	+	leS	0.564784
3030769	3031069	+	laS	0.401993
2771302	2771602	+	laS	0.425249
2472633	2472933	+	laS	0.48505
3401510	3401810	+	laS	0.465116
3459997	3460297	+	laS	0.54485
902694	902994	+	leS	0.581395
296157	296457	+	leS	0.448505
1554503	1554803	+	leS	0.58804
3714926	3715226	+	laS	0.465116
3269059	3269359	+	laS	0.38206
1076459	1076759	+	leS	0.504983
3091724	3092024	+	laS	0.48505
2388659	2388959	+	laS	0.548173
1165509	1165809	+	leS	0.465116
3037748	3038048	+	laS	0.461794
1195235	1195535	+	leS	0.548173
1439820	1440120	+	leS	0.54485
853280	853580	+	leS	0.561462
2351554	2351854	+	laS	0.44186
1889905	1890205	+	leS	0.508306
2665384	2665684	+	laS	0.468439
44312	44612	+	leS	0.561462
1710294	1710594	+	leS	0.554817
158290	158590	+	leS	0.51495
1285891	1286191	+	leS	0.541528
363639	363939	+	leS	0.481728
2299615	2299915	+	laS	0.458472
3879963	3880263	+	laS	0.44186
3601366	3601666	+	laS	0.428571
2070795	2071095	+	leS	0.398671
1450845	1451145	+	leS	0.58804
9311	9611	+	leS	0.568106
2717229	2717529	+	laS	0.461794
1357445	1357745	+	leS	0.55814
1648192	1648492	+	leS	0.534884
2622701	2623001	+	laS	0.44186
777741	778041	+	leS	0.541528
2365341	2365641	+	laS	0.438538
1895787	1896087	+	leS	0.415282
1587259	1587559	+	leS	0.574751
3531472	3531772	+	laS	0.48505
3081790	3082090	+	laS	0.435216
666606	666906	+	leS	0.461794
3842791	3843091	+	laS	0.465116
8110	8410	+	leS	0.561462
1025088	1025388	+	leS	0.508306
577794	578094	+	leS	0.564784
1438992	1439292	+	leS	0.538206
623819	624119	+	leS	0.541528
1185232	1185532	+	leS	0.48505
1688037	1688337	+	leS	0.54485
1995466	1995766	+	leS	0.504983
1137495	1137795	+	leS	0.548173
286548	286848	+	leS	0.45515
2278621	2278921	+	laS	0.448505
2669910	2670210	+	laS	0.45515
2765018	2765318	+	laS	0.501661
120889	121189	+	leS	0.554817
446243	446543	+	leS	0.425249
2816935	2817235	+	laS	0.468439
432364	432664	+	leS	0.488372
280700	281000	+	leS	0.574751
1903997	1904297	+	leS	0.471761
1537496	1537796	+	leS	0.574751
2838346	2838646	+	laS	0.581395
169924	170224	+	leS	0.591362
949758	950058	+	leS	0.574751
1202143	1202443	+	leS	0.541528
1371104	1371404	+	leS	0.48505
33443	33743	+	leS	0.581395
2322139	2322439	+	laS	0.55814
54807	55107	+	leS	0.518272
1266966	1267266	+	leS	0.601329
3835195	3835495	+	laS	0.385382
666841	667141	+	leS	0.431894
2690890	2691190	+	laS	0.45515
1924455	1924755	+	leS	0.501661
3898888	3899188	+	laS	0.475083
1857662	1857962	+	leS	0.51495
854233	854533	+	leS	0.554817
4196999	4197299	+	laS	0.451827
3051643	3051943	+	laS	0.395349
546599	546899	+	leS	0.438538
2226552	2226852	+	laS	0.478405
1290955	1291255	+	leS	0.521595
3717523	3717823	+	laS	0.568106
678472	678772	+	leS	0.481728
2714208	2714508	+	laS	0.45515
4036499	4036799	+	laS	0.425249
3830991	3831291	+	laS	0.458472
3795847	3796147	+	laS	0.521595
2797230	2797530	+	laS	0.388704
1277432	1277732	+	leS	0.538206
315739	316039	+	leS	0.554817
724427	724727	+	leS	0.564784
3766770	3767070	+	laS	0.44186
2984054	2984354	+	laS	0.44186
439904	440204	+	leS	0.468439
4097418	4097718	+	laS	0.511628
2149352	2149652	+	laS	0.501661
724210	724510	+	leS	0.591362
2021678	2021978	+	leS	0.488372
1682675	1682975	+	leS	0.504983
901569	901869	+	leS	0.571429
2668023	2668323	+	laS	0.375415
2217646	2217946	+	laS	0.445183
1155489	1155789	+	leS	0.501661
3383930	3384230	+	laS	0.435216
2271245	2271545	+	laS	0.44186
1430824	1431124	+	leS	0.541528
665231	665531	+	leS	0.451827
2105365	2105665	+	leS	0.551495
649002	649302	+	leS	0.55814
3859429	3859729	+	laS	0.392027
2086244	2086544	+	leS	0.548173
3847439	3847739	+	laS	0.534884
1348374	1348674	+	leS	0.415282
1940115	1940415	+	leS	0.571429
2197715	2198015	+	laS	0.385382
3786794	3787094	+	laS	0.521595
535126	535426	+	leS	0.541528
1680324	1680624	+	leS	0.591362
355645	355945	+	leS	0.401993
3854210	3854510	+	laS	0.415282
3442032	3442332	+	laS	0.551495
1688495	1688795	+	leS	0.61794
2819364	2819664	+	laS	0.591362
2289074	2289374	+	laS	0.44186
2578858	2579158	+	laS	0.508306
3592213	3592513	+	laS	0.471761
4158309	4158609	+	laS	0.418605
340975	341275	+	leS	0.468439
2393829	2394129	+	laS	0.461794
3807496	3807796	+	laS	0.501661
1671455	1671755	+	leS	0.481728
1073328	1073628	+	leS	0.45515
552970	553270	+	leS	0.51495
2635495	2635795	+	laS	0.445183
889516	889816	+	leS	0.438538
1594804	1595104	+	leS	0.541528
1691386	1691686	+	leS	0.564784
2632236	2632536	+	laS	0.475083
4026734	4027034	+	laS	0.368771
4167135	4167435	+	laS	0.541528
1260098	1260398	+	leS	0.524917
1115014	1115314	+	leS	0.465116
3036107	3036407	+	laS	0.435216
2906872	2907172	+	laS	0.478405
1143848	1144148	+	leS	0.531561
3987583	3987883	+	laS	0.531561
3378041	3378341	+	laS	0.491694
837269	837569	+	leS	0.568106
2093113	2093413	+	leS	0.405316
389054	389354	+	leS	0.601329
2212826	2213126	+	laS	0.488372
2400243	2400543	+	laS	0.574751
764384	764684	+	leS	0.431894
314368	314668	+	leS	0.524917
759091	759391	+	leS	0.561462
2056246	2056546	+	leS	0.594684
235776	236076	+	leS	0.508306
733616	733916	+	leS	0.591362
818232	818532	+	leS	0.468439
1808804	1809104	+	leS	0.54485
2260312	2260612	+	laS	0.568106
1549193	1549493	+	leS	0.465116
2720532	2720832	+	laS	0.435216
3928878	3929178	+	laS	0.405316
981840	982140	+	leS	0.511628
4173238	4173538	+	laS	0.584718
1406528	1406828	+	leS	0.445183
2522880	2523180	+	laS	0.41196
1512958	1513258	+	leS	0.538206
2868058	2868358	+	laS	0.461794
3596498	3596798	+	laS	0.554817
3342073	3342373	+	laS	0.461794
2621256	2621556	+	laS	0.48505
2384088	2384388	+	laS	0.448505
643554	643854	+	leS	0.55814
3428885	3429185	+	laS	0.428571
4145593	4145893	+	laS	0.554817
2670713	2671013	+	laS	0.458472
2450937	2451237	+	laS	0.521595
626357	626657	+	leS	0.548173
1166263	1166563	+	leS	0.521595
1519713	1520013	+	leS	0.601329
808116	808416	+	leS	0.561462
4174812	4175112	+	laS	0.448505
3891861	3892161	+	laS	0.48505
1568411	1568711	+	leS	0.58804
611875	612175	+	leS	0.538206
1667463	1667763	+	leS	0.614618
692593	692893	+	leS	0.541528
2268757	2269057	+	laS	0.511628
751817	752117	+	leS	0.531561
206736	207036	+	leS	0.488372
2589627	2589927	+	laS	0.521595
1606054	1606354	+	leS	0.591362
2881055	2881355	+	laS	0.418605
2202510	2202810	+	laS	0.435216
2645657	2645957	+	laS	0.458472
1342543	1342843	+	leS	0.534884
2454267	2454567	+	laS	0.41196
2084776	2085076	+	leS	0.491694
2505228	2505528	+	laS	0.41196
32389	32689	+	leS	0.584718
4067339	4067639	+	laS	0.54485
991050	991350	+	leS	0.468439
323253	323553	+	leS	0.554817
1242766	1243066	+	leS	0.528239
2920931	2921231	+	laS	0.398671
3931757	3932057	+	laS	0.445183
3558354	3558654	+	laS	0.431894
1377113	1377413	+	leS	0.504983
3507855	3508155	+	laS	0.451827
229295	229595	+	leS	0.501661
391308	391608	+	leS	0.55814
785511	785811	+	leS	0.431894
3320676	3320976	+	laS	0.45515
3052909	3053209	+	laS	0.451827
552786	553086	+	leS	0.548173
2984978	2985278	+	laS	0.445183
3211128	3211428	+	laS	0.451827
804535	804835	+	leS	0.501661
2827193	2827493	+	laS	0.51495
1709730	1710030	+	leS	0.591362
309437	309737	+	leS	0.581395
2181229	2181529	+	laS	0.385382
2076321	2076621	+	leS	0.571429
3717515	3717815	+	laS	0.55814
2361379	2361679	+	laS	0.48505
3541905	3542205	+	laS	0.445183
1910615	1910915	+	leS	0.568106
3016218	3016518	+	laS	0.44186
4088273	4088573	+	laS	0.465116
89008	89308	+	leS	0.521595
1902394	1902694	+	leS	0.591362
1811967	1812267	+	leS	0.568106
3288233	3288533	+	laS	0.45515
78145	78445	+	leS	0.54485
2444257	2444557	+	laS	0.445183
1175329	1175629	+	leS	0.471761
2008924	2009224	+	leS	0.421927
3023446	3023746	+	laS	0.378738
2655204	2655504	+	laS	0.435216
1037793	1038093	+	leS	0.528239
865849	866149	+	leS	0.475083
3585777	3586077	+	laS	0.468439
2139417	2139717	+	laS	0.378738
4129144	4129444	+	laS	0.564784
2796942	2797242	+	laS	0.425249
951274	951574	+	leS	0.541528
713909	714209	+	leS	0.528239
1366865	1367165	+	leS	0.54485
3219166	3219466	+	laS	0.531561
1940130	1940430	+	leS	0.568106
2393993	2394293	+	laS	0.41196
2508974	2509274	+	laS	0.41196
735839	736139	+	leS	0.54485
1446563	1446863	+	leS	0.511628
1241423	1241723	+	leS	0.554817
3946710	3947010	+	laS	0.55814
31845	32145	+	leS	0.501661
4030586	4030886	+	laS	0.501661
595125	595425	+	leS	0.461794
2293684	2293984	+	laS	0.451827
1106757	1107057	+	leS	0.564784
1283209	1283509	+	leS	0.491694
3214865	3215165	+	laS	0.458472
2913010	2913310	+	laS	0.45515
3226378	3226678	+	laS	0.478405
796890	797190	+	leS	0.538206
854699	854999	+	leS	0.548173
3193996	3194296	+	laS	0.48505
511254	511554	+	leS	0.538206
3824126	3824426	+	laS	0.461794
3893795	3894095	+	laS	0.51495
2129338	2129638	+	laS	0.415282
2964600	2964900	+	laS	0.392027
1409967	1410267	+	leS	0.498339
2684189	2684489	+	laS	0.318937
105470	105770	+	leS	0.551495
924335	924635	+	leS	0.388704
1912520	1912820	+	leS	0.528239
2066420	2066720	+	leS	0.458472
4155162	4155462	+	laS	0.481728
4210675	4210975	+	laS	0.501661
518892	519192	+	leS	0.534884
1164078	1164378	+	leS	0.58804
348124	348424	+	leS	0.511628
1439176	1439476	+	leS	0.554817
3999979	4000279	+	laS	0.495017
2401808	2402108	+	laS	0.44186
168416	168716	+	leS	0.578073
2194619	2194919	+	laS	0.355482
3933290	3933590	+	laS	0.488372
4100623	4100923	+	laS	0.528239
3843762	3844062	+	laS	0.54485
3200524	3200824	+	laS	0.438538
1060419	1060719	+	leS	0.468439
3796117	3796417	+	laS	0.395349
1252665	1252965	+	leS	0.664452
3699474	3699774	+	laS	0.431894
174505	174805	+	leS	0.58804
237790	238090	+	leS	0.461794
3385560	3385860	+	laS	0.521595
449809	450109	+	leS	0.528239
1851392	1851692	+	leS	0.578073
1446505	1446805	+	leS	0.534884
1171465	1171765	+	leS	0.415282
1526156	1526456	+	leS	0.458472
2047213	2047513	+	leS	0.465116
3525815	3526115	+	laS	0.415282
2601618	2601918	+	laS	0.44186
3824834	3825134	+	laS	0.451827
3526986	3527286	+	laS	0.438538
615987	616287	+	leS	0.604651
1782080	1782380	+	leS	0.578073
2246813	2247113	+	laS	0.425249
1078097	1078397	+	leS	0.508306
2387069	2387369	+	laS	0.421927
4106639	4106939	+	laS	0.448505
949372	949672	+	leS	0.578073
3307172	3307472	+	laS	0.534884
4194013	4194313	+	laS	0.481728
1070926	1071226	+	leS	0.38206
3608561	3608861	+	laS	0.524917
733050	733350	+	leS	0.578073
3886544	3886844	+	laS	0.44186
1282354	1282654	+	leS	0.548173
1171898	1172198	+	leS	0.458472
3813734	3814034	+	laS	0.44186
1227357	1227657	+	leS	0.571429
936200	936500	+	leS	0.55814
1303944	1304244	+	leS	0.551495
2838860	2839160	+	laS	0.451827
91128	91428	+	leS	0.581395
648383	648683	+	leS	0.465116
467608	467908	+	leS	0.551495
2205975	2206275	+	laS	0.438538
216188	216488	+	leS	0.531561
3880816	3881116	+	laS	0.44186
1974078	1974378	+	leS	0.448505
2593315	2593615	+	laS	0.41196
845909	846209	+	leS	0.521595
2933239	2933539	+	laS	0.504983
101079	101379	+	leS	0.534884
330950	331250	+	leS	0.478405
3846997	3847297	+	laS	0.488372
906499	906799	+	leS	0.534884
2066864	2067164	+	leS	0.461794
2205085	2205385	+	laS	0.401993
781386	781686	+	leS	0.465116
2484911	2485211	+	laS	0.438538
1101373	1101673	+	leS	0.54485
2764081	2764381	+	laS	0.44186
1084331	1084631	+	leS	0.531561
1823128	1823428	+	leS	0.491694
2110855	2111155	+	laS	0.45515
81718	82018	+	leS	0.598007
458007	458307	+	leS	0.504983
372809	373109	+	leS	0.445183
1898446	1898746	+	leS	0.465116
2265824	2266124	+	laS	0.465116
4117398	4117698	+	laS	0.571429
1454050	1454350	+	leS	0.55814
753929	754229	+	leS	0.541528
4077013	4077313	+	laS	0.548173
2257723	2258023	+	laS	0.591362
4057890	4058190	+	laS	0.401993
1482561	1482861	+	leS	0.551495
313885	314185	+	leS	0.501661
1913785	1914085	+	leS	0.551495
4126389	4126689	+	laS	0.448505
301571	301871	+	leS	0.58804
2005732	2006032	+	leS	0.568106
3577943	3578243	+	laS	0.428571
889373	889673	+	leS	0.362126
3339196	3339496	+	laS	0.408638
272522	272822	+	leS	0.548173
1326633	1326933	+	leS	0.551495
719440	719740	+	leS	0.534884
4107187	4107487	+	laS	0.438538
2558071	2558371	+	laS	0.504983
1175733	1176033	+	leS	0.475083
3888540	3888840	+	laS	0.465116
2334743	2335043	+	laS	0.48505
1500936	1501236	+	leS	0.518272
2987468	2987768	+	laS	0.448505
2845285	2845585	+	laS	0.418605
4056146	4056446	+	laS	0.45515
258056	258356	+	leS	0.551495
3697864	3698164	+	laS	0.445183
2747702	2748002	+	laS	0.451827
647238	647538	+	leS	0.538206
1718176	1718476	+	leS	0.55814
239736	240036	+	leS	0.504983
3669468	3669768	+	laS	0.44186
422447	422747	+	leS	0.574751
924324	924624	+	leS	0.392027
2987302	2987602	+	laS	0.405316
3207682	3207982	+	laS	0.405316
914862	915162	+	leS	0.521595
654505	654805	+	leS	0.631229
106117	106417	+	leS	0.524917
336742	337042	+	leS	0.51495
3719385	3719685	+	laS	0.471761
755054	755354	+	leS	0.465116
1701209	1701509	+	leS	0.571429
3245934	3246234	+	laS	0.445183
4143975	4144275	+	laS	0.468439
3677905	3678205	+	laS	0.478405
3889801	3890101	+	laS	0.511628
3507108	3507408	+	laS	0.41196
1470529	1470829	+	leS	0.584718
2685871	2686171	+	laS	0.41196
2981447	2981747	+	laS	0.428571
1740066	1740366	+	leS	0.611296
2543371	2543671	+	laS	0.421927
4092495	4092795	+	laS	0.524917
1376801	1377101	+	leS	0.55814
3880294	3880594	+	laS	0.431894
4161915	4162215	+	laS	0.538206
2474172	2474472	+	laS	0.488372
3857209	3857509	+	laS	0.54485
3134783	3135083	+	laS	0.491694
3029716	3030016	+	laS	0.428571
476939	477239	+	leS	0.531561
3145800	3146100	+	laS	0.41196
754354	754654	+	leS	0.58804
3191002	3191302	+	laS	0.45515
251990	252290	+	leS	0.521595
3692712	3693012	+	laS	0.534884
787861	788161	+	leS	0.451827
3617379	3617679	+	laS	0.54485
3774907	3775207	+	laS	0.448505
431803	432103	+	leS	0.45515
488254	488554	+	leS	0.591362
4110374	4110674	+	laS	0.45515
4148773	4149073	+	laS	0.475083
405898	406198	+	leS	0.598007
2680972	2681272	+	laS	0.418605
1556681	1556981	+	leS	0.578073
248589	248889	+	leS	0.465116
3590484	3590784	+	laS	0.54485
2797203	2797503	+	laS	0.405316
255224	255524	+	leS	0.448505
1910855	1911155	+	leS	0.637874
1714784	1715084	+	leS	0.578073
4152047	4152347	+	laS	0.445183
4192338	4192638	+	laS	0.581395
955217	955517	+	leS	0.55814
3216612	3216912	+	laS	0.445183
2793636	2793936	+	laS	0.44186
1830806	1831106	+	leS	0.568106
2427062	2427362	+	laS	0.571429
1729102	1729402	+	leS	0.571429
165363	165663	+	leS	0.54485
3182025	3182325	+	laS	0.481728
3354057	3354357	+	laS	0.578073
3941804	3942104	+	laS	0.475083
2196524	2196824	+	laS	0.388704
280705	281005	+	leS	0.578073
3906160	3906460	+	laS	0.458472
1058291	1058591	+	leS	0.581395
555728	556028	+	leS	0.498339
612317	612617	+	leS	0.461794
2491938	2492238	+	laS	0.388704
1647181	1647481	+	leS	0.571429
2984601	2984901	+	laS	0.524917
351421	351721	+	leS	0.591362
69399	69699	+	leS	0.58804
4047807	4048107	+	laS	0.451827
382722	383022	+	leS	0.568106
1456949	1457249	+	leS	0.498339
79191	79491	+	leS	0.524917
3724073	3724373	+	laS	0.551495
3569697	3569997	+	laS	0.418605
2480917	2481217	+	laS	0.468439
668666	668966	+	leS	0.461794
3378640	3378940	+	laS	0.475083
285131	285431	+	leS	0.551495
1926866	1927166	+	leS	0.561462
1331311	1331611	+	leS	0.54485
4203230	4203530	+	laS	0.481728
4121478	4121778	+	laS	0.448505
3503253	3503553	+	laS	0.451827
1901351	1901651	+	leS	0.568106
2118612	2118912	+	laS	0.488372
2325141	2325441	+	laS	0.44186
2356463	2356763	+	laS	0.425249
767546	767846	+	leS	0.534884
848464	848764	+	leS	0.405316
2976589	2976889	+	laS	0.421927
3566833	3567133	+	laS	0.458472
4044632	4044932	+	laS	0.538206
3207195	3207495	+	laS	0.465116
2338798	2339098	+	laS	0.438538
360733	361033	+	leS	0.481728
360554	360854	+	leS	0.491694
643160	643460	+	leS	0.607973
2976777	2977077	+	laS	0.451827
1172542	1172842	+	leS	0.501661
1784135	1784435	+	leS	0.518272
642499	642799	+	leS	0.554817
998273	998573	+	leS	0.571429
1563265	1563565	+	leS	0.511628
2585801	2586101	+	laS	0.458472
4121335	4121635	+	laS	0.451827
536131	536431	+	leS	0.571429
1236247	1236547	+	leS	0.392027
4200994	4201294	+	laS	0.428571
3722660	3722960	+	laS	0.508306
4027817	4028117	+	laS	0.445183
2230506	2230806	+	laS	0.568106
993850	994150	+	leS	0.607973
849231	849531	+	leS	0.528239
3388584	3388884	+	laS	0.54485
3926199	3926499	+	laS	0.488372
2600422	2600722	+	laS	0.44186
2893429	2893729	+	laS	0.44186
3725051	3725351	+	laS	0.392027
1084845	1085145	+	leS	0.568106
2451095	2451395	+	laS	0.428571
2388621	2388921	+	laS	0.551495
3890264	3890564	+	laS	0.451827
1364761	1365061	+	leS	0.591362
581723	582023	+	leS	0.51495
437438	437738	+	leS	0.468439
1193378	1193678	+	leS	0.541528
273935	274235	+	leS	0.55814
1291337	1291637	+	leS	0.54485
2438576	2438876	+	laS	0.548173
1879812	1880112	+	leS	0.528239
2719895	2720195	+	laS	0.491694
2209099	2209399	+	laS	0.471761
3190269	3190569	+	laS	0.458472
1907713	1908013	+	leS	0.548173
3261605	3261905	+	laS	0.475083
1997503	1997803	+	leS	0.511628
3061209	3061509	+	laS	0.435216
3266847	3267147	+	laS	0.55814
3601311	3601611	+	laS	0.438538
679019	679319	+	leS	0.495017
3048945	3049245	+	laS	0.458472
46285	46585	+	leS	0.531561
1685828	1686128	+	leS	0.524917
2384212	2384512	+	laS	0.448505
124387	124687	+	leS	0.528239
161828	162128	+	leS	0.528239
1008593	1008893	+	leS	0.598007
1497004	1497304	+	leS	0.581395
2952599	2952899	+	laS	0.408638
803437	803737	+	leS	0.564784
1670254	1670554	+	leS	0.58804
3816222	3816522	+	laS	0.481728
1360024	1360324	+	leS	0.561462
3227557	3227857	+	laS	0.501661
2468439	2468739	+	laS	0.438538
224680	224980	+	leS	0.465116
4100443	4100743	+	laS	0.51495
464921	465221	+	leS	0.55814
1440516	1440816	+	leS	0.551495
4012574	4012874	+	laS	0.481728
1025390	1025690	+	leS	0.408638
4001701	4002001	+	laS	0.398671
2784226	2784526	+	laS	0.574751
810319	810619	+	leS	0.564784
595408	595708	+	leS	0.521595
4139641	4139941	+	laS	0.435216
1889749	1890049	+	leS	0.504983
3079269	3079569	+	laS	0.425249
559595	559895	+	leS	0.501661
2136237	2136537	+	laS	0.598007
398584	398884	+	leS	0.58804
2091374	2091674	+	leS	0.578073
41407	41707	+	leS	0.554817
176148	176448	+	leS	0.445183
3853036	3853336	+	laS	0.551495
3749859	3750159	+	laS	0.448505
3256624	3256924	+	laS	0.478405
2232181	2232481	+	laS	0.601329
701223	701523	+	leS	0.521595
3111767	3112067	+	laS	0.431894
902492	902792	+	leS	0.571429
244555	244855	+	leS	0.521595
1330691	1330991	+	leS	0.51495
2468172	2468472	+	laS	0.448505
2452580	2452880	+	laS	0.401993
3503971	3504271	+	laS	0.481728
1652186	1652486	+	leS	0.604651
630705	631005	+	leS	0.534884
167519	167819	+	leS	0.54485
834687	834987	+	leS	0.54485
3938015	3938315	+	laS	0.448505
156889	157189	+	leS	0.601329
2690469	2690769	+	laS	0.425249
1839829	1840129	+	leS	0.571429
788468	788768	+	leS	0.478405
2839823	2840123	+	laS	0.458472
2507364	2507664	+	laS	0.45515
281775	282075	+	leS	0.501661
2798587	2798887	+	laS	0.418605
322050	322350	+	leS	0.561462
943122	943422	+	leS	0.481728
2401170	2401470	+	laS	0.468439
3019515	3019815	+	laS	0.491694
2437781	2438081	+	laS	0.468439
3783946	3784246	+	laS	0.468439
2952305	2952605	+	laS	0.458472
4088945	4089245	+	laS	0.44186
1156377	1156677	+	leS	0.528239
4151359	4151659	+	laS	0.465116
820127	820427	+	leS	0.55814
812063	812363	+	leS	0.584718
799982	800282	+	leS	0.61794
497642	497942	+	leS	0.554817
2636848	2637148	+	laS	0.415282
19087	19387	+	leS	0.591362
3404160	3404460	+	laS	0.418605
2525138	2525438	+	laS	0.445183
1276677	1276977	+	leS	0.528239
3755254	3755554	+	laS	0.45515
3552766	3553066	+	laS	0.534884
2662893	2663193	+	laS	0.508306
318890	319190	+	leS	0.491694
4067081	4067381	+	laS	0.534884
2607736	2608036	+	laS	0.438538
3768411	3768711	+	laS	0.438538
687030	687330	+	leS	0.471761
114533	114833	+	leS	0.508306
1261256	1261556	+	leS	0.451827
3303541	3303841	+	laS	0.574751
3470761	3471061	+	laS	0.38206
3749284	3749584	+	laS	0.561462
1486175	1486475	+	leS	0.581395
3448581	3448881	+	laS	0.521595
653460	653760	+	leS	0.581395
2316617	2316917	+	laS	0.451827
213471	213771	+	leS	0.475083
3035059	3035359	+	laS	0.524917
1525981	1526281	+	leS	0.528239
454745	455045	+	leS	0.528239
2802932	2803232	+	laS	0.554817
1795739	1796039	+	leS	0.461794
1345860	1346160	+	leS	0.571429
1538542	1538842	+	leS	0.548173
3224499	3224799	+	laS	0.465116
1719496	1719796	+	leS	0.554817
3712637	3712937	+	laS	0.471761
643631	643931	+	leS	0.554817
1631251	1631551	+	leS	0.435216
3663604	3663904	+	laS	0.564784
2517299	2517599	+	laS	0.548173
3055566	3055866	+	laS	0.425249
3543021	3543321	+	laS	0.461794
2213426	2213726	+	laS	0.458472
519546	519846	+	leS	0.534884
1362519	1362819	+	leS	0.528239
1117208	1117508	+	leS	0.534884
654713	655013	+	leS	0.631229
2551961	2552261	+	laS	0.568106
900946	901246	+	leS	0.45515
3632460	3632760	+	laS	0.41196
1918337	1918637	+	leS	0.548173
3382901	3383201	+	laS	0.524917
3567637	3567937	+	laS	0.48505
2783028	2783328	+	laS	0.528239
3452076	3452376	+	laS	0.438538
3327915	3328215	+	laS	0.438538
2441813	2442113	+	laS	0.475083
1379469	1379769	+	leS	0.627907
1737830	1738130	+	leS	0.554817
1279645	1279945	+	leS	0.518272
2039951	2040251	+	leS	0.45515
1697606	1697906	+	leS	0.554817
1401633	1401933	+	leS	0.571429
471316	471616	+	leS	0.418605
1742676	1742976	+	leS	0.548173
588971	589271	+	leS	0.594684
1533881	1534181	+	leS	0.611296
453538	453838	+	leS	0.531561
1615460	1615760	+	leS	0.498339
2266536	2266836	+	laS	0.458472
314106	314406	+	leS	0.498339
1082716	1083016	+	leS	0.521595
1798022	1798322	+	leS	0.551495
1149255	1149555	+	leS	0.421927
2373754	2374054	+	laS	0.44186
3419202	3419502	+	laS	0.511628
3298439	3298739	+	laS	0.421927
879101	879401	+	leS	0.554817
837422	837722	+	leS	0.538206
2352505	2352805	+	laS	0.458472
1545887	1546187	+	leS	0.521595
197497	197797	+	leS	0.568106
976412	976712	+	leS	0.521595
4065644	4065944	+	laS	0.554817
4089168	4089468	+	laS	0.498339
1503915	1504215	+	leS	0.478405
176078	176378	+	leS	0.495017
3371715	3372015	+	laS	0.468439
1183066	1183366	+	leS	0.548173
218450	218750	+	leS	0.405316
1030749	1031049	+	leS	0.541528
641824	642124	+	leS	0.568106
3835624	3835924	+	laS	0.428571
821644	821944	+	leS	0.568106
3158691	3158991	+	laS	0.501661
596415	596715	+	leS	0.531561
321782	322082	+	leS	0.541528
1565848	1566148	+	leS	0.598007
2571841	2572141	+	laS	0.44186
2239799	2240099	+	laS	0.524917
3546750	3547050	+	laS	0.45515
1839506	1839806	+	leS	0.551495
2578332	2578632	+	laS	0.418605
251318	251618	+	leS	0.538206
3141394	3141694	+	laS	0.471761
2930514	2930814	+	laS	0.501661
3422491	3422791	+	laS	0.428571
439307	439607	+	leS	0.405316
1947409	1947709	+	leS	0.58804
2757820	2758120	+	laS	0.528239
35006	35306	+	leS	0.541528
3588030	3588330	+	laS	0.395349
3459577	3459877	+	laS	0.478405
2162367	2162667	+	laS	0.435216
1458441	1458741	+	leS	0.574751
3073164	3073464	+	laS	0.41196
3750193	3750493	+	laS	0.431894
2084321	2084621	+	leS	0.405316
3731487	3731787	+	laS	0.415282
622885	623185	+	leS	0.415282
1394431	1394731	+	leS	0.568106
3025931	3026231	+	laS	0.435216
1517230	1517530	+	leS	0.418605
2202121	2202421	+	laS	0.392027
2760127	2760427	+	laS	0.428571
2483790	2484090	+	laS	0.501661
1804973	1805273	+	leS	0.518272
592336	592636	+	leS	0.491694
1733817	1734117	+	leS	0.564784
954102	954402	+	leS	0.541528
3425066	3425366	+	laS	0.45515
3330254	3330554	+	laS	0.495017
908211	908511	+	leS	0.581395
2457841	2458141	+	laS	0.461794
2781982	2782282	+	laS	0.564784
1803563	1803863	+	leS	0.581395
362111	362411	+	leS	0.468439
3059386	3059686	+	laS	0.431894
359683	359983	+	leS	0.501661
2871631	2871931	+	laS	0.405316
338752	339052	+	leS	0.58804
2491441	2491741	+	laS	0.504983
1168598	1168898	+	leS	0.468439
1703538	1703838	+	leS	0.55814
4155869	4156169	+	laS	0.478405
4005728	4006028	+	laS	0.468439
2434404	2434704	+	laS	0.471761
2903256	2903556	+	laS	0.475083
3393008	3393308	+	laS	0.431894
3030996	3031296	+	laS	0.388704
548893	549193	+	leS	0.591362
1929375	1929675	+	leS	0.574751
3513732	3514032	+	laS	0.471761
3152051	3152351	+	laS	0.521595
1002017	1002317	+	leS	0.571429
3637436	3637736	+	laS	0.431894
2583256	2583556	+	laS	0.378738
1204929	1205229	+	leS	0.561462
241600	241900	+	leS	0.44186
3128051	3128351	+	laS	0.461794
1832346	1832646	+	leS	0.564784
4107186	4107486	+	laS	0.438538
1115804	1116104	+	leS	0.601329
289205	289505	+	leS	0.541528
1044102	1044402	+	leS	0.571429
1703043	1703343	+	leS	0.528239
156252	156552	+	leS	0.564784
1635737	1636037	+	leS	0.571429
1025715	1026015	+	leS	0.448505
4174225	4174525	+	laS	0.428571
722887	723187	+	leS	0.538206
3559221	3559521	+	laS	0.392027
707884	708184	+	leS	0.561462
2442419	2442719	+	laS	0.48505
2778417	2778717	+	laS	0.48505
2254831	2255131	+	laS	0.631229
3989604	3989904	+	laS	0.534884
1821445	1821745	+	leS	0.534884
2743326	2743626	+	laS	0.58804
3666887	3667187	+	laS	0.524917
986260	986560	+	leS	0.584718
2284557	2284857	+	laS	0.498339
4148633	4148933	+	laS	0.48505
3209255	3209555	+	laS	0.421927
2978031	2978331	+	laS	0.415282
1650597	1650897	+	leS	0.568106
3588156	3588456	+	laS	0.425249
3541578	3541878	+	laS	0.488372
1846237	1846537	+	leS	0.531561
2405370	2405670	+	laS	0.461794
2863114	2863414	+	laS	0.438538
3325202	3325502	+	laS	0.568106
1878077	1878377	+	leS	0.594684
1398185	1398485	+	leS	0.521595
589721	590021	+	leS	0.581395
3042119	3042419	+	laS	0.524917
3149374	3149674	+	laS	0.458472
812023	812323	+	leS	0.58804
3613545	3613845	+	laS	0.461794
686832	687132	+	leS	0.528239
3485968	3486268	+	laS	0.528239
543633	543933	+	leS	0.578073
2706905	2707205	+	laS	0.598007
2190838	2191138	+	laS	0.421927
564052	564352	+	leS	0.471761
3015171	3015471	+	laS	0.465116
3234005	3234305	+	laS	0.531561
3754931	3755231	+	laS	0.564784
2075241	2075541	+	leS	0.524917
2183385	2183685	+	laS	0.365449
2759065	2759365	+	laS	0.435216
3822562	3822862	+	laS	0.408638
1608643	1608943	+	leS	0.551495
2861480	2861780	+	laS	0.428571
2498659	2498959	+	laS	0.465116
761574	761874	+	leS	0.541528
2892224	2892524	+	laS	0.428571
3593874	3594174	+	laS	0.488372
1984493	1984793	+	leS	0.461794
4007363	4007663	+	laS	0.421927
2320277	2320577	+	laS	0.445183
3722023	3722323	+	laS	0.451827
3198939	3199239	+	laS	0.395349
1736882	1737182	+	leS	0.594684
1292589	1292889	+	leS	0.521595
1670002	1670302	+	leS	0.614618
1451824	1452124	+	leS	0.554817
197886	198186	+	leS	0.571429
91166	91466	+	leS	0.611296
1687393	1687693	+	leS	0.561462
792101	792401	+	leS	0.491694
3583316	3583616	+	laS	0.388704
4062261	4062561	+	laS	0.481728
1210830	1211130	+	leS	0.524917
3017694	3017994	+	laS	0.44186
1544855	1545155	+	leS	0.518272
3638885	3639185	+	laS	0.448505
1867607	1867907	+	leS	0.548173
3961003	3961303	+	laS	0.528239
2777483	2777783	+	laS	0.44186
450668	450968	+	leS	0.591362
535828	536128	+	leS	0.571429
1729382	1729682	+	leS	0.58804
2422859	2423159	+	laS	0.511628
2198422	2198722	+	laS	0.488372
3636345	3636645	+	laS	0.528239
21636	21936	+	leS	0.521595
507240	507540	+	leS	0.488372
1354137	1354437	+	leS	0.51495
3582622	3582922	+	laS	0.478405
16814	17114	+	leS	0.571429
2248200	2248500	+	laS	0.524917
3801	4101	+	leS	0.518272
2278785	2279085	+	laS	0.445183
2020456	2020756	+	leS	0.581395
553586	553886	+	leS	0.531561
2463868	2464168	+	laS	0.425249
2614061	2614361	+	laS	0.45515
1908359	1908659	+	leS	0.44186
3362712	3363012	+	laS	0.488372
253140	253440	+	leS	0.604651
1377010	1377310	+	leS	0.534884
2024274	2024574	+	leS	0.475083
1388313	1388613	+	leS	0.55814
509837	510137	+	leS	0.594684
483224	483524	+	leS	0.48505
3262045	3262345	+	laS	0.44186
1125845	1126145	+	leS	0.524917
2796565	2796865	+	laS	0.44186
3568954	3569254	+	laS	0.468439
1230128	1230428	+	leS	0.521595
787221	787521	+	leS	0.511628
2416654	2416954	+	laS	0.44186
3376044	3376344	+	laS	0.495017
1483488	1483788	+	leS	0.531561
3531831	3532131	+	laS	0.598007
4132213	4132513	+	laS	0.44186
2756489	2756789	+	laS	0.524917
3768550	3768850	+	laS	0.461794
386684	386984	+	leS	0.551495
1597291	1597591	+	leS	0.578073
3649767	3650067	+	laS	0.438538
3076264	3076564	+	laS	0.528239
412722	413022	+	leS	0.531561
977901	978201	+	leS	0.461794
1398104	1398404	+	leS	0.534884
2641206	2641506	+	laS	0.521595
3150887	3151187	+	laS	0.48505
2034201	2034501	+	leS	0.561462
114158	114458	+	leS	0.518272
3678009	3678309	+	laS	0.45515
3925782	3926082	+	laS	0.438538
1521842	1522142	+	leS	0.574751
3413980	3414280	+	laS	0.388704
2200509	2200809	+	laS	0.392027
2008747	2009047	+	leS	0.408638
3937932	3938232	+	laS	0.458472
34089	34389	+	leS	0.55814
1761813	1762113	+	leS	0.551495
993431	993731	+	leS	0.561462
1973703	1974003	+	leS	0.491694
1974197	1974497	+	leS	0.468439
812413	812713	+	leS	0.591362
2431217	2431517	+	laS	0.41196
1645789	1646089	+	leS	0.548173
3945169	3945469	+	laS	0.401993
3946010	3946310	+	laS	0.504983
1611479	1611779	+	leS	0.538206
3184344	3184644	+	laS	0.48505
2624033	2624333	+	laS	0.448505
1567539	1567839	+	leS	0.604651
1107070	1107370	+	leS	0.55814
3889193	3889493	+	laS	0.511628
797572	797872	+	leS	0.571429
3329043	3329343	+	laS	0.48505
3179339	3179639	+	laS	0.45515
877747	878047	+	leS	0.528239
1572055	1572355	+	leS	0.564784
1884427	1884727	+	leS	0.561462
2107868	2108168	+	laS	0.451827
2530294	2530594	+	laS	0.44186
1475242	1475542	+	leS	0.55814
2522086	2522386	+	laS	0.448505
1845469	1845769	+	leS	0.55814
4005522	4005822	+	laS	0.458472
2917988	2918288	+	laS	0.48505
2196200	2196500	+	laS	0.425249
2373483	2373783	+	laS	0.428571
458835	459135	+	leS	0.54485
1161343	1161643	+	leS	0.521595
2975161	2975461	+	laS	0.425249
4150514	4150814	+	laS	0.421927
1276797	1277097	+	leS	0.511628
4176363	4176663	+	laS	0.581395
1484709	1485009	+	leS	0.54485
1913005	1913305	+	leS	0.45515
4107448	4107748	+	laS	0.421927
3482261	3482561	+	laS	0.458472
2222488	2222788	+	laS	0.604651
4142073	4142373	+	laS	0.481728
4159653	4159953	+	laS	0.471761
659763	660063	+	leS	0.54485
3317756	3318056	+	laS	0.524917
1143219	1143519	+	leS	0.574751
1278838	1279138	+	leS	0.498339
1821953	1822253	+	leS	0.521595
2010781	2011081	+	leS	0.448505
570733	571033	+	leS	0.571429
3220038	3220338	+	laS	0.445183
138628	138928	+	leS	0.561462
4050651	4050951	+	laS	0.524917
1125521	1125821	+	leS	0.48505
2978272	2978572	+	laS	0.405316
2246302	2246602	+	laS	0.408638
3536801	3537101	+	laS	0.574751
859786	860086	+	leS	0.55814
127970	128270	+	leS	0.564784
743293	743593	+	leS	0.508306
2869705	2870005	+	laS	0.448505
3429022	3429322	+	laS	0.488372
670620	670920	+	leS	0.568106
2430168	2430468	+	laS	0.465116
226592	226892	+	leS	0.468439
3486666	3486966	+	laS	0.468439
379537	379837	+	leS	0.55814
741332	741632	+	leS	0.531561
2741882	2742182	+	laS	0.458472
1980479	1980779	+	leS	0.541528
1156895	1157195	+	leS	0.385382
3974106	3974406	+	laS	0.481728
2363440	2363740	+	laS	0.541528
676764	677064	+	leS	0.498339
1780265	1780565	+	leS	0.498339
2982860	2983160	+	laS	0.568106
1928081	1928381	+	leS	0.488372
445916	446216	+	leS	0.534884
731555	731855	+	leS	0.564784
1052197	1052497	+	leS	0.504983
2303688	2303988	+	laS	0.405316
2678254	2678554	+	laS	0.491694
2007545	2007845	+	leS	0.548173
894434	894734	+	leS	0.528239
1447859	1448159	+	leS	0.534884
3670730	3671030	+	laS	0.421927
1020889	1021189	+	leS	0.528239
2783273	2783573	+	laS	0.51495
1619758	1620058	+	leS	0.491694
4041614	4041914	+	laS	0.568106
34369	34669	+	leS	0.554817
1328346	1328646	+	leS	0.548173
3196945	3197245	+	laS	0.521595
118108	118408	+	leS	0.564784
1622812	1623112	+	leS	0.551495
4020558	4020858	+	laS	0.448505
2845989	2846289	+	laS	0.435216
467421	467721	+	leS	0.538206
392508	392808	+	leS	0.568106
3971339	3971639	+	laS	0.398671
3885737	3886037	+	laS	0.45515
714691	714991	+	leS	0.548173
3651776	3652076	+	laS	0.495017
3153962	3154262	+	laS	0.554817
1678743	1679043	+	leS	0.504983
1025878	1026178	+	leS	0.451827
573912	574212	+	leS	0.45515
824591	824891	+	leS	0.521595
2188809	2189109	+	laS	0.378738
100114	100414	+	leS	0.551495
2664969	2665269	+	laS	0.425249
2542571	2542871	+	laS	0.465116
2696877	2697177	+	laS	0.401993
3464285	3464585	+	laS	0.521595
244447	244747	+	leS	0.541528
4068749	4069049	+	laS	0.491694
2082990	2083290	+	leS	0.468439
1994022	1994322	+	leS	0.465116
693341	693641	+	leS	0.551495
2776564	2776864	+	laS	0.435216
3675122	3675422	+	laS	0.548173
322878	323178	+	leS	0.524917
1306652	1306952	+	leS	0.574751
3254168	3254468	+	laS	0.45515
162914	163214	+	leS	0.591362
2444900	2445200	+	laS	0.428571
934339	934639	+	leS	0.471761
2260080	2260380	+	laS	0.541528
584498	584798	+	leS	0.578073
1488262	1488562	+	leS	0.574751
1507274	1507574	+	leS	0.524917
1696875	1697175	+	leS	0.554817
4100956	4101256	+	laS	0.524917
569110	569410	+	leS	0.44186
1149609	1149909	+	leS	0.445183
2844586	2844886	+	laS	0.491694
1500483	1500783	+	leS	0.458472
3885791	3886091	+	laS	0.431894
1572882	1573182	+	leS	0.604651
4064739	4065039	+	laS	0.55814
787286	787586	+	leS	0.528239
1970968	1971268	+	leS	0.458472
2222681	2222981	+	laS	0.54485
2418485	2418785	+	laS	0.508306
1682590	1682890	+	leS	0.461794
2270896	2271196	+	laS	0.405316
1001966	1002266	+	leS	0.554817
1067696	1067996	+	leS	0.58804
318790	319090	+	leS	0.45515
2280183	2280483	+	laS	0.58804
2060604	2060904	+	leS	0.405316
4079945	4080245	+	laS	0.465116
3313799	3314099	+	laS	0.415282
2924463	2924763	+	laS	0.44186
1201000	1201300	+	leS	0.531561
943119	943419	+	leS	0.475083
2910845	2911145	+	laS	0.45515
934086	934386	+	leS	0.594684
313609	313909	+	leS	0.534884
1401960	1402260	+	leS	0.451827
2322159	2322459	+	laS	0.551495
843903	844203	+	leS	0.554817
471218	471518	+	leS	0.448505
3646345	3646645	+	laS	0.418605
1932591	1932891	+	leS	0.55814
17920	18220	+	leS	0.571429
1045132	1045432	+	leS	0.578073
190313	190613	+	leS	0.568106
1074048	1074348	+	leS	0.41196
1790284	1790584	+	leS	0.531561
605435	605735	+	leS	0.401993
3949644	3949944	+	laS	0.584718
1949411	1949711	+	leS	0.45515
3625915	3626215	+	laS	0.408638
3472075	3472375	+	laS	0.518272
492002	492302	+	leS	0.538206
383226	383526	+	leS	0.58804
2372133	2372433	+	laS	0.471761
130478	130778	+	leS	0.561462
3328710	3329010	+	laS	0.548173
1387551	1387851	+	leS	0.541528
3030338	3030638	+	laS	0.405316
810386	810686	+	leS	0.538206
1347265	1347565	+	leS	0.561462
2717977	2718277	+	laS	0.498339
952300	952600	+	leS	0.495017
867691	867991	+	leS	0.521595
1479911	1480211	+	leS	0.554817
33420	33720	+	leS	0.598007
2966388	2966688	+	laS	0.425249
477846	478146	+	leS	0.584718
984127	984427	+	leS	0.465116
259660	259960	+	leS	0.561462
1876711	1877011	+	leS	0.551495
1149043	1149343	+	leS	0.511628
2170003	2170303	+	laS	0.378738
2843575	2843875	+	laS	0.332226
819543	819843	+	leS	0.481728
1399217	1399517	+	leS	0.465116
2375457	2375757	+	laS	0.458472
1016929	1017229	+	leS	0.471761
3857064	3857364	+	laS	0.521595
164024	164324	+	leS	0.581395
631198	631498	+	leS	0.538206
1240791	1241091	+	leS	0.445183
2870823	2871123	+	laS	0.45515
380572	380872	+	leS	0.524917
3734995	3735295	+	laS	0.511628
3813418	3813718	+	laS	0.415282
2729277	2729577	+	laS	0.534884
1618864	1619164	+	leS	0.531561
1172952	1173252	+	leS	0.548173
1448608	1448908	+	leS	0.624585
3708302	3708602	+	laS	0.438538
2236962	2237262	+	laS	0.54485
3913398	3913698	+	laS	0.465116
2105909	2106209	+	leS	0.511628
887067	887367	+	leS	0.495017
402419	402719	+	leS	0.498339
2834877	2835177	+	laS	0.508306
1238384	1238684	+	leS	0.574751
2671478	2671778	+	laS	0.445183
3923741	3924041	+	laS	0.388704
73306	73606	+	leS	0.568106
229160	229460	+	leS	0.425249
1411069	1411369	+	leS	0.511628
1298118	1298418	+	leS	0.58804
1631595	1631895	+	leS	0.518272
1873667	1873967	+	leS	0.521595
1732179	1732479	+	leS	0.58804
403073	403373	+	leS	0.451827
1404267	1404567	+	leS	0.538206
507350	507650	+	leS	0.518272
876485	876785	+	leS	0.578073
2505945	2506245	+	laS	0.445183
208259	208559	+	leS	0.528239
1219583	1219883	+	leS	0.548173
2520910	2521210	+	laS	0.418605
1123116	1123416	+	leS	0.564784
2194654	2194954	+	laS	0.355482
1866193	1866493	+	leS	0.614618
2601185	2601485	+	laS	0.425249
3558656	3558956	+	laS	0.421927
1189861	1190161	+	leS	0.508306
3721733	3722033	+	laS	0.478405
2724866	2725166	+	laS	0.45515
1732149	1732449	+	leS	0.591362
3370038	3370338	+	laS	0.418605
1827850	1828150	+	leS	0.554817
2824936	2825236	+	laS	0.471761
3683131	3683431	+	laS	0.521595
1358833	1359133	+	leS	0.524917
1985031	1985331	+	leS	0.508306
1692470	1692770	+	leS	0.591362
489200	489500	+	leS	0.584718
439149	439449	+	leS	0.428571
440104	440404	+	leS	0.415282
3684890	3685190	+	laS	0.425249
3775005	3775305	+	laS	0.488372
1432761	1433061	+	leS	0.448505
3728472	3728772	+	laS	0.44186
3964263	3964563	+	laS	0.388704
3201876	3202176	+	laS	0.458472
[truncated: 58,001 more rows]
