# Supplementary material for: Purine bias in bacterial genes is driven by runaway transcription
Source: Nat Microbiol. 2026 Jun 15;11(7):2065–75. doi: 10.1038/s41564-026-02389-1 (PMC13323073; doi:10.1038/s41564-026-02389-1)
Supplement: Supplementary file 12 — Statistical source data. [file 41564_2026_2389_MOESM12_ESM.xlsx]

## Sheet: Sheet1
GCF	functional_rho_homolog	T_purine_freq_codon_posn3	V_purine_freq_codon_posn3	A_purine_freq_codon_posn3	G_purine_freq_codon_posn3	P_purine_freq_codon_posn3
GCF_001186155.3	TRUE	61.6043	50.1924	59.6531	50.0517	69.0637
GCF_000008445.1	TRUE	63.0228	55.4419	60.849	55.6954	64.2213
GCF_000284515.1	TRUE	53.0297	53.3964	53.0589	61.526	59.678
GCF_000009045.1	TRUE	67.9882	45.9409	54.5531	47.6602	62.4972
GCF_000283615.1	TRUE	56.2948	47.1811	49.9717	49.2568	55.1001
GCF_000009785.1	TRUE	67.8236	41.0386	54.8581	47.8433	73.7613
GCF_000298875.1	FALSE	64.0079	47.531	53.5823	31.8472	65.0037
GCF_000011145.1	TRUE	64.4124	46.4608	51.7847	56.91	59.0407
GCF_000307165.1	TRUE	55.9401	55.7838	52.8618	50.7879	62.6745
GCF_000011245.1	TRUE	56.743	57.0142	57.5922	58.725	61.9712
GCF_000389675.2	FALSE	43.8133	48.3557	46.496	38.2192	62.0263
GCF_000011645.1	TRUE	66.1791	39.1874	52.7786	52.777	65.2548
GCF_000468955.1	FALSE	51.4897	41.9603	43.7382	54.5372	57.6303
GCF_000013425.1	TRUE	66.5143	48.1837	61.5031	30.6287	63.5977
GCF_000473245.1	TRUE	54.1977	50.5609	51.1429	59.0892	58.1257
GCF_000014425.1	FALSE	44.2281	45.5432	47.3589	45.1662	60.4318
GCF_000612505.1	TRUE	57.0765	42.3937	46.7227	53.255	62.5779
GCF_000014505.1	TRUE	50.8486	37.4579	47.2714	49.6807	61.3491
GCF_000709415.1	TRUE	59.5213	56.4248	58.4957	44.5561	60.3346
GCF_000019245.4	FALSE	50.9743	34.9359	50.5598	34.4065	65.6503
GCF_000756615.1	TRUE	57.8881	47.8825	51.7135	51.7854	63.4969
GCF_000019905.1	TRUE	64.1586	33.7921	56.8225	54.4471	69.8881
GCF_000758665.1	TRUE	53.727	54.4341	49.856	52.5051	62.423
GCF_000021205.1	TRUE	62.6779	56.7348	60.2164	54.5952	64.5713
GCF_000758685.1	TRUE	58.5659	44.8198	49.7927	52.1675	64.2473
GCF_000024285.1	TRUE	65.7677	49.3224	58.3749	46.2522	61.8825
GCF_000758705.1	TRUE	54.0071	53.3644	50.8366	53.3859	61.5112
GCF_000026605.1	FALSE	49.233	44.9995	37.9078	43.7829	47.7871
GCF_000763515.1	TRUE	53.0241	48.4877	55.3001	51.2252	67.547
GCF_000026725.1	FALSE	49.787	45.7803	45.3917	48.6265	54.8008
GCF_000785105.2	FALSE	47.7798	40.3883	48.8036	49.4962	62.3169
GCF_000027145.1	TRUE	52.1146	45.6651	54.8072	50.0382	67.569
GCF_000816085.1	TRUE	68.8505	54.783	64.0622	38.2044	58.6918
GCF_000092505.1	FALSE	59.0248	49.6451	57.7528	43.31	64.0915
GCF_000829055.1	FALSE	52.6757	37.6733	51.9371	36.91	69.3323
GCF_000092905.1	TRUE	52.336	52.153	48.5934	55.189	55.3919
GCF_000829395.1	FALSE	52.5768	46.8234	50.5809	43.606	69.4369
GCF_000157355.2	TRUE	55.5348	46.5331	55.0239	52.5914	60.4263
GCF_000831645.3	FALSE	50.5939	31.9294	38.4282	40.9207	61.4748
GCF_000177235.2	TRUE	62.0114	58.4681	56.2832	54.7952	59.1993
GCF_000972685.1	TRUE	61.9602	51.0564	54.3425	51.8446	61.0618
GCF_000185885.1	TRUE	63.5809	44.0771	62.4767	42.8202	63.2556
GCF_000196035.1	TRUE	62.6365	49.331	58.4791	42.5297	72.1196
GCF_001005905.1	TRUE	54.2094	50.5404	54.523	57.7474	61.6733
GCF_000221985.1	FALSE	48.0226	43.6657	43.863	52.6149	52.6082
GCF_001011095.1	TRUE	52.9468	45.5084	45.7136	47.3382	57.8932
GCF_000227705.2	TRUE	65.7557	39.5907	56.4942	46.6111	70.4832
GCF_001028645.1	TRUE	54.9579	50.2968	53.375	44.7314	54.773
GCF_000235585.1	TRUE	58.8557	52.8877	50.5431	53.4861	61.1599
GCF_001050115.1	TRUE	61.9895	47.2537	49.6393	59.0727	63.994
GCF_000237995.1	TRUE	54.2657	45.38	53.6399	51.5209	61.7753
GCF_001050435.1	FALSE	53.1359	37.0356	45.4574	43.5227	63.9988
GCF_000253395.1	FALSE	48.5089	45.9489	39.5521	47.2981	51.1238
GCF_000724775.3	TRUE	63.5171	54.684	52.0682	45.341	58.3829
GCF_001050475.1	FALSE	55.2951	46.0255	47.6564	47.3132	64.9086
GCF_000725365.1	TRUE	62.8561	52.4731	55.25	47.0993	65.6824
GCF_000005825.2	TRUE	58.4214	48.2097	49.521	52.3729	53.3861
GCF_000258535.2	TRUE	56.4775	49.9488	46.7271	50.5595	60.0423
GCF_001187595.1	TRUE	70.7806	39.111	57.7916	53.1827	68.2722
GCF_001267845.1	FALSE	49.1936	38.9993	41.0109	44.8176	51.9388
GCF_001307805.1	TRUE	58.76	44.387	53.3329	51.9987	65.1046
GCF_001412635.1	FALSE	54.6863	45.1807	49.0375	51.0614	59.4075
GCF_001421015.2	TRUE	52.0973	54.7139	51.2074	51.0319	66.7576
GCF_001432245.1	TRUE	61.7176	53.5479	59.2445	33.6077	59.774
GCF_001465255.1	TRUE	61.5491	44.0796	53.2289	55.7371	66.6468
GCF_001465795.2	TRUE	62.1922	50.8535	63.3999	47.4302	72.3672
GCF_001518795.1	TRUE	52.0273	41.0325	49.8897	43.6929	64.3944
GCF_001543105.1	TRUE	51.7272	47.3911	46.9155	59.8589	51.6329
GCF_001543175.1	TRUE	28.8491	38.2697	29.3608	43.3343	48.6322
GCF_001543245.1	FALSE	34.0943	51.9615	35.6469	47.018	50.2205
GCF_001545095.1	FALSE	56.4338	65.0098	65.659	59.3651	55.7214
GCF_001558215.1	FALSE	51.0784	41.8332	44.094	47.2462	53.1893
GCF_001558775.1	TRUE	61.1091	55.5752	56.414	40.8431	62.4229
GCF_001564455.1	FALSE	54.4952	56.344	50.1723	51.4804	59.1675
GCF_001590685.1	TRUE	55.9103	46.2909	57.3931	56.012	60.6696
GCF_001598035.1	FALSE	50.1613	40.002	42.7628	46.8285	54.033
GCF_001611155.1	TRUE	57.9881	47.2319	54.7473	49.2096	64.6117
GCF_001611955.1	TRUE	57.9451	52.6937	57.1598	37.509	57.2618
GCF_001618685.1	TRUE	67.6912	41.7286	56.6751	48.0217	75.2576
GCF_001623565.1	FALSE	52.1546	46.2546	49.2177	52.9139	52.7714
GCF_001629705.1	TRUE	59.3695	48.232	52.7342	53.0186	56.388
GCF_001634285.1	TRUE	67.7555	41.125	58.7092	52.5669	71.0091
GCF_001642085.1	FALSE	50.6442	37.2578	40.5455	47.2741	55.072
GCF_001644605.1	TRUE	59.6855	39.2555	55.4969	57.9216	63.5091
GCF_001685395.1	TRUE	57.5822	45.6392	47.4799	50.184	63.7678
GCF_001685435.2	TRUE	47.2795	38.5492	41.7549	62.119	52.0664
GCF_001687565.2	TRUE	57.1813	42.7229	53.3372	48.0897	66.6392
GCF_001687585.2	TRUE	60.4741	47.5268	57.3062	47.3949	66.2889
GCF_001687605.2	TRUE	59.2367	42.0653	57.0837	50.1826	66.6219
GCF_001687625.2	TRUE	58.9702	41.1706	55.2811	46.0816	68.2367
GCF_001687665.2	TRUE	57.6142	39.0245	55.8948	48.019	65.0859
GCF_001700985.1	TRUE	67.5734	43.1698	60.0005	55.1513	71.9318
GCF_001702115.1	FALSE	50.2837	51.8472	46.7232	56.0609	63.4402
GCF_001702155.1	FALSE	52.6013	39.5554	49.5116	40.5724	63.8874
GCF_001703555.1	TRUE	57.5899	44.8498	54.0572	53.0837	60.2369
GCF_001708305.1	FALSE	51.0463	43.4231	45.7529	53.1067	55.8302
GCF_001721685.1	TRUE	55.776	43.4485	53.3081	52.8265	59.513
GCF_001753205.1	TRUE	60.9446	51.7724	63.668	56.4116	63.8133
GCF_001761545.1	FALSE	52.2207	41.9202	45.055	31.8085	64.7038
GCF_001857925.1	TRUE	60.7576	46.9319	50.6439	50.7149	58.129
GCF_001866075.4	TRUE	55.0499	45.6504	50.5578	52.1523	56.8891
GCF_001870205.1	TRUE	58.8193	51.2055	53.6709	52.2476	63.0036
GCF_001878675.1	TRUE	58.3394	59.2131	54.5829	55.8416	59.6799
GCF_001889165.1	TRUE	56.9578	57.2119	49.584	58.0364	52.8149
GCF_001891125.1	FALSE	57.0243	40.0336	53.3114	43.2533	61.0511
GCF_001902315.1	TRUE	61.2249	57.1432	58.1518	39.8969	58.9435
GCF_001922025.1	FALSE	50.8414	37.0129	46.3249	42.8989	67.6414
GCF_001922405.1	TRUE	61.1811	51.3961	60.258	35.6341	59.1249
GCF_001932615.1	FALSE	57.2245	44.7682	50.9038	37.6421	65.581
GCF_001936235.1	FALSE	44.8745	49.2042	45.4233	45.8157	58.7309
GCF_001936335.1	FALSE	53.1694	51.5293	51.4463	46.0795	63.2358
GCF_001951175.1	FALSE	50.7827	42.1458	40.7541	45.4923	57.7126
GCF_001971585.1	FALSE	53.9854	50.9741	45.9526	48.9516	64.9945
GCF_001989575.1	TRUE	64.3768	53.0564	64.2753	46.3459	67.1427
GCF_002003265.1	TRUE	53.2085	49.7507	46.9202	58.6137	57.9466
GCF_002005165.1	FALSE	63.7916	44.1923	55.4176	56.3975	61.7037
GCF_002005405.1	TRUE	51.9832	46.6963	50.8252	50.722	57.5556
GCF_002009235.1	TRUE	60.0505	45.2578	56.8305	46.6466	66.1952
GCF_002081995.1	TRUE	61.2678	51.3326	61.0278	50.8615	64.1574
GCF_002097535.1	TRUE	54.7139	44.9725	46.1919	57.8784	54.3732
GCF_002101335.1	TRUE	65.7074	46.8467	63.4381	47.4567	61.212
GCF_002162355.1	TRUE	59.049	43.4481	61.1541	49.3033	65.1431
GCF_002192415.1	TRUE	53.3239	53.3656	49.359	51.1612	61.4863
GCF_002197645.1	TRUE	60.1711	41.0852	53.9687	51.1831	62.2363
GCF_002208805.2	TRUE	60.8564	53.3892	59.3269	41.1149	59.7232
GCF_002216775.1	TRUE	56.3539	50.5952	56.567	55.7786	62.0122
GCF_002224365.1	TRUE	55.3392	46.8727	53.7655	54.9163	58.3781
GCF_002240415.1	TRUE	58.378	53.017	49.8999	51.3135	60.4191
GCF_002243515.1	TRUE	56.0632	43.6955	57.6014	45.731	63.6492
GCF_002243625.1	TRUE	62.0903	42.6196	52.3858	59.7133	64.4319
GCF_002243645.1	TRUE	55.1697	48.6877	51.4975	57.8904	58.1589
GCF_002243665.1	TRUE	67.1978	38.1002	52.0685	47.9195	71.4302
GCF_002250055.1	TRUE	59.3255	51.0048	55.3028	57.1132	60.3032
GCF_002250945.2	TRUE	62.4531	56.638	60.3677	58.3308	63.496
GCF_002276165.1	TRUE	55.319	51.168	53.5234	51.9212	56.0756
GCF_002278015.2	TRUE	57.3216	49.5171	54.3243	54.5172	60.8082
GCF_002290025.1	TRUE	56.6465	45.6971	55.8695	52.7098	65.0067
GCF_002310475.1	FALSE	54.7927	36.6002	47.8591	34.4379	55.7116
GCF_002355215.1	FALSE	51.0647	41.7756	43.1821	46.7708	53.3188
GCF_002355375.1	TRUE	65.7474	59.0059	60.0574	51.0597	71.2998
GCF_002442515.1	TRUE	62.5934	51.1278	57.5973	39.2622	59.3465
GCF_002688605.1	TRUE	62.662	54.8706	52.946	55.4898	59.2336
GCF_002706425.1	TRUE	51.5347	45.0855	51.4258	32.9431	68.8509
GCF_002706745.1	FALSE	53.9471	37.6067	47.7573	51.6059	62.9129
GCF_002706795.1	TRUE	57.0613	54.8622	49.9215	54.631	54.967
GCF_002741055.1	TRUE	59.9139	47.8965	51.4378	50.0858	65.9098
GCF_002762335.1	FALSE	47.6615	38.01	45.796	48.333	52.9266
GCF_002804065.1	TRUE	51.4013	56.4913	47.5909	57.018	54.7569
GCF_002813755.1	TRUE	59.5525	43.7078	57.4039	51.1394	63.0472
GCF_002849835.1	TRUE	62.8169	52.0452	53.5304	53.843	60.3245
GCF_002849915.1	FALSE	48.146	47.2259	48.3071	39.6893	63.6518
GCF_002850055.1	TRUE	49.8574	39.3769	48.8639	47.1322	66.8287
GCF_002953735.1	FALSE	50.1911	38.9392	43.0023	46.8541	54.0037
GCF_002966535.1	FALSE	54.8338	33.7418	45.5354	46.9401	66.8969
GCF_002982115.1	TRUE	61.9629	47.7725	56.1754	46.7723	61.5101
GCF_002982135.1	TRUE	54.7741	34.9305	51.0256	45.8866	63.1695
GCF_002993925.1	TRUE	66.4844	40.6914	55.0534	53.8316	66.8313
GCF_003012915.1	TRUE	60.4441	55.4116	59.0695	49.5062	60.6246
GCF_003096215.1	TRUE	56.2375	44.7749	53.6997	56.3783	66.4961
GCF_003150935.1	FALSE	44.3206	33.1611	47.7886	36.6601	59.6425
GCF_003151025.1	FALSE	53.4726	56.1945	56.6832	48.2052	65.4673
GCF_003172975.1	FALSE	39.2947	36.0423	33.8979	46.0567	50.07
GCF_003173695.1	FALSE	42.2001	42.0722	45.5692	33.4044	57.5916
GCF_003269405.1	TRUE	53.5769	38.3393	51.4373	40.8799	66.5157
GCF_003336365.1	TRUE	64.0797	47.453	56.6065	56.3591	62.3965
GCF_003410415.1	TRUE	54.6862	49.7093	50.6744	56.8536	56.9823
GCF_003522965.1	FALSE	49.8215	47.3592	48.4519	44.484	59.3818
GCF_003534205.1	TRUE	62.842	55.5462	61.1871	56.6991	66.3071
GCF_003546865.1	TRUE	51.6126	48.4834	48.8672	49.9444	57.7764
GCF_003584685.1	FALSE	46.4674	46.85	48.5966	46.4037	60.0988
GCF_003595525.1	FALSE	51.9653	46.5118	50.0156	49.6048	55.3097
GCF_003606365.2	FALSE	54.5471	45.9218	44.1249	47.5322	64.4517
GCF_003609975.1	FALSE	48.5939	43.8461	44.8337	49.2985	55.2037
GCF_003627135.1	FALSE	44.1079	37.0226	40.5736	51.6033	55.4348
GCF_003627155.1	FALSE	46.2845	44.4566	41.1179	50.9839	52.6989
GCF_003641145.1	TRUE	53.8839	37.763	50.5226	39.0718	66.9326
GCF_003641185.1	TRUE	53.6337	36.4999	51.4485	40.5183	67.6576
GCF_003667885.1	TRUE	64.9532	47.2097	52.6042	52.5139	62.9573
GCF_003713065.1	TRUE	58.3	30.89	42.1199	55.0706	62.1985
GCF_003795125.1	TRUE	55.0465	52.124	51.6369	52.7104	58.2476
GCF_003812505.1	TRUE	60.1751	54.759	57.1441	43.2736	56.6075
GCF_003856495.1	TRUE	58.1583	49.6641	52.1325	59.0398	65.6697
GCF_003925875.1	FALSE	51.6684	56.9342	59.8244	63.1856	58.1323
GCF_003931795.1	FALSE	56.5067	47.1766	62.1318	55.0103	57.3833
GCF_003931855.1	TRUE	59.9217	50.3468	53.0913	55.4477	61.3438
GCF_003945345.1	TRUE	58.5343	48.2755	52.1936	50.6814	58.8936
GCF_003952225.1	TRUE	62.5156	45.1226	54.4267	46.4222	65.8851
GCF_003955755.1	TRUE	56.0354	44.6799	53.5193	56.8922	60.4809
GCF_003966625.1	TRUE	59.2393	51.7996	56.5628	37.8284	55.2189
GCF_003991425.1	TRUE	55.8534	48.3971	51.453	56.6433	60.5834
GCF_003999355.1	FALSE	49.7724	38.1669	49.1598	41.3737	64.3512
GCF_004006435.1	TRUE	63.1334	46.008	50.4576	53.287	62.3088
GCF_004101845.1	FALSE	57.1727	37.4173	53.1551	39.9286	66.8069
GCF_004102045.2	FALSE	58.2796	38.6146	45.0909	30.0329	64.9745
GCF_004117055.1	TRUE	63.8677	45.7371	55.0551	49.3135	65.1184
GCF_004117095.1	TRUE	61.5751	45.5883	51.4661	53.0794	64.7129
GCF_004135365.1	TRUE	64.6189	45.34	53.4007	45.2286	72.2746
GCF_004295585.1	TRUE	61.5101	54.8767	54.4896	56.6443	59.5619
GCF_004358325.1	FALSE	52.8467	37.8136	52.1562	36.8161	67.6984
GCF_004359375.1	FALSE	41.0504	29.1284	31.5074	28.2768	67.5085
GCF_004367585.1	TRUE	56.2746	47.4481	55.7304	53.703	58.6618
GCF_004379295.1	TRUE	66.2865	50.4396	65.5106	52.3622	65.7631
GCF_004771075.1	FALSE	64.5909	53.5236	52.4445	38.0891	71.4465
GCF_005577315.1	TRUE	63.1211	57.4462	54.8615	52.5207	62.2214
GCF_005886755.1	TRUE	56.6769	35.5259	53.7796	58.5957	67.8058
GCF_005960665.1	TRUE	63.4891	36.6579	53.0707	51.0774	67.4456
GCF_006007945.1	FALSE	49.3681	35.1991	37.2285	43.1064	59.244
GCF_006094375.1	TRUE	57.5298	50.6945	56.1711	46.1265	56.0948
GCF_006542275.1	TRUE	66.7041	46.2209	55.0488	29.4633	75.3017
GCF_006704205.1	TRUE	55.5847	52.4434	52.1483	60.4575	55.897
GCF_006740305.1	FALSE	46.9392	38.0235	40.3815	49.4995	59.4824
GCF_006740705.1	TRUE	61.6484	43.3233	55.0407	57.3918	61.0396
GCF_007301515.1	TRUE	57.1417	49.5783	52.6478	60.1715	59.0627
GCF_007954525.1	FALSE	58.2953	30.932	54.9844	39.6346	62.6478
GCF_007954785.1	FALSE	61.7187	38.991	50.344	30.4229	63.8977
GCF_007995155.1	TRUE	56.7857	50.977	50.2896	58.2636	56.3454
GCF_008033155.1	FALSE	53.7801	45.4866	52.6518	50.3728	62.1492
GCF_008244765.1	TRUE	57.1128	48.5192	49.976	53.4565	58.3432
GCF_008369725.1	TRUE	58.2238	57.2115	54.7819	57.0746	58.5638
GCF_008694105.1	FALSE	50.4494	45.4739	46.6855	41.0732	64.4593
GCF_008803015.1	FALSE	50.3045	37.4342	44.5561	47.9679	56.3026
GCF_008807735.1	TRUE	62.1944	55.7553	60.2195	55.1775	63.6977
GCF_008831385.1	FALSE	54.0035	42.8309	48.6953	35.2472	63.9284
GCF_008831485.1	FALSE	44.3376	46.7524	44.9159	40.2346	62.4248
GCF_008876665.1	FALSE	44.3691	34.7171	42.284	41.8816	63.3988
GCF_008973485.1	TRUE	58.7188	54.5277	59.5925	56.2723	61.126
GCF_009025875.1	FALSE	55.8021	40.4446	55.529	43.8225	65.8654
GCF_009176625.1	TRUE	60.1125	48.4856	63.118	46.2107	69.8708
GCF_009362935.1	FALSE	46.1136	38.0813	46.3361	47.5311	61.6516
GCF_009363075.1	TRUE	59.4657	47.0239	57.0176	57.192	61.5244
GCF_009363095.1	TRUE	60.8461	48.6015	53.828	51.9808	65.9605
GCF_009363115.1	TRUE	57.6168	49.768	48.918	54.581	59.7754
GCF_009428965.1	FALSE	45.5058	39.419	37.5596	47.4067	58.0691
GCF_009496955.1	FALSE	51.1644	43.9493	45.2583	52.5787	61.9736
GCF_009496975.1	FALSE	46.1165	39.6599	42.5169	49.4841	60.2459
GCF_009676365.1	FALSE	56.7272	40.8355	49.9512	40.5891	63.9657
GCF_009728935.1	TRUE	55.5125	50.705	50.6349	50.9171	58.1638
GCF_009730315.1	TRUE	56.4632	63.8043	55.9178	62.5886	60.9444
GCF_009739535.1	FALSE	43.7163	28.1368	41.3588	40.9511	63.1554
GCF_009739945.1	TRUE	60.2366	54.4316	59.5134	56.3881	61.6696
GCF_009758075.1	FALSE	55.7815	42.6185	44.3736	36.8091	66.2185
GCF_009913915.1	FALSE	58.9222	43.1311	51.6282	40.2078	63.1476
GCF_009933595.1	TRUE	52.9081	37.8934	45.977	44.1384	63.932
GCF_010119935.1	TRUE	70.2431	38.9757	56.8744	46.7925	70.6241
GCF_010120755.1	TRUE	57.6702	42.384	52.7605	55.4511	62.6282
GCF_010365285.1	TRUE	66.8117	37.2659	58.2575	54.6188	70.0614
GCF_010450915.1	TRUE	54.8619	52.4445	50.1669	54.6944	61.8816
GCF_010537335.1	FALSE	59.6948	54.131	56.3197	61.3282	56.315
GCF_011064785.1	TRUE	57.9945	52.6923	59.1085	53.1181	60.684
GCF_011100465.1	TRUE	53.1315	32.7319	48.7495	50.1535	63.4358
GCF_011299095.1	TRUE	57.1555	45.6931	58.1022	53.4575	64.167
GCF_011397115.1	TRUE	57.5328	50.3733	54.5225	50.338	62.5049
GCF_011466855.1	TRUE	64.5087	53.1049	63.8488	43.0877	60.5834
GCF_011765585.1	FALSE	53.2652	41.1941	50.2417	46.2548	66.6392
GCF_012225885.1	TRUE	64.1741	45.9184	51.946	52.573	62.1255
GCF_012648005.1	TRUE	64.61	45.2063	51.4485	50.4817	61.9097
GCF_013122255.1	TRUE	64.1482	42.2774	50.1628	53.8771	65.9006
GCF_013127755.1	TRUE	54.8041	44.9816	55.1036	52.703	63.5951
GCF_013265585.1	TRUE	52.5481	40.6227	48.0545	62.0345	57.0962
GCF_013267415.1	FALSE	33.5735	43.8658	33.1065	36.2572	53.9687
GCF_013267435.1	TRUE	57.4298	54.1719	54.8355	60.008	57.6559
GCF_013267695.1	FALSE	57.834	46.7402	46.6879	42.3098	62.668
GCF_013282215.1	TRUE	47.2521	49.6601	45.3283	62.0432	53.7916
GCF_013347305.1	TRUE	60.5486	55.375	53.0385	50.264	60.8081
GCF_013394005.1	FALSE	55.9498	28.8297	49.5364	40.9964	63.2256
GCF_014069315.1	FALSE	51.1728	36.6591	48.3577	44.4213	64.1669
GCF_014070215.1	TRUE	57.7273	53.1567	54.6931	42.9963	58.3139
GCF_014396165.1	FALSE	50.259	51.838	56.3897	59.5679	57.1291
GCF_014397255.1	FALSE	60.3778	46.7702	56.9214	42.7488	65.1834
GCF_014656585.1	FALSE	45.5583	44.1422	47.3522	38.4721	61.243
GCF_014678925.1	TRUE	65.7635	36.4578	53.8482	48.1024	71.2311
GCF_014789145.1	FALSE	58.5195	37.6694	46.5102	41.3033	66.384
GCF_015326725.1	TRUE	66.258	44.7576	57.9634	56.798	68.2854
GCF_015377805.1	FALSE	50.5864	41.5907	50.4545	49.5845	58.227
GCF_015582655.1	TRUE	66.6521	55.144	52.8171	53.8295	56.4488
GCF_015767715.1	TRUE	58.9929	44.5166	53.2728	55.8062	63.1174
GCF_016028295.1	TRUE	60.4275	48.8667	59.5058	45.4325	62.4496
GCF_018314255.1	FALSE	48.4966	34.9938	45.4589	44.3066	65.1808
GCF_000981585.1	TRUE	53.3147	54.7476	50.1492	51.091	61.6912
GCF_900015005.1	FALSE	48.9623	43.426	48.6714	45.2937	67.4531
GCF_900093775.1	TRUE	66.6366	38.63	51.1897	54.1166	63.467
GCF_900186985.1	TRUE	56.8623	56.1459	59.4387	37.8489	59.8207
GCF_900187005.1	TRUE	70.1625	55.62	68.3906	38.629	69.1913
GCF_900187055.1	TRUE	61.8342	49.371	55.6212	38.3543	63.8949
GCF_900187075.1	TRUE	61.9566	58.8359	61.6988	43.8329	64.0042
GCF_900187085.1	FALSE	48.4771	38.1884	43.7949	46.0226	54.5092
GCF_900187315.1	TRUE	55.4226	54.7922	57.4618	52.8907	67.879
GCF_900474605.1	TRUE	53.591	47.4552	51.4196	44.57	63.0041
GCF_900474615.1	TRUE	57.7446	41.8855	57.4525	43.2011	61.1358
GCF_900475025.1	FALSE	48.0406	32.0242	40.2343	46.3576	51.0211
GCF_900475445.1	FALSE	47.7562	45.2038	44.125	50.9761	55.9938
GCF_900475625.1	FALSE	53.9318	38.9908	49.2409	42.5034	63.7923
GCF_900475675.1	FALSE	53.8735	49.0063	46.4149	46.2421	56.1064
GCF_900475975.1	FALSE	54.2692	45.2031	47.4883	51.1573	58.9376
GCF_900478165.1	TRUE	58.8929	50.374	54.4848	54.3288	59.6351
GCF_900635295.1	TRUE	62.2825	56.865	61.0542	36.5328	62.399
GCF_900636255.1	TRUE	59.348	48.2753	57.3326	40.2819	60.8452
GCF_900636445.1	FALSE	49.762	46.0662	40.8845	47.419	51.7949
GCF_900636505.1	FALSE	46.4922	47.2132	41.7604	58.4281	52.6815
GCF_900636575.1	FALSE	47.4442	44.016	40.7747	47.4697	52.0555
GCF_900636685.1	TRUE	62.0023	58.9081	61.9508	39.4939	65.4639
GCF_900637025.1	FALSE	46.5082	34.3816	43.6545	51.3866	54.9936
GCF_900637055.1	TRUE	59.8289	48.7627	53.6808	54.0068	59.2399
GCF_900637075.1	FALSE	47.6936	43.0524	40.2657	46.9203	50.4311
GCF_900637845.1	FALSE	55.3465	55.8719	61.3103	57.32	59.8546
GCF_900638015.1	TRUE	56.8297	50.5332	57.414	55.9978	67.2552
GCF_900638055.1	TRUE	52.7825	58.1433	51.4195	57.9643	61.2843
GCF_900638415.1	FALSE	51.9529	44.4772	50.6202	53.1917	50.225
GCF_901543725.1	FALSE	48.8868	36.446	41.2978	47.4321	50.6089
GCF_901544385.1	FALSE	45.4454	38.6913	41.4852	49.0728	55.64
GCF_901553735.1	FALSE	48.3873	41.3606	42.6547	49.5092	51.2191
