# Supplementary material for: Purine bias in bacterial genes is driven by runaway transcription
Source: Nat Microbiol. 2026 Jun 15;11(7):2065–75. doi: 10.1038/s41564-026-02389-1 (PMC13323073; doi:10.1038/s41564-026-02389-1)
Supplement: Supplementary file 13 — Statistical source data. [file 41564_2026_2389_MOESM13_ESM.xlsx]

## Sheet: Fig. 6a
WT HGH					Recoded HGH
fragment_sequence	excessC	maximum%T	Rho_target_score		fragment_sequence	excessC	maximum%T	Rho_target_score
ATGTTCCCAACCATTCCCTTATCCAGGCTTTTTGACAACGCTATGCTCCGCGCCCATCGTCTGCACCAGCTGGCCTTTGACACCTACCAGGAGTTTGAAGAAGCCTATATCCCAAAGGAACAGAAGTATTCATTCCTGCAGAACCCCCAGACCTCCCTCTGTTTCTCAGAGTCTATTCCGACACCCTCCAACAGGGAGGAAACACAACAGAAATCCAACCTAGAGCTGCTCCGCATCTCCCTGCTGCTCATCCAGTCGTGGCTGGAGCCCGTGCAGTTCCTCAGGAGTGTCTTCGCCAAC	-1.18562	26	0.587646		ATGTTCCCAACGATTCCGCTGAGCAGGTTGTTTGACAACGCGATGCTGCGCGCGCATAGACTGCACCAGCTGGCCTTTGACACCTACCAGGAGTTTGAGGAAGCGTATATCCCGAAGGAACAGAAGTATAGCTTCCTGCAGAACCCGCAGACGAGCCTCTGTTTCAGTGAGAGTATTCCGACACCGTCCAACAGAGAGGAGACGCAGCAGAAGAGTAACCTAGAGCTGTTGCGCATCTCCCTGCTGCTGATCCAGAGTTGGCTGGAGCCGGTGCAGTTCCTCAGGAGTGTCTTCGCGAAC	-0.0500039	22.6667	-0.780745
ATCCAGGCTTTTTGACAACGCTATGCTCCGCGCCCATCGTCTGCACCAGCTGGCCTTTGACACCTACCAGGAGTTTGAAGAAGCCTATATCCCAAAGGAACAGAAGTATTCATTCCTGCAGAACCCCCAGACCTCCCTCTGTTTCTCAGAGTCTATTCCGACACCCTCCAACAGGGAGGAAACACAACAGAAATCCAACCTAGAGCTGCTCCGCATCTCCCTGCTGCTCATCCAGTCGTGGCTGGAGCCCGTGCAGTTCCTCAGGAGTGTCTTCGCCAACAGCCTGGTGTACGGCGCCTC	-1.05929	26	0.443132		GAGCAGGTTGTTTGACAACGCGATGCTGCGCGCGCATAGACTGCACCAGCTGGCCTTTGACACCTACCAGGAGTTTGAGGAAGCGTATATCCCGAAGGAACAGAAGTATAGCTTCCTGCAGAACCCGCAGACGAGCCTCTGTTTCAGTGAGAGTATTCCGACACCGTCCAACAGAGAGGAGACGCAGCAGAAGAGTAACCTAGAGCTGTTGCGCATCTCCCTGCTGCTGATCCAGAGTTGGCTGGAGCCGGTGCAGTTCCTCAGGAGTGTCTTCGCGAACAGCCTGGTGTACGGCGCGTC	0	22.6667	-0.837946
CTATGCTCCGCGCCCATCGTCTGCACCAGCTGGCCTTTGACACCTACCAGGAGTTTGAAGAAGCCTATATCCCAAAGGAACAGAAGTATTCATTCCTGCAGAACCCCCAGACCTCCCTCTGTTTCTCAGAGTCTATTCCGACACCCTCCAACAGGGAGGAAACACAACAGAAATCCAACCTAGAGCTGCTCCGCATCTCCCTGCTGCTCATCCAGTCGTGGCTGGAGCCCGTGCAGTTCCTCAGGAGTGTCTTCGCCAACAGCCTGGTGTACGGCGCCTCTGACAGCAACGTCTATGACC	-1.01257	23.3333	0.334216		CGATGCTGCGCGCGCATAGACTGCACCAGCTGGCCTTTGACACCTACCAGGAGTTTGAGGAAGCGTATATCCCGAAGGAACAGAAGTATAGCTTCCTGCAGAACCCGCAGACGAGCCTCTGTTTCAGTGAGAGTATTCCGACACCGTCCAACAGAGAGGAGACGCAGCAGAAGAGTAACCTAGAGCTGTTGCGCATCTCCCTGCTGCTGATCCAGAGTTGGCTGGAGCCGGTGCAGTTCCTCAGGAGTGTCTTCGCGAACAGCCTGGTGTACGGCGCGTCTGACAGCAACGTGTATGACC	-0.0487805	22	-0.796011
CTGCACCAGCTGGCCTTTGACACCTACCAGGAGTTTGAAGAAGCCTATATCCCAAAGGAACAGAAGTATTCATTCCTGCAGAACCCCCAGACCTCCCTCTGTTTCTCAGAGTCTATTCCGACACCCTCCAACAGGGAGGAAACACAACAGAAATCCAACCTAGAGCTGCTCCGCATCTCCCTGCTGCTCATCCAGTCGTGGCTGGAGCCCGTGCAGTTCCTCAGGAGTGTCTTCGCCAACAGCCTGGTGTACGGCGCCTCTGACAGCAACGTCTATGACCTCCTAAAGGACCTAGAGGAA	-0.911132	22	0.190451		CTGCACCAGCTGGCCTTTGACACCTACCAGGAGTTTGAGGAAGCGTATATCCCGAAGGAACAGAAGTATAGCTTCCTGCAGAACCCGCAGACGAGCCTCTGTTTCAGTGAGAGTATTCCGACACCGTCCAACAGAGAGGAGACGCAGCAGAAGAGTAACCTAGAGCTGTTGCGCATCTCCCTGCTGCTGATCCAGAGTTGGCTGGAGCCGGTGCAGTTCCTCAGGAGTGTCTTCGCGAACAGCCTGGTGTACGGCGCGTCTGACAGCAACGTGTATGACCTGCTAAAGGACCTGGAGGAG	-0.0246914	22	-0.823567
CACCTACCAGGAGTTTGAAGAAGCCTATATCCCAAAGGAACAGAAGTATTCATTCCTGCAGAACCCCCAGACCTCCCTCTGTTTCTCAGAGTCTATTCCGACACCCTCCAACAGGGAGGAAACACAACAGAAATCCAACCTAGAGCTGCTCCGCATCTCCCTGCTGCTCATCCAGTCGTGGCTGGAGCCCGTGCAGTTCCTCAGGAGTGTCTTCGCCAACAGCCTGGTGTACGGCGCCTCTGACAGCAACGTCTATGACCTCCTAAAGGACCTAGAGGAAGGCATCCAAACGCTGATGGG	-0.865788	22	0.138582		CACCTACCAGGAGTTTGAGGAAGCGTATATCCCGAAGGAACAGAAGTATAGCTTCCTGCAGAACCCGCAGACGAGCCTCTGTTTCAGTGAGAGTATTCCGACACCGTCCAACAGAGAGGAGACGCAGCAGAAGAGTAACCTAGAGCTGTTGCGCATCTCCCTGCTGCTGATCCAGAGTTGGCTGGAGCCGGTGCAGTTCCTCAGGAGTGTCTTCGCGAACAGCCTGGTGTACGGCGCGTCTGACAGCAACGTGTATGACCTGCTAAAGGACCTGGAGGAGGGCATCCAGACGCTGATGGG	0	22.6667	-0.837946
AAGCCTATATCCCAAAGGAACAGAAGTATTCATTCCTGCAGAACCCCCAGACCTCCCTCTGTTTCTCAGAGTCTATTCCGACACCCTCCAACAGGGAGGAAACACAACAGAAATCCAACCTAGAGCTGCTCCGCATCTCCCTGCTGCTCATCCAGTCGTGGCTGGAGCCCGTGCAGTTCCTCAGGAGTGTCTTCGCCAACAGCCTGGTGTACGGCGCCTCTGACAGCAACGTCTATGACCTCCTAAAGGACCTAGAGGAAGGCATCCAAACGCTGATGGGGAGGCTGGAAGATGGCAGCC	-0.806796	22	0.0710997		AAGCGTATATCCCGAAGGAACAGAAGTATAGCTTCCTGCAGAACCCGCAGACGAGCCTCTGTTTCAGTGAGAGTATTCCGACACCGTCCAACAGAGAGGAGACGCAGCAGAAGAGTAACCTAGAGCTGTTGCGCATCTCCCTGCTGCTGATCCAGAGTTGGCTGGAGCCGGTGCAGTTCCTCAGGAGTGTCTTCGCGAACAGCCTGGTGTACGGCGCGTCTGACAGCAACGTGTATGACCTGCTAAAGGACCTGGAGGAGGGCATCCAGACGCTGATGGGGAGGCTGGAAGATGGGAGCC	-0.0126582	22.6667	-0.823466
CAGAAGTATTCATTCCTGCAGAACCCCCAGACCTCCCTCTGTTTCTCAGAGTCTATTCCGACACCCTCCAACAGGGAGGAAACACAACAGAAATCCAACCTAGAGCTGCTCCGCATCTCCCTGCTGCTCATCCAGTCGTGGCTGGAGCCCGTGCAGTTCCTCAGGAGTGTCTTCGCCAACAGCCTGGTGTACGGCGCCTCTGACAGCAACGTCTATGACCTCCTAAAGGACCTAGAGGAAGGCATCCAAACGCTGATGGGGAGGCTGGAAGATGGCAGCCCCCGGACTGGGCAGATCTTC	-0.60234	22	-0.162783		CAGAAGTATAGCTTCCTGCAGAACCCGCAGACGAGCCTCTGTTTCAGTGAGAGTATTCCGACACCGTCCAACAGAGAGGAGACGCAGCAGAAGAGTAACCTAGAGCTGTTGCGCATCTCCCTGCTGCTGATCCAGAGTTGGCTGGAGCCGGTGCAGTTCCTCAGGAGTGTCTTCGCGAACAGCCTGGTGTACGGCGCGTCTGACAGCAACGTGTATGACCTGCTAAAGGACCTGGAGGAGGGCATCCAGACGCTGATGGGGAGGCTGGAAGATGGGAGCCCGAGAACGGGGCAGATCTTC	0	22.6667	-0.837946
GAACCCCCAGACCTCCCTCTGTTTCTCAGAGTCTATTCCGACACCCTCCAACAGGGAGGAAACACAACAGAAATCCAACCTAGAGCTGCTCCGCATCTCCCTGCTGCTCATCCAGTCGTGGCTGGAGCCCGTGCAGTTCCTCAGGAGTGTCTTCGCCAACAGCCTGGTGTACGGCGCCTCTGACAGCAACGTCTATGACCTCCTAAAGGACCTAGAGGAAGGCATCCAAACGCTGATGGGGAGGCTGGAAGATGGCAGCCCCCGGACTGGGCAGATCTTCAAGCAGACCTACAGCAAGTT	-0.373496	22	-0.424563		GAACCCGCAGACGAGCCTCTGTTTCAGTGAGAGTATTCCGACACCGTCCAACAGAGAGGAGACGCAGCAGAAGAGTAACCTAGAGCTGTTGCGCATCTCCCTGCTGCTGATCCAGAGTTGGCTGGAGCCGGTGCAGTTCCTCAGGAGTGTCTTCGCGAACAGCCTGGTGTACGGCGCGTCTGACAGCAACGTGTATGACCTGCTAAAGGACCTGGAGGAGGGCATCCAGACGCTGATGGGGAGGCTGGAAGATGGGAGCCCGAGAACGGGGCAGATCTTCAAGCAGACCTACAGCAAGTT	0	22.6667	-0.837946
GTTTCTCAGAGTCTATTCCGACACCCTCCAACAGGGAGGAAACACAACAGAAATCCAACCTAGAGCTGCTCCGCATCTCCCTGCTGCTCATCCAGTCGTGGCTGGAGCCCGTGCAGTTCCTCAGGAGTGTCTTCGCCAACAGCCTGGTGTACGGCGCCTCTGACAGCAACGTCTATGACCTCCTAAAGGACCTAGAGGAAGGCATCCAAACGCTGATGGGGAGGCTGGAAGATGGCAGCCCCCGGACTGGGCAGATCTTCAAGCAGACCTACAGCAAGTTCGACACAAACTCACACAACG	-0.353821	22	-0.447069		GTTTCAGTGAGAGTATTCCGACACCGTCCAACAGAGAGGAGACGCAGCAGAAGAGTAACCTAGAGCTGTTGCGCATCTCCCTGCTGCTGATCCAGAGTTGGCTGGAGCCGGTGCAGTTCCTCAGGAGTGTCTTCGCGAACAGCCTGGTGTACGGCGCGTCTGACAGCAACGTGTATGACCTGCTAAAGGACCTGGAGGAGGGCATCCAGACGCTGATGGGGAGGCTGGAAGATGGGAGCCCGAGAACGGGGCAGATCTTCAAGCAGACCTACAGCAAGTTCGACACAAACTCACACAACG	0	22.6667	-0.837946
ACACCCTCCAACAGGGAGGAAACACAACAGAAATCCAACCTAGAGCTGCTCCGCATCTCCCTGCTGCTCATCCAGTCGTGGCTGGAGCCCGTGCAGTTCCTCAGGAGTGTCTTCGCCAACAGCCTGGTGTACGGCGCCTCTGACAGCAACGTCTATGACCTCCTAAAGGACCTAGAGGAAGGCATCCAAACGCTGATGGGGAGGCTGGAAGATGGCAGCCCCCGGACTGGGCAGATCTTCAAGCAGACCTACAGCAAGTTCGACACAAACTCACACAACGATGACGCACTACTCAAGAAC	-0.31047	21.3333	-0.510526		ACACCGTCCAACAGAGAGGAGACGCAGCAGAAGAGTAACCTAGAGCTGTTGCGCATCTCCCTGCTGCTGATCCAGAGTTGGCTGGAGCCGGTGCAGTTCCTCAGGAGTGTCTTCGCGAACAGCCTGGTGTACGGCGCGTCTGACAGCAACGTGTATGACCTGCTAAAGGACCTGGAGGAGGGCATCCAGACGCTGATGGGGAGGCTGGAAGATGGGAGCCCGAGAACGGGGCAGATCTTCAAGCAGACCTACAGCAAGTTCGACACAAACTCACACAACGATGACGCGCTGCTGAAGAAC	0	22.6667	-0.837946
AACACAACAGAAATCCAACCTAGAGCTGCTCCGCATCTCCCTGCTGCTCATCCAGTCGTGGCTGGAGCCCGTGCAGTTCCTCAGGAGTGTCTTCGCCAACAGCCTGGTGTACGGCGCCTCTGACAGCAACGTCTATGACCTCCTAAAGGACCTAGAGGAAGGCATCCAAACGCTGATGGGGAGGCTGGAAGATGGCAGCCCCCGGACTGGGCAGATCTTCAAGCAGACCTACAGCAAGTTCGACACAAACTCACACAACGATGACGCACTACTCAAGAACTACGGGCTGCTCTACTGCTT	-0.225251	21.3333	-0.608009		GACGCAGCAGAAGAGTAACCTAGAGCTGTTGCGCATCTCCCTGCTGCTGATCCAGAGTTGGCTGGAGCCGGTGCAGTTCCTCAGGAGTGTCTTCGCGAACAGCCTGGTGTACGGCGCGTCTGACAGCAACGTGTATGACCTGCTAAAGGACCTGGAGGAGGGCATCCAGACGCTGATGGGGAGGCTGGAAGATGGGAGCCCGAGAACGGGGCAGATCTTCAAGCAGACCTACAGCAAGTTCGACACAAACTCACACAACGATGACGCGCTGCTGAAGAACTACGGGCTGCTGTACTGCTT	0	22.6667	-0.837946
TAGAGCTGCTCCGCATCTCCCTGCTGCTCATCCAGTCGTGGCTGGAGCCCGTGCAGTTCCTCAGGAGTGTCTTCGCCAACAGCCTGGTGTACGGCGCCTCTGACAGCAACGTCTATGACCTCCTAAAGGACCTAGAGGAAGGCATCCAAACGCTGATGGGGAGGCTGGAAGATGGCAGCCCCCGGACTGGGCAGATCTTCAAGCAGACCTACAGCAAGTTCGACACAAACTCACACAACGATGACGCACTACTCAAGAACTACGGGCTGCTCTACTGCTTCAGGAAGGACATGGACAAGG	-0.140485	21.3333	-0.704975		TAGAGCTGTTGCGCATCTCCCTGCTGCTGATCCAGAGTTGGCTGGAGCCGGTGCAGTTCCTCAGGAGTGTCTTCGCGAACAGCCTGGTGTACGGCGCGTCTGACAGCAACGTGTATGACCTGCTAAAGGACCTGGAGGAGGGCATCCAGACGCTGATGGGGAGGCTGGAAGATGGGAGCCCGAGAACGGGGCAGATCTTCAAGCAGACCTACAGCAAGTTCGACACAAACTCACACAACGATGACGCGCTGCTGAAGAACTACGGGCTGCTGTACTGCTTCAGAAAGGACATGGACAAGG	0	22	-0.851812
CTGCTGCTCATCCAGTCGTGGCTGGAGCCCGTGCAGTTCCTCAGGAGTGTCTTCGCCAACAGCCTGGTGTACGGCGCCTCTGACAGCAACGTCTATGACCTCCTAAAGGACCTAGAGGAAGGCATCCAAACGCTGATGGGGAGGCTGGAAGATGGCAGCCCCCGGACTGGGCAGATCTTCAAGCAGACCTACAGCAAGTTCGACACAAACTCACACAACGATGACGCACTACTCAAGAACTACGGGCTGCTCTACTGCTTCAGGAAGGACATGGACAAGGTCGAGACATTCCTGCGCATC	-0.135501	20	-0.738409		CTGCTGCTGATCCAGAGTTGGCTGGAGCCGGTGCAGTTCCTCAGGAGTGTCTTCGCGAACAGCCTGGTGTACGGCGCGTCTGACAGCAACGTGTATGACCTGCTAAAGGACCTGGAGGAGGGCATCCAGACGCTGATGGGGAGGCTGGAAGATGGGAGCCCGAGAACGGGGCAGATCTTCAAGCAGACCTACAGCAAGTTCGACACAAACTCACACAACGATGACGCGCTGCTGAAGAACTACGGGCTGCTGTACTGCTTCAGAAAGGACATGGACAAGGTCGAGACGTTCCTGAGAATC	0	20	-0.893412
GCTGGAGCCCGTGCAGTTCCTCAGGAGTGTCTTCGCCAACAGCCTGGTGTACGGCGCCTCTGACAGCAACGTCTATGACCTCCTAAAGGACCTAGAGGAAGGCATCCAAACGCTGATGGGGAGGCTGGAAGATGGCAGCCCCCGGACTGGGCAGATCTTCAAGCAGACCTACAGCAAGTTCGACACAAACTCACACAACGATGACGCACTACTCAAGAACTACGGGCTGCTCTACTGCTTCAGGAAGGACATGGACAAGGTCGAGACATTCCTGCGCATCGTGCAGTGCCGCTCTGTGGA	-0.172371	19.3333	-0.710099		GCTGGAGCCGGTGCAGTTCCTCAGGAGTGTCTTCGCGAACAGCCTGGTGTACGGCGCGTCTGACAGCAACGTGTATGACCTGCTAAAGGACCTGGAGGAGGGCATCCAGACGCTGATGGGGAGGCTGGAAGATGGGAGCCCGAGAACGGGGCAGATCTTCAAGCAGACCTACAGCAAGTTCGACACAAACTCACACAACGATGACGCGCTGCTGAAGAACTACGGGCTGCTGTACTGCTTCAGAAAGGACATGGACAAGGTCGAGACGTTCCTGAGAATCGTGCAGTGCCGCAGCGTGGA	0	18	-0.935012

## Sheet: Fig. 6b
species	GCF	sense_purine_excess	Phyla_Johnson2020
NC_013791.2	GCF_000005825.2	9.09265	Firmicutes
NC_000913.3	GCF_000005845.2	3.54125	Gammaproteobacteria
NC_007164.1	GCF_000006605.1	2.74065	Actinobacteria
NC_002620.2	GCF_000006685.1	3.4084	Spirocheatota & PVC superphylum
NC_002505.1	GCF_000006745.1	3.11505	Gammaproteobacteria
NC_002516.2	GCF_000006765.1	-0.415237	Gammaproteobacteria
NC_002946.2	GCF_000006845.1	4.01874	Betaproteobacteria
NC_002696.2	GCF_000006905.1	-0.558017	Alphaproteobacteria
NC_003197.2	GCF_000006945.2	3.65526	Gammaproteobacteria
NC_003047.1	GCF_000006965.1	-0.0723432	Alphaproteobacteria
NC_002932.3	GCF_000006985.1	1.37829	Bacteroides (FCB)
NC_003869.1	GCF_000007085.1	15.7531	Firmicutes
NC_003317.1	GCF_000007125.1	0.500538	Alphaproteobacteria
NC_003902.1	GCF_000007145.1	1.76203	Gammaproteobacteria
NC_004307.2	GCF_000007525.1	-0.565452	Actinobacteria
NC_002947.4	GCF_000007565.2	1.3322	Gammaproteobacteria
NC_003361.3	GCF_000007605.1	2.86393	Spirocheatota & PVC superphylum
NC_004557.1	GCF_000007625.1	19.8795	Firmicutes
NC_004461.1	GCF_000007645.1	9.42833	Firmicutes
NC_005085.1	GCF_000007705.1	2.97744	Betaproteobacteria
NC_006300.1	GCF_000007745.1	4.6328	Gammaproteobacteria
NC_002971.4	GCF_000007765.2	3.36444	Gammaproteobacteria
NC_004668.1	GCF_000007785.1	9.32448	Firmicutes
NC_004578.1	GCF_000007805.1	1.3492	Gammaproteobacteria
NC_004722.1	GCF_000007825.1	12.7701	Firmicutes
NC_003997.3	GCF_000007845.1	12.6118	Firmicutes
NC_002940.2	GCF_000007945.1	5.32107	Gammaproteobacteria
NC_002939.5	GCF_000007985.2	0.454858	Deltaproteobacteria
NC_002967.9	GCF_000008185.1	6.25989	Spirocheatota & PVC superphylum
NC_002977.6	GCF_000008325.1	1.88141	Gammaproteobacteria
NC_006512.1	GCF_000008465.1	4.79209	Gammaproteobacteria
NC_002942.5	GCF_000008485.1	5.00025	Gammaproteobacteria
NC_005957.1	GCF_000008505.1	12.6003	Firmicutes
NC_000853.1	GCF_000008545.1	11.1924	Thermotogota
NC_001318.1	GCF_000008685.2	5.75835	Spirocheatota & PVC superphylum
NC_000117.1	GCF_000008725.1	1.80807	Spirocheatota & PVC superphylum
NC_000922.1	GCF_000008745.1	0.919403	Spirocheatota & PVC superphylum
NC_003030.1	GCF_000008765.1	16.9535	Firmicutes
NC_003112.2	GCF_000008805.1	4.0996	Betaproteobacteria
NC_007929.1	GCF_000008925.1	11.01	Firmicutes
NC_000964.3	GCF_000009045.1	8.97121	Firmicutes
NC_003143.1	GCF_000009065.1	3.54181	Gammaproteobacteria
NC_002163.1	GCF_000009085.1	8.82252	Campylobacterota
NC_003295.1	GCF_000009125.1	0.893678	Betaproteobacteria
NC_004757.1	GCF_000009145.1	3.66964	Betaproteobacteria
NC_009089.1	GCF_000009205.2	17.2352	Firmicutes
NC_008800.1	GCF_000009345.1	2.88807	Gammaproteobacteria
NC_008260.1	GCF_000009365.1	4.0137	Gammaproteobacteria
NC_003155.5	GCF_000009765.2	-1.03917	Actinobacteria
NC_006582.1	GCF_000009825.1	6.88624	Firmicutes
NC_007168.1	GCF_000009865.1	9.8404	Firmicutes
NC_006347.1	GCF_000009925.1	5.82739	Bacteroides (FCB)
NC_007899.1	GCF_000009945.1	2.47089	Spirocheatota & PVC superphylum
NC_007626.1	GCF_000009985.1	-0.636444	Alphaproteobacteria
NC_007350.1	GCF_000010125.1	10.7967	Firmicutes
NC_012491.1	GCF_000010165.1	7.87688	Firmicutes
NC_010376.1	GCF_000010185.1	13.6923	Firmicutes
NC_012489.1	GCF_000010305.1	1.61474	Bacteroides (FCB)
NC_008618.1	GCF_000010425.1	1.36325	Actinobacteria
NC_010729.1	GCF_000010505.1	3.33319	Bacteroides (FCB)
NC_009937.1	GCF_000010525.1	-2.70378	Alphaproteobacteria
NC_010572.1	GCF_000010605.1	-0.360041	Actinobacteria
NC_012796.1	GCF_000010665.1	-1.93796	Deltaproteobacteria
NC_013939.1	GCF_000010985.1	11.246	Deferribacterota
NC_013715.1	GCF_000011025.1	-3.38048	Actinobacteria
NC_004663.1	GCF_000011065.1	6.50667	Bacteroides (FCB)
NC_004193.1	GCF_000011245.1	10.9975	Firmicutes
NC_004369.1	GCF_000011305.1	-1.65509	Actinobacteria
NC_003450.3	GCF_000011325.1	-0.0127295	Actinobacteria
NC_004463.1	GCF_000011365.1	-0.834734	Alphaproteobacteria
NC_006350.1	GCF_000011545.1	2.08087	Betaproteobacteria
NC_006270.3	GCF_000011645.1	8.78476	Firmicutes
NC_006677.1	GCF_000011685.1	0.963529	Alphaproteobacteria
NC_006348.1	GCF_000011705.1	1.47323	Betaproteobacteria
NC_006840.2	GCF_000011805.1	4.56109	Gammaproteobacteria
NC_003911.12	GCF_000011965.2	1.91392	Alphaproteobacteria
NC_007005.1	GCF_000012245.1	1.35923	Gammaproteobacteria
NC_007204.1	GCF_000012305.1	4.43698	Gammaproteobacteria
NC_003910.7	GCF_000012325.1	4.73041	Gammaproteobacteria
NC_007512.1	GCF_000012485.1	-0.402139	Bacteroides (FCB)
NC_007519.1	GCF_000012665.1	3.22854	Deltaproteobacteria
NC_008095.1	GCF_000012685.1	3.08515	Deltaproteobacteria
NC_007406.1	GCF_000012725.1	1.30633	Alphaproteobacteria
NC_007404.1	GCF_000012745.1	-0.190762	Betaproteobacteria
NC_007484.1	GCF_000012805.1	2.83766	Gammaproteobacteria
NC_009614.1	GCF_000012825.1	7.09156	Bacteroides (FCB)
NC_009615.1	GCF_000012845.1	6.0982	Bacteroides (FCB)
NC_007503.1	GCF_000012865.1	9.16678	Firmicutes
NC_007498.2	GCF_000012885.1	1.06387	Deltaproteobacteria
NC_007517.1	GCF_000012925.1	1.18858	Deltaproteobacteria
NC_007575.1	GCF_000012965.1	10.4198	Campylobacterota
NC_007645.1	GCF_000012985.1	4.83243	Gammaproteobacteria
NC_007722.1	GCF_000013005.1	2.06681	Alphaproteobacteria
NC_008358.1	GCF_000013025.1	0.336105	Alphaproteobacteria
NC_007677.1	GCF_000013045.1	3.89086	Bacteroides (FCB)
NC_007643.1	GCF_000013085.1	-2.18858	Alphaproteobacteria
NC_008261.1	GCF_000013285.1	17.9938	Firmicutes
NC_007794.1	GCF_000013325.1	0.0176838	Alphaproteobacteria
NC_007778.1	GCF_000013365.1	0.387534	Alphaproteobacteria
NC_007759.1	GCF_000013405.1	5.11034	Deltaproteobacteria
NC_007795.1	GCF_000013425.1	10.8862	Firmicutes
NC_007908.1	GCF_000013605.1	0.909304	Betaproteobacteria
NC_007951.1	GCF_000013645.1	1.73538	Betaproteobacteria
NC_007912.1	GCF_000013665.1	5.17879	Gammaproteobacteria
NC_007954.1	GCF_000013765.1	3.8523	Gammaproteobacteria
NC_007964.1	GCF_000013885.1	1.10028	Alphaproteobacteria
NC_008048.1	GCF_000013985.1	0.585888	Alphaproteobacteria
NC_009850.1	GCF_000014025.1	12.4681	Campylobacterota
NC_008209.1	GCF_000014045.1	2.69333	Alphaproteobacteria
NC_008593.1	GCF_000014125.1	18.8752	Firmicutes
NC_008255.1	GCF_000014145.1	7.04494	Bacteroides (FCB)
NC_008148.1	GCF_000014185.1	3.5368	Actinobacteria
NC_008343.2	GCF_000014285.2	1.89684	Alphaproteobacteria
NC_008525.1	GCF_000014505.1	8.2354	Firmicutes
NC_008268.1	GCF_000014565.1	-0.871756	Actinobacteria
NC_008345.1	GCF_000014705.1	3.25295	Gammaproteobacteria
NC_008346.1	GCF_000014725.1	8.64554	Firmicutes
NC_008347.1	GCF_000014745.1	-1.19646	Alphaproteobacteria
NC_008344.1	GCF_000014765.1	4.19641	Betaproteobacteria
NC_008340.1	GCF_000014785.1	1.89539	Gammaproteobacteria
NC_008570.1	GCF_000014805.1	0.941497	Gammaproteobacteria
NC_008576.1	GCF_000014865.1	4.04556	Alphaproteobacteria
NC_011566.1	GCF_000014885.1	4.40649	Gammaproteobacteria
NC_008711.1	GCF_000014925.1	-0.452955	Actinobacteria
NC_008554.1	GCF_000014965.1	3.01295	Deltaproteobacteria
NC_008596.1	GCF_000015005.1	0.354018	Actinobacteria
NC_008609.1	GCF_000015045.1	1.40468	Deltaproteobacteria
NC_008639.1	GCF_000015125.1	3.06077	Bacteroides (FCB)
NC_008700.1	GCF_000015245.1	2.04681	Gammaproteobacteria
NC_008709.1	GCF_000015285.1	4.43867	Gammaproteobacteria
NC_008726.1	GCF_000015305.1	0.654589	Actinobacteria
NC_009446.1	GCF_000015345.1	4.32865	Gammaproteobacteria
NC_008783.1	GCF_000015445.1	3.26339	Alphaproteobacteria
NC_008781.1	GCF_000015505.1	0.899291	Betaproteobacteria
NC_008786.1	GCF_000015565.1	0.141469	Betaproteobacteria
NC_008789.1	GCF_000015585.1	0.15382	Gammaproteobacteria
NC_008825.1	GCF_000015725.1	0.65281	Betaproteobacteria
NC_009328.1	GCF_000015745.1	6.62383	Firmicutes
NC_009012.1	GCF_000015865.1	13.412	Firmicutes
NC_009092.1	GCF_000016065.1	3.10135	Gammaproteobacteria
NC_009253.1	GCF_000016165.1	8.31031	Firmicutes
NC_011420.2	GCF_000016185.1	0.0483592	Alphaproteobacteria
NC_011989.1	GCF_000016285.1	0.428551	Alphaproteobacteria
NC_009379.1	GCF_000016345.1	2.06982	Betaproteobacteria
NC_009706.1	GCF_000016505.1	15.1869	Firmicutes
NC_009437.1	GCF_000016545.1	13.4645	Firmicutes
NC_009441.1	GCF_000016645.1	9.03277	Bacteroides (FCB)
NC_009483.1	GCF_000016745.1	3.7875	Deltaproteobacteria
NC_009616.1	GCF_000016905.1	14.3985	Thermotogota
NC_009633.1	GCF_000016985.1	13.551	Firmicutes
NC_009698.1	GCF_000017045.1	18.1173	Firmicutes
NC_009636.1	GCF_000017145.1	0.097189	Alphaproteobacteria
NC_011144.1	GCF_000017265.1	0.160525	Alphaproteobacteria
NC_009667.1	GCF_000017405.1	0.495602	Alphaproteobacteria
NC_009674.1	GCF_000017425.1	12.3111	Firmicutes
NC_009718.1	GCF_000017545.1	12.1186	Thermotogota
NC_009719.1	GCF_000017565.1	-0.134104	Alphaproteobacteria
NC_009714.1	GCF_000017585.1	10.8048	Campylobacterota
NC_010602.1	GCF_000017685.1	4.3692	Spirocheatota & PVC superphylum
NC_009783.1	GCF_000017705.1	4.12335	Gammaproteobacteria
NC_009828.1	GCF_000017865.1	8.84759	Thermotogota
NC_009831.1	GCF_000018025.1	3.86013	Gammaproteobacteria
NC_009952.1	GCF_000018145.1	1.89411	Alphaproteobacteria
NC_009901.1	GCF_000018285.1	4.0494	Gammaproteobacteria
NC_009922.1	GCF_000018325.1	13.9145	Firmicutes
NC_009943.1	GCF_000018405.1	2.94653	Deltaproteobacteria
NC_010003.1	GCF_000018605.1	12.2866	Thermotogota
NC_010002.1	GCF_000018665.1	-0.0280657	Betaproteobacteria
NC_010001.1	GCF_000018685.1	11.0509	Firmicutes
NC_010168.1	GCF_000018885.1	1.02244	Actinobacteria
NC_011978.1	GCF_000018945.1	10.9762	Thermotogota
NC_012039.1	GCF_000019205.1	10.0699	Campylobacterota
NC_010995.1	GCF_000019225.1	1.6979	Gammaproteobacteria
NC_010717.2	GCF_000019585.2	2.13217	Gammaproteobacteria
NC_010794.1	GCF_000019665.1	4.61238	Spirocheatota & PVC superphylum
NC_010505.1	GCF_000019725.1	-1.86817	Alphaproteobacteria
NC_010524.1	GCF_000019785.1	-0.00146856	Betaproteobacteria
NC_010581.1	GCF_000019845.1	-1.6208	Alphaproteobacteria
NC_010556.1	GCF_000019905.1	6.59151	Firmicutes
NC_010725.1	GCF_000019945.1	-2.7875	Alphaproteobacteria
NC_010571.1	GCF_000019965.1	3.78322	Spirocheatota & PVC superphylum
NC_010718.1	GCF_000020005.1	11.4762	Firmicutes
NC_010622.1	GCF_000020045.1	1.3738	Betaproteobacteria
NC_010674.1	GCF_000020165.1	17.9892	Firmicutes
NC_010655.1	GCF_000020225.1	3.32119	Spirocheatota & PVC superphylum
NC_012108.1	GCF_000020365.1	2.26677	Deltaproteobacteria
NC_010814.1	GCF_000020385.1	2.0998	Deltaproteobacteria
NC_010803.1	GCF_000020465.1	2.31051	Bacteroides (FCB)
NC_011899.1	GCF_000020485.1	10.567	Firmicutes
NC_011027.1	GCF_000020505.1	1.53743	Bacteroides (FCB)
NC_011026.1	GCF_000020525.1	5.252	Bacteroides (FCB)
NC_011059.1	GCF_000020625.1	1.54481	Bacteroides (FCB)
NC_011060.1	GCF_000020645.1	2.62296	Bacteroides (FCB)
NC_011146.1	GCF_000020725.1	2.81152	Deltaproteobacteria
NC_012559.1	GCF_000021025.1	1.58456	Betaproteobacteria
NC_011653.1	GCF_000021285.1	13.1451	Thermotogota
NC_011365.1	GCF_000021325.1	-0.228975	Alphaproteobacteria
NC_011369.1	GCF_000021345.1	-1.3378	Alphaproteobacteria
NC_011761.1	GCF_000021485.1	1.10876	Betaproteobacteria
NC_012438.1	GCF_000021545.1	14.1319	Aquificota
NC_012440.1	GCF_000021565.1	13.2336	Aquificota
NC_012115.1	GCF_000021725.1	14.1547	Campylobacterota
NC_011666.1	GCF_000021745.1	-1.8612	Alphaproteobacteria
NC_014034.1	GCF_000021865.1	2.01968	Alphaproteobacteria
NC_011852.1	GCF_000021885.1	5.55149	Gammaproteobacteria
NC_011901.1	GCF_000021985.1	0.606459	Gammaproteobacteria
NC_011886.1	GCF_000022025.1	-1.37473	Actinobacteria
NC_011898.1	GCF_000022065.1	12.7543	Firmicutes
NC_011894.1	GCF_000022085.1	-1.56538	Alphaproteobacteria
NC_011979.1	GCF_000022265.1	3.43136	Deltaproteobacteria
NC_012034.1	GCF_000022325.1	13.4815	Firmicutes
NC_012846.1	GCF_000022725.1	3.75037	Alphaproteobacteria
NC_012590.1	GCF_000022905.1	-0.201072	Actinobacteria
NC_012997.1	GCF_000023025.1	3.66925	Gammaproteobacteria
NC_012691.1	GCF_000023065.1	3.5855	Gammaproteobacteria
NC_013037.1	GCF_000023125.1	4.70004	Bacteroides (FCB)
NC_012704.1	GCF_000023145.1	1.58691	Actinobacteria
NC_013173.1	GCF_000023225.1	0.592751	Deltaproteobacteria
NC_013093.1	GCF_000023245.1	4.65664	Actinobacteria
NC_013162.1	GCF_000023285.1	5.73913	Bacteroides (FCB)
NC_012785.1	GCF_000023325.1	8.62705	Thermotogota
NC_012881.1	GCF_000023445.1	1.95649	Deltaproteobacteria
NC_014041.1	GCF_000023465.1	9.05651	Bacteroides (FCB)
NC_012917.1	GCF_000023605.1	3.59818	Gammaproteobacteria
NC_012968.1	GCF_000023705.1	5.81287	Betaproteobacteria
NC_012969.1	GCF_000023745.1	2.59925	Betaproteobacteria
NC_012982.1	GCF_000023785.1	5.27043	Alphaproteobacteria
NC_013061.1	GCF_000023825.1	7.83564	Bacteroides (FCB)
NC_013170.1	GCF_000023845.1	0.399584	Actinobacteria
NC_013159.1	GCF_000023865.1	2.87956	Actinobacteria
NC_013165.1	GCF_000023885.1	1.68392	Actinobacteria
NC_013192.1	GCF_000023905.1	18.7391	Fusobacteriota
NC_013131.1	GCF_000024025.1	-0.989882	Actinobacteria
NC_013166.1	GCF_000024085.1	4.96369	Gammaproteobacteria
NC_013171.1	GCF_000024105.1	12.7007	Firmicutes
NC_013222.1	GCF_000024125.1	4.44777	Bacteroides (FCB)
NC_013216.1	GCF_000024205.1	8.51569	Firmicutes
NC_013203.1	GCF_000024225.1	-0.995611	Actinobacteria
NC_013204.1	GCF_000024265.1	2.37185	Actinobacteria
NC_013205.1	GCF_000024285.1	3.0896	Firmicutes
NC_013223.1	GCF_000024325.1	1.78841	Deltaproteobacteria
NC_013510.1	GCF_000024385.1	-0.181409	Actinobacteria
NC_013517.1	GCF_000024405.1	19.0921	Fusobacteriota
NC_013947.1	GCF_000024545.1	-0.176913	Actinobacteria
NC_013515.1	GCF_000024565.1	17.5093	Fusobacteriota
NC_013385.1	GCF_000024605.1	4.85025	Firmicutes
NC_013960.1	GCF_000024725.1	2.24779	Gammaproteobacteria
NC_013422.1	GCF_000024765.1	0.725824	Gammaproteobacteria
NC_013501.1	GCF_000024845.1	2.63463	Bacteroides (FCB)
NC_013595.1	GCF_000024865.1	-1.02999	Actinobacteria
NC_013512.1	GCF_000024885.1	6.32841	Campylobacterota
NC_013592.1	GCF_000025065.1	3.47491	Gammaproteobacteria
NC_013893.1	GCF_000025085.1	8.9671	Firmicutes
NC_013720.1	GCF_000025185.1	0.973571	Spirocheatota & PVC superphylum
NC_013721.1	GCF_000025205.1	2.22561	Actinobacteria
NC_013895.2	GCF_000025225.2	5.81076	Firmicutes
NC_013956.2	GCF_000025405.2	2.50057	Gammaproteobacteria
NC_013851.1	GCF_000025485.1	-0.832539	Gammaproteobacteria
NC_014121.1	GCF_000025565.1	3.14214	Gammaproteobacteria
NC_013921.1	GCF_000025645.1	14.8534	Firmicutes
NC_013959.1	GCF_000025705.1	4.31857	Betaproteobacteria
NC_013943.1	GCF_000025725.1	7.49046	Deferribacterota
NC_014008.1	GCF_000025905.1	2.29014	Spirocheatota & PVC superphylum
NC_014033.1	GCF_000025925.1	4.43263	Bacteroides (FCB)
NC_006138.1	GCF_000025945.1	0.954124	Deltaproteobacteria
NC_006513.1	GCF_000025965.1	1.49978	Betaproteobacteria
NC_013892.1	GCF_000027225.1	3.94497	Gammaproteobacteria
NC_005955.1	GCF_000046685.1	2.76149	Alphaproteobacteria
NC_005956.1	GCF_000046705.1	2.92046	Alphaproteobacteria
NC_007963.1	GCF_000055785.1	0.939031	Gammaproteobacteria
NC_008011.1	GCF_000055945.1	3.13584	Deltaproteobacteria
NC_008571.1	GCF_000060345.1	10.1105	Bacteroides (FCB)
NC_009142.1	GCF_000062885.1	0.991532	Actinobacteria
NC_009613.3	GCF_000064305.2	9.31961	Bacteroides (FCB)
NC_010170.1	GCF_000067205.1	0.00503541	Betaproteobacteria
NC_010287.1	GCF_000068585.1	3.46953	Spirocheatota & PVC superphylum
NC_010545.1	GCF_000069945.1	1.00102	Actinobacteria
NC_010554.1	GCF_000069965.1	4.41812	Gammaproteobacteria
NC_010645.1	GCF_000070465.1	-0.587409	Betaproteobacteria
NC_010943.1	GCF_000072485.1	1.90353	Gammaproteobacteria
NC_014006.1	GCF_000091125.1	1.53539	Alphaproteobacteria
NC_013929.1	GCF_000091305.1	-1.39582	Actinobacteria
NC_014012.1	GCF_000091325.1	3.66811	Gammaproteobacteria
NC_011753.2	GCF_000091465.1	3.48529	Gammaproteobacteria
NC_013961.1	GCF_000091565.1	3.35094	Gammaproteobacteria
NC_013861.1	GCF_000091785.1	4.06685	Gammaproteobacteria
NC_003062.2	GCF_000092025.1	-0.518513	Alphaproteobacteria
NC_007761.1	GCF_000092045.1	-0.925262	Alphaproteobacteria
NC_014148.1	GCF_000092105.1	1.2632	Spirocheatota & PVC superphylum
NC_014216.1	GCF_000092205.1	1.39435	Deltaproteobacteria
NC_014166.1	GCF_000092245.1	11.4433	Campylobacterota
NC_014147.1	GCF_000092265.1	3.57258	Gammaproteobacteria
NC_014100.1	GCF_000092285.1	-0.695137	Alphaproteobacteria
NC_014218.1	GCF_000092365.1	1.75276	Actinobacteria
NC_016582.1	GCF_000092385.1	-1.35307	Actinobacteria
NC_014220.1	GCF_000092405.1	9.93922	Firmicutes
NC_004342.2	GCF_000092565.1	5.59455	Spirocheatota & PVC superphylum
NC_014225.1	GCF_000092785.1	6.22813	Spirocheatota & PVC superphylum
NC_014150.1	GCF_000092845.1	12.5647	Spirocheatota & PVC superphylum
NC_014098.1	GCF_000092905.1	6.37122	Firmicutes
NC_014217.1	GCF_000092925.1	-1.90642	Alphaproteobacteria
NC_014210.1	GCF_000092985.1	-0.654705	Actinobacteria
NC_014207.1	GCF_000093025.1	5.05729	Betaproteobacteria
NC_014315.1	GCF_000143085.1	2.56418	Gammaproteobacteria
NC_014313.1	GCF_000143145.1	0.981285	Alphaproteobacteria
NC_014363.1	GCF_000143845.1	-1.36193	Actinobacteria
NC_014365.1	GCF_000143965.1	0.0235147	Deltaproteobacteria
NC_014364.1	GCF_000143985.1	1.06206	Spirocheatota & PVC superphylum
NC_014375.1	GCF_000144605.1	0.217716	Alphaproteobacteria
NC_014376.1	GCF_000144625.1	9.71158	Firmicutes
NC_014377.1	GCF_000144645.1	11.4326	Firmicutes
NC_014378.1	GCF_000144695.1	12.558	Firmicutes
NC_014387.1	GCF_000145035.1	9.01181	Firmicutes
NC_014394.1	GCF_000145255.1	4.10393	Betaproteobacteria
NC_014393.1	GCF_000145275.1	15.1184	Firmicutes
NC_014410.1	GCF_000145615.1	14.7613	Firmicutes
NC_004347.2	GCF_000146165.2	2.76555	Gammaproteobacteria
NC_012778.1	GCF_000146185.1	13.558	Firmicutes
NC_017448.1	GCF_000146505.1	2.53833	Bacteroides (FCB)
NC_014506.1	GCF_000147355.1	9.8673	Campylobacterota
NC_015958.1	GCF_000147695.2	14.8957	Firmicutes
NC_017934.1	GCF_000147715.2	7.84372	Thermotogota
NC_015593.1	GCF_000147835.2	1.81269	Alphaproteobacteria
NC_014541.1	GCF_000148645.1	1.93543	Gammaproteobacteria
NC_014414.1	GCF_000152825.2	0.636943	Alphaproteobacteria
NC_018721.1	GCF_000153485.2	7.9902	Bacteroides (FCB)
NC_015730.1	GCF_000154785.2	2.58573	Alphaproteobacteria
NC_020908.1	GCF_000155735.2	2.81276	Alphaproteobacteria
NC_020995.1	GCF_000157355.2	6.68326	Firmicutes
NZ_CP007062.1	GCF_000158275.2	17.5926	Fusobacteriota
NC_014644.1	GCF_000159155.2	3.51541	Actinobacteria
NC_016630.1	GCF_000163895.2	13.1417	Firmicutes
NC_014643.1	GCF_000164695.2	0.213065	Actinobacteria
NC_014618.1	GCF_000164865.1	3.3539	Gammaproteobacteria
NC_014622.2	GCF_000164985.3	6.93784	Firmicutes
NC_017455.1	GCF_000165465.1	10.8331	Firmicutes
NC_014623.1	GCF_000165485.1	2.8428	Deltaproteobacteria
NC_014632.1	GCF_000165505.1	15.3276	Fusobacteriota
NC_015174.1	GCF_000165715.2	2.48221	Spirocheatota & PVC superphylum
NC_014638.1	GCF_000165905.1	1.85574	Actinobacteria
NC_014664.1	GCF_000166055.1	0.237761	Alphaproteobacteria
NC_014655.1	GCF_000166395.1	8.35556	Bacteroides (FCB)
NC_014654.1	GCF_000166415.1	11.783	Firmicutes
NC_018632.1	GCF_000172635.2	5.44859	Gammaproteobacteria
NC_017960.1	GCF_000174395.2	9.54611	Firmicutes
NC_014816.1	GCF_000175215.2	0.909572	Alphaproteobacteria
NC_017262.1	GCF_000175255.2	0.687674	Alphaproteobacteria
NZ_CP005986.1	GCF_000175575.2	-0.443461	Betaproteobacteria
NC_015138.1	GCF_000176855.2	0.323213	Betaproteobacteria
NC_014844.1	GCF_000176915.2	0.106195	Deltaproteobacteria
NC_014829.1	GCF_000177235.2	11.2883	Firmicutes
NC_015673.1	GCF_000177535.2	2.61011	Actinobacteria
NC_015275.1	GCF_000178835.2	13.5444	Firmicutes
NC_016901.1	GCF_000178875.2	2.73035	Gammaproteobacteria
NC_016027.1	GCF_000182745.2	0.421112	Alphaproteobacteria
NC_014734.1	GCF_000183135.1	6.24	Bacteroides (FCB)
NC_014758.1	GCF_000183405.1	10.7889	Deferribacterota
NC_014759.1	GCF_000183425.1	9.65422	Bacteroides (FCB)
NC_017583.1	GCF_000184345.1	4.16869	Spirocheatota & PVC superphylum
NC_014931.1	GCF_000184745.1	0.402627	Betaproteobacteria
NC_014926.1	GCF_000185805.1	3.8058	Aquificota
NC_014925.1	GCF_000185885.1	8.91799	Firmicutes
NC_014923.1	GCF_000185905.1	-0.483887	Alphaproteobacteria
NC_014924.1	GCF_000185965.1	0.227518	Gammaproteobacteria
NC_014934.1	GCF_000186265.1	9.91062	Bacteroides (FCB)
NC_016803.1	GCF_000189295.2	-1.48075	Deltaproteobacteria
NC_015144.1	GCF_000189415.1	9.77048	Bacteroides (FCB)
NC_015145.1	GCF_000189535.1	-0.349445	Actinobacteria
NC_015555.1	GCF_000189775.2	14.9152	Firmicutes
NC_015152.1	GCF_000190435.1	1.60428	Spirocheatota & PVC superphylum
NC_015160.1	GCF_000190535.1	7.25631	Bacteroides (FCB)
NC_015164.1	GCF_000190575.1	6.82569	Bacteroides (FCB)
NC_015167.1	GCF_000190595.1	10.9747	Bacteroides (FCB)
NC_015177.1	GCF_000190735.1	9.79887	Bacteroides (FCB)
NC_015185.1	GCF_000191045.1	11.3437	Aquificota
NC_016603.1	GCF_000191145.1	3.19779	Gammaproteobacteria
NC_015259.1	GCF_000192745.1	-1.14489	Alphaproteobacteria
NC_015276.1	GCF_000192865.1	4.42332	Gammaproteobacteria
NC_015311.1	GCF_000193395.1	4.92703	Bacteroides (FCB)
NC_015318.1	GCF_000194135.1	11.3566	Campylobacterota
NC_015321.1	GCF_000194605.1	7.30426	Bacteroides (FCB)
NC_015385.1	GCF_000195275.1	5.86616	Spirocheatota & PVC superphylum
NC_015388.1	GCF_000195295.1	1.49656	Deltaproteobacteria
NC_015389.1	GCF_000195315.1	-0.0995122	Actinobacteria
NC_002929.2	GCF_000195715.1	-0.752888	Betaproteobacteria
NC_002937.3	GCF_000195755.1	0.172497	Deltaproteobacteria
NC_005296.1	GCF_000195775.1	0.191781	Alphaproteobacteria
NC_007973.1	GCF_000196015.1	1.76577	Betaproteobacteria
NC_003210.1	GCF_000196035.1	9.6537	Firmicutes
NC_004603.1	GCF_000196095.1	3.87596	Gammaproteobacteria
NC_005027.1	GCF_000196115.1	3.08444	Spirocheatota & PVC superphylum
NC_005363.1	GCF_000196175.1	4.56097	Deltaproteobacteria
NC_006370.1	GCF_000196255.1	3.41234	Gammaproteobacteria
NC_014752.1	GCF_000196295.1	4.96884	Betaproteobacteria
NC_014230.1	GCF_000196315.1	9.49687	Bacteroides (FCB)
NC_007614.1	GCF_000196355.1	4.17865	Betaproteobacteria
NC_009348.1	GCF_000196395.1	1.26919	Gammaproteobacteria
NC_010161.1	GCF_000196435.1	4.23635	Alphaproteobacteria
NC_014614.1	GCF_000196455.1	14.5775	Firmicutes
NC_011312.1	GCF_000196495.1	4.07617	Gammaproteobacteria
NC_014246.1	GCF_000196535.1	2.88854	Actinobacteria
NC_014306.1	GCF_000196615.1	2.84036	Gammaproteobacteria
NC_014551.1	GCF_000196735.1	8.58683	Firmicutes
NC_014318.1	GCF_000196835.1	0.247776	Actinobacteria
NC_014550.1	GCF_000197735.1	1.00701	Actinobacteria
NC_014722.1	GCF_000198775.1	4.00993	Betaproteobacteria
NC_015186.1	GCF_000202835.1	-2.75924	Alphaproteobacteria
NC_004567.2	GCF_000203855.3	4.72316	Firmicutes
NC_008686.1	GCF_000203895.1	0.687164	Alphaproteobacteria
NC_015408.1	GCF_000204135.1	3.91168	Spirocheatota & PVC superphylum
NC_017287.1	GCF_000204255.1	2.08618	Spirocheatota & PVC superphylum
NC_015425.1	GCF_000204565.1	18.1103	Firmicutes
NC_015422.1	GCF_000204645.1	0.919059	Betaproteobacteria
NC_015436.1	GCF_000208385.1	2.0972	Spirocheatota & PVC superphylum
NC_015460.1	GCF_000209675.1	5.28763	Gammaproteobacteria
NC_016620.1	GCF_000210915.2	7.44267	Deltaproteobacteria
NC_015501.1	GCF_000212375.1	2.02	Bacteroides (FCB)
NC_015500.1	GCF_000212415.1	3.09746	Spirocheatota & PVC superphylum
NC_016629.1	GCF_000212675.2	0.708286	Deltaproteobacteria
NC_015510.1	GCF_000212735.1	3.03413	Bacteroides (FCB)
NC_015520.1	GCF_000213255.1	10.9545	Firmicutes
NC_015556.1	GCF_000213805.1	-0.064108	Gammaproteobacteria
NC_015942.1	GCF_000214095.2	1.41229	Betaproteobacteria
NC_015564.1	GCF_000214175.1	1.47367	Actinobacteria
NC_015559.1	GCF_000214215.1	3.66472	Gammaproteobacteria
NC_015577.1	GCF_000214355.1	2.7247	Spirocheatota & PVC superphylum
NC_015578.1	GCF_000214375.1	3.17599	Spirocheatota & PVC superphylum
NC_015565.1	GCF_000214435.1	6.73202	Firmicutes
NC_015572.1	GCF_000214665.1	4.22217	Gammaproteobacteria
NC_015581.1	GCF_000214825.1	2.90156	Gammaproteobacteria
NC_015589.1	GCF_000215085.1	6.56214	Firmicutes
NC_015677.1	GCF_000215705.1	0.573386	Betaproteobacteria
NC_015663.1	GCF_000215745.1	2.96195	Gammaproteobacteria
NC_015633.1	GCF_000217675.1	3.55887	Gammaproteobacteria
NC_015707.1	GCF_000217815.1	9.95792	Thermotogota
NC_015684.1	GCF_000218565.1	0.527003	Alphaproteobacteria
NC_015672.1	GCF_000218625.1	9.75073	Deferribacterota
NC_015711.1	GCF_000219105.1	3.1034	Deltaproteobacteria
NC_015726.1	GCF_000219215.1	1.32025	Betaproteobacteria
NZ_CP007806.1	GCF_000219535.2	8.03518	Firmicutes
NC_015740.1	GCF_000219605.1	0.818631	Gammaproteobacteria
NC_015732.1	GCF_000219725.1	1.6933	Spirocheatota & PVC superphylum
NC_015846.1	GCF_000220625.1	7.62245	Bacteroides (FCB)
NC_015914.1	GCF_000222485.1	9.03482	Bacteroides (FCB)
NC_017384.1	GCF_000223375.1	0.00798503	Alphaproteobacteria
NZ_CP007031.1	GCF_000224005.2	-1.72315	Gammaproteobacteria
NC_015945.1	GCF_000224085.1	8.63686	Bacteroides (FCB)
NC_015975.1	GCF_000224985.1	7.73898	Firmicutes
NC_015977.1	GCF_000225345.1	12.5593	Firmicutes
NC_016026.1	GCF_000226315.1	4.09896	Alphaproteobacteria
NC_016041.1	GCF_000226565.1	5.14083	Gammaproteobacteria
NC_016043.1	GCF_000226625.1	5.77503	Betaproteobacteria
NZ_CP007030.1	GCF_000227665.2	3.40462	Gammaproteobacteria
NZ_CP007029.1	GCF_000227685.2	2.59688	Gammaproteobacteria
NC_019897.1	GCF_000227705.2	5.15	Firmicutes
NC_018012.1	GCF_000227745.2	-0.561246	Gammaproteobacteria
NC_016078.1	GCF_000230555.1	-2.02762	Alphaproteobacteria
NC_020541.1	GCF_000230695.2	1.71037	Gammaproteobacteria
NC_021184.1	GCF_000233715.2	7.47669	Firmicutes
NC_016147.2	GCF_000233915.3	0.94135	Gammaproteobacteria
NC_017095.1	GCF_000235405.2	10.7779	Thermotogota
NC_016616.1	GCF_000236665.1	-1.91368	Betaproteobacteria
NC_016633.1	GCF_000236685.1	2.35118	Spirocheatota & PVC superphylum
NC_016599.1	GCF_000236705.1	7.1696	Bacteroides (FCB)
NC_016830.1	GCF_000237065.1	0.964874	Gammaproteobacteria
NC_016627.1	GCF_000237085.1	13.5218	Firmicutes
NC_015713.1	GCF_000237205.1	3.64518	Spirocheatota & PVC superphylum
NC_016605.1	GCF_000237995.1	8.62642	Firmicutes
NC_016610.1	GCF_000238215.1	6.06916	Bacteroides (FCB)
NZ_CP011039.1	GCF_000238255.3	4.65206	Gammaproteobacteria
NC_016510.2	GCF_000240075.2	9.80988	Bacteroides (FCB)
NC_016845.1	GCF_000240185.1	2.4798	Gammaproteobacteria
NC_017033.1	GCF_000242255.2	1.13702	Gammaproteobacteria
NC_019892.1	GCF_000242455.2	-0.817619	Spirocheatota & PVC superphylum
NC_017098.1	GCF_000242595.2	3.49767	Spirocheatota & PVC superphylum
NC_017770.1	GCF_000242635.2	7.25879	Bacteroides (FCB)
NZ_CP007035.1	GCF_000243115.2	7.12749	Bacteroides (FCB)
NC_016609.1	GCF_000246855.1	5.72758	Bacteroides (FCB)
NC_016894.1	GCF_000247605.1	9.13583	Firmicutes
NC_016940.1	GCF_000250635.1	3.90747	Bacteroides (FCB)
NC_016935.1	GCF_000250655.1	5.63435	Firmicutes
NC_018681.1	GCF_000250675.2	0.0745934	Actinobacteria
NC_017045.1	GCF_000252855.1	10.2736	Bacteroides (FCB)
NC_014932.1	GCF_000253015.1	3.4225	Alphaproteobacteria
NC_015702.1	GCF_000253035.1	4.39062	Spirocheatota & PVC superphylum
NC_016001.1	GCF_000253275.1	8.31582	Bacteroides (FCB)
NC_016751.1	GCF_000255135.1	15.1204	Thermotogota
NC_017030.1	GCF_000255295.1	2.95266	Deltaproteobacteria
NC_017047.1	GCF_000255535.1	2.76182	Gammaproteobacteria
NC_017464.1	GCF_000258405.1	7.3067	Bacteroides (FCB)
NC_017731.1	GCF_000259175.1	5.01103	Gammaproteobacteria
NC_017737.1	GCF_000259255.1	8.85427	Campylobacterota
NC_017856.1	GCF_000260965.1	3.12047	Gammaproteobacteria
NC_017857.3	GCF_000260985.4	4.26915	Gammaproteobacteria
NC_017910.1	GCF_000262305.1	3.28329	Gammaproteobacteria
NC_017956.1	GCF_000264455.2	-0.12357	Alphaproteobacteria
NZ_CP006664.1	GCF_000264765.2	2.8502	Gammaproteobacteria
NC_018002.1	GCF_000265295.1	5.56575	Campylobacterota
NC_018011.1	GCF_000265365.1	2.83841	Bacteroides (FCB)
NC_018013.1	GCF_000265385.1	8.16101	Bacteroides (FCB)
NC_018010.1	GCF_000265405.1	9.05137	Bacteroides (FCB)
NC_018016.1	GCF_000265465.1	11.0589	Bacteroides (FCB)
NC_018018.1	GCF_000265505.1	9.40451	Bacteroides (FCB)
NC_018020.1	GCF_000266885.1	2.20709	Spirocheatota & PVC superphylum
NC_018025.1	GCF_000266945.1	4.43696	Deltaproteobacteria
NC_018108.1	GCF_000276685.1	4.8661	Betaproteobacteria
NC_018178.1	GCF_000279145.1	8.6535	Bacteroides (FCB)
NC_016052.1	GCF_000283615.1	8.83542	Firmicutes
NC_016887.1	GCF_000284035.1	-1.16621	Actinobacteria
NC_017075.1	GCF_000284255.1	-0.957432	Betaproteobacteria
NC_017093.1	GCF_000284295.1	0.107482	Actinobacteria
NC_017249.1	GCF_000284375.1	-0.672156	Alphaproteobacteria
NC_017059.1	GCF_000284415.1	-2.51675	Alphaproteobacteria
NC_017668.1	GCF_000284515.1	8.28084	Firmicutes
NC_017067.1	GCF_000284615.1	3.00898	Gammaproteobacteria
NC_020418.1	GCF_000286435.2	4.46372	Gammaproteobacteria
NC_018524.1	GCF_000294515.1	-1.51489	Actinobacteria
NZ_CP015506.1	GCF_000294775.2	8.91778	Firmicutes
NC_022357.1	GCF_000297055.2	2.61883	Betaproteobacteria
NZ_CP004387.1	GCF_000299335.2	2.66837	Gammaproteobacteria
NC_018664.1	GCF_000299355.1	19.1215	Firmicutes
NC_018691.1	GCF_000300005.1	2.44441	Gammaproteobacteria
NZ_CP004388.1	GCF_000300235.2	1.88155	Alphaproteobacteria
NZ_CP011849.2	GCF_000300295.4	5.84591	Gammaproteobacteria
NZ_CP007215.2	GCF_000300455.3	3.1729	Gammaproteobacteria
NC_018720.1	GCF_000304215.1	-0.940214	Actinobacteria
NC_018868.3	GCF_000305785.2	2.18309	Gammaproteobacteria
NC_018870.1	GCF_000305935.1	6.42663	Firmicutes
NC_018645.1	GCF_000307105.1	6.42627	Deltaproteobacteria
NC_018704.1	GCF_000307165.1	9.42438	Firmicutes
NZ_CP006694.1	GCF_000313175.2	5.36311	Spirocheatota & PVC superphylum
NC_023036.2	GCF_000317305.3	0.0174973	Actinobacteria
NC_018828.1	GCF_000317935.1	0.501293	Betaproteobacteria
NC_019425.2	GCF_000317975.2	9.66034	Firmicutes
NC_021291.1	GCF_000319575.2	1.94132	Gammaproteobacteria
NC_019902.2	GCF_000321415.2	2.71513	Gammaproteobacteria
NC_019908.1	GCF_000325665.1	11.5086	Spirocheatota & PVC superphylum
NC_019904.1	GCF_000325705.1	8.72757	Bacteroides (FCB)
NC_019940.1	GCF_000327045.1	-1.02684	Gammaproteobacteria
NC_019978.1	GCF_000328625.1	13.2669	Firmicutes
NC_019673.1	GCF_000328705.1	1.28928	Actinobacteria
NC_019954.2	GCF_000328765.2	11.7597	Firmicutes
NC_020059.1	GCF_000330885.1	-0.625329	Alphaproteobacteria
NC_020126.1	GCF_000331735.1	3.4049	Deltaproteobacteria
NC_020134.1	GCF_000331995.1	11.8856	Firmicutes
NC_020156.1	GCF_000332115.1	8.45257	Bacteroides (FCB)
NC_020291.1	GCF_000340885.1	16.1277	Firmicutes
NC_020302.1	GCF_000341345.1	-2.82805	Actinobacteria
NC_020300.1	GCF_000341355.1	3.10368	Alphaproteobacteria
NC_020301.1	GCF_000341385.1	3.17748	Alphaproteobacteria
NC_020304.1	GCF_000341395.1	3.31968	Deltaproteobacteria
NC_020506.1	GCF_000344785.1	-1.08483	Actinobacteria
NC_020453.1	GCF_000344805.1	-0.678916	Alphaproteobacteria
NC_020515.1	GCF_000347595.1	5.47511	Gammaproteobacteria
NC_020514.1	GCF_000347635.1	4.61789	Gammaproteobacteria
NC_020546.1	GCF_000347695.1	1.20859	Actinobacteria
NC_020813.1	GCF_000348725.1	5.87452	Deltaproteobacteria
NC_022349.1	GCF_000354175.2	4.37498	Gammaproteobacteria
NC_020888.1	GCF_000355675.1	2.86781	Gammaproteobacteria
NZ_CP021106.3	GCF_000355765.4	4.12127	Betaproteobacteria
NZ_CP015230.1	GCF_000376545.2	2.34082	Alphaproteobacteria
NC_021082.1	GCF_000376645.1	6.48119	Gammaproteobacteria
NC_021149.1	GCF_000380335.1	-0.0661104	Gammaproteobacteria
NC_021182.1	GCF_000389635.1	14.8689	Firmicutes
NC_021237.1	GCF_000397205.1	0.685823	Gammaproteobacteria
NC_021499.1	GCF_000412695.1	-0.910544	Gammaproteobacteria
NC_021741.1	GCF_000422085.1	3.43256	Gammaproteobacteria
NC_021915.1	GCF_000442645.1	-1.56145	Actinobacteria
NC_021985.1	GCF_000444875.1	-1.09083	Actinobacteria
NC_022041.1	GCF_000444995.1	-0.137735	Alphaproteobacteria
NC_022097.1	GCF_000447675.1	7.19605	Spirocheatota & PVC superphylum
NC_022115.1	GCF_000454045.1	0.421767	Actinobacteria
NC_017025.1	GCF_000455605.1	9.20166	Bacteroides (FCB)
NZ_CP009976.1	GCF_000468615.2	9.7753	Bacteroides (FCB)
NZ_CP015840.1	GCF_000471025.2	1.95419	Spirocheatota & PVC superphylum
NC_022524.1	GCF_000473245.1	8.41135	Firmicutes
NC_022571.1	GCF_000473995.1	17.2039	Firmicutes
NC_022567.1	GCF_000478885.1	-0.25094	Actinobacteria
NC_022664.1	GCF_000485905.1	1.12901	Gammaproteobacteria
NC_022606.1	GCF_000493735.1	9.91014	Firmicutes
NC_022657.1	GCF_000494755.1	-1.93058	Actinobacteria
NZ_CP007547.1	GCF_000495935.2	10.0527	Bacteroides (FCB)
NC_022997.1	GCF_000503895.1	0.967773	Alphaproteobacteria
NC_022878.1	GCF_000504125.1	9.29699	Firmicutes
NC_023035.1	GCF_000507245.1	4.33245	Spirocheatota & PVC superphylum
NC_023135.1	GCF_000511355.1	3.24943	Alphaproteobacteria
NC_023137.1	GCF_000511385.1	2.67012	Alphaproteobacteria
NZ_CP006644.1	GCF_000512205.2	0.393127	Alphaproteobacteria
NZ_CP004006.1	GCF_000512355.1	3.57396	Gammaproteobacteria
NZ_CP007034.1	GCF_000512915.1	1.85651	Bacteroides (FCB)
NZ_HG326223.1	GCF_000513215.1	3.32321	Gammaproteobacteria
NC_023065.1	GCF_000513295.1	-1.23297	Alphaproteobacteria
NZ_CP006569.1	GCF_000517425.1	1.86351	Gammaproteobacteria
NZ_CP007045.1	GCF_000517605.1	-0.812438	Alphaproteobacteria
NZ_CP003915.1	GCF_000521505.1	2.23409	Betaproteobacteria
NZ_CP006850.1	GCF_000523235.1	0.154839	Actinobacteria
NZ_CP007155.1	GCF_000525635.1	0.349595	Actinobacteria
NZ_CP004360.1	GCF_000550765.1	1.28856	Alphaproteobacteria
NZ_CP004350.1	GCF_000550785.1	0.329935	Actinobacteria
NZ_CP004353.1	GCF_000550805.1	-1.28644	Actinobacteria
NZ_CP007201.1	GCF_000568815.1	5.16663	Campylobacterota
NZ_CP007145.1	GCF_000576555.1	0.362344	Bacteroides (FCB)
NZ_HG917868.1	GCF_000577895.1	17.2779	Firmicutes
NZ_CP007441.1	GCF_000590475.1	1.23674	Gammaproteobacteria
NC_022198.1	GCF_000590555.1	-0.270575	Actinobacteria
NZ_CP004372.1	GCF_000590925.1	0.681481	Alphaproteobacteria
NZ_CP007452.1	GCF_000597865.1	15.4064	Firmicutes
NZ_CP007445.1	GCF_000599985.1	4.8613	Gammaproteobacteria
NZ_CP007446.1	GCF_000600005.1	4.93212	Betaproteobacteria
NZ_HG916765.1	GCF_000612685.1	-1.26868	Betaproteobacteria
NZ_CP012371.1	GCF_000619905.2	3.94277	Betaproteobacteria
NZ_CP007451.1	GCF_000626635.1	8.32693	Bacteroides (FCB)
NZ_CP006842.1	GCF_000626675.1	0.759494	Actinobacteria
NZ_CP015614.1	GCF_000635915.2	0.757341	Alphaproteobacteria
NZ_CP007557.1	GCF_000648515.1	3.47835	Gammaproteobacteria
NZ_CP007514.1	GCF_000661895.1	2.89585	Actinobacteria
NZ_CP011454.1	GCF_000695095.2	0.833013	Bacteroides (FCB)
NZ_CP007757.1	GCF_000696485.1	2.25519	Gammaproteobacteria
NZ_CP015880.1	GCF_000697965.2	-0.752691	Alphaproteobacteria
NZ_CP007490.1	GCF_000699505.1	1.315	Actinobacteria
NZ_CP007208.1	GCF_000706685.1	10.7012	Firmicutes
NZ_HG322949.1	GCF_000723165.1	2.16216	Betaproteobacteria
NZ_CP007739.1	GCF_000724485.1	9.15651	Firmicutes
NZ_CP008802.1	GCF_000724605.1	-1.47539	Actinobacteria
NZ_CP010820.1	GCF_000724775.3	8.6161	Firmicutes
NZ_CP008876.1	GCF_000725365.1	6.59535	Firmicutes
NZ_CP022110.1	GCF_000730165.1	0.150588	Alphaproteobacteria
NZ_CP008849.1	GCF_000730385.1	4.83343	Gammaproteobacteria
NZ_HG938353.1	GCF_000731315.1	-0.686308	Alphaproteobacteria
NZ_CP008953.1	GCF_000732925.1	0.863163	Actinobacteria
NZ_CP008944.1	GCF_000732945.1	2.09862	Actinobacteria
NZ_CP009043.1	GCF_000736415.1	10.261	Campylobacterota
NZ_CP007287.1	GCF_000737865.1	0.414579	Actinobacteria
NZ_CP009110.1	GCF_000739085.1	1.4407	Actinobacteria
NZ_CP006704.1	GCF_000739375.1	1.20824	Betaproteobacteria
NZ_CP009159.1	GCF_000739435.1	6.35712	Gammaproteobacteria
NZ_CP009211.1	GCF_000739455.1	1.53917	Actinobacteria
NZ_CP009238.1	GCF_000743945.1	5.86617	Betaproteobacteria
NZ_CP009257.1	GCF_000746645.1	4.15655	Gammaproteobacteria
NZ_CP009215.1	GCF_000747315.1	1.79203	Actinobacteria
NZ_CP006683.1	GCF_000747585.1	9.27282	Firmicutes
NZ_CP008918.1	GCF_000754275.1	5.50423	Gammaproteobacteria
NZ_CP009228.1	GCF_000755145.1	6.75579	Spirocheatota & PVC superphylum
NZ_CP009288.1	GCF_000756615.1	6.58734	Firmicutes
NZ_CP009450.1	GCF_000757785.1	2.11028	Gammaproteobacteria
NZ_CP009451.1	GCF_000757825.1	2.5465	Gammaproteobacteria
NZ_CP009285.1	GCF_000758665.1	6.13627	Firmicutes
NZ_CP009286.1	GCF_000758685.1	6.03894	Firmicutes
NZ_CP009454.1	GCF_000759475.1	3.22107	Gammaproteobacteria
NZ_CP009533.1	GCF_000761155.1	0.117659	Gammaproteobacteria
NZ_CP009438.1	GCF_000761215.1	-0.997218	Actinobacteria
NZ_CP009264.1	GCF_000763535.1	3.94742	Gammaproteobacteria
NZ_CP009170.1	GCF_000763575.1	14.7873	Firmicutes
NZ_CP009571.1	GCF_000764535.1	0.26883	Alphaproteobacteria
NZ_CP006764.1	GCF_000767055.1	-1.65738	Actinobacteria
NZ_CP009291.1	GCF_000767465.1	-0.21601	Alphaproteobacteria
NZ_CP009553.3	GCF_000767615.3	1.44068	Betaproteobacteria
NZ_CP009354.1	GCF_000772105.1	3.4375	Gammaproteobacteria
NZ_CP014476.1	GCF_000785705.2	3.78231	Gammaproteobacteria
NZ_CP006905.1	GCF_000789395.1	18.775	Firmicutes
NZ_CP009761.1	GCF_000800295.1	13.7426	Firmicutes
NZ_CP007457.1	GCF_000800475.2	1.37725	Actinobacteria
NC_022528.1	GCF_000801275.2	3.84777	Gammaproteobacteria
NZ_AP012978.1	GCF_000801295.1	1.84591	Gammaproteobacteria
NZ_CP009122.1	GCF_000803645.1	0.458711	Alphaproteobacteria
NZ_CP009268.1	GCF_000807255.1	15.7606	Firmicutes
NZ_CP009056.1	GCF_000807275.1	5.2111	Gammaproteobacteria
NZ_CP019962.1	GCF_000807675.2	7.03302	Firmicutes
NZ_CP014327.1	GCF_000812665.2	1.90971	Alphaproteobacteria
NZ_CP010409.1	GCF_000815185.1	0.700312	Gammaproteobacteria
NZ_CP008747.1	GCF_000816085.1	8.75049	Firmicutes
NZ_CP007141.1	GCF_000816145.1	7.82568	Thermotogota
NZ_CP007770.1	GCF_000816185.1	10.523	Campylobacterota
NZ_CP007774.1	GCF_000816345.1	9.99076	Campylobacterota
NZ_CP009788.1	GCF_000817955.1	0.956612	Deltaproteobacteria
NZ_CP010415.1	GCF_000817975.1	0.355363	Gammaproteobacteria
NZ_CP007511.1	GCF_000818015.1	0.824699	Gammaproteobacteria
NZ_CP007726.1	GCF_000818035.1	3.15581	Betaproteobacteria
NZ_CP009416.1	GCF_000818095.1	9.14994	Firmicutes
NZ_CP005286.1	GCF_000819445.1	-3.57079	Actinobacteria
NZ_CP004393.1	GCF_000819565.1	0.118932	Alphaproteobacteria
NZ_CP010311.1	GCF_000827125.1	0.850379	Deltaproteobacteria
NZ_AP014648.1	GCF_000828475.1	1.01129	Alphaproteobacteria
NZ_AP012273.1	GCF_000828615.1	3.68615	Gammaproteobacteria
NZ_AP012547.1	GCF_000828635.1	0.807908	Betaproteobacteria
NZ_AP014509.1	GCF_000828655.1	7.75373	Thermotogota
NZ_AP014510.1	GCF_000828675.1	8.59161	Thermotogota
NZ_CP010407.1	GCF_000830005.1	-2.73831	Actinobacteria
NZ_CP010536.1	GCF_000832305.1	0.989355	Betaproteobacteria
NZ_CP009692.1	GCF_000832605.1	12.1102	Firmicutes
NZ_CP009920.1	GCF_000832985.1	8.89139	Firmicutes
NZ_CP010817.1	GCF_000833025.1	11.8702	Bacteroides (FCB)
NZ_CP010086.2	GCF_000833105.2	16.5841	Firmicutes
NZ_CP010827.1	GCF_000833575.1	-1.19001	Actinobacteria
NZ_CP007790.1	GCF_000835165.1	-2.47268	Actinobacteria
NZ_CP007142.1	GCF_000940805.1	3.72802	Gammaproteobacteria
NZ_CP005973.1	GCF_000940995.1	2.99526	Gammaproteobacteria
NZ_CP007202.1	GCF_000941055.1	7.9519	Bacteroides (FCB)
NZ_LN614827.1	GCF_000953135.1	3.42262	Gammaproteobacteria
NZ_LN681227.1	GCF_000953355.1	3.7415	Gammaproteobacteria
NZ_LN614830.1	GCF_000953635.1	3.46808	Gammaproteobacteria
NZ_LN681225.1	GCF_000953655.1	3.5387	Gammaproteobacteria
NZ_LN824141.1	GCF_000953715.1	11.5798	Thermotogota
NZ_CP010799.1	GCF_000954135.1	1.13828	Betaproteobacteria
NZ_CP009488.1	GCF_000959245.1	1.45963	Betaproteobacteria
NZ_CP009323.1	GCF_000959725.1	1.13338	Betaproteobacteria
NZ_CP010803.1	GCF_000960975.1	-1.40969	Alphaproteobacteria
NZ_CP011071.1	GCF_000963865.1	7.87631	Bacteroides (FCB)
NZ_CP011078.1	GCF_000964565.1	2.27366	Gammaproteobacteria
NZ_CP013119.1	GCF_000967305.2	-0.954338	Betaproteobacteria
NZ_FO704550.1	GCF_000968195.1	4.29012	Gammaproteobacteria
NC_016112.1	GCF_000968535.2	4.7787	Gammaproteobacteria
NZ_CP011144.1	GCF_000972865.1	0.206996	Gammaproteobacteria
NZ_CP011280.1	GCF_000973085.1	18.5405	Fusobacteriota
NC_015844.1	GCF_000973105.1	8.34748	Bacteroides (FCB)
NZ_CP007501.1	GCF_000973625.1	2.05842	Betaproteobacteria
NZ_CP009621.1	GCF_000973725.1	7.52515	Bacteroides (FCB)
NZ_CP010429.1	GCF_000974425.1	2.99106	Bacteroides (FCB)
NZ_AP018738.1	GCF_000974685.2	3.2187	Betaproteobacteria
NZ_CP011311.1	GCF_000980815.1	-0.857504	Actinobacteria
NZ_CP011312.1	GCF_000980835.1	1.47427	Actinobacteria
NZ_CP010975.1	GCF_000981765.1	6.07558	Gammaproteobacteria
NZ_CP011047.1	GCF_000982825.1	2.9267	Gammaproteobacteria
NZ_CP011366.1	GCF_001005905.1	10.476	Firmicutes
NZ_CP011254.1	GCF_001006005.1	3.3382	Gammaproteobacteria
NZ_CP011412.1	GCF_001007875.1	3.05313	Gammaproteobacteria
NZ_CP011451.1	GCF_001007935.1	4.01778	Betaproteobacteria
NZ_CP011452.2	GCF_001008165.2	2.53915	Alphaproteobacteria
NZ_CP011104.1	GCF_001010285.1	4.50582	Gammaproteobacteria
NZ_LN831790.1	GCF_001013905.1	-1.34595	Actinobacteria
NZ_CP010904.1	GCF_001017655.1	3.34414	Spirocheatota & PVC superphylum
NZ_CP011367.1	GCF_001020955.1	3.38184	Gammaproteobacteria
NZ_CP011542.1	GCF_001020985.1	2.6009	Actinobacteria
NZ_CP011541.1	GCF_001021025.1	1.11098	Actinobacteria
NZ_CP011545.1	GCF_001021045.1	-3.3801	Actinobacteria
NZ_CP011546.1	GCF_001021065.1	-1.67709	Actinobacteria
NZ_CP008714.1	GCF_001021935.1	1.54379	Gammaproteobacteria
NZ_AP012322.1	GCF_001025155.1	1.52062	Actinobacteria
NZ_AP012324.1	GCF_001025175.1	-0.0736929	Actinobacteria
NZ_CP010423.1	GCF_001026985.1	3.91972	Gammaproteobacteria
NZ_CP011232.1	GCF_001027025.1	7.52178	Thermotogota
NZ_CP011509.1	GCF_001027285.1	2.43571	Deltaproteobacteria
NZ_CP011805.1	GCF_001028625.1	2.61527	Alphaproteobacteria
NZ_CP007601.1	GCF_001028645.1	9.19156	Firmicutes
NZ_CP011770.1	GCF_001028705.1	2.58998	Alphaproteobacteria
NZ_CP011803.1	GCF_001038625.1	15.5988	Firmicutes
NZ_CP011930.1	GCF_001040945.1	-0.764283	Betaproteobacteria
NZ_AP012326.1	GCF_001042595.1	1.40126	Actinobacteria
NZ_AP012331.1	GCF_001042635.1	0.497854	Actinobacteria
NZ_AP012333.1	GCF_001042675.1	-1.06746	Actinobacteria
NZ_AP012334.1	GCF_001042695.1	0.240914	Actinobacteria
NZ_CP009687.1	GCF_001042715.1	13.9535	Firmicutes
NZ_CP011494.1	GCF_001043175.1	2.51001	Gammaproteobacteria
NZ_CP012024.1	GCF_001050115.1	9.1794	Firmicutes
NZ_CP014646.1	GCF_001051995.2	0.368886	Betaproteobacteria
NZ_CP011310.1	GCF_001077815.2	2.17405	Alphaproteobacteria
NZ_CP012076.1	GCF_001078275.1	-1.11122	Betaproteobacteria
NZ_LN868938.1	GCF_001182745.1	-0.683412	Actinobacteria
NZ_CP012152.1	GCF_001187595.1	8.85119	Firmicutes
NZ_CP012154.1	GCF_001187785.1	-0.947494	Gammaproteobacteria
NZ_CP012160.1	GCF_001187845.1	2.26391	Alphaproteobacteria
NZ_CP012195.1	GCF_001190755.1	11.6556	Campylobacterota
NZ_CP012074.1	GCF_001262015.1	2.59153	Bacteroides (FCB)
NZ_CP012332.1	GCF_001263175.1	-0.682457	Deltaproteobacteria
NZ_CP012358.1	GCF_001267175.1	3.21586	Gammaproteobacteria
NZ_CP011409.1	GCF_001267925.1	0.937202	Betaproteobacteria
NZ_CP006841.1	GCF_001274895.1	1.09152	Actinobacteria
NZ_CP009220.1	GCF_001277995.1	-0.856764	Actinobacteria
NZ_CP010802.1	GCF_001278055.1	-2.67994	Deltaproteobacteria
NZ_CP010401.1	GCF_001281405.1	3.35183	Alphaproteobacteria
NZ_CP010516.1	GCF_001281465.1	1.10623	Betaproteobacteria
NZ_CP012669.1	GCF_001281485.1	2.15652	Alphaproteobacteria
NZ_CP009312.1	GCF_001293125.1	-3.10426	Actinobacteria
NZ_CP012677.1	GCF_001294625.1	-0.730813	Actinobacteria
NZ_CP012712.1	GCF_001295365.1	8.8165	Firmicutes
NZ_CP012541.1	GCF_001298465.1	11.0473	Campylobacterota
NZ_CP012678.1	GCF_001298525.1	2.93953	Gammaproteobacteria
NZ_CP012750.1	GCF_001302565.1	0.710196	Actinobacteria
NZ_CP012752.1	GCF_001302585.1	1.70288	Actinobacteria
NZ_CP012401.1	GCF_001305595.1	0.543498	Alphaproteobacteria
NZ_CP012808.1	GCF_001307195.1	5.93856	Gammaproteobacteria
NZ_CP011269.1	GCF_001307545.1	0.892709	Actinobacteria
NZ_CP013862.1	GCF_001307805.1	8.58406	Firmicutes
NZ_CP012023.1	GCF_001308265.1	1.01016	Alphaproteobacteria
NZ_CP012643.1	GCF_001310085.1	4.89242	Bacteroides (FCB)
NZ_CP012898.1	GCF_001310225.1	8.41312	Bacteroides (FCB)
NZ_CP012900.1	GCF_001314305.1	1.57266	Gammaproteobacteria
NZ_CP009429.1	GCF_001314325.1	0.863252	Alphaproteobacteria
NZ_CP012938.1	GCF_001314995.1	6.77186	Bacteroides (FCB)
NZ_CP012914.1	GCF_001315015.1	0.187265	Alphaproteobacteria
NZ_CP012801.1	GCF_001318345.1	5.85432	Bacteroides (FCB)
NZ_CP012946.1	GCF_001402875.1	-1.18303	Alphaproteobacteria
NZ_CP012981.1	GCF_001411495.1	2.09572	Betaproteobacteria
NZ_CP013002.1	GCF_001414055.1	-1.65401	Alphaproteobacteria
NZ_CP013021.1	GCF_001420915.1	2.9322	Gammaproteobacteria
NZ_CP013023.1	GCF_001421015.2	5.88436	Firmicutes
NZ_CP013106.1	GCF_001431725.1	1.29756	Gammaproteobacteria
NZ_CP013114.1	GCF_001432245.1	10.745	Firmicutes
NZ_CP011130.1	GCF_001442785.1	0.749925	Gammaproteobacteria
NZ_CP013118.1	GCF_001443605.1	8.47546	Bacteroides (FCB)
NZ_CP013187.1	GCF_001444405.1	4.92427	Gammaproteobacteria
NZ_CP013189.1	GCF_001444425.1	2.60214	Gammaproteobacteria
NZ_CP013195.1	GCF_001444445.1	4.50694	Bacteroides (FCB)
NZ_CP013200.1	GCF_001445575.1	-1.05814	Actinobacteria
NZ_CP013067.1	GCF_001447335.1	0.0520264	Gammaproteobacteria
NZ_CP013341.1	GCF_001455205.1	5.4576	Betaproteobacteria
NZ_CP013252.1	GCF_001456065.2	17.2207	Firmicutes
NZ_CP013264.1	GCF_001456115.1	1.49692	Alphaproteobacteria
NZ_LN831026.1	GCF_001457455.1	0.589867	Actinobacteria
NZ_LN831029.1	GCF_001457475.1	0.454061	Betaproteobacteria
NZ_CP013652.1	GCF_001465255.1	6.54498	Firmicutes
NZ_CP011034.1	GCF_001465295.1	5.74525	Gammaproteobacteria
NZ_CP013659.2	GCF_001465795.2	7.01887	Firmicutes
NZ_CP013661.2	GCF_001465835.2	6.69389	Firmicutes
NZ_CP013650.1	GCF_001466725.1	3.91733	Gammaproteobacteria
NZ_CP013611.1	GCF_001482385.1	3.91849	Gammaproteobacteria
NZ_CP013671.1	GCF_001483385.1	11.139	Bacteroides (FCB)
NZ_CP013729.1	GCF_001483865.1	1.20593	Betaproteobacteria
NZ_CP013068.1	GCF_001484065.1	-0.510226	Alphaproteobacteria
NZ_CP013747.1	GCF_001484605.1	-1.03547	Actinobacteria
NZ_CP010350.1	GCF_001484935.1	4.18219	Gammaproteobacteria
NZ_LN606600.1	GCF_001499615.1	1.70768	Alphaproteobacteria
NZ_LN879502.1	GCF_001499655.1	2.80712	Spirocheatota & PVC superphylum
NZ_CP013909.1	GCF_001507645.1	-1.10741	Bacteroides (FCB)
NZ_LN907827.1	GCF_001517405.1	2.37556	Gammaproteobacteria
NZ_CP016279.1	GCF_001542625.1	-1.91359	Actinobacteria
NZ_CP014145.1	GCF_001542775.1	-3.67664	Actinobacteria
NZ_CP014159.1	GCF_001543105.1	8.21479	Firmicutes
NZ_CP014161.1	GCF_001543175.1	3.33562	Firmicutes
NZ_CP014164.1	GCF_001543285.1	6.72874	Firmicutes
NZ_CP013355.1	GCF_001543325.1	10.6907	Bacteroides (FCB)
NZ_CP014226.1	GCF_001545155.1	0.268727	Gammaproteobacteria
NZ_AP013042.1	GCF_001547755.1	7.25708	Gammaproteobacteria
NZ_AP014636.1	GCF_001547935.1	2.44128	Gammaproteobacteria
NZ_AP014690.1	GCF_001547995.1	-0.939628	Alphaproteobacteria
NZ_AP014704.1	GCF_001548015.1	-1.99487	Alphaproteobacteria
NZ_AP014724.1	GCF_001548055.1	5.01589	Campylobacterota
NZ_CP014227.1	GCF_001553545.1	7.31371	Bacteroides (FCB)
NZ_CP014229.1	GCF_001553605.1	0.622097	Deltaproteobacteria
NZ_CP014230.1	GCF_001553625.1	1.46162	Deltaproteobacteria
NZ_CP014234.1	GCF_001553955.1	3.41007	Gammaproteobacteria
NZ_CP014056.2	GCF_001558255.2	4.51465	Gammaproteobacteria
NZ_CP014034.2	GCF_001558415.2	2.63278	Gammaproteobacteria
NZ_CP014016.2	GCF_001559115.2	9.02617	Firmicutes
NZ_CP014223.1	GCF_001561955.1	10.5455	Firmicutes
NZ_CP014206.1	GCF_001563225.1	0.48761	Deltaproteobacteria
NZ_CP014474.1	GCF_001572725.1	4.20577	Gammaproteobacteria
NZ_CP011008.1	GCF_001578185.1	9.24687	Firmicutes
NZ_CP011007.1	GCF_001578205.1	9.16021	Firmicutes
NZ_CP011971.1	GCF_001579945.1	2.3986	Gammaproteobacteria
NZ_CP010951.1	GCF_001580455.1	1.06421	Betaproteobacteria
NZ_CP014475.1	GCF_001583415.1	0.678234	Actinobacteria
NZ_CP013234.1	GCF_001584185.1	1.49308	Betaproteobacteria
NZ_CP014606.1	GCF_001584725.1	9.09072	Firmicutes
NZ_CP014608.1	GCF_001586165.1	3.00589	Gammaproteobacteria
NZ_CP014634.1	GCF_001586215.1	-1.73333	Actinobacteria
NZ_CP014544.1	GCF_001586255.1	3.00573	Gammaproteobacteria
NZ_CP014504.1	GCF_001590605.1	7.23683	Bacteroides (FCB)
NZ_CP014616.1	GCF_001590685.1	9.10958	Firmicutes
NZ_CP012959.1	GCF_001594265.1	4.52681	Gammaproteobacteria
NZ_CP014784.1	GCF_001597285.1	0.0641221	Gammaproteobacteria
NZ_CP015005.1	GCF_001605015.1	-1.20748	Alphaproteobacteria
NZ_CP014869.1	GCF_001606005.1	-2.70647	Actinobacteria
NZ_CP014945.1	GCF_001606025.1	4.71803	Gammaproteobacteria
NZ_CP012288.1	GCF_001611135.1	6.7168	Firmicutes
NZ_CP014766.1	GCF_001611675.1	6.7944	Bacteroides (FCB)
NZ_CP014525.1	GCF_001611975.1	-0.695159	Alphaproteobacteria
NZ_CP014806.1	GCF_001617605.1	9.75934	Firmicutes
NZ_CP014864.1	GCF_001617625.1	3.70144	Gammaproteobacteria
NZ_CP015114.1	GCF_001618885.1	9.1335	Firmicutes
NZ_CP012661.1	GCF_001620265.1	1.0599	Alphaproteobacteria
NZ_CP015235.1	GCF_001620305.1	0.177614	Actinobacteria
NZ_CP015378.1	GCF_001629705.1	9.27436	Firmicutes
NZ_CP015249.1	GCF_001632775.1	-0.347351	Gammaproteobacteria
NZ_CP007220.1	GCF_001632805.1	1.39266	Actinobacteria
NZ_CP015418.1	GCF_001633165.1	0.864182	Alphaproteobacteria
NZ_CP015438.1	GCF_001634285.1	8.88141	Firmicutes
NZ_CP011158.1	GCF_001636015.1	4.47903	Gammaproteobacteria
NZ_CP014841.1	GCF_001641285.1	0.500051	Gammaproteobacteria
NZ_CP014170.1	GCF_001642655.1	16.3093	Firmicutes
NZ_CP015622.1	GCF_001643015.1	0.231111	Actinobacteria
NZ_CP011402.1	GCF_001643775.1	-0.656489	Actinobacteria
NZ_CP015575.1	GCF_001643955.1	10.6391	Campylobacterota
NZ_CP015576.1	GCF_001643975.1	11.2215	Campylobacterota
NZ_CP011388.1	GCF_001644605.1	6.24126	Firmicutes
NZ_CP015137.1	GCF_001644705.1	3.12888	Gammaproteobacteria
NZ_CP015243.1	GCF_001648175.1	-0.340095	Gammaproteobacteria
NZ_CP015775.1	GCF_001652485.1	-0.441316	Alphaproteobacteria
NZ_CP015125.1	GCF_001653755.1	9.89603	Bacteroides (FCB)
NZ_CP015878.1	GCF_001654435.1	-0.313411	Gammaproteobacteria
NZ_CP015772.1	GCF_001654455.1	7.80536	Bacteroides (FCB)
NZ_CP011491.1	GCF_001655245.1	0.725829	Actinobacteria
NZ_CP015961.1	GCF_001659785.1	-0.0959481	Actinobacteria
NZ_CP014349.1	GCF_001660005.1	4.75599	Spirocheatota & PVC superphylum
NZ_CP019602.1	GCF_001661675.2	2.07505	Alphaproteobacteria
NZ_CP015963.1	GCF_001663155.1	3.91509	Alphaproteobacteria
NZ_CP016033.1	GCF_001663175.1	1.46739	Alphaproteobacteria
NZ_CP014873.1	GCF_001663675.1	4.72816	Firmicutes
NZ_CP016170.1	GCF_001676705.1	0.166879	Betaproteobacteria
NZ_CP015910.2	GCF_001676785.2	12.2043	Spirocheatota & PVC superphylum
NZ_CP016177.1	GCF_001677275.1	3.20825	Gammaproteobacteria
NZ_CP016268.1	GCF_001677435.1	2.94131	Gammaproteobacteria
NZ_CP012117.1	GCF_001678905.1	-0.664594	Actinobacteria
NZ_CP015124.1	GCF_001678945.1	1.4053	Alphaproteobacteria
NZ_CP016282.1	GCF_001679725.1	-3.91401	Actinobacteria
NZ_CP016210.1	GCF_001682385.1	0.190274	Betaproteobacteria
NZ_CP016438.1	GCF_001685355.1	-1.83678	Actinobacteria
NZ_CP014167.1	GCF_001685395.1	6.19582	Firmicutes
NZ_CP011361.2	GCF_001685435.2	9.8619	Firmicutes
NZ_CP016307.1	GCF_001685465.1	3.61984	Gammaproteobacteria
NZ_CP016545.1	GCF_001687545.1	2.67413	Alphaproteobacteria
NZ_CP016534.2	GCF_001687565.2	7.87168	Firmicutes
NZ_CP016428.1	GCF_001693385.1	0.450996	Alphaproteobacteria
NZ_CP016559.1	GCF_001693675.1	-0.304886	Actinobacteria
NZ_CP014224.1	GCF_001697185.1	11.0307	Bacteroides (FCB)
NZ_CP014671.1	GCF_001697225.1	0.521143	Gammaproteobacteria
NZ_CP016591.1	GCF_001698205.1	1.46767	Alphaproteobacteria
NZ_CP016756.1	GCF_001700965.1	0.932147	Gammaproteobacteria
NZ_CP016793.1	GCF_001701025.1	1.07389	Actinobacteria
NZ_CP016895.1	GCF_001704115.1	3.97951	Gammaproteobacteria
NZ_CP016294.1	GCF_001704155.1	1.57431	Gammaproteobacteria
NZ_CP016830.1	GCF_001705565.1	2.39138	Gammaproteobacteria
NZ_CP012418.1	GCF_001708405.1	6.66857	Gammaproteobacteria
NZ_CP016889.1	GCF_001709315.1	2.67494	Gammaproteobacteria
NZ_CP014168.1	GCF_001717955.1	0.0280889	Alphaproteobacteria
NZ_CP017057.1	GCF_001719165.1	1.47458	Alphaproteobacteria
NZ_CP017114.1	GCF_001720485.1	1.59101	Gammaproteobacteria
NZ_CP016176.1	GCF_001721185.1	4.46364	Gammaproteobacteria
NZ_CP017141.1	GCF_001721645.1	7.62907	Bacteroides (FCB)
NZ_CP012502.1	GCF_001721685.1	8.31665	Firmicutes
NZ_CP015217.1	GCF_001729245.1	3.2364	Spirocheatota & PVC superphylum
NZ_CP017157.1	GCF_001729485.1	-1.71947	Actinobacteria
NZ_CP017150.1	GCF_001729525.1	-1.33089	Actinobacteria
NZ_CP017179.1	GCF_001729725.1	3.48126	Gammaproteobacteria
NZ_CP017253.2	GCF_001735765.2	18.3067	Firmicutes
NZ_CP017248.1	GCF_001735805.1	-1.13108	Actinobacteria
NZ_CP017147.1	GCF_001741865.1	-1.82183	Alphaproteobacteria
NZ_CP017075.1	GCF_001742225.1	0.652997	Alphaproteobacteria
NZ_CP016094.1	GCF_001746835.1	0.189425	Spirocheatota & PVC superphylum
NZ_CP017305.1	GCF_001747405.1	2.0003	Bacteroides (FCB)
NZ_CP015411.1	GCF_001750165.1	5.62428	Gammaproteobacteria
NZ_CP017269.1	GCF_001750685.1	11.7865	Firmicutes
NZ_CP017560.1	GCF_001753205.1	9.39421	Firmicutes
NZ_CP017415.1	GCF_001753245.1	1.82106	Gammaproteobacteria
NZ_CP017578.1	GCF_001761345.1	0.208246	Alphaproteobacteria
NZ_CP017477.1	GCF_001761365.1	10.2706	Bacteroides (FCB)
NZ_CP017479.1	GCF_001761465.1	8.79691	Bacteroides (FCB)
NZ_CP015164.1	GCF_001766235.1	2.24579	Alphaproteobacteria
NZ_CP015206.1	GCF_001767275.1	7.05183	Firmicutes
NZ_CP014674.1	GCF_001787335.1	1.08611	Alphaproteobacteria
NZ_CP017688.1	GCF_001831475.1	8.67611	Bacteroides (FCB)
NZ_CP017689.1	GCF_001831495.1	5.75276	Gammaproteobacteria
NZ_CP017715.1	GCF_001854125.1	2.6571	Gammaproteobacteria
NZ_CP017603.1	GCF_001854185.1	14.0131	Firmicutes
NZ_CP015381.1	GCF_001854245.1	2.0017	Deltaproteobacteria
NZ_CP017831.1	GCF_001858005.1	8.98613	Firmicutes
NZ_CP017839.1	GCF_001865855.1	-1.28598	Actinobacteria
NZ_CP017267.1	GCF_001870205.1	10.7963	Firmicutes
NZ_CP024899.1	GCF_001870665.2	1.93569	Alphaproteobacteria
NZ_CP015756.1	GCF_001877035.1	15.264	Firmicutes
NZ_CP017962.1	GCF_001878675.1	10.9654	Firmicutes
NZ_CP018139.1	GCF_001886615.1	-0.411971	Gammaproteobacteria
NZ_CP018097.1	GCF_001886695.1	1.98282	Alphaproteobacteria
NZ_CP018082.1	GCF_001886715.1	-1.51392	Actinobacteria
NZ_CP018099.1	GCF_001886815.1	5.12526	Bacteroides (FCB)
NZ_CP018135.1	GCF_001887245.1	-1.19437	Actinobacteria
NZ_CP015455.1	GCF_001888165.1	1.01523	Deltaproteobacteria
NZ_CP016364.1	GCF_001888185.1	2.64911	Alphaproteobacteria
NZ_CP016020.1	GCF_001889165.1	9.95768	Firmicutes
NZ_CP018199.1	GCF_001902315.1	10.2657	Firmicutes
NZ_CP018731.1	GCF_001908775.1	1.75218	Gammaproteobacteria
NZ_CP018758.1	GCF_001913135.1	-2.16828	Gammaproteobacteria
NZ_CP018839.1	GCF_001922305.1	-0.521441	Betaproteobacteria
NZ_CP018820.1	GCF_001922385.1	1.56264	Alphaproteobacteria
NZ_CP018744.1	GCF_001922545.1	3.29953	Spirocheatota & PVC superphylum
NZ_CP014839.1	GCF_001931675.1	0.871579	Betaproteobacteria
NZ_CP019437.1	GCF_001940525.2	1.98967	Alphaproteobacteria
NZ_CP009251.1	GCF_001941345.1	0.423099	Actinobacteria
NZ_CP009244.1	GCF_001941425.1	0.450035	Actinobacteria
NZ_CP009245.1	GCF_001941445.1	-3.22135	Actinobacteria
NZ_CP009247.1	GCF_001941485.1	-3.19671	Actinobacteria
NZ_CP009249.1	GCF_001941565.1	1.1647	Actinobacteria
NZ_CP019041.1	GCF_001941805.1	4.64645	Gammaproteobacteria
NZ_CP019038.1	GCF_001941825.1	0.659111	Betaproteobacteria
NZ_CP015583.1	GCF_001941945.1	-0.142734	Alphaproteobacteria
NZ_CP016359.1	GCF_001951155.1	7.88358	Bacteroides (FCB)
NZ_CP019044.1	GCF_001953055.1	1.38559	Alphaproteobacteria
NZ_CP016896.1	GCF_001953195.1	2.86958	Gammaproteobacteria
NZ_CP019300.1	GCF_001953955.1	5.55641	Bacteroides (FCB)
NZ_CP019239.1	GCF_001955715.1	1.32414	Betaproteobacteria
NZ_CP019240.1	GCF_001955735.1	1.70873	Betaproteobacteria
NZ_CP019082.1	GCF_001956985.1	-0.915123	Spirocheatota & PVC superphylum
NZ_CP019312.1	GCF_001969365.1	1.91081	Alphaproteobacteria
NZ_CP014796.1	GCF_001969385.1	1.12966	Alphaproteobacteria
NZ_CP015615.1	GCF_001971565.1	3.80454	Gammaproteobacteria
NZ_CP019352.1	GCF_001971745.1	11.4724	Bacteroides (FCB)
NZ_CP015588.1	GCF_001975025.1	-1.85515	Actinobacteria
NZ_CP019445.1	GCF_001975225.1	2.0188	Gammaproteobacteria
NZ_CP019419.1	GCF_001975665.1	10.5613	Bacteroides (FCB)
NZ_CP015093.1	GCF_001975705.1	1.53649	Alphaproteobacteria
NZ_CP017641.1	GCF_001983935.1	3.33858	Spirocheatota & PVC superphylum
NZ_CP019458.1	GCF_001983975.1	-1.22373	Actinobacteria
NZ_CP019450.1	GCF_001983995.1	1.97358	Gammaproteobacteria
NZ_CP014263.1	GCF_001988955.1	2.47117	Bacteroides (FCB)
NZ_CP019573.1	GCF_001989575.1	11.1658	Firmicutes
NZ_CP012098.1	GCF_001998765.1	16.768	Firmicutes
NZ_CP019609.1	GCF_001998885.1	6.36253	Firmicutes
NZ_CP019630.1	GCF_001999245.1	0.706725	Alphaproteobacteria
NZ_CP019640.1	GCF_001999905.1	8.15983	Firmicutes
NZ_CP019650.1	GCF_001999945.1	3.0568	Gammaproteobacteria
NZ_CP019687.1	GCF_002003265.1	7.58775	Firmicutes
NZ_CP019698.1	GCF_002005145.1	6.37199	Firmicutes
NZ_CP014782.1	GCF_002005305.1	3.64362	Gammaproteobacteria
NZ_CP019728.1	GCF_002005405.1	7.00909	Firmicutes
NZ_CP014692.1	GCF_002005445.1	0.733556	Alphaproteobacteria
NZ_CP014691.1	GCF_002005465.1	0.0170984	Alphaproteobacteria
NZ_CP014687.1	GCF_002006565.1	0.50007	Alphaproteobacteria
NZ_CP015625.1	GCF_002007565.1	2.68273	Alphaproteobacteria
NZ_CP012546.1	GCF_002021925.1	12.0343	Campylobacterota
NZ_CP019977.1	GCF_002024185.1	9.08201	Campylobacterota
NZ_CP016790.1	GCF_002024265.1	9.78393	Firmicutes
NZ_CP018786.1	GCF_002025665.1	9.73114	Bacteroides (FCB)
NZ_CP018845.1	GCF_002025725.1	0.345232	Betaproteobacteria
NZ_CP020046.1	GCF_002028405.1	-1.66384	Betaproteobacteria
NZ_CP020330.1	GCF_002043005.1	-0.306557	Alphaproteobacteria
NZ_CP020121.1	GCF_002056725.1	2.56426	Betaproteobacteria
NZ_CP020104.1	GCF_002056795.1	3.4646	Bacteroides (FCB)
NZ_CP020105.1	GCF_002067135.1	2.53186	Bacteroides (FCB)
NZ_CP020442.2	GCF_002073635.2	0.333904	Alphaproteobacteria
NZ_CP020452.2	GCF_002073715.2	2.79342	Betaproteobacteria
NZ_CP014176.1	GCF_002074155.1	16.2609	Firmicutes
NZ_CP020472.1	GCF_002075795.1	4.31881	Gammaproteobacteria
NZ_CP020554.1	GCF_002079945.1	0.680278	Alphaproteobacteria
NZ_CP020474.1	GCF_002080415.1	1.02455	Alphaproteobacteria
NZ_CP020538.1	GCF_002080435.1	1.41841	Alphaproteobacteria
NZ_CP015109.1	GCF_002082015.1	8.5144	Firmicutes
NZ_CP020772.1	GCF_002097535.1	8.50871	Firmicutes
NZ_CP020773.1	GCF_002101335.1	7.2875	Firmicutes
NZ_CP019706.1	GCF_002101395.1	3.48811	Gammaproteobacteria
NZ_CP020867.1	GCF_002104335.1	8.39467	Campylobacterota
NZ_CP020612.1	GCF_002105555.1	0.681985	Alphaproteobacteria
NZ_CP020814.1	GCF_002109385.1	9.80909	Firmicutes
NZ_CP015118.1	GCF_002116905.1	-0.578893	Betaproteobacteria
NZ_CP019342.1	GCF_002117085.1	8.39609	Bacteroides (FCB)
NZ_CP019948.1	GCF_002117405.1	-0.996627	Alphaproteobacteria
NZ_CP019937.1	GCF_002117445.1	0.896341	Alphaproteobacteria
NZ_CP021111.1	GCF_002119665.1	0.0703518	Betaproteobacteria
NZ_CP021112.1	GCF_002119765.1	0.315725	Alphaproteobacteria
NZ_CP021059.1	GCF_002119805.1	10.9833	Firmicutes
NZ_CP018787.1	GCF_002127965.1	5.28866	Betaproteobacteria
NZ_CP021151.1	GCF_002142615.1	3.13819	Gammaproteobacteria
NZ_CP021358.1	GCF_002157205.1	-0.523714	Gammaproteobacteria
NZ_CP020880.1	GCF_002157855.1	9.70054	Firmicutes
NZ_CP021377.1	GCF_002157895.1	3.14235	Gammaproteobacteria
NZ_CP021455.1	GCF_002158865.1	0.871208	Betaproteobacteria
NZ_CP021431.1	GCF_002158905.1	1.07423	Alphaproteobacteria
NZ_CP021425.1	GCF_002162375.1	4.41747	Gammaproteobacteria
NZ_CP015579.1	GCF_002163585.1	3.30349	Gammaproteobacteria
NZ_CP021500.1	GCF_002173495.1	8.75919	Firmicutes
NZ_CP021780.1	GCF_002192415.1	6.29919	Firmicutes
NZ_CP021744.1	GCF_002192455.1	-1.6265	Actinobacteria
NZ_CP018835.1	GCF_002196515.1	3.11836	Gammaproteobacteria
NZ_CP021904.1	GCF_002201795.1	5.80022	Bacteroides (FCB)
NZ_CP021646.1	GCF_002208135.1	4.89845	Gammaproteobacteria
NZ_CP022096.2	GCF_002208805.2	6.61912	Firmicutes
NZ_CP022048.2	GCF_002208825.2	-0.910875	Alphaproteobacteria
NZ_CP022046.2	GCF_002209165.2	11.2696	Firmicutes
NZ_CP022054.2	GCF_002209185.2	0.362712	Actinobacteria
NZ_CP022129.1	GCF_002209385.1	2.06517	Gammaproteobacteria
NZ_CP022133.1	GCF_002211765.1	6.05237	Gammaproteobacteria
NZ_CP016278.1	GCF_002214645.1	1.3057	Betaproteobacteria
NZ_CP014636.1	GCF_002215135.1	3.79885	Gammaproteobacteria
NZ_CP018632.1	GCF_002215215.1	2.54724	Gammaproteobacteria
NZ_CP022336.1	GCF_002218195.1	2.77686	Alphaproteobacteria
NZ_CP022263.1	GCF_002218245.1	1.66869	Gammaproteobacteria
NZ_CP019683.1	GCF_002220735.1	11.3489	Campylobacterota
NZ_CP011028.1	GCF_002221525.1	5.27755	Gammaproteobacteria
NZ_CP022412.2	GCF_002222615.2	6.72132	Bacteroides (FCB)
NZ_CP022415.1	GCF_002222635.1	2.58528	Alphaproteobacteria
NZ_CP022423.1	GCF_002222655.1	1.9047	Betaproteobacteria
NZ_CP022437.1	GCF_002224365.1	9.95591	Firmicutes
NZ_CP022121.1	GCF_002224645.1	7.6458	Firmicutes
NZ_CP022515.1	GCF_002234495.1	8.97517	Bacteroides (FCB)
NZ_CP022528.1	GCF_002237615.1	2.08931	Alphaproteobacteria
NZ_CP016397.1	GCF_002240035.1	3.24712	Gammaproteobacteria
NZ_CP016353.1	GCF_002240355.1	1.90456	Actinobacteria
NZ_LT546645.1	GCF_900078695.1	0.235209	Betaproteobacteria
NZ_LT571436.1	GCF_900086555.1	5.12116	Betaproteobacteria
NZ_LT575468.1	GCF_900087055.1	3.51527	Gammaproteobacteria
NZ_LT907988.1	GCF_900089455.2	0.00865801	Betaproteobacteria
NZ_LT603683.1	GCF_900093775.1	8.88794	Firmicutes
NZ_LT605205.1	GCF_900095135.1	7.79045	Bacteroides (FCB)
NZ_LT608328.1	GCF_900095795.1	6.73709	Bacteroides (FCB)
NZ_LT629973.1	GCF_900097105.1	5.05404	Spirocheatota & PVC superphylum
NZ_LT630450.1	GCF_900116045.1	-1.7825	Deltaproteobacteria
NZ_LT630287.1	GCF_900116935.1	6.30905	Firmicutes
NZ_LT635479.1	GCF_900120345.1	10.7623	Firmicutes
NZ_LT635480.1	GCF_900120375.1	6.99292	Firmicutes
NZ_LT635772.1	GCF_900128415.1	12.8809	Firmicutes
NZ_LT799839.1	GCF_900168365.1	19.0637	Firmicutes
NZ_LT821323.1	GCF_900169085.1	1.712	Spirocheatota & PVC superphylum
NZ_LT821227.1	GCF_900169485.1	3.44907	Actinobacteria
