# Supplementary material for: Purine bias in bacterial genes is driven by runaway transcription
Source: Nat Microbiol. 2026 Jun 15;11(7):2065–75. doi: 10.1038/s41564-026-02389-1 (PMC13323073; doi:10.1038/s41564-026-02389-1)
Supplement: Supplementary file 14 — Statistical source data. [file 41564_2026_2389_MOESM14_ESM.xlsx]

## Sheet: Sheet1
fragment_id	fragment_start	fragment_end	fragment_strand	log10_enrichment_-BCM	IT_upstream_gene	IT_TE_pnpA
2220372_2220249_Bsu_-	2220372	2220249	-	0.379456	yonS	65.09
2220417_2220239_Bsu_-	2220417	2220239	-	0.404579	yonS	65.09
1090299_1090576_Bsu_+	1090299	1090576	+	0.015	yhgD	65.61
1090218_1090408_Bsu_+	1090218	1090408	+	0.015	yhgD	65.61
3365959_3365677_Bsu_-	3365959	3365677	-	0.015	yusG	65.69
3365806_3365466_Bsu_-	3365806	3365466	-	0.015	yusG	65.69
2865468_2865139_Bsu_-	2865468	2865139	-	6.09512	folC	65.71
2865580_2865197_Bsu_-	2865580	2865197	-	9.27041	folC	65.71
1654600_1654825_Bsu_+	1654600	1654825	+	7.54561	rpe	66.1
1654592_1654943_Bsu_+	1654592	1654943	+	10.3797	rpe	66.1
2332733_2332438_Bsu_-	2332733	2332438	-	0.015	cotD	66.24
2332995_2332665_Bsu_-	2332995	2332665	-	0.432871	cotD	66.24
2332803_2332460_Bsu_-	2332803	2332460	-	0.24123	cotD	66.24
1581973_1582199_Bsu_+	1581973	1582199	+	0.015	ftsL	66.63
1581983_1582300_Bsu_+	1581983	1582300	+	0.015	ftsL	66.63
466731_466998_Bsu_+	466731	466998	+	8.25017	ycsN	67.41
466767_467070_Bsu_+	466767	467070	+	8.85112	ycsN	67.41
466786_467066_Bsu_+	466786	467066	+	14.6525	ycsN	67.41
466892_467140_Bsu_+	466892	467140	+	13.6219	ycsN	67.41
466819_467083_Bsu_+	466819	467083	+	12.3947	ycsN	67.41
466925_467126_Bsu_+	466925	467126	+	13.987	ycsN	67.41
466917_467247_Bsu_+	466917	467247	+	12.3068	ycsN	67.41
466917_467110_Bsu_+	466917	467110	+	11.9322	ycsN	67.41
466863_467220_Bsu_+	466863	467220	+	7.81765	ycsN	67.41
1902947_1903158_Bsu_+	1902947	1903158	+	3.56689	thyA	67.89
1902884_1903088_Bsu_+	1902884	1903088	+	4.23814	thyA	67.89
6581_6840_Bsu_+	6581	6840	+	2.86554	gyrB	67.95
3743933_3743612_Bsu_-	3743933	3743612	-	0.284278	fabZ	68.21
3743917_3743601_Bsu_-	3743917	3743601	-	0.015	fabZ	68.21
3743871_3743538_Bsu_-	3743871	3743538	-	0.336388	fabZ	68.21
3743894_3743612_Bsu_-	3743894	3743612	-	0.015	fabZ	68.21
3743894_3743670_Bsu_-	3743894	3743670	-	0.341382	fabZ	68.21
3389105_3388848_Bsu_-	3389105	3388848	-	1.6572	fumC	68.54
3389126_3388871_Bsu_-	3389126	3388871	-	0.591947	fumC	68.54
3389292_3388983_Bsu_-	3389292	3388983	-	0.015	fumC	68.54
2049338_2049549_Bsu_+	2049338	2049549	+	2.1285	penP	69.44
2049400_2049692_Bsu_+	2049400	2049692	+	10.1463	penP	69.44
2049476_2049760_Bsu_+	2049476	2049760	+	9.43968	penP	69.44
509343_509588_Bsu_+	509343	509588	+	0.015	ddl	69.89
509262_509611_Bsu_+	509262	509611	+	3.28473	ddl	69.89
509333_509657_Bsu_+	509333	509657	+	0.015	ddl	69.89
509314_509703_Bsu_+	509314	509703	+	0.015	ddl	69.89
509336_509570_Bsu_+	509336	509570	+	0.015	ddl	69.89
2528332_2528002_Bsu_-	2528332	2528002	-	0.015	folD	70.45
2528336_2527984_Bsu_-	2528336	2527984	-	0.015	folD	70.45
2528610_2528288_Bsu_-	2528610	2528288	-	0.623334	folD	70.45
2528403_2528128_Bsu_-	2528403	2528128	-	0.372269	folD	70.45
2528445_2528169_Bsu_-	2528445	2528169	-	0.93864	folD	70.45
2528615_2528281_Bsu_-	2528615	2528281	-	0.804758	folD	70.45
2528353_2528142_Bsu_-	2528353	2528142	-	0.86015	folD	70.45
3220831_3220558_Bsu_-	3220831	3220558	-	0.481276	pgi	70.65
3220862_3220610_Bsu_-	3220862	3220610	-	1.14508	pgi	70.65
1073076_1072821_Bsu_-	1073076	1072821	-	6.09755	hpr	70.67
1073158_1072888_Bsu_-	1073158	1072888	-	2.85052	hpr	70.67
1073121_1072762_Bsu_-	1073121	1072762	-	11.883	hpr	70.67
1073052_1072810_Bsu_-	1073052	1072810	-	6.99866	hpr	70.67
1073128_1072813_Bsu_-	1073128	1072813	-	8.01219	hpr	70.67
1864661_1864909_Bsu_+	1864661	1864909	+	0.19517	ymaD	70.93
1864538_1864880_Bsu_+	1864538	1864880	+	0.817943	ymaD	70.93
1864654_1864880_Bsu_+	1864654	1864880	+	0.272392	ymaD	70.93
927908_928210_Bsu_+	927908	928210	+	6.81623	yfhI	71.09
927862_928159_Bsu_+	927862	928159	+	5.98714	yfhI	71.09
927951_928310_Bsu_+	927951	928310	+	7.81765	yfhI	71.09
927988_928330_Bsu_+	927988	928330	+	6.7956	yfhI	71.09
928007_928349_Bsu_+	928007	928349	+	5.79476	yfhI	71.09
928007_928354_Bsu_+	928007	928354	+	1.55112	yfhI	71.09
928013_928272_Bsu_+	928013	928272	+	7.54324	yfhI	71.09
928056_928267_Bsu_+	928056	928267	+	5.76652	yfhI	71.09
18614_18917_Bsu_+	18614	18917	+	0.403252	dacA	71.33
663263_663521_Bsu_+	663263	663521	+	10.5896	ydjA	71.54
663246_663491_Bsu_+	663246	663491	+	6.43127	ydjA	71.54
663172_663407_Bsu_+	663172	663407	+	0.826131	ydjA	71.54
663119_663371_Bsu_+	663119	663371	+	1.5068	ydjA	71.54
663117_663407_Bsu_+	663117	663407	+	1.04919	ydjA	71.54
663078_663347_Bsu_+	663078	663347	+	2.17107	ydjA	71.54
2699244_2699489_Bsu_+	2699244	2699489	+	2.14137	yqaE	71.56
2699179_2699466_Bsu_+	2699179	2699466	+	3.16894	yqaE	71.56
2699164_2699489_Bsu_+	2699164	2699489	+	3.05387	yqaE	71.56
2699384_2699637_Bsu_+	2699384	2699637	+	0.015	yqaE	71.56
42648_42990_Bsu_+	42648	42990	+	4.6249	yabA	71.58
42653_43000_Bsu_+	42653	43000	+	6.08602	yabA	71.58
42741_42980_Bsu_+	42741	42980	+	2.03139	yabA	71.58
42759_43105_Bsu_+	42759	43105	+	1.2691	yabA	71.58
42741_43052_Bsu_+	42741	43052	+	3.96151	yabA	71.58
42818_43099_Bsu_+	42818	43099	+	3.94605	yabA	71.58
42584_42932_Bsu_+	42584	42932	+	12.648	yabA	71.58
2347932_2347596_Bsu_-	2347932	2347596	-	1.67917	aspB	71.85
2347932_2347616_Bsu_-	2347932	2347616	-	2.2868	aspB	71.85
2347658_2347375_Bsu_-	2347658	2347375	-	0.015	aspB	71.85
1665497_1665695_Bsu_+	1665497	1665695	+	0.015	acpP	71.86
1665346_1665617_Bsu_+	1665346	1665617	+	0.015	acpP	71.86
1665490_1665679_Bsu_+	1665490	1665679	+	0.015	acpP	71.86
1746979_1747229_Bsu_+	1746979	1747229	+	0.197915	asd	72.01
1747052_1747251_Bsu_+	1747052	1747251	+	0.015	asd	72.01
1746964_1747234_Bsu_+	1746964	1747234	+	0.015	asd	72.01
1746998_1747290_Bsu_+	1746998	1747290	+	0.205295	asd	72.01
1746977_1747277_Bsu_+	1746977	1747277	+	0.015	asd	72.01
2288635_2288953_Bsu_+	2288635	2288953	+	0.015	ypoP	72.32
2288568_2288866_Bsu_+	2288568	2288866	+	13.6956	ypoP	72.32
2288635_2288909_Bsu_+	2288635	2288909	+	0.015	ypoP	72.32
2288397_2288720_Bsu_+	2288397	2288720	+	13.1897	ypoP	72.32
2288552_2288822_Bsu_+	2288552	2288822	+	8.80682	ypoP	72.32
463390_463003_Bsu_-	463390	463003	-	6.91983	yczJ	72.34
463090_462834_Bsu_-	463090	462834	-	0.015	yczJ	72.34
463211_462965_Bsu_-	463211	462965	-	4.51268	yczJ	72.34
463291_462979_Bsu_-	463291	462979	-	4.53791	yczJ	72.34
463326_463047_Bsu_-	463326	463047	-	4.74153	yczJ	72.34
4178991_4179300_Bsu_+	4178991	4179300	+	6.00624	yybG	72.41
4179065_4179371_Bsu_+	4179065	4179371	+	10.5711	yybG	72.41
4179050_4179398_Bsu_+	4179050	4179398	+	12.5213	yybG	72.41
3421233_3420894_Bsu_-	3421233	3420894	-	0.015	sspJ	72.54
3421165_3420923_Bsu_-	3421165	3420923	-	0.213015	sspJ	72.54
3421143_3420805_Bsu_-	3421143	3420805	-	0.015	sspJ	72.54
3421316_3420988_Bsu_-	3421316	3420988	-	0.015	sspJ	72.54
2308389_2308000_Bsu_-	2308389	2308000	-	0.015	degR	72.61
2308228_2307878_Bsu_-	2308228	2307878	-	0.812224	degR	72.61
3852247_3851923_Bsu_-	3852247	3851923	-	5.65849	ywhD	72.62
3852247_3851955_Bsu_-	3852247	3851955	-	6.26187	ywhD	72.62
3852257_3852023_Bsu_-	3852257	3852023	-	5.56581	ywhD	72.62
1031957_1032262_Bsu_+	1031957	1032262	+	6.79657	plsC	72.67
861649_861354_Bsu_-	861649	861354	-	11.6367	yfkK	72.8
861753_861504_Bsu_-	861753	861504	-	10.0148	yfkK	72.8
3073564_3073381_Bsu_-	3073564	3073381	-	0.586741	ytgP	72.85
3073739_3073394_Bsu_-	3073739	3073394	-	0.992718	ytgP	72.85
3073505_3073265_Bsu_-	3073505	3073265	-	0.015	ytgP	72.85
3073737_3073462_Bsu_-	3073737	3073462	-	2.54448	ytgP	72.85
2135561_2135334_Bsu_-	2135561	2135334	-	0.015	deoD	72.86
4173577_4173857_Bsu_+	4173577	4173857	+	2.74457	yybN	72.98
4173515_4173750_Bsu_+	4173515	4173750	+	0.851924	yybN	72.98
4173472_4173711_Bsu_+	4173472	4173711	+	5.37349	yybN	72.98
4173569_4173850_Bsu_+	4173569	4173850	+	10.289	yybN	72.98
4173525_4173753_Bsu_+	4173525	4173753	+	2.10895	yybN	72.98
1514811_1515079_Bsu_+	1514811	1515079	+	1.25641	ykpB	73.02
1514739_1515036_Bsu_+	1514739	1515036	+	0.744538	ykpB	73.02
2869506_2869306_Bsu_-	2869506	2869306	-	12.9352	ysxE	73.03
2869429_2869106_Bsu_-	2869429	2869106	-	14.2264	ysxE	73.03
2869400_2869050_Bsu_-	2869400	2869050	-	12.4291	ysxE	73.03
2869437_2869249_Bsu_-	2869437	2869249	-	13.2653	ysxE	73.03
735854_736248_Bsu_+	735854	736248	+	6.97402	swrC	73.07
1454763_1454963_Bsu_+	1454763	1454963	+	0.461192	ykvY	73.14
1454743_1454961_Bsu_+	1454743	1454961	+	1.03016	ykvY	73.14
1454655_1454969_Bsu_+	1454655	1454969	+	0.827978	ykvY	73.14
1454652_1454959_Bsu_+	1454652	1454959	+	0.015	ykvY	73.14
1454625_1454899_Bsu_+	1454625	1454899	+	0.558404	ykvY	73.14
1376359_1376687_Bsu_+	1376359	1376687	+	11.5184	ykkB	73.21
1376225_1376600_Bsu_+	1376225	1376600	+	8.24719	ykkB	73.21
1376226_1376600_Bsu_+	1376226	1376600	+	12.0031	ykkB	73.21
1376293_1376640_Bsu_+	1376293	1376640	+	11.2279	ykkB	73.21
1376308_1376707_Bsu_+	1376308	1376707	+	11.8538	ykkB	73.21
1376359_1376677_Bsu_+	1376359	1376677	+	8.39358	ykkB	73.21
3048288_3047950_Bsu_-	3048288	3047950	-	5.54801	murC	73.35
3048302_3047985_Bsu_-	3048302	3047985	-	4.6445	murC	73.35
3048292_3047930_Bsu_-	3048292	3047930	-	6.5574	murC	73.35
3808611_3808246_Bsu_-	3808611	3808246	-	1.18912	fbaA	73.97
3808587_3808267_Bsu_-	3808587	3808267	-	0.440431	fbaA	73.97
2299650_2299302_Bsu_-	2299650	2299302	-	0.930673	ypiP	74.01
2299673_2299333_Bsu_-	2299673	2299333	-	1.86135	ypiP	74.01
1726981_1727219_Bsu_+	1726981	1727219	+	0.601358	proS	74.13
1726851_1727144_Bsu_+	1726851	1727144	+	1.18053	proS	74.13
3403478_3403112_Bsu_-	3403478	3403112	-	0.015	yvrC	74.23
3403507_3403178_Bsu_-	3403507	3403178	-	0.62961	yvrC	74.23
3403483_3403265_Bsu_-	3403483	3403265	-	0.015	yvrC	74.23
2472919_2473232_Bsu_+	2472919	2473232	+	10.5134	yqjU	74.75
2473092_2473312_Bsu_+	2473092	2473312	+	0.015	yqjU	74.75
2473044_2473307_Bsu_+	2473044	2473307	+	12.0671	yqjU	74.75
2472919_2473284_Bsu_+	2472919	2473284	+	10.9386	yqjU	74.75
2472919_2473253_Bsu_+	2472919	2473253	+	9.41173	yqjU	74.75
1611543_1611806_Bsu_+	1611543	1611806	+	0.015	ylmG	74.78
1611621_1612001_Bsu_+	1611621	1612001	+	0.015	ylmG	74.78
530957_530747_Bsu_-	530957	530747	-	1.11681	immR	74.83
530969_530769_Bsu_-	530969	530769	-	0.762566	immR	74.83
530980_530747_Bsu_-	530980	530747	-	5.35714	immR	74.83
530982_530635_Bsu_-	530982	530635	-	5.35411	immR	74.83
531211_530871_Bsu_-	531211	530871	-	0.015	immR	74.83
530964_530639_Bsu_-	530964	530639	-	2.70684	immR	74.83
531240_530855_Bsu_-	531240	530855	-	0.332383	immR	74.83
3379316_3378947_Bsu_-	3379316	3378947	-	4.70348	yusV	74.86
403019_403285_Bsu_+	403019	403285	+	12.5572	srfAD	74.86
3741520_3741852_Bsu_+	3741520	3741852	+	7.97316	ywpF	75.26
3741468_3741797_Bsu_+	3741468	3741797	+	7.28833	ywpF	75.26
877470_877695_Bsu_+	877470	877695	+	9.13251	dusC	75.41
3761949_3761629_Bsu_-	3761949	3761629	-	0.189933	ywnF	75.63
3762224_3761917_Bsu_-	3762224	3761917	-	7.48376	ywnF	75.63
2283709_2283494_Bsu_-	2283709	2283494	-	0.015	yokB	75.66
2283996_2283577_Bsu_-	2283996	2283577	-	0.951714	yokB	75.66
4160901_4161135_Bsu_+	4160901	4161135	+	3.7338	yycB	75.77
4160877_4161191_Bsu_+	4160877	4161191	+	5.31963	yycB	75.77
4160871_4161181_Bsu_+	4160871	4161181	+	5.35289	yycB	75.77
4160840_4161083_Bsu_+	4160840	4161083	+	7.62638	yycB	75.77
4160753_4161091_Bsu_+	4160753	4161091	+	5.05706	yycB	75.77
117663_117949_Bsu_+	117663	117949	+	0.015	secE	75.78
117600_117934_Bsu_+	117600	117934	+	0.536068	secE	75.78
117676_117916_Bsu_+	117676	117916	+	0.249765	secE	75.78
117712_118022_Bsu_+	117712	118022	+	0.921366	secE	75.78
3436954_3436635_Bsu_-	3436954	3436635	-	13.649	yvgT	75.88
3436947_3436708_Bsu_-	3436947	3436708	-	0.015	yvgT	75.88
3436961_3436715_Bsu_-	3436961	3436715	-	0.015	yvgT	75.88
3038067_3037851_Bsu_-	3038067	3037851	-	10.753	ytzK	76.05
3038067_3037755_Bsu_-	3038067	3037755	-	11.6777	ytzK	76.05
3038017_3037714_Bsu_-	3038017	3037714	-	9.58661	ytzK	76.05
3044302_3044077_Bsu_-	3044302	3044077	-	1.30016	ccpA	76.25
3044374_3044064_Bsu_-	3044374	3044064	-	1.00909	ccpA	76.25
3044396_3044048_Bsu_-	3044396	3044048	-	1.00635	ccpA	76.25
3044450_3044087_Bsu_-	3044450	3044087	-	2.41129	ccpA	76.25
2437067_2436775_Bsu_-	2437067	2436775	-	5.06098	lysA	76.36
2437071_2436816_Bsu_-	2437071	2436816	-	3.84678	lysA	76.36
2437075_2436772_Bsu_-	2437075	2436772	-	4.19172	lysA	76.36
2437001_2436767_Bsu_-	2437001	2436767	-	6.77489	lysA	76.36
2437049_2436782_Bsu_-	2437049	2436782	-	10.8992	lysA	76.36
235432_235127_Bsu_-	235432	235127	-	5.63218	ybfE	76.43
235412_235152_Bsu_-	235412	235152	-	0.015	ybfE	76.43
2208942_2208719_Bsu_-	2208942	2208719	-	9.14864	yopL	76.47
2208916_2208686_Bsu_-	2208916	2208686	-	4.66146	yopL	76.47
1666206_1666498_Bsu_+	1666206	1666498	+	0.015	rnc	76.55
1666183_1666512_Bsu_+	1666183	1666512	+	0.755487	rnc	76.55
1666483_1666863_Bsu_+	1666483	1666863	+	0.015	rnc	76.55
1666154_1666500_Bsu_+	1666154	1666500	+	0.450254	rnc	76.55
1666369_1666588_Bsu_+	1666369	1666588	+	1.17307	rnc	76.55
1666472_1666834_Bsu_+	1666472	1666834	+	0.015	rnc	76.55
1666255_1666524_Bsu_+	1666255	1666524	+	1.02108	rnc	76.55
3729476_3729228_Bsu_-	3729476	3729228	-	0.015	ywqF	76.63
3729579_3729423_Bsu_-	3729579	3729423	-	10.6167	ywqF	76.63
3729747_3729404_Bsu_-	3729747	3729404	-	9.97784	ywqF	76.63
839424_839180_Bsu_-	839424	839180	-	2.24501	yflH	76.8
839551_839276_Bsu_-	839551	839276	-	8.58326	yflH	76.8
2311152_2310901_Bsu_-	2311152	2310901	-	8.13674	exoA	76.85
2311015_2310695_Bsu_-	2311015	2310695	-	4.50082	exoA	76.85
1006407_1006705_Bsu_+	1006407	1006705	+	7.03837	glpD	77.4
1006508_1006766_Bsu_+	1006508	1006766	+	0.871655	glpD	77.4
1006366_1006705_Bsu_+	1006366	1006705	+	4.65246	glpD	77.4
1006402_1006759_Bsu_+	1006402	1006759	+	0.757834	glpD	77.4
2365746_2365480_Bsu_-	2365746	2365480	-	2.72334	ypiB	77.47
2366014_2365652_Bsu_-	2366014	2365652	-	2.37824	ypiB	77.47
2365992_2365669_Bsu_-	2365992	2365669	-	3.8924	ypiB	77.47
2365931_2365629_Bsu_-	2365931	2365629	-	7.77966	ypiB	77.47
2365741_2365502_Bsu_-	2365741	2365502	-	1.71199	ypiB	77.47
2361569_2361330_Bsu_-	2361569	2361330	-	3.855	ypjB	77.5
2361619_2361461_Bsu_-	2361619	2361461	-	1.48282	ypjB	77.5
2361757_2361413_Bsu_-	2361757	2361413	-	3.26845	ypjB	77.5
2212662_2212880_Bsu_+	2212662	2212880	+	0.015	yoyH	78.09
2212752_2212986_Bsu_+	2212752	2212986	+	0.015	yoyH	78.09
4167633_4167308_Bsu_-	4167633	4167308	-	13.9945	yybR	78.23
4167828_4167532_Bsu_-	4167828	4167532	-	8.66643	yybR	78.23
4167960_4167573_Bsu_-	4167960	4167573	-	10.8546	yybR	78.23
4036099_4035789_Bsu_-	4036099	4035789	-	3.26596	yxxE	78.54
4035988_4035720_Bsu_-	4035988	4035720	-	0.687266	yxxE	78.54
4036064_4035824_Bsu_-	4036064	4035824	-	12.8852	yxxE	78.54
2692891_2693186_Bsu_+	2692891	2693186	+	12.1197	yqaP	78.72
2692722_2693011_Bsu_+	2692722	2693011	+	7.1132	yqaP	78.72
1613203_1613469_Bsu_+	1613203	1613469	+	11.808	divIVA	78.79
1613205_1613554_Bsu_+	1613205	1613554	+	11.1294	divIVA	78.79
1613287_1613631_Bsu_+	1613287	1613631	+	13.3295	divIVA	78.79
1613109_1613385_Bsu_+	1613109	1613385	+	15.8154	divIVA	78.79
1613163_1613482_Bsu_+	1613163	1613482	+	10.9697	divIVA	78.79
3183477_3183094_Bsu_-	3183477	3183094	-	3.80813	yuaD	78.84
3183320_3183005_Bsu_-	3183320	3183005	-	9.78795	yuaD	78.84
3183316_3183020_Bsu_-	3183316	3183020	-	3.19088	yuaD	78.84
3183273_3182990_Bsu_-	3183273	3182990	-	4.40217	yuaD	78.84
1485075_1485401_Bsu_+	1485075	1485401	+	7.54068	ykzF	78.88
1485333_1485656_Bsu_+	1485333	1485656	+	0.201746	ykzF	78.88
1485276_1485549_Bsu_+	1485276	1485549	+	3.92744	ykzF	78.88
1485242_1485508_Bsu_+	1485242	1485508	+	2.54114	ykzF	78.88
1485209_1485462_Bsu_+	1485209	1485462	+	4.79438	ykzF	78.88
1871922_1872307_Bsu_+	1871922	1872307	+	0.015	nrdF	78.99
592224_591938_Bsu_-	592224	591938	-	0.015	nap	79.1
592237_591973_Bsu_-	592237	591973	-	0.585866	nap	79.1
592314_592002_Bsu_-	592314	592002	-	0.856979	nap	79.1
2568851_2568484_Bsu_-	2568851	2568484	-	1.57577	yqgS	79.29
2568765_2568509_Bsu_-	2568765	2568509	-	0.921677	yqgS	79.29
2568719_2568509_Bsu_-	2568719	2568509	-	1.06052	yqgS	79.29
2568696_2568404_Bsu_-	2568696	2568404	-	1.27866	yqgS	79.29
2568544_2568234_Bsu_-	2568544	2568234	-	0.015	yqgS	79.29
3299398_3299195_Bsu_-	3299398	3299195	-	0.971137	yuiB	79.4
3299458_3299195_Bsu_-	3299458	3299195	-	3.1412	yuiB	79.4
1276166_1276429_Bsu_+	1276166	1276429	+	10.2124	yjdF	79.43
3882269_3881897_Bsu_-	3882269	3881897	-	11.7885	yweA	79.61
3882232_3881901_Bsu_-	3882232	3881901	-	9.30673	yweA	79.61
3388846_3389171_Bsu_+	3388846	3389171	+	9.91611	yuxN	80.46
2984538_2984255_Bsu_-	2984538	2984255	-	1.26648	fxsA	80.52
2984410_2984049_Bsu_-	2984410	2984049	-	1.94093	fxsA	80.52
2984546_2984257_Bsu_-	2984546	2984257	-	1.02674	fxsA	80.52
1219262_1218966_Bsu_-	1219262	1218966	-	11.3622	yjbE	80.6
1219322_1219001_Bsu_-	1219322	1219001	-	1.87566	yjbE	80.6
2678955_2679148_Bsu_+	2678955	2679148	+	6.35721	yqdB	80.7
2678813_2679153_Bsu_+	2678813	2679153	+	0.015	yqdB	80.7
2678763_2679031_Bsu_+	2678763	2679031	+	0.015	yqdB	80.7
2678720_2679018_Bsu_+	2678720	2679018	+	0.015	yqdB	80.7
309034_309406_Bsu_+	309034	309406	+	2.30298	adcA	80.71
309295_309489_Bsu_+	309295	309489	+	0.015	adcA	80.71
309169_309392_Bsu_+	309169	309392	+	2.39411	adcA	80.71
3989700_3989966_Bsu_+	3989700	3989966	+	12.3798	yxkC	80.77
276997_277301_Bsu_+	276997	277301	+	9.29442	ycbJ	80.78
276994_277286_Bsu_+	276994	277286	+	13.5198	ycbJ	80.78
455695_455946_Bsu_+	455695	455946	+	6.58531	ycsD	80.79
455724_456072_Bsu_+	455724	456072	+	8.14877	ycsD	80.79
455671_456068_Bsu_+	455671	456068	+	10.2053	ycsD	80.79
455684_456070_Bsu_+	455684	456070	+	7.6684	ycsD	80.79
455746_456057_Bsu_+	455746	456057	+	0.482688	ycsD	80.79
455746_456065_Bsu_+	455746	456065	+	0.935545	ycsD	80.79
455767_456027_Bsu_+	455767	456027	+	0.321875	ycsD	80.79
3731998_3731747_Bsu_-	3731998	3731747	-	0.736979	ptkA	80.82
3731946_3731638_Bsu_-	3731946	3731638	-	0.494325	ptkA	80.82
3731935_3731633_Bsu_-	3731935	3731633	-	0.015	ptkA	80.82
3731827_3731625_Bsu_-	3731827	3731625	-	0.178689	ptkA	80.82
3731925_3731621_Bsu_-	3731925	3731621	-	0.015	ptkA	80.82
2626274_2625893_Bsu_-	2626274	2625893	-	0.015	dnaK	80.94
3419178_3419559_Bsu_+	3419178	3419559	+	7.79617	fhuD	80.95
3419328_3419560_Bsu_+	3419328	3419560	+	11.2577	fhuD	80.95
3419323_3419647_Bsu_+	3419323	3419647	+	9.20898	fhuD	80.95
1044957_1045217_Bsu_+	1044957	1045217	+	10.7958	dat	81.12
1045160_1045379_Bsu_+	1045160	1045379	+	0.015	dat	81.12
1044971_1045216_Bsu_+	1044971	1045216	+	11.0157	dat	81.12
1049301_1048955_Bsu_-	1049301	1048955	-	9.53316	yheG	81.13
1049186_1049012_Bsu_-	1049186	1049012	-	6.90916	yheG	81.13
1049331_1048951_Bsu_-	1049331	1048951	-	8.19441	yheG	81.13
1049343_1049083_Bsu_-	1049343	1049083	-	3.54643	yheG	81.13
1049375_1049021_Bsu_-	1049375	1049021	-	1.37152	yheG	81.13
1049258_1049028_Bsu_-	1049258	1049028	-	3.25987	yheG	81.13
2290222_2289975_Bsu_-	2290222	2289975	-	7.23527	ypmT	81.33
2290092_2289810_Bsu_-	2290092	2289810	-	1.69094	ypmT	81.33
2290115_2289948_Bsu_-	2290115	2289948	-	8.41379	ypmT	81.33
2290140_2289797_Bsu_-	2290140	2289797	-	2.26168	ypmT	81.33
2290248_2289985_Bsu_-	2290248	2289985	-	2.3866	ypmT	81.33
3591391_3591202_Bsu_-	3591391	3591202	-	7.46373	yvoF	81.55
3797186_3796975_Bsu_-	3797186	3796975	-	1.996	prfA	81.85
3797308_3796949_Bsu_-	3797308	3796949	-	1.13417	prfA	81.85
3797129_3796917_Bsu_-	3797129	3796917	-	0.015	prfA	81.85
3797050_3796758_Bsu_-	3797050	3796758	-	0.015	prfA	81.85
3797281_3796989_Bsu_-	3797281	3796989	-	1.70426	prfA	81.85
3320374_3320118_Bsu_-	3320374	3320118	-	15.6708	lipA	81.9
3320412_3320112_Bsu_-	3320412	3320112	-	13.2311	lipA	81.9
3320362_3320159_Bsu_-	3320362	3320159	-	10.8967	lipA	81.9
1294851_1295121_Bsu_+	1294851	1295121	+	5.85703	yjjA	81.93
1294893_1295261_Bsu_+	1294893	1295261	+	7.273	yjjA	81.93
1294867_1295116_Bsu_+	1294867	1295116	+	4.81202	yjjA	81.93
3193735_3193397_Bsu_-	3193735	3193397	-	9.05312	yubB	82.09
3193652_3193395_Bsu_-	3193652	3193395	-	9.40671	yubB	82.09
3193639_3193311_Bsu_-	3193639	3193311	-	8.08881	yubB	82.09
3193704_3193318_Bsu_-	3193704	3193318	-	7.65046	yubB	82.09
3193713_3193356_Bsu_-	3193713	3193356	-	7.30333	yubB	82.09
4023061_4022818_Bsu_-	4023061	4022818	-	3.14327	yxxG	82.14
4022866_4022545_Bsu_-	4022866	4022545	-	0.563434	yxxG	82.14
4022935_4022641_Bsu_-	4022935	4022641	-	4.98739	yxxG	82.14
4022837_4022601_Bsu_-	4022837	4022601	-	0.015	yxxG	82.14
408522_408191_Bsu_-	408522	408191	-	0.878266	yczE	82.39
408231_407968_Bsu_-	408231	407968	-	0.015	yczE	82.39
408462_408162_Bsu_-	408462	408162	-	1.63435	yczE	82.39
757600_757867_Bsu_+	757600	757867	+	9.57089	yesJ	82.44
757592_757855_Bsu_+	757592	757855	+	8.49325	yesJ	82.44
757490_757708_Bsu_+	757490	757708	+	5.79913	yesJ	82.44
757405_757724_Bsu_+	757405	757724	+	7.1297	yesJ	82.44
757410_757708_Bsu_+	757410	757708	+	11.8437	yesJ	82.44
757465_757716_Bsu_+	757465	757716	+	8.64133	yesJ	82.44
757500_757698_Bsu_+	757500	757698	+	7.59733	yesJ	82.44
757540_757739_Bsu_+	757540	757739	+	7.31127	yesJ	82.44
757567_757818_Bsu_+	757567	757818	+	8.72351	yesJ	82.44
757404_757774_Bsu_+	757404	757774	+	8.21516	yesJ	82.44
757584_757859_Bsu_+	757584	757859	+	7.63016	yesJ	82.44
3183024_3183410_Bsu_+	3183024	3183410	+	13.704	yuaE	82.64
3182989_3183315_Bsu_+	3182989	3183315	+	7.34522	yuaE	82.64
3183026_3183351_Bsu_+	3183026	3183351	+	10.2969	yuaE	82.64
3183144_3183435_Bsu_+	3183144	3183435	+	7.83572	yuaE	82.64
2346390_2346158_Bsu_-	2346390	2346158	-	2.47984	asnC	82.65
3990176_3989901_Bsu_-	3990176	3989901	-	5.99387	galE	82.67
3990092_3989845_Bsu_-	3990092	3989845	-	10.4018	galE	82.67
3990000_3989692_Bsu_-	3990000	3989692	-	12.0429	galE	82.67
3989969_3989703_Bsu_-	3989969	3989703	-	14.6256	galE	82.67
3990047_3989755_Bsu_-	3990047	3989755	-	12.5545	galE	82.67
3861137_3860941_Bsu_-	3861137	3860941	-	1.72996	ywzC	82.73
3861058_3860754_Bsu_-	3861058	3860754	-	0.518518	ywzC	82.73
3861053_3860754_Bsu_-	3861053	3860754	-	1.16428	ywzC	82.73
3361148_3360901_Bsu_-	3361148	3360901	-	5.41482	yuzK	82.86
3361030_3360669_Bsu_-	3361030	3360669	-	0.015	yuzK	82.86
3361030_3360781_Bsu_-	3361030	3360781	-	0.204873	yuzK	82.86
3361079_3360753_Bsu_-	3361079	3360753	-	0.015	yuzK	82.86
3361084_3360776_Bsu_-	3361084	3360776	-	0.015	yuzK	82.86
3361079_3360750_Bsu_-	3361079	3360750	-	0.015	yuzK	82.86
1397513_1397262_Bsu_-	1397513	1397262	-	8.26875	tnrA	82.95
2740041_2740344_Bsu_+	2740041	2740344	+	1.29283	yrpD	83.03
2740242_2740535_Bsu_+	2740242	2740535	+	0.255506	yrpD	83.03
2740094_2740365_Bsu_+	2740094	2740365	+	3.01818	yrpD	83.03
2740153_2740392_Bsu_+	2740153	2740392	+	5.84646	yrpD	83.03
2740051_2740420_Bsu_+	2740051	2740420	+	9.05327	yrpD	83.03
603842_604161_Bsu_+	603842	604161	+	6.90259	ydgD	83.1
603933_604192_Bsu_+	603933	604192	+	3.26324	ydgD	83.1
604013_604351_Bsu_+	604013	604351	+	1.67929	ydgD	83.1
47581_47852_Bsu_+	47581	47852	+	4.40153	metS	83.33
644813_644440_Bsu_-	644813	644440	-	11.2767	ydiF	83.54
644547_644337_Bsu_-	644547	644337	-	13.4542	ydiF	83.54
644612_644367_Bsu_-	644612	644367	-	11.1545	ydiF	83.54
644516_644323_Bsu_-	644516	644323	-	6.59255	ydiF	83.54
1932939_1933136_Bsu_+	1932939	1933136	+	5.82718	yneT	83.58
1933034_1933171_Bsu_+	1933034	1933171	+	9.39413	yneT	83.58
1933054_1933169_Bsu_+	1933054	1933169	+	18.2658	yneT	83.58
1933078_1933254_Bsu_+	1933078	1933254	+	2.25475	yneT	83.58
1933111_1933413_Bsu_+	1933111	1933413	+	0.015	yneT	83.58
3676408_3676100_Bsu_-	3676408	3676100	-	5.00036	tagF	83.78
3676390_3676057_Bsu_-	3676390	3676057	-	6.13888	tagF	83.78
3676186_3675865_Bsu_-	3676186	3675865	-	0.319088	tagF	83.78
3676177_3675877_Bsu_-	3676177	3675877	-	0.015	tagF	83.78
3676134_3675854_Bsu_-	3676134	3675854	-	0.015	tagF	83.78
3853707_3853995_Bsu_+	3853707	3853995	+	0.159544	ywhB	83.98
3853487_3853761_Bsu_+	3853487	3853761	+	0.015	ywhB	83.98
3853677_3853995_Bsu_+	3853677	3853995	+	0.015	ywhB	83.98
3853663_3853909_Bsu_+	3853663	3853909	+	0.513929	ywhB	83.98
3853653_3853934_Bsu_+	3853653	3853934	+	0.015	ywhB	83.98
3853607_3853959_Bsu_+	3853607	3853959	+	0.015	ywhB	83.98
3853462_3853805_Bsu_+	3853462	3853805	+	0.61642	ywhB	83.98
80679_81039_Bsu_+	80679	81039	+	0.015	hslO	84.02
80569_80873_Bsu_+	80569	80873	+	3.32229	hslO	84.02
80601_80920_Bsu_+	80601	80920	+	5.8265	hslO	84.02
80755_80944_Bsu_+	80755	80944	+	0.015	hslO	84.02
2562995_2562767_Bsu_-	2562995	2562767	-	2.71311	rsbRD	84.27
2562931_2562617_Bsu_-	2562931	2562617	-	0.266316	rsbRD	84.27
2563114_2562815_Bsu_-	2563114	2562815	-	1.10841	rsbRD	84.27
35505_35802_Bsu_+	35505	35802	+	11.1837	csfB	84.37
35513_35749_Bsu_+	35513	35749	+	9.8186	csfB	84.37
35608_35882_Bsu_+	35608	35882	+	3.24889	csfB	84.37
35611_35843_Bsu_+	35611	35843	+	5.79287	csfB	84.37
2566165_2565847_Bsu_-	2566165	2565847	-	7.14205	yqgV	84.39
2565910_2565560_Bsu_-	2565910	2565560	-	0.015	yqgV	84.39
2566006_2565766_Bsu_-	2566006	2565766	-	1.94179	yqgV	84.39
2565910_2565661_Bsu_-	2565910	2565661	-	0.015	yqgV	84.39
2565900_2565555_Bsu_-	2565900	2565555	-	0.015	yqgV	84.39
2566015_2565698_Bsu_-	2566015	2565698	-	7.56134	yqgV	84.39
1348439_1348204_Bsu_-	1348439	1348204	-	2.6138	spoIISB	84.46
1348474_1348118_Bsu_-	1348474	1348118	-	13.5621	spoIISB	84.46
1348513_1348345_Bsu_-	1348513	1348345	-	5.61343	spoIISB	84.46
1348541_1348274_Bsu_-	1348541	1348274	-	8.40544	spoIISB	84.46
2053901_2054215_Bsu_+	2053901	2054215	+	2.2663	yobB	84.49
2053976_2054341_Bsu_+	2053976	2054341	+	8.52036	yobB	84.49
2053968_2054167_Bsu_+	2053968	2054167	+	9.37486	yobB	84.49
3901746_3901998_Bsu_+	3901746	3901998	+	10.4965	thiD	84.51
3901478_3901860_Bsu_+	3901478	3901860	+	14.2295	thiD	84.51
2822932_2822752_Bsu_-	2822932	2822752	-	4.9283	apt	84.54
2089191_2089377_Bsu_+	2089191	2089377	+	3.99094	yocD	84.62
2089083_2089296_Bsu_+	2089083	2089296	+	6.15163	yocD	84.62
2089056_2089390_Bsu_+	2089056	2089390	+	4.82075	yocD	84.62
2089222_2089358_Bsu_+	2089222	2089358	+	2.45935	yocD	84.62
3443732_3443416_Bsu_-	3443732	3443416	-	3.83851	copZ	84.69
3443787_3443412_Bsu_-	3443787	3443412	-	4.53649	copZ	84.69
3443756_3443490_Bsu_-	3443756	3443490	-	5.68055	copZ	84.69
3563321_3563657_Bsu_+	3563321	3563657	+	4.59663	yvcT	84.69
3563349_3563628_Bsu_+	3563349	3563628	+	8.75656	yvcT	84.69
3563409_3563635_Bsu_+	3563409	3563635	+	4.78331	yvcT	84.69
3443869_3443540_Bsu_-	3443869	3443540	-	6.20702	copZ	84.69
1905362_1905158_Bsu_-	1905362	1905158	-	0.015	tatAC	84.72
1905421_1905258_Bsu_-	1905421	1905258	-	6.05542	tatAC	84.72
3930923_3930622_Bsu_-	3930923	3930622	-	12.4385	thiE	84.8
3930800_3930521_Bsu_-	3930800	3930521	-	8.69785	thiE	84.8
2678440_2678663_Bsu_+	2678440	2678663	+	0.015	yqdB	84.88
1489495_1489794_Bsu_+	1489495	1489794	+	7.78329	dapH	84.9
1489580_1489804_Bsu_+	1489580	1489804	+	11.6166	dapH	84.9
1489707_1490019_Bsu_+	1489707	1490019	+	0.015	dapH	84.9
3228550_3228318_Bsu_-	3228550	3228318	-	9.69928	yugE	85
3228539_3228266_Bsu_-	3228539	3228266	-	10.1487	yugE	85
3228447_3228240_Bsu_-	3228447	3228240	-	14.1433	yugE	85
3473101_3473353_Bsu_+	3473101	3473353	+	6.76204	yvbH	85.08
3473106_3473375_Bsu_+	3473106	3473375	+	4.68721	yvbH	85.08
3473193_3473481_Bsu_+	3473193	3473481	+	2.22974	yvbH	85.08
1192595_1192759_Bsu_+	1192595	1192759	+	0.015	yitW	85.25
1192583_1192895_Bsu_+	1192583	1192895	+	0.015	yitW	85.25
1192516_1192711_Bsu_+	1192516	1192711	+	8.5248	yitW	85.25
1192493_1192695_Bsu_+	1192493	1192695	+	5.32494	yitW	85.25
1192493_1192632_Bsu_+	1192493	1192632	+	3.03565	yitW	85.25
694495_694787_Bsu_+	694495	694787	+	0.015	guaA	85.27
694455_694649_Bsu_+	694455	694649	+	0.015	guaA	85.27
694411_694650_Bsu_+	694411	694650	+	3.21563	guaA	85.27
1780043_1780383_Bsu_+	1780043	1780383	+	13.8484	mutL	85.34
1780003_1780345_Bsu_+	1780003	1780345	+	14.9832	mutL	85.34
1780199_1780525_Bsu_+	1780199	1780525	+	0.015	mutL	85.34
314695_314983_Bsu_+	314695	314983	+	2.21214	yceF	85.36
314688_315060_Bsu_+	314688	315060	+	3.47724	yceF	85.36
314688_314983_Bsu_+	314688	314983	+	6.68595	yceF	85.36
314469_314885_Bsu_+	314469	314885	+	5.28456	yceF	85.36
314618_314884_Bsu_+	314618	314884	+	6.97233	yceF	85.36
314678_314929_Bsu_+	314678	314929	+	4.58438	yceF	85.36
314727_315056_Bsu_+	314727	315056	+	1.85487	yceF	85.36
314688_314884_Bsu_+	314688	314884	+	7.56085	yceF	85.36
1491113_1491360_Bsu_+	1491113	1491360	+	1.02882	ykuS	85.42
2111848_2111679_Bsu_-	2111848	2111679	-	0.205208	yojO	85.42
2111837_2111613_Bsu_-	2111837	2111613	-	0.180916	yojO	85.42
1491150_1491432_Bsu_+	1491150	1491432	+	13.0837	ykuS	85.42
1491135_1491425_Bsu_+	1491135	1491425	+	9.94752	ykuS	85.42
1491117_1491486_Bsu_+	1491117	1491486	+	0.645654	ykuS	85.42
1491046_1491260_Bsu_+	1491046	1491260	+	2.0464	ykuS	85.42
1491117_1491477_Bsu_+	1491117	1491477	+	1.72307	ykuS	85.42
2431602_2431311_Bsu_-	2431602	2431311	-	16.3333	ypuD	85.45
2431554_2431311_Bsu_-	2431554	2431311	-	11.7772	ypuD	85.45
2431434_2431274_Bsu_-	2431434	2431274	-	15.124	ypuD	85.45
2431503_2431284_Bsu_-	2431503	2431284	-	13.0951	ypuD	85.45
1760511_1760774_Bsu_+	1760511	1760774	+	7.89825	ymfJ	85.54
1760541_1760840_Bsu_+	1760541	1760840	+	0.015	ymfJ	85.54
1431522_1431219_Bsu_-	1431522	1431219	-	15.6032	kinD	85.54
1431520_1431338_Bsu_-	1431520	1431338	-	7.96918	kinD	85.54
1190250_1189982_Bsu_-	1190250	1189982	-	4.53028	yizC	85.57
1190180_1189972_Bsu_-	1190180	1189972	-	4.28415	yizC	85.57
1190170_1189982_Bsu_-	1190170	1189982	-	4.64007	yizC	85.57
1190141_1189826_Bsu_-	1190141	1189826	-	7.7456	yizC	85.57
1190016_1189684_Bsu_-	1190016	1189684	-	0.417902	yizC	85.57
1906319_1906104_Bsu_-	1906319	1906104	-	8.27894	yndB	85.62
1906418_1906180_Bsu_-	1906418	1906180	-	9.34057	yndB	85.62
2302976_2302664_Bsu_-	2302976	2302664	-	8.84391	ypgR	85.67
2302905_2302617_Bsu_-	2302905	2302617	-	8.62147	ypgR	85.67
1536416_1536120_Bsu_-	1536416	1536120	-	9.51714	yktB	85.71
2292472_2292306_Bsu_-	2292472	2292306	-	0.739608	ypmP	85.71
1536368_1536173_Bsu_-	1536368	1536173	-	10.7772	yktB	85.71
2292583_2292287_Bsu_-	2292583	2292287	-	0.361817	ypmP	85.71
616498_616823_Bsu_+	616498	616823	+	11.0122	ydhC	85.74
616376_616613_Bsu_+	616376	616613	+	17.6858	ydhC	85.74
616588_616763_Bsu_+	616588	616763	+	0.015	ydhC	85.74
3384175_3383799_Bsu_-	3384175	3383799	-	11.1681	htrB	85.81
3384148_3383804_Bsu_-	3384148	3383804	-	11.5962	htrB	85.81
3384086_3383865_Bsu_-	3384086	3383865	-	12.739	htrB	85.81
3384096_3383804_Bsu_-	3384096	3383804	-	12.7023	htrB	85.81
3997039_3997258_Bsu_+	3997039	3997258	+	9.49914	yxjJ	85.92
112633_112834_Bsu_+	112633	112834	+	8.86162	gltX	85.93
112540_112885_Bsu_+	112540	112885	+	8.61346	gltX	85.93
112458_112834_Bsu_+	112458	112834	+	1.62824	gltX	85.93
112529_112850_Bsu_+	112529	112850	+	5.55958	gltX	85.93
4104822_4105070_Bsu_+	4104822	4105070	+	10.2497	yxaI	86.02
4104661_4104983_Bsu_+	4104661	4104983	+	11.1521	yxaI	86.02
44662_44941_Bsu_+	44662	44941	+	12.9578	yabC	86.03
44626_44975_Bsu_+	44626	44975	+	10.5571	yabC	86.03
44754_45065_Bsu_+	44754	45065	+	12.0077	yabC	86.03
44754_45067_Bsu_+	44754	45067	+	8.55646	yabC	86.03
44769_45097_Bsu_+	44769	45097	+	11.5436	yabC	86.03
507737_507477_Bsu_-	507737	507477	-	12.4453	ydbP	86.04
507719_507448_Bsu_-	507719	507448	-	15.0644	ydbP	86.04
507863_507544_Bsu_-	507863	507544	-	11.2633	ydbP	86.04
2300437_2300147_Bsu_-	2300437	2300147	-	2.64683	yphP	86.07
2300452_2300158_Bsu_-	2300452	2300158	-	1.62445	yphP	86.07
2300362_2300083_Bsu_-	2300362	2300083	-	2.18916	yphP	86.07
2300426_2300149_Bsu_-	2300426	2300149	-	3.32392	yphP	86.07
486068_486338_Bsu_+	486068	486338	+	0.494247	ydaN	86.12
486073_486434_Bsu_+	486073	486434	+	7.2785	ydaN	86.12
486041_486372_Bsu_+	486041	486372	+	0.42545	ydaN	86.12
486255_486550_Bsu_+	486255	486550	+	1.78689	ydaN	86.12
486061_486338_Bsu_+	486061	486338	+	2.61789	ydaN	86.12
486175_486523_Bsu_+	486175	486523	+	0.015	ydaN	86.12
486162_486518_Bsu_+	486162	486518	+	0.015	ydaN	86.12
3761715_3762026_Bsu_+	3761715	3762026	+	8.33254	ywnG	86.15
3761710_3762002_Bsu_+	3761710	3762002	+	1.76043	ywnG	86.15
3761666_3761901_Bsu_+	3761666	3761901	+	9.5764	ywnG	86.15
3761574_3761827_Bsu_+	3761574	3761827	+	9.36338	ywnG	86.15
3761728_3761993_Bsu_+	3761728	3761993	+	0.015	ywnG	86.15
3761715_3762060_Bsu_+	3761715	3762060	+	11.1434	ywnG	86.15
3761494_3761838_Bsu_+	3761494	3761838	+	10.6235	ywnG	86.15
3514117_3514451_Bsu_+	3514117	3514451	+	0.015	yvfG	86.16
3957076_3957387_Bsu_+	3957076	3957387	+	12.2904	dltE	86.3
3957240_3957413_Bsu_+	3957240	3957413	+	0.176444	dltE	86.3
3957137_3957448_Bsu_+	3957137	3957448	+	12.7241	dltE	86.3
1469779_1470054_Bsu_+	1469779	1470054	+	11.2721	pbpH	86.33
1469870_1470173_Bsu_+	1469870	1470173	+	0.169568	pbpH	86.33
1469880_1470054_Bsu_+	1469880	1470054	+	0.015	pbpH	86.33
1469893_1470053_Bsu_+	1469893	1470053	+	0.015	pbpH	86.33
1269633_1269825_Bsu_+	1269633	1269825	+	6.26653	yjdA	86.33
1269668_1269975_Bsu_+	1269668	1269975	+	0.015	yjdA	86.33
1269680_1270010_Bsu_+	1269680	1270010	+	0.015	yjdA	86.33
3276310_3276069_Bsu_-	3276310	3276069	-	1.85405	yukE	86.37
3276090_3275774_Bsu_-	3276090	3275774	-	0.015	yukE	86.37
3276355_3276062_Bsu_-	3276355	3276062	-	0.763752	yukE	86.37
3276272_3275976_Bsu_-	3276272	3275976	-	0.015	yukE	86.37
428527_428744_Bsu_+	428527	428744	+	0.9974	yclK	86.44
428414_428722_Bsu_+	428414	428722	+	0.487926	yclK	86.44
428391_428772_Bsu_+	428391	428772	+	0.836528	yclK	86.44
428503_428783_Bsu_+	428503	428783	+	0.808723	yclK	86.44
428527_428750_Bsu_+	428527	428750	+	0.015	yclK	86.44
428538_428829_Bsu_+	428538	428829	+	0.480745	yclK	86.44
428488_428729_Bsu_+	428488	428729	+	0.794364	yclK	86.44
428496_428729_Bsu_+	428496	428729	+	0.504939	yclK	86.44
428664_428907_Bsu_+	428664	428907	+	0.015	yclK	86.44
428606_428849_Bsu_+	428606	428849	+	1.35769	yclK	86.44
428614_428892_Bsu_+	428614	428892	+	9.07899	yclK	86.44
3222350_3222132_Bsu_-	3222350	3222132	-	14.1876	yugK	86.46
3222367_3222090_Bsu_-	3222367	3222090	-	3.11241	yugK	86.46
3635128_3634839_Bsu_-	3635128	3634839	-	12.6709	hag	86.47
3635119_3634882_Bsu_-	3635119	3634882	-	16.3798	hag	86.47
3635095_3634807_Bsu_-	3635095	3634807	-	9.97289	hag	86.47
3635026_3634723_Bsu_-	3635026	3634723	-	3.05551	hag	86.47
2027590_2027945_Bsu_+	2027590	2027945	+	7.81415	yoaF	86.5
2281173_2281435_Bsu_+	2281173	2281435	+	9.57263	yokE	86.7
2281227_2281486_Bsu_+	2281227	2281486	+	10.3836	yokE	86.7
1655425_1655682_Bsu_+	1655425	1655682	+	0.536068	spoVM	86.84
1759610_1759941_Bsu_+	1759610	1759941	+	0.015	ymfH	86.85
1759405_1759670_Bsu_+	1759405	1759670	+	0.736941	ymfH	86.85
3926621_3926439_Bsu_-	3926621	3926439	-	0.015	efeN	86.87
2758007_2758383_Bsu_+	2758007	2758383	+	2.24284	yraA	86.88
2757924_2758254_Bsu_+	2757924	2758254	+	7.75887	yraA	86.88
2757898_2758160_Bsu_+	2757898	2758160	+	7.91918	yraA	86.88
2757875_2758222_Bsu_+	2757875	2758222	+	6.56588	yraA	86.88
2758007_2758243_Bsu_+	2758007	2758243	+	0.015	yraA	86.88
2757898_2758237_Bsu_+	2757898	2758237	+	7.66254	yraA	86.88
2757761_2758130_Bsu_+	2757761	2758130	+	9.66836	yraA	86.88
579149_579370_Bsu_+	579149	579370	+	4.89078	ydzO	87.04
578992_579343_Bsu_+	578992	579343	+	0.015	ydzO	87.04
579073_579329_Bsu_+	579073	579329	+	7.88691	ydzO	87.04
3568406_3568743_Bsu_+	3568406	3568743	+	3.56137	yvzJ	87.07
3568396_3568759_Bsu_+	3568396	3568759	+	3.4418	yvzJ	87.07
3568340_3568591_Bsu_+	3568340	3568591	+	1.3474	yvzJ	87.07
3568324_3568590_Bsu_+	3568324	3568590	+	5.05593	yvzJ	87.07
3615156_3614926_Bsu_-	3615156	3614926	-	9.97119	csbA	87.17
3615096_3614887_Bsu_-	3615096	3614887	-	0.542748	csbA	87.17
1515041_1514854_Bsu_-	1515041	1514854	-	9.42003	ampS	87.29
1515043_1514891_Bsu_-	1515043	1514891	-	5.3306	ampS	87.29
1515115_1514919_Bsu_-	1515115	1514919	-	3.09781	ampS	87.29
1515258_1514913_Bsu_-	1515258	1514913	-	6.54812	ampS	87.29
1515120_1514812_Bsu_-	1515120	1514812	-	4.16674	ampS	87.29
1515140_1514868_Bsu_-	1515140	1514868	-	3.47451	ampS	87.29
3610095_3609879_Bsu_-	3610095	3609879	-	6.86329	uvrA	87.42
3610058_3609814_Bsu_-	3610058	3609814	-	0.411132	uvrA	87.42
3610048_3609719_Bsu_-	3610048	3609719	-	0.015	uvrA	87.42
3610297_3609968_Bsu_-	3610297	3609968	-	9.8123	uvrA	87.42
305493_305635_Bsu_+	305493	305635	+	16.2844	rapJ	87.44
305426_305634_Bsu_+	305426	305634	+	17.4796	rapJ	87.44
305375_305622_Bsu_+	305375	305622	+	12.9086	rapJ	87.44
305375_305656_Bsu_+	305375	305656	+	10.8751	rapJ	87.44
305466_305625_Bsu_+	305466	305625	+	13.1849	rapJ	87.44
305563_305810_Bsu_+	305563	305810	+	0.110139	rapJ	87.44
305346_305650_Bsu_+	305346	305650	+	11.3878	rapJ	87.44
305339_305601_Bsu_+	305339	305601	+	11.0071	rapJ	87.44
3863491_3863240_Bsu_-	3863491	3863240	-	3.91229	ywfL	87.45
3863550_3863259_Bsu_-	3863550	3863259	-	12.8965	ywfL	87.45
3863395_3863117_Bsu_-	3863395	3863117	-	0.015	ywfL	87.45
3863430_3863220_Bsu_-	3863430	3863220	-	0.963118	ywfL	87.45
3863577_3863256_Bsu_-	3863577	3863256	-	9.26862	ywfL	87.45
1642580_1642922_Bsu_+	1642580	1642922	+	5.92307	rpoZ	87.48
1642785_1643102_Bsu_+	1642785	1643102	+	0.015	rpoZ	87.48
1642534_1642888_Bsu_+	1642534	1642888	+	4.84415	rpoZ	87.48
1642622_1642877_Bsu_+	1642622	1642877	+	3.99592	rpoZ	87.48
4203369_4203056_Bsu_-	4203369	4203056	-	1.37346	yyzM	87.49
4203183_4202985_Bsu_-	4203183	4202985	-	4.50326	yyzM	87.49
4203163_4202878_Bsu_-	4203163	4202878	-	0.777914	yyzM	87.49
2749551_2749789_Bsu_+	2749551	2749789	+	0.015	yraL	87.5
3135151_3134863_Bsu_-	3135151	3134863	-	11.2592	ytkD	87.61
3135142_3134902_Bsu_-	3135142	3134902	-	13.1515	ytkD	87.61
1263624_1263396_Bsu_-	1263624	1263396	-	0.015	yjcM	87.65
1263639_1263347_Bsu_-	1263639	1263347	-	0.703351	yjcM	87.65
1263890_1263538_Bsu_-	1263890	1263538	-	5.0594	yjcM	87.65
1263723_1263488_Bsu_-	1263723	1263488	-	3.24572	yjcM	87.65
1263645_1263457_Bsu_-	1263645	1263457	-	7.09501	yjcM	87.65
3055413_3055136_Bsu_-	3055413	3055136	-	11.219	ytoP	87.67
3055233_3054967_Bsu_-	3055233	3054967	-	0.015	ytoP	87.67
3055267_3055018_Bsu_-	3055267	3055018	-	8.66323	ytoP	87.67
3055292_3054970_Bsu_-	3055292	3054970	-	6.29667	ytoP	87.67
3055356_3055009_Bsu_-	3055356	3055009	-	8.23787	ytoP	87.67
3055425_3055136_Bsu_-	3055425	3055136	-	7.48629	ytoP	87.67
3052846_3052645_Bsu_-	3052846	3052645	-	11.4204	ytpR	87.83
3052811_3052486_Bsu_-	3052811	3052486	-	0.692779	ytpR	87.83
3053006_3052635_Bsu_-	3053006	3052635	-	9.53111	ytpR	87.83
120778_121134_Bsu_+	120778	121134	+	7.72458	rplL	88.05
120873_121230_Bsu_+	120873	121230	+	9.00796	rplL	88.05
120988_121196_Bsu_+	120988	121196	+	0.317712	rplL	88.05
120914_121240_Bsu_+	120914	121240	+	6.75319	rplL	88.05
120706_121044_Bsu_+	120706	121044	+	7.63684	rplL	88.05
120670_121056_Bsu_+	120670	121056	+	10.2994	rplL	88.05
120904_121140_Bsu_+	120904	121140	+	10.1754	rplL	88.05
2320245_2320028_Bsu_-	2320245	2320028	-	9.78921	ypwA	88.08
2320195_2319978_Bsu_-	2320195	2319978	-	0.645654	ypwA	88.08
3070434_3070131_Bsu_-	3070434	3070131	-	10.7759	ythQ	88.19
3070514_3070165_Bsu_-	3070514	3070165	-	12.2849	ythQ	88.19
3070538_3070144_Bsu_-	3070538	3070144	-	9.3732	ythQ	88.19
3070439_3070137_Bsu_-	3070439	3070137	-	8.44355	ythQ	88.19
3070320_3070097_Bsu_-	3070320	3070097	-	13.9343	ythQ	88.19
2971027_2970713_Bsu_-	2971027	2970713	-	10.6304	coaE	88.21
2971002_2970747_Bsu_-	2971002	2970747	-	8.977	coaE	88.21
2971000_2970648_Bsu_-	2971000	2970648	-	14.6266	coaE	88.21
2970975_2970773_Bsu_-	2970975	2970773	-	9.00015	coaE	88.21
736172_736387_Bsu_+	736172	736387	+	2.79202	swrC	88.21
2970975_2970648_Bsu_-	2970975	2970648	-	12.6242	coaE	88.21
2971173_2970833_Bsu_-	2971173	2970833	-	11.3267	coaE	88.21
514846_515126_Bsu_+	514846	515126	+	2.92372	ydbT	88.27
514803_515078_Bsu_+	514803	515078	+	1.41164	ydbT	88.27
514801_515109_Bsu_+	514801	515109	+	2.33289	ydbT	88.27
514743_515073_Bsu_+	514743	515073	+	11.2534	ydbT	88.27
515013_515261_Bsu_+	515013	515261	+	0.015	ydbT	88.27
3802394_3802155_Bsu_-	3802394	3802155	-	3.23874	tdk	88.32
3802465_3802231_Bsu_-	3802465	3802231	-	12.0911	tdk	88.32
2338714_2339013_Bsu_+	2338714	2339013	+	6.37237	yppF	88.37
2065546_2065316_Bsu_-	2065546	2065316	-	12.8007	yobI	88.46
2065660_2065344_Bsu_-	2065660	2065344	-	17.3816	yobI	88.46
2485781_2485480_Bsu_-	2485781	2485480	-	13.5639	yqjE	88.49
2485776_2485552_Bsu_-	2485776	2485552	-	12.1742	yqjE	88.49
2485754_2485562_Bsu_-	2485754	2485562	-	8.49216	yqjE	88.49
2485732_2485441_Bsu_-	2485732	2485441	-	12.3038	yqjE	88.49
2485703_2485468_Bsu_-	2485703	2485468	-	17.9542	yqjE	88.49
2485702_2485441_Bsu_-	2485702	2485441	-	15.2133	yqjE	88.49
788511_788773_Bsu_+	788511	788773	+	8.93446	yetJ	88.52
788351_788694_Bsu_+	788351	788694	+	10.8649	yetJ	88.52
788635_788941_Bsu_+	788635	788941	+	0.015	yetJ	88.52
788441_788768_Bsu_+	788441	788768	+	11.1943	yetJ	88.52
3631057_3630878_Bsu_-	3631057	3630878	-	0.523786	yvyD	88.55
3631241_3630899_Bsu_-	3631241	3630899	-	1.48908	yvyD	88.55
3631147_3630844_Bsu_-	3631147	3630844	-	0.015	yvyD	88.55
3631057_3630873_Bsu_-	3631057	3630873	-	0.278222	yvyD	88.55
2101936_2102144_Bsu_+	2101936	2102144	+	11.8159	dhaS	88.67
2102109_2102482_Bsu_+	2102109	2102482	+	0.015	dhaS	88.67
2121419_2121747_Bsu_+	2121419	2121747	+	8.79102	rsbRC	88.71
2121623_2121948_Bsu_+	2121623	2121948	+	1.40839	rsbRC	88.71
2930585_2930403_Bsu_-	2930585	2930403	-	3.5806	ysgA	88.71
2287208_2286889_Bsu_-	2287208	2286889	-	9.19724	yppQ	88.74
2287196_2286889_Bsu_-	2287196	2286889	-	10.4459	yppQ	88.74
2287267_2286979_Bsu_-	2287267	2286979	-	8.99864	yppQ	88.74
1318599_1318341_Bsu_-	1318599	1318341	-	1.45445	yjqA	88.74
1318644_1318356_Bsu_-	1318644	1318356	-	3.25102	yjqA	88.74
2287122_2286818_Bsu_-	2287122	2286818	-	2.73957	yppQ	88.74
2287152_2286963_Bsu_-	2287152	2286963	-	1.52425	yppQ	88.74
557947_558261_Bsu_+	557947	558261	+	10.8751	ydzN	88.81
557960_558222_Bsu_+	557960	558222	+	9.26862	ydzN	88.81
558103_558447_Bsu_+	558103	558447	+	0.015	ydzN	88.81
557916_558175_Bsu_+	557916	558175	+	11.3722	ydzN	88.81
2796049_2795754_Bsu_-	2796049	2795754	-	0.693939	yrrL	88.86
2796027_2795772_Bsu_-	2796027	2795772	-	0.311863	yrrL	88.86
2796094_2795774_Bsu_-	2796094	2795774	-	0.015	yrrL	88.86
1570528_1570743_Bsu_+	1570528	1570743	+	11.1247	coaD	88.89
1570558_1570850_Bsu_+	1570558	1570850	+	0.980848	coaD	88.89
1570468_1570720_Bsu_+	1570468	1570720	+	7.75887	coaD	88.89
2600339_2600048_Bsu_-	2600339	2600048	-	15.2336	sigA	88.97
2600401_2600045_Bsu_-	2600401	2600045	-	12.1648	sigA	88.97
2600311_2600009_Bsu_-	2600311	2600009	-	16.0718	sigA	88.97
2600319_2600045_Bsu_-	2600319	2600045	-	11.4407	sigA	88.97
2600407_2600048_Bsu_-	2600407	2600048	-	10.7555	sigA	88.97
2600425_2600156_Bsu_-	2600425	2600156	-	11.5972	sigA	88.97
2600463_2600163_Bsu_-	2600463	2600163	-	12.3579	sigA	88.97
2600297_2600017_Bsu_-	2600297	2600017	-	13.041	sigA	88.97
2600246_2599908_Bsu_-	2600246	2599908	-	10.4018	sigA	88.97
966282_966022_Bsu_-	966282	966022	-	7.39621	ygaO	88.97
966283_965972_Bsu_-	966283	965972	-	11.6024	ygaO	88.97
966285_965992_Bsu_-	966285	965992	-	7.84956	ygaO	88.97
966500_966079_Bsu_-	966500	966079	-	10.1662	ygaO	88.97
2096444_2096162_Bsu_-	2096444	2096162	-	8.49002	yocJ	89
2096346_2096111_Bsu_-	2096346	2096111	-	0.015	yocJ	89
2096310_2096074_Bsu_-	2096310	2096074	-	0.015	yocJ	89
791520_791251_Bsu_-	791520	791251	-	3.58637	yetN	89.04
791529_791323_Bsu_-	791529	791323	-	0.789742	yetN	89.04
791440_791243_Bsu_-	791440	791243	-	0.216792	yetN	89.04
791689_791363_Bsu_-	791689	791363	-	6.38585	yetN	89.04
791689_791414_Bsu_-	791689	791414	-	6.918	yetN	89.04
791720_791409_Bsu_-	791720	791409	-	6.88284	yetN	89.04
791577_791357_Bsu_-	791577	791357	-	5.31775	yetN	89.04
2733030_2732802_Bsu_-	2733030	2732802	-	8.94079	yrdC	89.06
2733049_2732846_Bsu_-	2733049	2732846	-	6.93709	yrdC	89.06
2732961_2732725_Bsu_-	2732961	2732725	-	7.89742	yrdC	89.06
69924_70109_Bsu_+	69924	70109	+	13.5598	yabR	89.11
69850_70082_Bsu_+	69850	70082	+	5.25241	yabR	89.11
69796_70139_Bsu_+	69796	70139	+	10.4949	yabR	89.11
3934062_3934296_Bsu_+	3934062	3934296	+	11.4207	lrgB	89.13
3121661_3121364_Bsu_-	3121661	3121364	-	9.81615	ytpB	89.16
1513979_1514233_Bsu_+	1513979	1514233	+	7.06701	ykpA	89.29
3033667_3033404_Bsu_-	3033667	3033404	-	0.324048	ytrP	89.29
3033735_3033498_Bsu_-	3033735	3033498	-	12.1754	ytrP	89.29
3033757_3033559_Bsu_-	3033757	3033559	-	15.6939	ytrP	89.29
3033759_3033456_Bsu_-	3033759	3033456	-	12.0604	ytrP	89.29
3033874_3033610_Bsu_-	3033874	3033610	-	9.6163	ytrP	89.29
1513813_1514032_Bsu_+	1513813	1514032	+	7.71503	ykpA	89.29
1513977_1514191_Bsu_+	1513977	1514191	+	6.82342	ykpA	89.29
1069855_1070136_Bsu_+	1069855	1070136	+	13.5258	yhaM	89.39
1069896_1070175_Bsu_+	1069896	1070175	+	15.6353	yhaM	89.39
1069917_1070246_Bsu_+	1069917	1070246	+	9.85871	yhaM	89.39
3997649_3997965_Bsu_+	3997649	3997965	+	10.3827	yxjI	89.47
3997904_3998234_Bsu_+	3997904	3998234	+	0.015	yxjI	89.47
3236144_3236427_Bsu_+	3236144	3236427	+	10.8817	yuxK	89.52
3236096_3236394_Bsu_+	3236096	3236394	+	11.0744	yuxK	89.52
4176747_4176945_Bsu_+	4176747	4176945	+	6.13264	yybJ	89.57
4176759_4176976_Bsu_+	4176759	4176976	+	10.2666	yybJ	89.57
4176818_4177039_Bsu_+	4176818	4177039	+	10.2867	yybJ	89.57
4176818_4177180_Bsu_+	4176818	4177180	+	12.6339	yybJ	89.57
968874_969180_Bsu_+	968874	969180	+	11.76	yhbA	89.58
969133_969407_Bsu_+	969133	969407	+	0.015	yhbA	89.58
2841456_2841802_Bsu_+	2841456	2841802	+	0.015	yrzT	89.65
2841379_2841649_Bsu_+	2841379	2841649	+	0.292358	yrzT	89.65
2841218_2841551_Bsu_+	2841218	2841551	+	11.5263	yrzT	89.65
2841210_2841523_Bsu_+	2841210	2841523	+	12.7485	yrzT	89.65
2841331_2841496_Bsu_+	2841331	2841496	+	4.54022	yrzT	89.65
679743_680031_Bsu_+	679743	680031	+	1.65093	ydjM	89.69
679667_679924_Bsu_+	679667	679924	+	6.00855	ydjM	89.69
226002_226301_Bsu_+	226002	226301	+	7.59847	ybdO	89.69
226259_226563_Bsu_+	226259	226563	+	0.015	ybdO	89.69
1421951_1422218_Bsu_+	1421951	1422218	+	10.8517	ogt	89.74
1422025_1422300_Bsu_+	1422025	1422300	+	11.762	ogt	89.74
1422036_1422318_Bsu_+	1422036	1422318	+	12.4422	ogt	89.74
1422056_1422253_Bsu_+	1422056	1422253	+	15.1063	ogt	89.74
3637400_3637120_Bsu_-	3637400	3637120	-	2.73425	flgL	89.75
3637410_3637134_Bsu_-	3637410	3637134	-	11.272	flgL	89.75
3637491_3637215_Bsu_-	3637491	3637215	-	6.72212	flgL	89.75
3637367_3637253_Bsu_-	3637367	3637253	-	0.309527	flgL	89.75
3988851_3988667_Bsu_-	3988851	3988667	-	8.91615	galE	89.76
2826932_2826745_Bsu_-	2826932	2826745	-	2.44411	secDF	89.83
2827050_2826837_Bsu_-	2827050	2826837	-	9.07249	secDF	89.83
2827055_2826802_Bsu_-	2827055	2826802	-	0.015	secDF	89.83
2826885_2826591_Bsu_-	2826885	2826591	-	0.015	secDF	89.83
3060407_3060204_Bsu_-	3060407	3060204	-	0.538602	ytmP	89.87
3060511_3060267_Bsu_-	3060511	3060267	-	10.7906	ytmP	89.87
2636261_2635917_Bsu_-	2636261	2635917	-	11.8661	holA	89.9
2636257_2636018_Bsu_-	2636257	2636018	-	10.178	holA	89.9
2636148_2635811_Bsu_-	2636148	2635811	-	21.2368	holA	89.9
2636250_2635916_Bsu_-	2636250	2635916	-	10.9111	holA	89.9
680670_680989_Bsu_+	680670	680989	+	11.2233	ydjN	89.95
680783_681096_Bsu_+	680783	681096	+	10.5085	ydjN	89.95
680559_680950_Bsu_+	680559	680950	+	10.9257	ydjN	89.95
680791_681083_Bsu_+	680791	681083	+	9.69761	ydjN	89.95
3606830_3606624_Bsu_-	3606830	3606624	-	10.7333	yvlD	89.98
3606843_3606486_Bsu_-	3606843	3606486	-	6.96735	yvlD	89.98
3606898_3606610_Bsu_-	3606898	3606610	-	8.89863	yvlD	89.98
1041189_1040816_Bsu_-	1041189	1040816	-	4.9284	yheN	90
1041048_1040760_Bsu_-	1041048	1040760	-	5.81573	yheN	90
1040945_1040712_Bsu_-	1040945	1040712	-	7.60597	yheN	90
1040897_1040604_Bsu_-	1040897	1040604	-	12.4804	yheN	90
1040954_1040759_Bsu_-	1040954	1040759	-	6.14244	yheN	90
1040964_1040713_Bsu_-	1040964	1040713	-	7.69838	yheN	90
789640_789977_Bsu_+	789640	789977	+	0.015	yetK	90
789419_789730_Bsu_+	789419	789730	+	7.13128	yetK	90
1040967_1040751_Bsu_-	1040967	1040751	-	7.62743	yheN	90
2401208_2400893_Bsu_-	2401208	2400893	-	9.09809	ypdA	90.02
3306995_3306776_Bsu_-	3306995	3306776	-	0.138271	yutK	90.07
1315607_1315866_Bsu_+	1315607	1315866	+	0.015	yjoB	90.19
3257660_3257434_Bsu_-	3257660	3257434	-	10.6347	yuxH	90.24
3257641_3257396_Bsu_-	3257641	3257396	-	9.91411	yuxH	90.24
3257660_3257481_Bsu_-	3257660	3257481	-	11.2261	yuxH	90.24
452575_452934_Bsu_+	452575	452934	+	9.27407	mtlD	90.33
3574642_3574260_Bsu_-	3574642	3574260	-	9.5707	cwlO	90.37
3574629_3574270_Bsu_-	3574629	3574270	-	10.7716	cwlO	90.37
3574629_3574308_Bsu_-	3574629	3574308	-	10.9218	cwlO	90.37
3574440_3574159_Bsu_-	3574440	3574159	-	9.07908	cwlO	90.37
3574414_3574161_Bsu_-	3574414	3574161	-	8.49548	cwlO	90.37
3574387_3574181_Bsu_-	3574387	3574181	-	7.72021	cwlO	90.37
3574377_3574084_Bsu_-	3574377	3574084	-	4.02328	cwlO	90.37
3574338_3574159_Bsu_-	3574338	3574159	-	0.015	cwlO	90.37
3121471_3121625_Bsu_+	3121471	3121625	+	12.2023	ytqB	90.51
2451611_2451252_Bsu_-	2451611	2451252	-	1.57565	mleA	90.55
2451632_2451303_Bsu_-	2451632	2451303	-	6.00691	mleA	90.55
3298540_3298778_Bsu_+	3298540	3298778	+	14.8726	yuiD	90.57
3298423_3298730_Bsu_+	3298423	3298730	+	9.78442	yuiD	90.57
3298355_3298664_Bsu_+	3298355	3298664	+	2.11466	yuiD	90.57
3298355_3298605_Bsu_+	3298355	3298605	+	11.9126	yuiD	90.57
1768667_1769060_Bsu_+	1768667	1769060	+	8.72241	ymdA	90.6
1768831_1769146_Bsu_+	1768831	1769146	+	12.1652	ymdA	90.6
1768826_1769139_Bsu_+	1768826	1769139	+	11.3197	ymdA	90.6
1768810_1769042_Bsu_+	1768810	1769042	+	7.75322	ymdA	90.6
1768861_1768992_Bsu_+	1768861	1768992	+	5.15491	ymdA	90.6
1618770_1619105_Bsu_+	1618770	1619105	+	10.8585	pyrR	90.62
1618702_1618982_Bsu_+	1618702	1618982	+	8.48154	pyrR	90.62
1618579_1618980_Bsu_+	1618579	1618980	+	10.1488	pyrR	90.62
1618720_1618982_Bsu_+	1618720	1618982	+	12.9161	pyrR	90.62
64495_64749_Bsu_+	64495	64749	+	9.4696	spoVT	90.63
64527_64856_Bsu_+	64527	64856	+	12.0163	spoVT	90.63
64534_64841_Bsu_+	64534	64841	+	9.0178	spoVT	90.63
64568_64868_Bsu_+	64568	64868	+	10.0736	spoVT	90.63
64573_64803_Bsu_+	64573	64803	+	8.17739	spoVT	90.63
64666_65000_Bsu_+	64666	65000	+	7.34443	spoVT	90.63
64421_64784_Bsu_+	64421	64784	+	8.45671	spoVT	90.63
64520_64841_Bsu_+	64520	64841	+	8.49863	spoVT	90.63
64421_64734_Bsu_+	64421	64734	+	10.5695	spoVT	90.63
64421_64746_Bsu_+	64421	64746	+	12.2145	spoVT	90.63
1736593_1736939_Bsu_+	1736593	1736939	+	4.46149	rbfA	90.64
1736661_1737026_Bsu_+	1736661	1737026	+	1.9358	rbfA	90.64
1736813_1737091_Bsu_+	1736813	1737091	+	0.587187	rbfA	90.64
1736827_1736944_Bsu_+	1736827	1736944	+	0.015	rbfA	90.64
319046_319353_Bsu_+	319046	319353	+	5.09056	yceI	90.69
318906_319237_Bsu_+	318906	319237	+	2.41894	yceI	90.69
319165_319376_Bsu_+	319165	319376	+	0.015	yceI	90.69
319071_319353_Bsu_+	319071	319353	+	1.71218	yceI	90.69
319073_319428_Bsu_+	319073	319428	+	0.867168	yceI	90.69
319086_319347_Bsu_+	319086	319347	+	0.015	yceI	90.69
319141_319331_Bsu_+	319141	319331	+	1.91253	yceI	90.69
811382_811603_Bsu_+	811382	811603	+	0.296605	yfmR	90.86
811457_811749_Bsu_+	811457	811749	+	0.015	yfmR	90.86
811245_811532_Bsu_+	811245	811532	+	1.1202	yfmR	90.86
811410_811693_Bsu_+	811410	811693	+	0.66135	yfmR	90.86
811245_811550_Bsu_+	811245	811550	+	0.951714	yfmR	90.86
2879716_2880048_Bsu_+	2879716	2880048	+	13.188	ysxD	90.88
2851263_2851561_Bsu_+	2851263	2851561	+	0.015	nadR	90.91
2851168_2851420_Bsu_+	2851168	2851420	+	13.1191	nadR	90.91
2851170_2851493_Bsu_+	2851170	2851493	+	11.5231	nadR	90.91
2851170_2851503_Bsu_+	2851170	2851503	+	9.65241	nadR	90.91
2851228_2851461_Bsu_+	2851228	2851461	+	2.10392	nadR	90.91
2851168_2851369_Bsu_+	2851168	2851369	+	2.54309	nadR	90.91
2851170_2851487_Bsu_+	2851170	2851487	+	8.97065	nadR	90.91
2449874_2449642_Bsu_-	2449874	2449642	-	9.87846	fur	90.94
3819210_3819404_Bsu_+	3819210	3819404	+	0.336031	ywjC	90.97
3819157_3819460_Bsu_+	3819157	3819460	+	11.8228	ywjC	90.97
3819107_3819429_Bsu_+	3819107	3819429	+	8.04375	ywjC	90.97
3818940_3819246_Bsu_+	3818940	3819246	+	10.9226	ywjC	90.97
3067520_3067270_Bsu_-	3067520	3067270	-	10.4026	ytjP	91.04
3067540_3067257_Bsu_-	3067540	3067257	-	12.2011	ytjP	91.04
3067604_3067318_Bsu_-	3067604	3067318	-	10.599	ytjP	91.04
3067649_3067323_Bsu_-	3067649	3067323	-	13.0675	ytjP	91.04
3935551_3935862_Bsu_+	3935551	3935862	+	12.019	ywbE	91.11
3935768_3935963_Bsu_+	3935768	3935963	+	2.32368	ywbE	91.11
3935636_3935926_Bsu_+	3935636	3935926	+	11.6927	ywbE	91.11
3935636_3935862_Bsu_+	3935636	3935862	+	10.5589	ywbE	91.11
3935624_3935918_Bsu_+	3935624	3935918	+	7.00371	ywbE	91.11
3129303_3128947_Bsu_-	3129303	3128947	-	0.143248	ytmB	91.23
3129230_3128910_Bsu_-	3129230	3128910	-	0.015	ytmB	91.23
3129360_3129092_Bsu_-	3129360	3129092	-	0.015	ytmB	91.23
3129353_3129109_Bsu_-	3129353	3129109	-	0.015	ytmB	91.23
3015101_3014844_Bsu_-	3015101	3014844	-	0.901283	ackA	91.34
3015249_3014984_Bsu_-	3015249	3014984	-	11.7907	ackA	91.34
3015255_3014974_Bsu_-	3015255	3014974	-	9.55826	ackA	91.34
3015299_3015004_Bsu_-	3015299	3015004	-	12.536	ackA	91.34
3279197_3279574_Bsu_+	3279197	3279574	+	11.8599	ald	91.37
3279275_3279543_Bsu_+	3279275	3279543	+	1.13435	ald	91.37
3279339_3279585_Bsu_+	3279339	3279585	+	2.0836	ald	91.37
3279392_3279692_Bsu_+	3279392	3279692	+	0.201746	ald	91.37
732103_731729_Bsu_-	732103	731729	-	11.1278	yerO	91.38
732051_731721_Bsu_-	732051	731721	-	12.3992	yerO	91.38
1430955_1431184_Bsu_+	1430955	1431184	+	0.725925	spo0E	91.38
1430957_1431246_Bsu_+	1430957	1431246	+	1.46392	spo0E	91.38
731949_731709_Bsu_-	731949	731709	-	0.015	yerO	91.38
732138_731880_Bsu_-	732138	731880	-	12.6347	yerO	91.38
1430856_1431239_Bsu_+	1430856	1431239	+	6.74299	spo0E	91.38
1430866_1431198_Bsu_+	1430866	1431198	+	6.58385	spo0E	91.38
817210_817457_Bsu_+	817210	817457	+	13.1905	yfmL	91.43
817195_817401_Bsu_+	817195	817401	+	9.44589	yfmL	91.43
817091_817321_Bsu_+	817091	817321	+	10.6869	yfmL	91.43
2337000_2336710_Bsu_-	2337000	2336710	-	6.21224	ypqE	91.47
2337032_2336710_Bsu_-	2337032	2336710	-	3.77073	ypqE	91.47
2337090_2336769_Bsu_-	2337090	2336769	-	8.96291	ypqE	91.47
2337090_2336841_Bsu_-	2337090	2336841	-	6.05154	ypqE	91.47
3457909_3458217_Bsu_+	3457909	3458217	+	3.56677	yvaP	91.55
3684971_3684708_Bsu_-	3684971	3684708	-	9.28768	lytD	91.63
409288_409053_Bsu_-	409288	409053	-	13.6104	tcyC	91.64
409252_408934_Bsu_-	409252	408934	-	14.9321	tcyC	91.64
409301_409067_Bsu_-	409301	409067	-	9.29371	tcyC	91.64
409385_409060_Bsu_-	409385	409060	-	11.7297	tcyC	91.64
409464_409101_Bsu_-	409464	409101	-	4.89365	tcyC	91.64
3455210_3454955_Bsu_-	3455210	3454955	-	15.8835	secG	91.71
3455215_3454940_Bsu_-	3455215	3454940	-	13.1017	secG	91.71
3455077_3454831_Bsu_-	3455077	3454831	-	0.19872	secG	91.71
3025490_3025267_Bsu_-	3025490	3025267	-	7.37399	sspA	91.74
3025614_3025329_Bsu_-	3025614	3025329	-	8.34859	sspA	91.74
3025501_3025272_Bsu_-	3025501	3025272	-	10.3219	sspA	91.74
2905830_2905485_Bsu_-	2905830	2905485	-	12.9224	sdhB	91.82
2905721_2905434_Bsu_-	2905721	2905434	-	6.00513	sdhB	91.82
2905579_2905303_Bsu_-	2905579	2905303	-	12.8801	sdhB	91.82
2905615_2905262_Bsu_-	2905615	2905262	-	12.5754	sdhB	91.82
2905629_2905405_Bsu_-	2905629	2905405	-	12.4222	sdhB	91.82
2905679_2905433_Bsu_-	2905679	2905433	-	7.71424	sdhB	91.82
2905709_2905489_Bsu_-	2905709	2905489	-	11.5648	sdhB	91.82
2905825_2905489_Bsu_-	2905825	2905489	-	12.0835	sdhB	91.82
2905779_2905486_Bsu_-	2905779	2905486	-	12.3121	sdhB	91.82
2542314_2542625_Bsu_+	2542314	2542625	+	9.50381	yqhP	91.88
2542217_2542549_Bsu_+	2542217	2542549	+	8.95076	yqhP	91.88
2542382_2542701_Bsu_+	2542382	2542701	+	9.43082	yqhP	91.88
3124429_3124076_Bsu_-	3124429	3124076	-	9.46052	ytnA	91.94
726031_726327_Bsu_+	726031	726327	+	0.015	yerI	91.97
725861_726136_Bsu_+	725861	726136	+	10.3577	yerI	91.97
725788_726112_Bsu_+	725788	726112	+	12.7037	yerI	91.97
725877_726083_Bsu_+	725877	726083	+	9.93959	yerI	91.97
3045412_3045076_Bsu_-	3045412	3045076	-	0.107475	aroA	91.99
3045530_3045237_Bsu_-	3045530	3045237	-	0.015	aroA	91.99
1674001_1674289_Bsu_+	1674001	1674289	+	0.963981	ylqC	92
1673921_1674257_Bsu_+	1673921	1674257	+	0.670084	ylqC	92
3434466_3434157_Bsu_-	3434466	3434157	-	9.20306	helD	92.03
3434466_3434253_Bsu_-	3434466	3434253	-	7.40541	helD	92.03
3434387_3434158_Bsu_-	3434387	3434158	-	12.2156	helD	92.03
3434526_3434280_Bsu_-	3434526	3434280	-	12.2918	helD	92.03
150235_150498_Bsu_+	150235	150498	+	1.06152	rplQ	92.05
150341_150544_Bsu_+	150341	150544	+	0.257405	rplQ	92.05
3029633_3029838_Bsu_+	3029633	3029838	+	12.8936	braB	92.05
3029583_3029961_Bsu_+	3029583	3029961	+	10.2746	braB	92.05
3029583_3029810_Bsu_+	3029583	3029810	+	8.28299	braB	92.05
150211_150473_Bsu_+	150211	150473	+	7.71794	rplQ	92.05
150117_150411_Bsu_+	150117	150411	+	8.39037	rplQ	92.05
150128_150413_Bsu_+	150128	150413	+	8.399	rplQ	92.05
2926985_2927330_Bsu_+	2926985	2927330	+	3.27485	rnhC	92.08
2926756_2927037_Bsu_+	2926756	2927037	+	13.2953	rnhC	92.08
4035607_4035757_Bsu_+	4035607	4035757	+	9.19462	yxiO	92.08
4035606_4035919_Bsu_+	4035606	4035919	+	10.1715	yxiO	92.08
4035595_4035912_Bsu_+	4035595	4035912	+	8.93873	yxiO	92.08
4035448_4035791_Bsu_+	4035448	4035791	+	11.3914	yxiO	92.08
4035446_4035700_Bsu_+	4035446	4035700	+	9.63387	yxiO	92.08
4035434_4035745_Bsu_+	4035434	4035745	+	11.4941	yxiO	92.08
2926733_2927019_Bsu_+	2926733	2927019	+	17.1244	rnhC	92.08
4035370_4035753_Bsu_+	4035370	4035753	+	12.4501	yxiO	92.08
4035367_4035726_Bsu_+	4035367	4035726	+	9.54363	yxiO	92.08
2926811_2927120_Bsu_+	2926811	2927120	+	12.2144	rnhC	92.08
2926811_2927160_Bsu_+	2926811	2927160	+	10.0181	rnhC	92.08
2926904_2927100_Bsu_+	2926904	2927100	+	11.3068	rnhC	92.08
4035607_4035866_Bsu_+	4035607	4035866	+	7.69718	yxiO	92.08
4169923_4169681_Bsu_-	4169923	4169681	-	11.8195	yybI	92.12
4063744_4063496_Bsu_-	4063744	4063496	-	10.2806	yxeH	92.12
4169916_4169591_Bsu_-	4169916	4169591	-	11.3055	yybI	92.12
4063832_4063559_Bsu_-	4063832	4063559	-	14.7394	yxeH	92.12
4169854_4169568_Bsu_-	4169854	4169568	-	12.8099	yybI	92.12
4063801_4063511_Bsu_-	4063801	4063511	-	12.8919	yxeH	92.12
4063807_4063565_Bsu_-	4063807	4063565	-	9.88408	yxeH	92.12
4063679_4063410_Bsu_-	4063679	4063410	-	12.0743	yxeH	92.12
3459671_3459937_Bsu_+	3459671	3459937	+	0.909617	yvaQ	92.13
3459561_3459882_Bsu_+	3459561	3459882	+	4.78919	yvaQ	92.13
972830_972549_Bsu_-	972830	972549	-	6.33413	cspB	92.13
972846_972493_Bsu_-	972846	972493	-	11.0722	cspB	92.13
3459802_3460161_Bsu_+	3459802	3460161	+	0.383283	yvaQ	92.13
973153_972801_Bsu_-	973153	972801	-	12.6303	cspB	92.13
3259679_3259254_Bsu_-	3259679	3259254	-	1.22032	yueK	92.14
3259571_3259268_Bsu_-	3259571	3259268	-	2.26964	yueK	92.14
3259670_3259347_Bsu_-	3259670	3259347	-	12.3196	yueK	92.14
3259452_3259132_Bsu_-	3259452	3259132	-	0.402051	yueK	92.14
2265237_2265017_Bsu_-	2265237	2265017	-	8.93938	bdbB	92.16
2265347_2265054_Bsu_-	2265347	2265054	-	8.86047	bdbB	92.16
2265210_2264928_Bsu_-	2265210	2264928	-	1.47298	bdbB	92.16
2460271_2459991_Bsu_-	2460271	2459991	-	0.015	yqkE	92.16
4068161_4068352_Bsu_+	4068161	4068352	+	0.856729	yxeB	92.16
2265149_2264926_Bsu_-	2265149	2264926	-	0.015	bdbB	92.16
4068161_4068458_Bsu_+	4068161	4068458	+	4.63304	yxeB	92.16
273977_274185_Bsu_+	273977	274185	+	0.30727	ycbG	92.16
4068017_4068214_Bsu_+	4068017	4068214	+	7.32442	yxeB	92.16
4068057_4068426_Bsu_+	4068057	4068426	+	11.8998	yxeB	92.16
4068091_4068352_Bsu_+	4068091	4068352	+	12.3481	yxeB	92.16
4068160_4068421_Bsu_+	4068160	4068421	+	3.08398	yxeB	92.16
2265196_2264957_Bsu_-	2265196	2264957	-	7.59132	bdbB	92.16
3541387_3541659_Bsu_+	3541387	3541659	+	12.8124	yvdT	92.19
3541237_3541624_Bsu_+	3541237	3541624	+	11.655	yvdT	92.19
3541242_3541624_Bsu_+	3541242	3541624	+	12.5706	yvdT	92.19
3541315_3541611_Bsu_+	3541315	3541611	+	8.38925	yvdT	92.19
3541415_3541718_Bsu_+	3541415	3541718	+	14.6939	yvdT	92.19
2843187_2842971_Bsu_-	2843187	2842971	-	8.40573	yrbC	92.24
2843140_2842819_Bsu_-	2843140	2842819	-	10.3604	yrbC	92.24
2843404_2843069_Bsu_-	2843404	2843069	-	0.227423	yrbC	92.24
2843078_2842940_Bsu_-	2843078	2842940	-	0.015	yrbC	92.24
3252383_3252730_Bsu_+	3252383	3252730	+	0.015	mrpG	92.25
3252266_3252506_Bsu_+	3252266	3252506	+	10.494	mrpG	92.25
3197868_3198077_Bsu_+	3197868	3198077	+	15.6188	yulF	92.31
3197867_3198105_Bsu_+	3197867	3198105	+	15.7632	yulF	92.31
179787_179536_Bsu_-	179787	179536	-	11.4092	ybbA	92.31
3197866_3198166_Bsu_+	3197866	3198166	+	12.9781	yulF	92.31
3197675_3198044_Bsu_+	3197675	3198044	+	11.2464	yulF	92.31
179589_179292_Bsu_-	179589	179292	-	0.18223	ybbA	92.31
179609_179394_Bsu_-	179609	179394	-	0.260674	ybbA	92.31
179647_179320_Bsu_-	179647	179320	-	8.58485	ybbA	92.31
179676_179326_Bsu_-	179676	179326	-	13.2304	ybbA	92.31
179676_179404_Bsu_-	179676	179404	-	16.6473	ybbA	92.31
3197816_3198044_Bsu_+	3197816	3198044	+	10.3624	yulF	92.31
179719_179353_Bsu_-	179719	179353	-	11.2978	ybbA	92.31
179778_179443_Bsu_-	179778	179443	-	12.181	ybbA	92.31
2965856_2965489_Bsu_-	2965856	2965489	-	0.594664	nrdR	92.31
2965677_2965422_Bsu_-	2965677	2965422	-	0.015	nrdR	92.31
4205590_4205236_Bsu_-	4205590	4205236	-	11.2063	parB	92.41
4205571_4205247_Bsu_-	4205571	4205247	-	10.5942	parB	92.41
4205599_4205334_Bsu_-	4205599	4205334	-	9.91231	parB	92.41
4205837_4205498_Bsu_-	4205837	4205498	-	9.05381	parB	92.41
1378448_1378634_Bsu_+	1378448	1378634	+	0.157382	purU	92.49
1378233_1378544_Bsu_+	1378233	1378544	+	7.38811	purU	92.49
1378154_1378493_Bsu_+	1378154	1378493	+	1.78085	purU	92.49
1378403_1378594_Bsu_+	1378403	1378594	+	14.761	purU	92.49
1283169_1282854_Bsu_-	1283169	1282854	-	0.015	yjfB	92.54
1283335_1283119_Bsu_-	1283335	1283119	-	0.239805	yjfB	92.54
1283225_1283014_Bsu_-	1283225	1283014	-	0.485568	yjfB	92.54
1283209_1283011_Bsu_-	1283209	1283011	-	0.564973	yjfB	92.54
1283242_1282933_Bsu_-	1283242	1282933	-	1.06418	yjfB	92.54
2424808_2424461_Bsu_-	2424808	2424461	-	12.7335	ypuI	92.58
2424808_2424444_Bsu_-	2424808	2424444	-	12.6596	ypuI	92.58
2424826_2424564_Bsu_-	2424826	2424564	-	11.6906	ypuI	92.58
2424786_2424474_Bsu_-	2424786	2424474	-	15.3747	ypuI	92.58
3796049_3795808_Bsu_-	3796049	3795808	-	14.2417	ywkF	92.59
3796033_3795667_Bsu_-	3796033	3795667	-	10.9475	ywkF	92.59
3795898_3795679_Bsu_-	3795898	3795679	-	9.72572	ywkF	92.59
3796018_3795737_Bsu_-	3796018	3795737	-	10.7469	ywkF	92.59
3795910_3795667_Bsu_-	3795910	3795667	-	0.53822	ywkF	92.59
945090_944845_Bsu_-	945090	944845	-	13.9204	ygzB	92.62
944990_944740_Bsu_-	944990	944740	-	13.5465	ygzB	92.62
945099_944806_Bsu_-	945099	944806	-	12.2422	ygzB	92.62
945104_944806_Bsu_-	945104	944806	-	10.2906	ygzB	92.62
945128_944887_Bsu_-	945128	944887	-	7.92504	ygzB	92.62
945053_944752_Bsu_-	945053	944752	-	12.955	ygzB	92.62
945027_944780_Bsu_-	945027	944780	-	14.5988	ygzB	92.62
945074_944821_Bsu_-	945074	944821	-	14.9057	ygzB	92.62
1076799_1076448_Bsu_-	1076799	1076448	-	11.2922	hinT	92.66
1076617_1076393_Bsu_-	1076617	1076393	-	5.85195	hinT	92.66
1076521_1076332_Bsu_-	1076521	1076332	-	0.015	hinT	92.66
1518011_1518335_Bsu_+	1518011	1518335	+	2.95156	abh	92.71
2138945_2138582_Bsu_-	2138945	2138582	-	5.79344	yozE	92.77
2138973_2138631_Bsu_-	2138973	2138631	-	2.79946	yozE	92.77
2139085_2138814_Bsu_-	2139085	2138814	-	2.89056	yozE	92.77
2139006_2138778_Bsu_-	2139006	2138778	-	11.7096	yozE	92.77
4215442_4215116_Bsu_-	4215442	4215116	-	2.36549	rpmH	92.86
3743324_3743070_Bsu_-	3743324	3743070	-	8.96126	mscL	92.86
3743458_3743188_Bsu_-	3743458	3743188	-	9.86348	mscL	92.86
3743474_3743144_Bsu_-	3743474	3743144	-	9.88325	mscL	92.86
3743479_3743186_Bsu_-	3743479	3743186	-	7.77815	mscL	92.86
4215448_4215163_Bsu_-	4215448	4215163	-	0.808723	rpmH	92.86
4215261_4215009_Bsu_-	4215261	4215009	-	11.4212	rpmH	92.86
4215378_4215106_Bsu_-	4215378	4215106	-	9.52447	rpmH	92.86
4215249_4214936_Bsu_-	4215249	4214936	-	0.015	rpmH	92.86
4215236_4214903_Bsu_-	4215236	4214903	-	0.015	rpmH	92.86
2393866_2393492_Bsu_-	2393866	2393492	-	11.0801	fni	92.86
2393768_2393502_Bsu_-	2393768	2393502	-	10.8774	fni	92.86
2393748_2393524_Bsu_-	2393748	2393524	-	11.7119	fni	92.86
2393714_2393372_Bsu_-	2393714	2393372	-	10.6547	fni	92.86
3847155_3847371_Bsu_+	3847155	3847371	+	8.9667	phrF	92.89
3847223_3847465_Bsu_+	3847223	3847465	+	12.6169	phrF	92.89
3847093_3847450_Bsu_+	3847093	3847450	+	11.6049	phrF	92.89
3847205_3847465_Bsu_+	3847205	3847465	+	9.83483	phrF	92.89
3847190_3847519_Bsu_+	3847190	3847519	+	12.5292	phrF	92.89
3847107_3847465_Bsu_+	3847107	3847465	+	9.9525	phrF	92.89
3847215_3847440_Bsu_+	3847215	3847440	+	8.54908	phrF	92.89
3576265_3575977_Bsu_-	3576265	3575977	-	0.792243	yvcD	92.9
3576169_3575917_Bsu_-	3576169	3575917	-	0.015	yvcD	92.9
3576492_3576115_Bsu_-	3576492	3576115	-	10.93	yvcD	92.9
3856811_3856282_Bsu_-	3856811	3856282	-	0.293594	mmr	92.98
3856868_3856277_Bsu_-	3856868	3856277	-	14.1486	mmr	92.98
3856957_3856411_Bsu_-	3856957	3856411	-	11.9288	mmr	92.98
2909294_2909603_Bsu_+	2909294	2909603	+	12.6786	yslB	92.99
3937522_3937838_Bsu_+	3937522	3937838	+	12.3977	ywbC	92.99
3937443_3937687_Bsu_+	3937443	3937687	+	8.11188	ywbC	92.99
3937438_3937677_Bsu_+	3937438	3937677	+	10.6178	ywbC	92.99
2909312_2909583_Bsu_+	2909312	2909583	+	9.80055	yslB	92.99
3937388_3937679_Bsu_+	3937388	3937679	+	4.67904	ywbC	92.99
3937352_3937640_Bsu_+	3937352	3937640	+	9.50114	ywbC	92.99
2909493_2909781_Bsu_+	2909493	2909781	+	0.015	yslB	92.99
1083266_1083058_Bsu_-	1083266	1083058	-	3.44009	yhgC	93.07
1083207_1083040_Bsu_-	1083207	1083040	-	0.015	yhgC	93.07
1083325_1083017_Bsu_-	1083325	1083017	-	1.50463	yhgC	93.07
1083388_1083151_Bsu_-	1083388	1083151	-	13.2877	yhgC	93.07
1083377_1083068_Bsu_-	1083377	1083068	-	4.06279	yhgC	93.07
3318134_3317824_Bsu_-	3318134	3317824	-	11.3768	yutF	93.12
3318276_3317971_Bsu_-	3318276	3317971	-	8.82064	yutF	93.12
3318001_3317780_Bsu_-	3318001	3317780	-	0.015	yutF	93.12
4147569_4147280_Bsu_-	4147569	4147280	-	3.53025	htrC	93.17
4147700_4147529_Bsu_-	4147700	4147529	-	1.44299	htrC	93.17
4147705_4147360_Bsu_-	4147705	4147360	-	11.4478	htrC	93.17
1770177_1770418_Bsu_+	1770177	1770418	+	10.8003	spoVS	93.17
4147827_4147477_Bsu_-	4147827	4147477	-	12.9935	htrC	93.17
4147792_4147502_Bsu_-	4147792	4147502	-	14.7362	htrC	93.17
4147707_4147384_Bsu_-	4147707	4147384	-	10.1202	htrC	93.17
3448436_3448085_Bsu_-	3448436	3448085	-	10.6295	yvaD	93.18
2719077_2718781_Bsu_-	2719077	2718781	-	12.4811	yrkA	93.19
2719063_2718867_Bsu_-	2719063	2718867	-	7.5418	yrkA	93.19
2719063_2718805_Bsu_-	2719063	2718805	-	9.80897	yrkA	93.19
2718999_2718799_Bsu_-	2718999	2718799	-	1.93463	yrkA	93.19
2718954_2718771_Bsu_-	2718954	2718771	-	4.86667	yrkA	93.19
2718896_2718654_Bsu_-	2718896	2718654	-	0.015	yrkA	93.19
491376_491044_Bsu_-	491376	491044	-	0.015	mntH	93.2
491300_491001_Bsu_-	491300	491001	-	0.464215	mntH	93.2
491246_490974_Bsu_-	491246	490974	-	0.015	mntH	93.2
491203_490977_Bsu_-	491203	490977	-	0.015	mntH	93.2
491127_490900_Bsu_-	491127	490900	-	0.015	mntH	93.2
869260_869507_Bsu_+	869260	869507	+	9.48629	yfjT	93.21
869289_869570_Bsu_+	869289	869570	+	11.4819	yfjT	93.21
869375_869705_Bsu_+	869375	869705	+	9.70628	yfjT	93.21
869312_869616_Bsu_+	869312	869616	+	9.59315	yfjT	93.21
1483450_1483691_Bsu_+	1483450	1483691	+	8.49622	ykuI	93.3
1483527_1483758_Bsu_+	1483527	1483758	+	14.819	ykuI	93.3
2851278_2850896_Bsu_-	2851278	2850896	-	0.015	pheA	93.38
2851344_2851146_Bsu_-	2851344	2851146	-	4.10723	pheA	93.38
2851426_2851143_Bsu_-	2851426	2851143	-	7.67048	pheA	93.38
2851452_2851188_Bsu_-	2851452	2851188	-	10.2258	pheA	93.38
2851494_2851208_Bsu_-	2851494	2851208	-	2.69833	pheA	93.38
2851506_2851151_Bsu_-	2851506	2851151	-	7.07311	pheA	93.38
2851530_2851224_Bsu_-	2851530	2851224	-	7.59991	pheA	93.38
3765370_3765720_Bsu_+	3765370	3765720	+	2.56918	ywnC	93.47
3765341_3765527_Bsu_+	3765341	3765527	+	10.4409	ywnC	93.47
3765336_3765659_Bsu_+	3765336	3765659	+	9.37071	ywnC	93.47
3765239_3765566_Bsu_+	3765239	3765566	+	9.71412	ywnC	93.47
1351361_1351145_Bsu_-	1351361	1351145	-	0.015	ykbA	93.48
1351472_1351214_Bsu_-	1351472	1351214	-	6.07973	ykbA	93.48
1351565_1351289_Bsu_-	1351565	1351289	-	11.6921	ykbA	93.48
1351537_1351308_Bsu_-	1351537	1351308	-	8.61537	ykbA	93.48
195865_196096_Bsu_+	195865	196096	+	8.67271	rsiW	93.54
195917_196251_Bsu_+	195917	196251	+	0.512904	rsiW	93.54
195919_196211_Bsu_+	195919	196211	+	0.504365	rsiW	93.54
196045_196304_Bsu_+	196045	196304	+	0.526904	rsiW	93.54
223024_223309_Bsu_+	223024	223309	+	5.32712	ybdK	93.57
223047_223279_Bsu_+	223047	223279	+	1.53689	ybdK	93.57
223022_223287_Bsu_+	223022	223287	+	2.56743	ybdK	93.57
223003_223280_Bsu_+	223003	223280	+	2.87635	ybdK	93.57
222968_223292_Bsu_+	222968	223292	+	2.39963	ybdK	93.57
223070_223317_Bsu_+	223070	223317	+	2.47979	ybdK	93.57
223024_223251_Bsu_+	223024	223251	+	2.45413	ybdK	93.57
1148195_1148522_Bsu_+	1148195	1148522	+	17.338	yisB	93.65
1148207_1148509_Bsu_+	1148207	1148509	+	13.375	yisB	93.65
1148260_1148528_Bsu_+	1148260	1148528	+	10.8313	yisB	93.65
1148328_1148519_Bsu_+	1148328	1148519	+	11.8638	yisB	93.65
1148392_1148566_Bsu_+	1148392	1148566	+	10.6339	yisB	93.65
1148291_1148631_Bsu_+	1148291	1148631	+	11.2928	yisB	93.65
475372_475682_Bsu_+	475372	475682	+	11.886	ydaH	93.66
475490_475815_Bsu_+	475490	475815	+	13.2841	ydaH	93.66
475504_475701_Bsu_+	475504	475701	+	10.0551	ydaH	93.66
475506_475730_Bsu_+	475506	475730	+	13.2547	ydaH	93.66
475525_475822_Bsu_+	475525	475822	+	12.8232	ydaH	93.66
475551_475782_Bsu_+	475551	475782	+	0.015	ydaH	93.66
475449_475739_Bsu_+	475449	475739	+	9.17317	ydaH	93.66
475441_475785_Bsu_+	475441	475785	+	11.9234	ydaH	93.66
475321_475682_Bsu_+	475321	475682	+	12.4912	ydaH	93.66
179389_179675_Bsu_+	179389	179675	+	10.5443	ybaS	93.69
179593_179881_Bsu_+	179593	179881	+	0.015	ybaS	93.69
3911609_3911302_Bsu_-	3911609	3911302	-	8.06583	nfrA	93.71
3911495_3911158_Bsu_-	3911495	3911158	-	8.30967	nfrA	93.71
1011929_1011674_Bsu_-	1011929	1011674	-	11.5263	lytF	93.72
1011923_1011653_Bsu_-	1011923	1011653	-	11.6184	lytF	93.72
1011869_1011567_Bsu_-	1011869	1011567	-	10.8711	lytF	93.72
1011908_1011565_Bsu_-	1011908	1011565	-	13.6637	lytF	93.72
1011822_1011495_Bsu_-	1011822	1011495	-	12.8098	lytF	93.72
1011764_1011407_Bsu_-	1011764	1011407	-	0.015	lytF	93.72
1011960_1011615_Bsu_-	1011960	1011615	-	10.9819	lytF	93.72
1011908_1011594_Bsu_-	1011908	1011594	-	12.2661	lytF	93.72
1011971_1011565_Bsu_-	1011971	1011565	-	6.9962	lytF	93.72
1012132_1011737_Bsu_-	1012132	1011737	-	15.3385	lytF	93.72
1011986_1011653_Bsu_-	1011986	1011653	-	12.14	lytF	93.72
2660389_2660684_Bsu_+	2660389	2660684	+	2.88474	phrE	93.73
2660392_2660699_Bsu_+	2660392	2660699	+	2.98137	phrE	93.73
2660500_2660811_Bsu_+	2660500	2660811	+	0.015	phrE	93.73
2460274_2460633_Bsu_+	2460274	2460633	+	7.93129	yqkF	93.85
3239324_3239510_Bsu_+	3239324	3239510	+	9.76501	yufM	93.85
3239467_3239714_Bsu_+	3239467	3239714	+	4.08642	yufM	93.85
2460077_2460425_Bsu_+	2460077	2460425	+	12.795	yqkF	93.85
3239473_3239631_Bsu_+	3239473	3239631	+	1.34172	yufM	93.85
2460110_2460312_Bsu_+	2460110	2460312	+	8.54079	yqkF	93.85
2460079_2460406_Bsu_+	2460079	2460406	+	17.1105	yqkF	93.85
3379005_3378679_Bsu_-	3379005	3378679	-	12.9508	yusU	93.88
504968_505306_Bsu_+	504968	505306	+	5.60071	ydbL	93.88
3378897_3378558_Bsu_-	3378897	3378558	-	12.5437	yusU	93.88
3378938_3378719_Bsu_-	3378938	3378719	-	9.68059	yusU	93.88
3378916_3378558_Bsu_-	3378916	3378558	-	11.1033	yusU	93.88
3378786_3378506_Bsu_-	3378786	3378506	-	0.015	yusU	93.88
3378853_3378645_Bsu_-	3378853	3378645	-	11.0805	yusU	93.88
3378884_3378653_Bsu_-	3378884	3378653	-	15.8401	yusU	93.88
3378862_3378652_Bsu_-	3378862	3378652	-	11.1882	yusU	93.88
3378862_3378601_Bsu_-	3378862	3378601	-	7.98453	yusU	93.88
944810_945230_Bsu_+	944810	945230	+	10.9607	perR	93.95
944820_945157_Bsu_+	944820	945157	+	12.6275	perR	93.95
944825_945026_Bsu_+	944825	945026	+	10.4661	perR	93.95
944856_945073_Bsu_+	944856	945073	+	19.8527	perR	93.95
944849_945176_Bsu_+	944849	945176	+	11.4284	perR	93.95
944856_945052_Bsu_+	944856	945052	+	12.2317	perR	93.95
944951_945254_Bsu_+	944951	945254	+	1.85818	perR	93.95
1743792_1744129_Bsu_+	1743792	1744129	+	11.4614	mlpA	94.03
1743755_1744071_Bsu_+	1743755	1744071	+	9.99614	mlpA	94.03
1743740_1744064_Bsu_+	1743740	1744064	+	13.9717	mlpA	94.03
1743710_1744092_Bsu_+	1743710	1744092	+	12.3864	mlpA	94.03
1743637_1743889_Bsu_+	1743637	1743889	+	13.8115	mlpA	94.03
1743805_1744071_Bsu_+	1743805	1744071	+	12.4042	mlpA	94.03
1743632_1744039_Bsu_+	1743632	1744039	+	11.9504	mlpA	94.03
2015662_2015938_Bsu_+	2015662	2015938	+	15.5892	gltC	94.05
2015547_2015757_Bsu_+	2015547	2015757	+	12.2739	gltC	94.05
2015532_2015842_Bsu_+	2015532	2015842	+	8.62304	gltC	94.05
2015515_2015848_Bsu_+	2015515	2015848	+	10.1554	gltC	94.05
2388971_2388729_Bsu_-	2388971	2388729	-	0.179111	gpsA	94.09
3436709_3436946_Bsu_+	3436709	3436946	+	11.7759	yvgO	94.09
3436686_3436946_Bsu_+	3436686	3436946	+	12.8393	yvgO	94.09
3436627_3436909_Bsu_+	3436627	3436909	+	11.2829	yvgO	94.09
2389201_2388861_Bsu_-	2389201	2388861	-	13.0654	gpsA	94.09
2389193_2388864_Bsu_-	2389193	2388864	-	9.76763	gpsA	94.09
2389080_2388823_Bsu_-	2389080	2388823	-	0.36568	gpsA	94.09
2389031_2388668_Bsu_-	2389031	2388668	-	2.48833	gpsA	94.09
2389012_2388775_Bsu_-	2389012	2388775	-	0.015	gpsA	94.09
3436769_3437019_Bsu_+	3436769	3437019	+	13.498	yvgO	94.09
3436709_3436964_Bsu_+	3436709	3436964	+	11.5104	yvgO	94.09
3950897_3950635_Bsu_-	3950897	3950635	-	14.8427	menA	94.12
3695981_3696300_Bsu_+	3695981	3696300	+	12.7161	ywtE	94.12
3950921_3950574_Bsu_-	3950921	3950574	-	11.2995	menA	94.12
3950921_3950625_Bsu_-	3950921	3950625	-	10.8177	menA	94.12
3950946_3950619_Bsu_-	3950946	3950619	-	11.244	menA	94.12
3696186_3696487_Bsu_+	3696186	3696487	+	10.1808	ywtE	94.12
3696146_3696471_Bsu_+	3696146	3696471	+	11.6799	ywtE	94.12
3696099_3696342_Bsu_+	3696099	3696342	+	8.47675	ywtE	94.12
3696091_3696348_Bsu_+	3696091	3696348	+	13.737	ywtE	94.12
3696080_3696433_Bsu_+	3696080	3696433	+	11.1918	ywtE	94.12
3696069_3696311_Bsu_+	3696069	3696311	+	18.0164	ywtE	94.12
3236309_3236097_Bsu_-	3236309	3236097	-	1.52202	yufK	94.18
3236428_3236113_Bsu_-	3236428	3236113	-	9.22539	yufK	94.18
340598_340890_Bsu_+	340598	340890	+	0.015	aroK	94.19
340417_340737_Bsu_+	340417	340737	+	13.2469	aroK	94.19
340414_340737_Bsu_+	340414	340737	+	10.8926	aroK	94.19
340412_340694_Bsu_+	340412	340694	+	12.2849	aroK	94.19
2367953_2367715_Bsu_-	2367953	2367715	-	2.31668	aroE	94.2
2367938_2367559_Bsu_-	2367938	2367559	-	0.015	aroE	94.2
1414404_1414060_Bsu_-	1414404	1414060	-	11.0232	ykrK	94.22
3759035_3759350_Bsu_+	3759035	3759350	+	16.2735	bcrC	94.22
1414394_1414031_Bsu_-	1414394	1414031	-	12.5756	ykrK	94.22
3758957_3759335_Bsu_+	3758957	3759335	+	10.1909	bcrC	94.22
1414301_1414049_Bsu_-	1414301	1414049	-	12.7865	ykrK	94.22
3758881_3759192_Bsu_+	3758881	3759192	+	3.47765	bcrC	94.22
3758983_3759273_Bsu_+	3758983	3759273	+	10.4283	bcrC	94.22
3758978_3759221_Bsu_+	3758978	3759221	+	11.1474	bcrC	94.22
3758978_3759251_Bsu_+	3758978	3759251	+	12.3628	bcrC	94.22
1414278_1414055_Bsu_-	1414278	1414055	-	9.95721	ykrK	94.22
1414394_1414034_Bsu_-	1414394	1414034	-	10.3656	ykrK	94.22
3758978_3759350_Bsu_+	3758978	3759350	+	11.0634	bcrC	94.22
924042_924298_Bsu_+	924042	924298	+	0.355348	yfhC	94.25
924092_924263_Bsu_+	924092	924263	+	6.34897	yfhC	94.25
924106_924242_Bsu_+	924106	924242	+	11.6811	yfhC	94.25
1526378_1526049_Bsu_-	1526378	1526049	-	13.4863	defB	94.27
1526479_1526124_Bsu_-	1526479	1526124	-	8.01309	defB	94.27
1526180_1525905_Bsu_-	1526180	1525905	-	1.06928	defB	94.27
2952020_2951749_Bsu_-	2952020	2951749	-	9.12375	ysdA	94.31
2951971_2951632_Bsu_-	2951971	2951632	-	11.8763	ysdA	94.31
2951969_2951685_Bsu_-	2951969	2951685	-	13.2174	ysdA	94.31
2951925_2951660_Bsu_-	2951925	2951660	-	11.7013	ysdA	94.31
2951925_2951587_Bsu_-	2951925	2951587	-	9.8428	ysdA	94.31
3072604_3072802_Bsu_+	3072604	3072802	+	8.8237	ytzE	94.36
3072632_3072943_Bsu_+	3072632	3072943	+	11.876	ytzE	94.36
3072643_3072944_Bsu_+	3072643	3072944	+	12.0903	ytzE	94.36
3072642_3072896_Bsu_+	3072642	3072896	+	10.4954	ytzE	94.36
3072565_3072781_Bsu_+	3072565	3072781	+	12.6726	ytzE	94.36
3072676_3073006_Bsu_+	3072676	3073006	+	10.6374	ytzE	94.36
2913213_2912895_Bsu_-	2913213	2912895	-	11.8045	trxA	94.46
2913219_2912883_Bsu_-	2913219	2912883	-	7.76909	trxA	94.46
2913168_2912955_Bsu_-	2913168	2912955	-	9.32052	trxA	94.46
1474502_1474726_Bsu_+	1474502	1474726	+	8.87038	cheV	94.46
1474442_1474760_Bsu_+	1474442	1474760	+	9.04776	cheV	94.46
1474291_1474572_Bsu_+	1474291	1474572	+	13.0679	cheV	94.46
2913168_2912793_Bsu_-	2913168	2912793	-	7.16699	trxA	94.46
2913135_2912971_Bsu_-	2913135	2912971	-	11.5391	trxA	94.46
2913093_2912799_Bsu_-	2913093	2912799	-	0.701749	trxA	94.46
2913074_2912801_Bsu_-	2913074	2912801	-	5.49037	trxA	94.46
2913204_2912911_Bsu_-	2913204	2912911	-	7.68949	trxA	94.46
3474231_3473929_Bsu_-	3474231	3473929	-	13.5121	yvbJ	94.55
3474174_3473901_Bsu_-	3474174	3473901	-	8.48774	yvbJ	94.55
3474161_3473947_Bsu_-	3474161	3473947	-	12.7686	yvbJ	94.55
3474179_3473989_Bsu_-	3474179	3473989	-	9.71954	yvbJ	94.55
3648593_3648817_Bsu_+	3648593	3648817	+	2.16593	yvhJ	94.57
211426_211773_Bsu_+	211426	211773	+	0.015	ybzH	94.57
211489_211763_Bsu_+	211489	211763	+	0.015	ybzH	94.57
211543_211783_Bsu_+	211543	211783	+	0.015	ybzH	94.57
211754_212087_Bsu_+	211754	212087	+	8.21709	ybzH	94.57
3648539_3648726_Bsu_+	3648539	3648726	+	10.8181	yvhJ	94.57
3648504_3648668_Bsu_+	3648504	3648668	+	10.4235	yvhJ	94.57
3648444_3648738_Bsu_+	3648444	3648738	+	14.4498	yvhJ	94.57
3148877_3148542_Bsu_-	3148877	3148542	-	0.015	menB	94.58
3148891_3148545_Bsu_-	3148891	3148545	-	10.983	menB	94.58
3149110_3148737_Bsu_-	3149110	3148737	-	10.7214	menB	94.58
2054266_2054035_Bsu_-	2054266	2054035	-	0.213101	xynA	94.59
2054154_2053967_Bsu_-	2054154	2053967	-	0.0947224	xynA	94.59
2054250_2054041_Bsu_-	2054250	2054041	-	8.30993	xynA	94.59
2054276_2053969_Bsu_-	2054276	2053969	-	0.015	xynA	94.59
3029875_3029582_Bsu_-	3029875	3029582	-	9.76719	ezrA	94.6
3029732_3029398_Bsu_-	3029732	3029398	-	11.6526	ezrA	94.6
3029745_3029452_Bsu_-	3029745	3029452	-	10.2147	ezrA	94.6
3029749_3029405_Bsu_-	3029749	3029405	-	11.4163	ezrA	94.6
3029774_3029584_Bsu_-	3029774	3029584	-	11.7616	ezrA	94.6
3029774_3029650_Bsu_-	3029774	3029650	-	5.24753	ezrA	94.6
3029811_3029579_Bsu_-	3029811	3029579	-	8.22229	ezrA	94.6
1739030_1739335_Bsu_+	1739030	1739335	+	11.386	rpsO	94.61
1739135_1739431_Bsu_+	1739135	1739431	+	1.01181	rpsO	94.61
3789306_3789019_Bsu_-	3789306	3789019	-	0.559749	glyA	94.62
3789407_3789134_Bsu_-	3789407	3789134	-	15.5753	glyA	94.62
3789256_3789049_Bsu_-	3789256	3789049	-	0.015	glyA	94.62
3789217_3788953_Bsu_-	3789217	3788953	-	0.337639	glyA	94.62
2637256_2637564_Bsu_+	2637256	2637564	+	0.466006	yqzM	94.63
2637360_2637651_Bsu_+	2637360	2637651	+	5.60908	yqzM	94.63
3217711_3217366_Bsu_-	3217711	3217366	-	11.5161	yugP	94.67
3217586_3217235_Bsu_-	3217586	3217235	-	11.1851	yugP	94.67
3217551_3217251_Bsu_-	3217551	3217251	-	12.5922	yugP	94.67
3217744_3217437_Bsu_-	3217744	3217437	-	15.7144	yugP	94.67
3217601_3217274_Bsu_-	3217601	3217274	-	10.5004	yugP	94.67
3217678_3217319_Bsu_-	3217678	3217319	-	11.7666	yugP	94.67
3217542_3217230_Bsu_-	3217542	3217230	-	12.8176	yugP	94.67
3217496_3217230_Bsu_-	3217496	3217230	-	15.5974	yugP	94.67
55629_55835_Bsu_+	55629	55835	+	11.1681	yabJ	94.76
55572_55765_Bsu_+	55572	55765	+	14.2951	yabJ	94.76
3625800_3625548_Bsu_-	3625800	3625548	-	1.03965	cccB	94.77
3625871_3625664_Bsu_-	3625871	3625664	-	14.4144	cccB	94.77
3625731_3625459_Bsu_-	3625731	3625459	-	0.015	cccB	94.77
1499549_1499762_Bsu_+	1499549	1499762	+	10.8804	moaD	94.79
2507092_2507342_Bsu_+	2507092	2507342	+	1.83537	yqzF	94.8
2507179_2507445_Bsu_+	2507179	2507445	+	13.62	yqzF	94.8
2507281_2507619_Bsu_+	2507281	2507619	+	0.015	yqzF	94.8
3772387_3772108_Bsu_-	3772387	3772108	-	10.8835	moaA	94.83
3308607_3308318_Bsu_-	3308607	3308318	-	11.4473	yuzB	94.83
3772403_3772180_Bsu_-	3772403	3772180	-	9.95972	moaA	94.83
3308495_3308195_Bsu_-	3308495	3308195	-	2.74906	yuzB	94.83
3308509_3308245_Bsu_-	3308509	3308245	-	4.1312	yuzB	94.83
3772426_3772138_Bsu_-	3772426	3772138	-	6.6495	moaA	94.83
2086222_2085940_Bsu_-	2086222	2085940	-	14.659	yozB	94.85
2086075_2085879_Bsu_-	2086075	2085879	-	10.5228	yozB	94.85
2086128_2085889_Bsu_-	2086128	2085889	-	10.965	yozB	94.85
2086137_2085824_Bsu_-	2086137	2085824	-	15.8401	yozB	94.85
3687685_3687381_Bsu_-	3687685	3687381	-	8.25918	yvyI	94.87
2461787_2461532_Bsu_-	2461787	2461532	-	10.8154	yqkC	94.89
2461838_2461559_Bsu_-	2461838	2461559	-	9.65609	yqkC	94.89
1511962_1511724_Bsu_-	1511962	1511724	-	11.7702	ykoA	94.92
1512008_1511723_Bsu_-	1512008	1511723	-	12.1804	ykoA	94.92
1511990_1511723_Bsu_-	1511990	1511723	-	7.27309	ykoA	94.92
1511979_1511763_Bsu_-	1511979	1511763	-	10.1044	ykoA	94.92
4121332_4121009_Bsu_-	4121332	4121009	-	0.650567	bglA	94.97
4121316_4121049_Bsu_-	4121316	4121049	-	0.449825	bglA	94.97
4121230_4120924_Bsu_-	4121230	4120924	-	0.465019	bglA	94.97
4121216_4120869_Bsu_-	4121216	4120869	-	0.496359	bglA	94.97
4121301_4120983_Bsu_-	4121301	4120983	-	0.542892	bglA	94.97
988335_988571_Bsu_+	988335	988571	+	11.8499	tcyP	95.08
988102_988463_Bsu_+	988102	988463	+	12.6749	tcyP	95.08
988251_988571_Bsu_+	988251	988571	+	9.78323	tcyP	95.08
988246_988583_Bsu_+	988246	988583	+	9.93779	tcyP	95.08
988236_988571_Bsu_+	988236	988571	+	10.4756	tcyP	95.08
988188_988561_Bsu_+	988188	988561	+	11.9883	tcyP	95.08
988388_988652_Bsu_+	988388	988652	+	0.015	tcyP	95.08
988260_988606_Bsu_+	988260	988606	+	9.63044	tcyP	95.08
614721_614986_Bsu_+	614721	614986	+	12.6233	ydgK	95.1
614786_614982_Bsu_+	614786	614982	+	11.8599	ydgK	95.1
614834_615015_Bsu_+	614834	615015	+	2.66316	ydgK	95.1
614745_615051_Bsu_+	614745	615051	+	13.312	ydgK	95.1
2855041_2854742_Bsu_-	2855041	2854742	-	14.081	rpmA	95.11
2854903_2854588_Bsu_-	2854903	2854588	-	1.2279	rpmA	95.11
2855077_2854742_Bsu_-	2855077	2854742	-	10.4235	rpmA	95.11
2854903_2854600_Bsu_-	2854903	2854600	-	0.765811	rpmA	95.11
478704_478899_Bsu_+	478704	478899	+	3.90883	topB	95.11
478650_478852_Bsu_+	478650	478852	+	10.4727	topB	95.11
478639_478956_Bsu_+	478639	478956	+	10.4781	topB	95.11
478618_478861_Bsu_+	478618	478861	+	14.5942	topB	95.11
478588_478889_Bsu_+	478588	478889	+	19.0952	topB	95.11
2855104_2854755_Bsu_-	2855104	2854755	-	11.8402	rpmA	95.11
1536157_1536403_Bsu_+	1536157	1536403	+	11.8522	yktA	95.12
1536134_1536472_Bsu_+	1536134	1536472	+	8.27856	yktA	95.12
1536009_1536331_Bsu_+	1536009	1536331	+	11.9295	yktA	95.12
51276_51641_Bsu_+	51276	51641	+	15.5565	ksgA	95.13
51232_51570_Bsu_+	51232	51570	+	12.7422	ksgA	95.13
51487_51732_Bsu_+	51487	51732	+	0.597728	ksgA	95.13
1042921_1042536_Bsu_-	1042921	1042536	-	10.5371	nhaC	95.16
1042966_1042695_Bsu_-	1042966	1042695	-	11.8125	nhaC	95.16
1042966_1042635_Bsu_-	1042966	1042635	-	12.2145	nhaC	95.16
3265671_3265304_Bsu_-	3265671	3265304	-	11.3221	yueD	95.17
3146376_3146117_Bsu_-	3146376	3146117	-	11.5054	menC	95.18
2591425_2591128_Bsu_-	2591425	2591128	-	11.8412	zur	95.19
2591437_2591189_Bsu_-	2591437	2591189	-	13.2274	zur	95.19
2591439_2591297_Bsu_-	2591439	2591297	-	11.6994	zur	95.19
2591473_2591302_Bsu_-	2591473	2591302	-	3.72783	zur	95.19
2591514_2591189_Bsu_-	2591514	2591189	-	11.5928	zur	95.19
1471989_1471666_Bsu_-	1471989	1471666	-	11.0041	patA	95.2
1471889_1471666_Bsu_-	1471889	1471666	-	17.6167	patA	95.2
3400605_3400391_Bsu_-	3400605	3400391	-	11.8951	yvqK	95.22
4087779_4087959_Bsu_+	4087779	4087959	+	12.2653	yxcD	95.22
4087794_4088064_Bsu_+	4087794	4088064	+	0.015	yxcD	95.22
4087722_4088053_Bsu_+	4087722	4088053	+	10.3368	yxcD	95.22
4087779_4088030_Bsu_+	4087779	4088030	+	10.9598	yxcD	95.22
475826_475507_Bsu_-	475826	475507	-	11.8334	ydzA	95.24
2880103_2879764_Bsu_-	2880103	2879764	-	12.5402	engB	95.27
2879919_2879653_Bsu_-	2879919	2879653	-	2.23361	engB	95.27
2880006_2879688_Bsu_-	2880006	2879688	-	10.2483	engB	95.27
2880101_2879779_Bsu_-	2880101	2879779	-	12.9381	engB	95.27
2879886_2879595_Bsu_-	2879886	2879595	-	0.200453	engB	95.27
1931665_1931383_Bsu_-	1931665	1931383	-	9.79674	yneR	95.29
1931829_1931492_Bsu_-	1931829	1931492	-	10.7739	yneR	95.29
3788442_3788103_Bsu_-	3788442	3788103	-	0.015	upp	95.32
3788760_3788377_Bsu_-	3788760	3788377	-	13.1464	upp	95.32
2653605_2653863_Bsu_+	2653605	2653863	+	9.31138	yqeB	95.33
1242410_1242771_Bsu_+	1242410	1242771	+	0.015	yjbQ	95.33
1242318_1242580_Bsu_+	1242318	1242580	+	0.015	yjbQ	95.33
1242227_1242446_Bsu_+	1242227	1242446	+	10.0013	yjbQ	95.33
1242388_1242651_Bsu_+	1242388	1242651	+	11.7836	yjbQ	95.33
1074620_1074322_Bsu_-	1074620	1074322	-	0.015	trpP	95.33
1242362_1242679_Bsu_+	1242362	1242679	+	11.5117	yjbQ	95.33
1465415_1465705_Bsu_+	1465415	1465705	+	6.58827	mcpC	95.34
1465518_1465838_Bsu_+	1465518	1465838	+	1.14755	mcpC	95.34
1465527_1465820_Bsu_+	1465527	1465820	+	1.41346	mcpC	95.34
1465348_1465662_Bsu_+	1465348	1465662	+	9.06585	mcpC	95.34
2588018_2587767_Bsu_-	2588018	2587767	-	12.2003	yqgA	95.36
2588078_2587833_Bsu_-	2588078	2587833	-	13.158	yqgA	95.36
2588186_2587833_Bsu_-	2588186	2587833	-	11.346	yqgA	95.36
2587979_2587697_Bsu_-	2587979	2587697	-	10.3359	yqgA	95.36
2588048_2587748_Bsu_-	2588048	2587748	-	8.09928	yqgA	95.36
1491307_1490965_Bsu_-	1491307	1490965	-	9.93427	ykuT	95.38
1491297_1491090_Bsu_-	1491297	1491090	-	10.9076	ykuT	95.38
1491207_1490918_Bsu_-	1491207	1490918	-	6.43651	ykuT	95.38
1491504_1491174_Bsu_-	1491504	1491174	-	10.7939	ykuT	95.38
1491281_1491038_Bsu_-	1491281	1491038	-	10.4161	ykuT	95.38
1491269_1491073_Bsu_-	1491269	1491073	-	15.3561	ykuT	95.38
1491307_1491010_Bsu_-	1491307	1491010	-	8.96707	ykuT	95.38
1491364_1491164_Bsu_-	1491364	1491164	-	12.1131	ykuT	95.38
1491321_1491102_Bsu_-	1491321	1491102	-	11.2456	ykuT	95.38
1491342_1490978_Bsu_-	1491342	1490978	-	10.7106	ykuT	95.38
2767926_2768037_Bsu_+	2767926	2768037	+	8.32716	aapA	95.39
3912571_3912174_Bsu_-	3912571	3912174	-	7.85901	rodA	95.4
3912332_3912018_Bsu_-	3912332	3912018	-	9.50381	rodA	95.4
3912322_3912104_Bsu_-	3912322	3912104	-	0.859083	rodA	95.4
2190606_2190902_Bsu_+	2190606	2190902	+	0.247606	yosA	95.42
2190595_2190854_Bsu_+	2190595	2190854	+	0.015	yosA	95.42
2190658_2190920_Bsu_+	2190658	2190920	+	0.291341	yosA	95.42
2190487_2190804_Bsu_+	2190487	2190804	+	0.182623	yosA	95.42
2190611_2190900_Bsu_+	2190611	2190900	+	0.277318	yosA	95.42
2190668_2190900_Bsu_+	2190668	2190900	+	0.015	yosA	95.42
2190701_2190948_Bsu_+	2190701	2190948	+	1.28399	yosA	95.42
2190434_2190751_Bsu_+	2190434	2190751	+	0.015	yosA	95.42
3747383_3747130_Bsu_-	3747383	3747130	-	2.71843	mbl	95.48
3102848_3102550_Bsu_-	3102848	3102550	-	6.84824	leuS	95.48
3747383_3747170_Bsu_-	3747383	3747170	-	9.64684	mbl	95.48
3102641_3102419_Bsu_-	3102641	3102419	-	0.780564	leuS	95.48
3620432_3620092_Bsu_-	3620432	3620092	-	11.2826	minJ	95.53
3620421_3620110_Bsu_-	3620421	3620110	-	15.2565	minJ	95.53
3620332_3619953_Bsu_-	3620332	3619953	-	0.015	minJ	95.53
3568754_3568383_Bsu_-	3568754	3568383	-	13.1289	yvcN	95.54
3568664_3568367_Bsu_-	3568664	3568367	-	9.34591	yvcN	95.54
3568636_3568338_Bsu_-	3568636	3568338	-	12.6307	yvcN	95.54
1372410_1372627_Bsu_+	1372410	1372627	+	12.8729	ykhA	95.6
1372456_1372627_Bsu_+	1372456	1372627	+	13.1446	ykhA	95.6
606443_606063_Bsu_-	606443	606063	-	0.015	ydgF	95.61
606444_606168_Bsu_-	606444	606168	-	4.36253	ydgF	95.61
606514_606236_Bsu_-	606514	606236	-	4.46293	ydgF	95.61
606519_606239_Bsu_-	606519	606239	-	4.56396	ydgF	95.61
339142_339436_Bsu_+	339142	339436	+	0.015	nadE	95.64
2806389_2806057_Bsu_-	2806389	2806057	-	8.72081	yrrC	95.71
2806484_2806217_Bsu_-	2806484	2806217	-	11.5839	yrrC	95.71
2806456_2806128_Bsu_-	2806456	2806128	-	12.2621	yrrC	95.71
2806448_2806197_Bsu_-	2806448	2806197	-	11.4731	yrrC	95.71
82478_82747_Bsu_+	82478	82747	+	10.5688	cysK	95.74
350204_349880_Bsu_-	350204	349880	-	12.1728	ycgQ	95.79
350223_349876_Bsu_-	350223	349876	-	13.3894	ycgQ	95.79
350050_349895_Bsu_-	350050	349895	-	15.0977	ycgQ	95.79
3187221_3187457_Bsu_+	3187221	3187457	+	5.81325	yuaC	95.81
1441900_1442218_Bsu_+	1441900	1442218	+	10.4007	ykvM	95.83
1441925_1442228_Bsu_+	1441925	1442228	+	10.9149	ykvM	95.83
4089470_4089194_Bsu_-	4089470	4089194	-	13.4178	htpG	95.83
1755481_1755781_Bsu_+	1755481	1755781	+	1.07544	ymfC	95.91
1755431_1755664_Bsu_+	1755431	1755664	+	13.6079	ymfC	95.91
1755336_1755612_Bsu_+	1755336	1755612	+	11.0473	ymfC	95.91
3016797_3016495_Bsu_-	3016797	3016495	-	12.7684	ytxK	95.93
3016619_3016388_Bsu_-	3016619	3016388	-	0.015	ytxK	95.93
3016797_3016490_Bsu_-	3016797	3016490	-	11.4483	ytxK	95.93
3016838_3016495_Bsu_-	3016838	3016495	-	10.4798	ytxK	95.93
3016802_3016574_Bsu_-	3016802	3016574	-	10.4916	ytxK	95.93
2642216_2641965_Bsu_-	2642216	2641965	-	12.6498	yqeM	95.94
2642297_2641951_Bsu_-	2642297	2641951	-	13.669	yqeM	95.94
2642268_2641951_Bsu_-	2642268	2641951	-	11.7658	yqeM	95.94
4006906_4007121_Bsu_+	4006906	4007121	+	12.7688	yxjA	95.96
4006791_4007176_Bsu_+	4006791	4007176	+	9.37181	yxjA	95.96
4006791_4007053_Bsu_+	4006791	4007053	+	9.74374	yxjA	95.96
4006743_4007053_Bsu_+	4006743	4007053	+	10.6649	yxjA	95.96
2086025_2086316_Bsu_+	2086025	2086316	+	3.13072	yocA	96
2085961_2086115_Bsu_+	2085961	2086115	+	8.02354	yocA	96
2085868_2086079_Bsu_+	2085868	2086079	+	10.3748	yocA	96
2085826_2086069_Bsu_+	2085826	2086069	+	8.16091	yocA	96
3072946_3072659_Bsu_-	3072946	3072659	-	10.0513	ytzG	96.03
3072719_3072480_Bsu_-	3072719	3072480	-	0.253027	ytzG	96.03
3072998_3072703_Bsu_-	3072998	3072703	-	13.7501	ytzG	96.03
3072886_3072583_Bsu_-	3072886	3072583	-	14.7245	ytzG	96.03
3072827_3072654_Bsu_-	3072827	3072654	-	9.22297	ytzG	96.03
2308148_2308393_Bsu_+	2308148	2308393	+	8.1472	cspD	96.04
2307990_2308363_Bsu_+	2307990	2308363	+	13.0765	cspD	96.04
2307918_2308237_Bsu_+	2307918	2308237	+	12.6702	cspD	96.04
2307982_2308332_Bsu_+	2307982	2308332	+	9.55291	cspD	96.04
2307990_2308218_Bsu_+	2307990	2308218	+	10.6801	cspD	96.04
2308062_2308398_Bsu_+	2308062	2308398	+	11.3159	cspD	96.04
2307999_2308315_Bsu_+	2307999	2308315	+	11.7811	cspD	96.04
2951688_2952008_Bsu_+	2951688	2952008	+	5.37808	ysdB	96.05
2951772_2952095_Bsu_+	2951772	2952095	+	8.42133	ysdB	96.05
2951892_2952146_Bsu_+	2951892	2952146	+	0.422208	ysdB	96.05
2951877_2952224_Bsu_+	2951877	2952224	+	2.6214	ysdB	96.05
2951804_2952061_Bsu_+	2951804	2952061	+	3.55982	ysdB	96.05
716571_716883_Bsu_+	716571	716883	+	10.7839	yerC	96.07
716531_716823_Bsu_+	716531	716823	+	12.1098	yerC	96.07
716606_716845_Bsu_+	716606	716845	+	11.8633	yerC	96.07
3405890_3405621_Bsu_-	3405890	3405621	-	8.38916	yvrE	96.09
1089440_1089681_Bsu_+	1089440	1089681	+	12.4861	hemY	96.13
1089440_1089717_Bsu_+	1089440	1089717	+	0.015	hemY	96.13
1089440_1089694_Bsu_+	1089440	1089694	+	10.4994	hemY	96.13
1279346_1279656_Bsu_+	1279346	1279656	+	11.6827	yjdI	96.15
1279381_1279624_Bsu_+	1279381	1279624	+	11.2713	yjdI	96.15
1279429_1279737_Bsu_+	1279429	1279737	+	12.446	yjdI	96.15
1279488_1279854_Bsu_+	1279488	1279854	+	0.318465	yjdI	96.15
1279489_1279735_Bsu_+	1279489	1279735	+	0.221832	yjdI	96.15
1931526_1931835_Bsu_+	1931526	1931835	+	0.177899	yneQ	96.15
1931431_1931634_Bsu_+	1931431	1931634	+	9.6509	yneQ	96.15
1931367_1931743_Bsu_+	1931367	1931743	+	11.0492	yneQ	96.15
1931356_1931634_Bsu_+	1931356	1931634	+	9.53333	yneQ	96.15
1931356_1931606_Bsu_+	1931356	1931606	+	10.8069	yneQ	96.15
532608_532380_Bsu_-	532608	532380	-	1.04744	yddK	96.22
532836_532503_Bsu_-	532836	532503	-	0.015	yddK	96.22
532716_532508_Bsu_-	532716	532508	-	0.015	yddK	96.22
532688_532372_Bsu_-	532688	532372	-	1.5005	yddK	96.22
532610_532214_Bsu_-	532610	532214	-	11.3981	yddK	96.22
3445298_3445507_Bsu_+	3445298	3445507	+	9.60106	yvaA	96.23
2468123_2467700_Bsu_-	2468123	2467700	-	9.73716	yqjT	96.27
2468204_2467879_Bsu_-	2468204	2467879	-	9.48832	yqjT	96.27
2468221_2467916_Bsu_-	2468221	2467916	-	13.4247	yqjT	96.27
2468204_2467875_Bsu_-	2468204	2467875	-	12.016	yqjT	96.27
4016064_4015762_Bsu_-	4016064	4015762	-	11.7186	deaD	96.27
2468193_2467856_Bsu_-	2468193	2467856	-	13.7566	yqjT	96.27
2468118_2467830_Bsu_-	2468118	2467830	-	10.6019	yqjT	96.27
2468082_2467700_Bsu_-	2468082	2467700	-	9.56445	yqjT	96.27
2468042_2467856_Bsu_-	2468042	2467856	-	9.43257	yqjT	96.27
4016070_4015815_Bsu_-	4016070	4015815	-	13.3691	deaD	96.27
809307_809551_Bsu_+	809307	809551	+	7.53402	yfmS	96.29
809307_809543_Bsu_+	809307	809543	+	9.71642	yfmS	96.29
809194_809540_Bsu_+	809194	809540	+	8.87326	yfmS	96.29
809276_809530_Bsu_+	809276	809530	+	10.6785	yfmS	96.29
416422_416141_Bsu_-	416422	416141	-	10.9316	dtpT	96.3
416306_416128_Bsu_-	416306	416128	-	6.7626	dtpT	96.3
1744089_1744412_Bsu_+	1744089	1744412	+	2.14055	ymxH	96.3
416334_416092_Bsu_-	416334	416092	-	14.1822	dtpT	96.3
1744174_1744417_Bsu_+	1744174	1744417	+	0.270924	ymxH	96.3
1744047_1744298_Bsu_+	1744047	1744298	+	12.7635	ymxH	96.3
1743961_1744315_Bsu_+	1743961	1744315	+	8.2985	ymxH	96.3
416370_416086_Bsu_-	416370	416086	-	8.55447	dtpT	96.3
1744174_1744375_Bsu_+	1744174	1744375	+	3.64761	ymxH	96.3
2597477_2597226_Bsu_-	2597477	2597226	-	0.015	yqfO	96.3
2597577_2597382_Bsu_-	2597577	2597382	-	12.7583	yqfO	96.3
2597587_2597341_Bsu_-	2597587	2597341	-	15.2281	yqfO	96.3
2597701_2597392_Bsu_-	2597701	2597392	-	13.064	yqfO	96.3
2597632_2597426_Bsu_-	2597632	2597426	-	10.9224	yqfO	96.3
2597647_2597349_Bsu_-	2597647	2597349	-	10.2394	yqfO	96.3
3486669_3486966_Bsu_+	3486669	3486966	+	10.7391	araR	96.33
3486547_3486896_Bsu_+	3486547	3486896	+	10.5237	araR	96.33
3486795_3487135_Bsu_+	3486795	3487135	+	0.18223	araR	96.33
3486778_3487028_Bsu_+	3486778	3487028	+	0.216308	araR	96.33
3486706_3487046_Bsu_+	3486706	3487046	+	10.1542	araR	96.33
3486674_3486967_Bsu_+	3486674	3486967	+	9.61637	araR	96.33
3486702_3486974_Bsu_+	3486702	3486974	+	10.5572	araR	96.33
842043_842428_Bsu_+	842043	842428	+	0.015	nagP	96.39
841953_842222_Bsu_+	841953	842222	+	8.01358	nagP	96.39
841892_842112_Bsu_+	841892	842112	+	10.1832	nagP	96.39
841853_842125_Bsu_+	841853	842125	+	13.1244	nagP	96.39
841897_842222_Bsu_+	841897	842222	+	13.4234	nagP	96.39
841776_842091_Bsu_+	841776	842091	+	8.16865	nagP	96.39
3428467_3428212_Bsu_-	3428467	3428212	-	13.5182	nhaK	96.43
1019936_1020251_Bsu_+	1019936	1020251	+	15.5299	lytE	96.43
1019914_1020165_Bsu_+	1019914	1020165	+	12.3585	lytE	96.43
3428602_3428240_Bsu_-	3428602	3428240	-	10.0317	nhaK	96.43
3428457_3428147_Bsu_-	3428457	3428147	-	12.1943	nhaK	96.43
3428314_3427909_Bsu_-	3428314	3427909	-	0.015	nhaK	96.43
1019784_1020138_Bsu_+	1019784	1020138	+	13.9106	lytE	96.43
2307507_2307805_Bsu_+	2307507	2307805	+	9.76465	ugtP	96.46
2307384_2307742_Bsu_+	2307384	2307742	+	8.03005	ugtP	96.46
2307510_2307725_Bsu_+	2307510	2307725	+	10.4071	ugtP	96.46
2307483_2307813_Bsu_+	2307483	2307813	+	8.97039	ugtP	96.46
2307406_2307810_Bsu_+	2307406	2307810	+	11.044	ugtP	96.46
2307473_2307754_Bsu_+	2307473	2307754	+	8.62988	ugtP	96.46
2307526_2307813_Bsu_+	2307526	2307813	+	11.3476	ugtP	96.46
2307483_2307724_Bsu_+	2307483	2307724	+	8.1608	ugtP	96.46
2952340_2951960_Bsu_-	2952340	2951960	-	10.5253	rplT	96.48
2952271_2952003_Bsu_-	2952271	2952003	-	9.1108	rplT	96.48
2952209_2952011_Bsu_-	2952209	2952011	-	0.015	rplT	96.48
3643946_3643605_Bsu_-	3643946	3643605	-	11.3183	yviA	96.55
3643865_3643580_Bsu_-	3643865	3643580	-	10.6731	yviA	96.55
1526048_1526281_Bsu_+	1526048	1526281	+	11.3311	ykrA	96.55
1483345_1483583_Bsu_+	1483345	1483583	+	0.2365	ykuI	96.55
1483345_1483534_Bsu_+	1483345	1483534	+	10.3756	ykuI	96.55
1526176_1526503_Bsu_+	1526176	1526503	+	0.015	ykrA	96.55
1483350_1483536_Bsu_+	1483350	1483536	+	10.8089	ykuI	96.55
1525952_1526279_Bsu_+	1525952	1526279	+	12.6383	ykrA	96.55
3643848_3643469_Bsu_-	3643848	3643469	-	11.8744	yviA	96.55
3643823_3643479_Bsu_-	3643823	3643479	-	11.9747	yviA	96.55
1526042_1526331_Bsu_+	1526042	1526331	+	9.17991	ykrA	96.55
940905_941147_Bsu_+	940905	941147	+	12.6951	ygaD	96.59
940952_941280_Bsu_+	940952	941280	+	11.6893	ygaD	96.59
941100_941377_Bsu_+	941100	941377	+	0.015	ygaD	96.59
2517589_2517784_Bsu_+	2517589	2517784	+	8.47233	yqiG	96.61
2517504_2517844_Bsu_+	2517504	2517844	+	13.1052	yqiG	96.61
2517423_2517720_Bsu_+	2517423	2517720	+	11.1029	yqiG	96.61
575668_576032_Bsu_+	575668	576032	+	10.5535	ydeO	96.62
575392_575723_Bsu_+	575392	575723	+	9.87598	ydeO	96.62
575470_575748_Bsu_+	575470	575748	+	9.35326	ydeO	96.62
575577_575793_Bsu_+	575577	575793	+	1.10553	ydeO	96.62
575539_575884_Bsu_+	575539	575884	+	9.53137	ydeO	96.62
575515_575743_Bsu_+	575515	575743	+	8.94726	ydeO	96.62
575504_575715_Bsu_+	575504	575715	+	8.29053	ydeO	96.62
2577018_2577252_Bsu_+	2577018	2577252	+	10.8059	yqzC	96.64
2576951_2577275_Bsu_+	2576951	2577275	+	20.019	yqzC	96.64
2577202_2577442_Bsu_+	2577202	2577442	+	0.015	yqzC	96.64
2577082_2577352_Bsu_+	2577082	2577352	+	13.2015	yqzC	96.64
2577080_2577314_Bsu_+	2577080	2577314	+	11.1681	yqzC	96.64
2577061_2577378_Bsu_+	2577061	2577378	+	12.8381	yqzC	96.64
2576993_2577309_Bsu_+	2576993	2577309	+	9.56266	yqzC	96.64
1108472_1108770_Bsu_+	1108472	1108770	+	13.6665	yhfQ	96.67
1108615_1108989_Bsu_+	1108615	1108989	+	8.21089	yhfQ	96.67
1108636_1109009_Bsu_+	1108636	1109009	+	13.4343	yhfQ	96.67
1108639_1108899_Bsu_+	1108639	1108899	+	9.61218	yhfQ	96.67
1108639_1108918_Bsu_+	1108639	1108918	+	8.99851	yhfQ	96.67
3036753_3036454_Bsu_-	3036753	3036454	-	12.7441	tyrS	96.69
3036717_3036400_Bsu_-	3036717	3036400	-	9.67425	tyrS	96.69
3036681_3036400_Bsu_-	3036681	3036400	-	11.5847	tyrS	96.69
3036729_3036509_Bsu_-	3036729	3036509	-	15.7567	tyrS	96.69
3036739_3036379_Bsu_-	3036739	3036379	-	11.4839	tyrS	96.69
3987913_3987593_Bsu_-	3987913	3987593	-	0.015	yxkD	96.74
3987938_3987643_Bsu_-	3987938	3987643	-	7.4858	yxkD	96.74
3036474_3036800_Bsu_+	3036474	3036800	+	10.8912	rpsD	96.74
3036513_3036728_Bsu_+	3036513	3036728	+	9.82478	rpsD	96.74
3036572_3036935_Bsu_+	3036572	3036935	+	0.015	rpsD	96.74
3036399_3036723_Bsu_+	3036399	3036723	+	12.534	rpsD	96.74
2520738_2520442_Bsu_-	2520738	2520442	-	8.83678	recN	96.75
2520694_2520388_Bsu_-	2520694	2520388	-	15.1567	recN	96.75
2520776_2520467_Bsu_-	2520776	2520467	-	14.7179	recN	96.75
2520783_2520432_Bsu_-	2520783	2520432	-	12.1668	recN	96.75
2520681_2520463_Bsu_-	2520681	2520463	-	11.4861	recN	96.75
2520581_2520319_Bsu_-	2520581	2520319	-	3.5282	recN	96.75
2520807_2520513_Bsu_-	2520807	2520513	-	10.8695	recN	96.75
154559_154823_Bsu_+	154559	154823	+	11.4949	rpsI	96.8
154523_154785_Bsu_+	154523	154785	+	6.22667	rpsI	96.8
154607_154786_Bsu_+	154607	154786	+	9.29389	rpsI	96.8
154701_154980_Bsu_+	154701	154980	+	6.76149	rpsI	96.8
154570_154804_Bsu_+	154570	154804	+	13.9973	rpsI	96.8
154597_154857_Bsu_+	154597	154857	+	13.0294	rpsI	96.8
154605_154913_Bsu_+	154605	154913	+	10.0054	rpsI	96.8
249800_250120_Bsu_+	249800	250120	+	12.1427	ybfN	96.82
249709_250056_Bsu_+	249709	250056	+	15.4271	ybfN	96.82
249710_250001_Bsu_+	249710	250001	+	11.6273	ybfN	96.82
249674_249953_Bsu_+	249674	249953	+	11.1681	ybfN	96.82
249844_250216_Bsu_+	249844	250216	+	9.91773	ybfN	96.82
249792_250092_Bsu_+	249792	250092	+	13.2062	ybfN	96.82
249589_249962_Bsu_+	249589	249962	+	15.3257	ybfN	96.82
249746_250067_Bsu_+	249746	250067	+	12.043	ybfN	96.82
934517_934225_Bsu_-	934517	934225	-	11.1681	yfhP	96.83
934463_934152_Bsu_-	934463	934152	-	0.015	yfhP	96.83
934463_934242_Bsu_-	934463	934242	-	0.015	yfhP	96.83
934714_934357_Bsu_-	934714	934357	-	12.3074	yfhP	96.83
934702_934362_Bsu_-	934702	934362	-	12.4631	yfhP	96.83
934658_934352_Bsu_-	934658	934352	-	10.7274	yfhP	96.83
934655_934370_Bsu_-	934655	934370	-	10.714	yfhP	96.83
1511710_1511961_Bsu_+	1511710	1511961	+	10.4599	sipT	96.86
1511803_1512102_Bsu_+	1511803	1512102	+	12.5641	sipT	96.86
2134649_2134415_Bsu_-	2134649	2134415	-	9.78775	yodJ	96.88
2134672_2134321_Bsu_-	2134672	2134321	-	9.62705	yodJ	96.88
2134832_2134496_Bsu_-	2134832	2134496	-	10.8554	yodJ	96.88
2134654_2134353_Bsu_-	2134654	2134353	-	14.9494	yodJ	96.88
1567385_1567564_Bsu_+	1567385	1567564	+	16.435	ylbC	96.88
1567234_1567585_Bsu_+	1567234	1567585	+	10.7984	ylbC	96.88
1032076_1031714_Bsu_-	1032076	1031714	-	9.19418	yhdP	96.89
4008031_4007750_Bsu_-	4008031	4007750	-	8.77696	yxiS	96.93
4007982_4007697_Bsu_-	4007982	4007697	-	11.7873	yxiS	96.93
4007875_4007634_Bsu_-	4007875	4007634	-	7.32476	yxiS	96.93
4008026_4007716_Bsu_-	4008026	4007716	-	10.5621	yxiS	96.93
4007798_4007481_Bsu_-	4007798	4007481	-	0.393822	yxiS	96.93
651677_652006_Bsu_+	651677	652006	+	11.145	groEL	96.94
651857_652179_Bsu_+	651857	652179	+	9.56852	groEL	96.94
651825_652184_Bsu_+	651825	652184	+	13.0294	groEL	96.94
651829_652116_Bsu_+	651829	652116	+	10.1317	groEL	96.94
651885_652210_Bsu_+	651885	652210	+	11.8117	groEL	96.94
1194561_1194891_Bsu_+	1194561	1194891	+	11.461	yitZ	96.94
1194568_1194891_Bsu_+	1194568	1194891	+	8.01948	yitZ	96.94
651794_652034_Bsu_+	651794	652034	+	12.5091	groEL	96.94
909337_909076_Bsu_-	909337	909076	-	12.1253	padR	96.95
909321_909076_Bsu_-	909321	909076	-	9.17572	padR	96.95
909129_908791_Bsu_-	909129	908791	-	0.015	padR	96.95
2480685_2481097_Bsu_+	2480685	2481097	+	0.65497	zwf	97
2480401_2480774_Bsu_+	2480401	2480774	+	9.45298	zwf	97
2480692_2480920_Bsu_+	2480692	2480920	+	0.474073	zwf	97
2480455_2480802_Bsu_+	2480455	2480802	+	10.6097	zwf	97
2480467_2480817_Bsu_+	2480467	2480817	+	11.4708	zwf	97
2788743_2789092_Bsu_+	2788743	2789092	+	13.5298	yrzA	97.04
2788646_2788939_Bsu_+	2788646	2788939	+	8.45082	yrzA	97.04
3493009_3492718_Bsu_-	3493009	3492718	-	12.4549	yvbY	97.04
2788777_2788968_Bsu_+	2788777	2788968	+	7.07703	yrzA	97.04
446251_446022_Bsu_-	446251	446022	-	8.61144	ycnI	97.06
446158_445834_Bsu_-	446158	445834	-	0.253951	ycnI	97.06
446329_445981_Bsu_-	446329	445981	-	10.7086	ycnI	97.06
3766405_3766123_Bsu_-	3766405	3766123	-	8.4527	ywnA	97.07
3766436_3766156_Bsu_-	3766436	3766156	-	0.015	ywnA	97.07
3766405_3766091_Bsu_-	3766405	3766091	-	11.2663	ywnA	97.07
3766359_3766147_Bsu_-	3766359	3766147	-	0.177506	ywnA	97.07
3766158_3765988_Bsu_-	3766158	3765988	-	0.351117	ywnA	97.07
1546042_1545696_Bsu_-	1546042	1545696	-	9.36343	ylaF	97.1
1545880_1545586_Bsu_-	1545880	1545586	-	10.5581	ylaF	97.1
1545791_1545573_Bsu_-	1545791	1545573	-	8.97078	ylaF	97.1
3352294_3351966_Bsu_-	3352294	3351966	-	5.76208	yurQ	97.12
3696497_3696189_Bsu_-	3696497	3696189	-	10.459	pgdS	97.12
3696462_3696211_Bsu_-	3696462	3696211	-	11.9616	pgdS	97.12
3352306_3352135_Bsu_-	3352306	3352135	-	5.9478	yurQ	97.12
3352461_3352230_Bsu_-	3352461	3352230	-	9.42127	yurQ	97.12
3352469_3352140_Bsu_-	3352469	3352140	-	14.1323	yurQ	97.12
3696326_3696035_Bsu_-	3696326	3696035	-	10.763	pgdS	97.12
3696278_3695943_Bsu_-	3696278	3695943	-	7.18834	pgdS	97.12
3696429_3696189_Bsu_-	3696429	3696189	-	10.838	pgdS	97.12
3696301_3696081_Bsu_-	3696301	3696081	-	10.2829	pgdS	97.12
3696391_3696100_Bsu_-	3696391	3696100	-	11.8834	pgdS	97.12
3696274_3695987_Bsu_-	3696274	3695987	-	12.2767	pgdS	97.12
2105177_2104826_Bsu_-	2105177	2104826	-	10.5803	yocR	97.13
2105062_2104871_Bsu_-	2105062	2104871	-	9.89172	yocR	97.13
2105030_2104667_Bsu_-	2105030	2104667	-	10.1107	yocR	97.13
2105020_2104723_Bsu_-	2105020	2104723	-	9.72358	yocR	97.13
2104989_2104747_Bsu_-	2104989	2104747	-	13.3371	yocR	97.13
2104934_2104710_Bsu_-	2104934	2104710	-	0.88169	yocR	97.13
3501417_3501684_Bsu_+	3501417	3501684	+	13.3364	rsbP	97.14
9239_9511_Bsu_+	9239	9511	+	12.4766	gyrA	97.16
9173_9519_Bsu_+	9173	9519	+	11.8152	gyrA	97.16
4207887_4207682_Bsu_-	4207887	4207682	-	0.157011	noc	97.18
4208086_4207810_Bsu_-	4208086	4207810	-	12.1417	noc	97.18
4208079_4207760_Bsu_-	4208079	4207760	-	13.5306	noc	97.18
4208150_4207831_Bsu_-	4208150	4207831	-	11.8449	noc	97.18
2789103_2788788_Bsu_-	2789103	2788788	-	9.51418	yrrS	97.19
2789016_2788735_Bsu_-	2789016	2788735	-	11.8907	yrrS	97.19
2789172_2788847_Bsu_-	2789172	2788847	-	13.4017	yrrS	97.19
2789074_2788778_Bsu_-	2789074	2788778	-	11.1803	yrrS	97.19
3763920_3764255_Bsu_+	3763920	3764255	+	13.6828	clsA	97.2
1233748_1233460_Bsu_-	1233748	1233460	-	11.9921	yjbH	97.21
1233857_1233575_Bsu_-	1233857	1233575	-	3.67109	yjbH	97.21
3424421_3424138_Bsu_-	3424421	3424138	-	8.7661	yvgK	97.24
3424421_3424057_Bsu_-	3424421	3424057	-	10.3955	yvgK	97.24
3424344_3424092_Bsu_-	3424344	3424092	-	6.66594	yvgK	97.24
3848049_3847701_Bsu_-	3848049	3847701	-	14.4832	speB	97.3
1474671_1474441_Bsu_-	1474671	1474441	-	10.5102	ykyB	97.3
1474727_1474438_Bsu_-	1474727	1474438	-	9.67622	ykyB	97.3
3848044_3847762_Bsu_-	3848044	3847762	-	12.664	speB	97.3
3848017_3847793_Bsu_-	3848017	3847793	-	10.3612	speB	97.3
3847926_3847598_Bsu_-	3847926	3847598	-	14.1709	speB	97.3
3847921_3847600_Bsu_-	3847921	3847600	-	13.7929	speB	97.3
3847909_3847640_Bsu_-	3847909	3847640	-	11.1921	speB	97.3
3847885_3847560_Bsu_-	3847885	3847560	-	11.0564	speB	97.3
3781088_3780835_Bsu_-	3781088	3780835	-	0.859083	atpC	97.36
3852033_3851766_Bsu_-	3852033	3851766	-	9.40469	ywhD	97.36
3781130_3780914_Bsu_-	3781130	3780914	-	9.38118	atpC	97.36
3781204_3780893_Bsu_-	3781204	3780893	-	9.25032	atpC	97.36
3781233_3780968_Bsu_-	3781233	3780968	-	12.4063	atpC	97.36
648632_648831_Bsu_+	648632	648831	+	15.761	tatCY	97.38
648682_648889_Bsu_+	648682	648889	+	11.1855	tatCY	97.38
648629_648884_Bsu_+	648629	648884	+	14.3046	tatCY	97.38
648516_648810_Bsu_+	648516	648810	+	13.1353	tatCY	97.38
2385699_2385420_Bsu_-	2385699	2385420	-	11.469	hbs	97.41
2385538_2385186_Bsu_-	2385538	2385186	-	0.363996	hbs	97.41
2385832_2385452_Bsu_-	2385832	2385452	-	14.2535	hbs	97.41
2484554_2484789_Bsu_+	2484554	2484789	+	13.2933	yqjG	97.43
288672_288540_Bsu_-	288672	288540	-	14.5129	lmrB	97.44
288733_288419_Bsu_-	288733	288419	-	14.1354	lmrB	97.44
288813_288522_Bsu_-	288813	288522	-	10.5163	lmrB	97.44
2872911_2872577_Bsu_-	2872911	2872577	-	12.2849	hemL	97.46
2872856_2872544_Bsu_-	2872856	2872544	-	0.015	hemL	97.46
2873008_2872705_Bsu_-	2873008	2872705	-	14.1134	hemL	97.46
2872995_2872790_Bsu_-	2872995	2872790	-	14.0601	hemL	97.46
2545243_2545437_Bsu_+	2545243	2545437	+	11.242	yqhL	97.49
854985_855203_Bsu_+	854985	855203	+	16.2289	yfkO	97.51
855003_855284_Bsu_+	855003	855284	+	10.4742	yfkO	97.51
855050_855307_Bsu_+	855050	855307	+	10.2459	yfkO	97.51
855092_855389_Bsu_+	855092	855389	+	0.015	yfkO	97.51
854895_855284_Bsu_+	854895	855284	+	11.5222	yfkO	97.51
854895_855152_Bsu_+	854895	855152	+	11.6827	yfkO	97.51
854931_855367_Bsu_+	854931	855367	+	13.1073	yfkO	97.51
1272583_1272780_Bsu_+	1272583	1272780	+	0.36497	manR	97.58
1272459_1272777_Bsu_+	1272459	1272777	+	7.27652	manR	97.58
1272328_1272662_Bsu_+	1272328	1272662	+	16.0395	manR	97.58
2597493_2597799_Bsu_+	2597493	2597799	+	0.015	ispH	97.59
2597479_2597665_Bsu_+	2597479	2597665	+	0.015	ispH	97.59
2820287_2820006_Bsu_-	2820287	2820006	-	11.6467	yrvI	97.6
3758161_3758448_Bsu_+	3758161	3758448	+	13.6778	glnK	97.6
2820323_2819950_Bsu_-	2820323	2819950	-	12.1272	yrvI	97.6
2820241_2819979_Bsu_-	2820241	2819979	-	14.5413	yrvI	97.6
3758349_3758708_Bsu_+	3758349	3758708	+	2.74906	glnK	97.6
3758339_3758636_Bsu_+	3758339	3758636	+	1.15283	glnK	97.6
3758314_3758652_Bsu_+	3758314	3758652	+	4.56606	glnK	97.6
2820246_2819961_Bsu_-	2820246	2819961	-	16.0139	yrvI	97.6
2820241_2819981_Bsu_-	2820241	2819981	-	12.2662	yrvI	97.6
3758211_3758515_Bsu_+	3758211	3758515	+	12.9072	glnK	97.6
2820147_2819931_Bsu_-	2820147	2819931	-	15.4844	yrvI	97.6
2820123_2819945_Bsu_-	2820123	2819945	-	8.46568	yrvI	97.6
2910918_2910622_Bsu_-	2910918	2910622	-	0.015	uvrC	97.61
2910881_2910540_Bsu_-	2910881	2910540	-	0.015	uvrC	97.61
2911061_2910779_Bsu_-	2911061	2910779	-	12.6082	uvrC	97.61
3355695_3355412_Bsu_-	3355695	3355412	-	11.5303	sufB	97.63
3355772_3355477_Bsu_-	3355772	3355477	-	11.2737	sufB	97.63
3355577_3355391_Bsu_-	3355577	3355391	-	10.1268	sufB	97.63
3355503_3355144_Bsu_-	3355503	3355144	-	0.015	sufB	97.63
3355656_3355417_Bsu_-	3355656	3355417	-	12.2694	sufB	97.63
985583_985905_Bsu_+	985583	985905	+	10.2823	yhcJ	97.67
648892_648554_Bsu_-	648892	648554	-	11.3869	ydiK	97.67
648852_648578_Bsu_-	648852	648578	-	12.8463	ydiK	97.67
985577_985767_Bsu_+	985577	985767	+	11.906	yhcJ	97.67
648720_648417_Bsu_-	648720	648417	-	0.128042	ydiK	97.67
648841_648552_Bsu_-	648841	648552	-	11.6781	ydiK	97.67
1054886_1055228_Bsu_+	1054886	1055228	+	9.90399	yheA	97.68
1054876_1055201_Bsu_+	1054876	1055201	+	11.1476	yheA	97.68
1054940_1055186_Bsu_+	1054940	1055186	+	10.9635	yheA	97.68
1055039_1055253_Bsu_+	1055039	1055253	+	10.1962	yheA	97.68
3958328_3958649_Bsu_+	3958328	3958649	+	12.068	ywaA	97.71
317387_317663_Bsu_+	317387	317663	+	13.7591	yceH	97.73
317364_317724_Bsu_+	317364	317724	+	12.5946	yceH	97.73
2959084_2959361_Bsu_+	2959084	2959361	+	15.9544	ysaA	97.73
317448_317747_Bsu_+	317448	317747	+	10.0159	yceH	97.73
3573068_3572723_Bsu_-	3573068	3572723	-	0.015	trxB	97.74
3573103_3572813_Bsu_-	3573103	3572813	-	4.92791	trxB	97.74
3573150_3572916_Bsu_-	3573150	3572916	-	9.2527	trxB	97.74
3573218_3572994_Bsu_-	3573218	3572994	-	13.3046	trxB	97.74
3022163_3021917_Bsu_-	3022163	3021917	-	13.7249	ytcJ	97.75
3022168_3021989_Bsu_-	3022168	3021989	-	10.4272	ytcJ	97.75
3022142_3021788_Bsu_-	3022142	3021788	-	11.2432	ytcJ	97.75
2617068_2616796_Bsu_-	2617068	2616796	-	13.3882	yqfB	97.77
1218208_1217893_Bsu_-	1218208	1217893	-	13.7147	trpS	97.78
1218150_1217883_Bsu_-	1218150	1217883	-	1.2835	trpS	97.78
1218169_1217958_Bsu_-	1218169	1217958	-	12.789	trpS	97.78
1218169_1217885_Bsu_-	1218169	1217885	-	12.8367	trpS	97.78
1218249_1217990_Bsu_-	1218249	1217990	-	10.1742	trpS	97.78
1228054_1228388_Bsu_+	1228054	1228388	+	11.5622	spxA	97.78
1218086_1217763_Bsu_-	1218086	1217763	-	7.58624	trpS	97.78
1108943_1108625_Bsu_-	1108943	1108625	-	12.464	phoE	97.78
1108919_1108602_Bsu_-	1108919	1108602	-	11.1887	phoE	97.78
1108900_1108640_Bsu_-	1108900	1108640	-	12.0818	phoE	97.78
1108840_1108605_Bsu_-	1108840	1108605	-	11.042	phoE	97.78
1108770_1108444_Bsu_-	1108770	1108444	-	10.4657	phoE	97.78
1228056_1228329_Bsu_+	1228056	1228329	+	10.754	spxA	97.78
1227950_1228232_Bsu_+	1227950	1228232	+	10.314	spxA	97.78
1227926_1228157_Bsu_+	1227926	1228157	+	15.9406	spxA	97.78
1218143_1217893_Bsu_-	1218143	1217893	-	9.90954	trpS	97.78
1227974_1228306_Bsu_+	1227974	1228306	+	14.1012	spxA	97.78
696783_697069_Bsu_+	696783	697069	+	10.6244	yebC	97.79
501189_501493_Bsu_+	501189	501493	+	14.5908	dctP	97.8
501171_501493_Bsu_+	501171	501493	+	11.7053	dctP	97.8
1671006_1671257_Bsu_+	1671006	1671257	+	10.9693	ftsY	97.81
1670916_1671263_Bsu_+	1670916	1671263	+	15.5929	ftsY	97.81
1670987_1671303_Bsu_+	1670987	1671303	+	11.3559	ftsY	97.81
1189928_1190189_Bsu_+	1189928	1190189	+	9.9371	ipi	97.81
1189893_1190229_Bsu_+	1189893	1190229	+	12.214	ipi	97.81
1189871_1190092_Bsu_+	1189871	1190092	+	10.6626	ipi	97.81
1189797_1190080_Bsu_+	1189797	1190080	+	9.63415	ipi	97.81
1189703_1190051_Bsu_+	1189703	1190051	+	10.9084	ipi	97.81
2565903_2566267_Bsu_+	2565903	2566267	+	0.015	yqgW	97.81
2565838_2566189_Bsu_+	2565838	2566189	+	15.0603	yqgW	97.81
2565794_2566014_Bsu_+	2565794	2566014	+	11.1353	yqgW	97.81
2565714_2566024_Bsu_+	2565714	2566024	+	13.6178	yqgW	97.81
2565714_2566019_Bsu_+	2565714	2566019	+	10.1364	yqgW	97.81
2565814_2566014_Bsu_+	2565814	2566014	+	11.8608	yqgW	97.81
2565678_2565967_Bsu_+	2565678	2565967	+	15.5196	yqgW	97.81
1670958_1671200_Bsu_+	1670958	1671200	+	16.3549	ftsY	97.81
2565709_2566014_Bsu_+	2565709	2566014	+	12.7454	yqgW	97.81
1190027_1190348_Bsu_+	1190027	1190348	+	0.015	ipi	97.81
524221_524507_Bsu_+	524221	524507	+	12.542	rsbX	97.82
524229_524601_Bsu_+	524229	524601	+	10.2374	rsbX	97.82
1882696_1882940_Bsu_+	1882696	1882940	+	14.9099	ynaC	97.83
3867230_3867464_Bsu_+	3867230	3867464	+	10.5674	ywfI	97.84
78755_79098_Bsu_+	78755	79098	+	4.08957	ftsH	97.85
78847_79066_Bsu_+	78847	79066	+	0.848524	ftsH	97.85
78715_79040_Bsu_+	78715	79040	+	11.4409	ftsH	97.85
439983_440234_Bsu_+	439983	440234	+	15.6144	yczG	97.86
439877_440151_Bsu_+	439877	440151	+	9.87178	yczG	97.86
439838_440109_Bsu_+	439838	440109	+	10.5051	yczG	97.86
440018_440323_Bsu_+	440018	440323	+	10.5401	yczG	97.86
1557641_1557873_Bsu_+	1557641	1557873	+	0.205547	pycA	97.87
1557379_1557740_Bsu_+	1557379	1557740	+	11.2319	pycA	97.87
1557503_1557834_Bsu_+	1557503	1557834	+	14.3117	pycA	97.87
1557546_1557742_Bsu_+	1557546	1557742	+	12.0599	pycA	97.87
1557556_1557775_Bsu_+	1557556	1557775	+	10.4647	pycA	97.87
559713_559464_Bsu_-	559713	559464	-	9.53009	ydeB	97.87
559546_559244_Bsu_-	559546	559244	-	0.015	ydeB	97.87
559624_559279_Bsu_-	559624	559279	-	14.0227	ydeB	97.87
559624_559342_Bsu_-	559624	559342	-	8.44692	ydeB	97.87
559680_559473_Bsu_-	559680	559473	-	9.38875	ydeB	97.87
559687_559331_Bsu_-	559687	559331	-	9.79002	ydeB	97.87
559713_559417_Bsu_-	559713	559417	-	10.0201	ydeB	97.87
559763_559491_Bsu_-	559763	559491	-	10.855	ydeB	97.87
559763_559440_Bsu_-	559763	559440	-	8.14612	ydeB	97.87
2797319_2796993_Bsu_-	2797319	2796993	-	12.1646	yrzB	97.9
2344350_2344056_Bsu_-	2344350	2344056	-	12.3045	ypoC	97.92
2344316_2344080_Bsu_-	2344316	2344080	-	12.6134	ypoC	97.92
4155468_4155207_Bsu_-	4155468	4155207	-	0.015	purA	97.92
4066704_4066506_Bsu_-	4066704	4066506	-	10.1611	yxeC	97.92
4066741_4066467_Bsu_-	4066741	4066467	-	10.6805	yxeC	97.92
4066885_4066558_Bsu_-	4066885	4066558	-	15.5971	yxeC	97.92
2344469_2344161_Bsu_-	2344469	2344161	-	12.3518	ypoC	97.92
2344394_2344204_Bsu_-	2344394	2344204	-	9.12782	ypoC	97.92
512511_512719_Bsu_+	512511	512719	+	11.2239	cshA	97.93
512649_512809_Bsu_+	512649	512809	+	9.29897	cshA	97.93
512649_512930_Bsu_+	512649	512930	+	9.30264	cshA	97.93
512680_512932_Bsu_+	512680	512932	+	0.015	cshA	97.93
320648_320402_Bsu_-	320648	320402	-	0.015	yceK	97.93
320686_320397_Bsu_-	320686	320397	-	0.015	yceK	97.93
320637_320397_Bsu_-	320637	320397	-	0.015	yceK	97.93
320487_320173_Bsu_-	320487	320173	-	10.1342	yceK	97.93
1028348_1028020_Bsu_-	1028348	1028020	-	12.5665	yhdK	97.94
1028485_1028160_Bsu_-	1028485	1028160	-	13.9006	yhdK	97.94
1028379_1028152_Bsu_-	1028379	1028152	-	18.4669	yhdK	97.94
2496915_2496648_Bsu_-	2496915	2496648	-	8.7132	bkdB	97.95
2496899_2496727_Bsu_-	2496899	2496727	-	14.4746	bkdB	97.95
2496808_2496573_Bsu_-	2496808	2496573	-	11.2712	bkdB	97.95
1156226_1156586_Bsu_+	1156226	1156586	+	15.936	wprA	97.96
1156403_1156655_Bsu_+	1156403	1156655	+	12.967	wprA	97.96
1156416_1156662_Bsu_+	1156416	1156662	+	11.285	wprA	97.96
2791788_2791367_Bsu_-	2791788	2791367	-	16.8037	greA	97.99
2791721_2791383_Bsu_-	2791721	2791383	-	12.3151	greA	97.99
2791712_2791356_Bsu_-	2791712	2791356	-	14.8358	greA	97.99
2791675_2791383_Bsu_-	2791675	2791383	-	11.3565	greA	97.99
2791468_2791217_Bsu_-	2791468	2791217	-	0.015	greA	97.99
2410052_2409756_Bsu_-	2410052	2409756	-	14.4974	fmnP	98
2410052_2409848_Bsu_-	2410052	2409848	-	9.64576	fmnP	98
2410111_2409878_Bsu_-	2410111	2409878	-	14.5277	fmnP	98
2410052_2409881_Bsu_-	2410052	2409881	-	12.8135	fmnP	98
2410063_2409873_Bsu_-	2410063	2409873	-	9.40527	fmnP	98
2564960_2564784_Bsu_-	2564960	2564784	-	13.9751	yqgX	98.07
3627272_3626954_Bsu_-	3627272	3626954	-	1.64834	prfB	98.07
3627268_3626954_Bsu_-	3627268	3626954	-	3.1349	prfB	98.07
2272588_2272300_Bsu_-	2272588	2272300	-	10.3892	yolB	98.07
2272598_2272383_Bsu_-	2272598	2272383	-	10.2471	yolB	98.07
2272742_2272410_Bsu_-	2272742	2272410	-	9.66332	yolB	98.07
2564937_2564831_Bsu_-	2564937	2564831	-	21.0953	yqgX	98.07
52879_53131_Bsu_+	52879	53131	+	11.317	veg	98.08
52985_53284_Bsu_+	52985	53284	+	10.0245	veg	98.08
53026_53284_Bsu_+	53026	53284	+	11.7228	veg	98.08
53027_53369_Bsu_+	53027	53369	+	12.1085	veg	98.08
53035_53309_Bsu_+	53035	53309	+	0.117559	veg	98.08
506315_506036_Bsu_-	506315	506036	-	0.015	ydbN	98.1
506455_506232_Bsu_-	506455	506232	-	10.2807	ydbN	98.1
506639_506284_Bsu_-	506639	506284	-	11.7219	ydbN	98.1
506534_506207_Bsu_-	506534	506207	-	10.4337	ydbN	98.1
1676262_1676502_Bsu_+	1676262	1676502	+	10.309	rplS	98.1
506340_506057_Bsu_-	506340	506057	-	10.448	ydbN	98.1
506392_505986_Bsu_-	506392	505986	-	9.29913	ydbN	98.1
506327_506080_Bsu_-	506327	506080	-	1.05015	ydbN	98.1
3131319_3130990_Bsu_-	3131319	3130990	-	13.3564	ytmB	98.11
3131227_3131014_Bsu_-	3131227	3131014	-	11.7349	ytmB	98.11
3131370_3131068_Bsu_-	3131370	3131068	-	15.4196	ytmB	98.11
3131243_3130962_Bsu_-	3131243	3130962	-	11.6363	ytmB	98.11
3131243_3131010_Bsu_-	3131243	3131010	-	12.7375	ytmB	98.11
3056676_3056929_Bsu_+	3056676	3056929	+	12.2958	ytzB	98.13
3056651_3056878_Bsu_+	3056651	3056878	+	10.6552	ytzB	98.13
3056788_3057044_Bsu_+	3056788	3057044	+	13.1567	ytzB	98.13
2975967_2975654_Bsu_-	2975967	2975654	-	0.015	phoR	98.13
3056764_3057077_Bsu_+	3056764	3057077	+	16.1087	ytzB	98.13
2976034_2975708_Bsu_-	2976034	2975708	-	2.19816	phoR	98.13
3056626_3056913_Bsu_+	3056626	3056913	+	11.3702	ytzB	98.13
3056626_3056878_Bsu_+	3056626	3056878	+	11.5804	ytzB	98.13
2976059_2975837_Bsu_-	2976059	2975837	-	8.94563	phoR	98.13
2976088_2975748_Bsu_-	2976088	2975748	-	4.62677	phoR	98.13
3056676_3057029_Bsu_+	3056676	3057029	+	11.2129	ytzB	98.13
2678442_2678180_Bsu_-	2678442	2678180	-	12.9246	yqbM	98.14
2678537_2678201_Bsu_-	2678537	2678201	-	10.1394	yqbM	98.14
[truncated: 794 more rows]
