# Supplementary material for: Purine bias in bacterial genes is driven by runaway transcription
Source: Nat Microbiol. 2026 Jun 15;11(7):2065–75. doi: 10.1038/s41564-026-02389-1 (PMC13323073; doi:10.1038/s41564-026-02389-1)
Supplement: Supplementary file 15 — Statistical source data. [file 41564_2026_2389_MOESM15_ESM.xlsx]

## Sheet: ED Fig. 2a
fragment_id	enrichment_BCM+_postselection	fragment_type	overlapping_rho_fragment
1006366_1006705_Bsu_+	5.98427	intrinsic_term
1006407_1006705_Bsu_+	7.8687	intrinsic_term
1008255_1008596_Bsu_+	16.7883	intrinsic_term
1008303_1008636_Bsu_+	16.3102	intrinsic_term
1008309_1008602_Bsu_+	20.1575	intrinsic_term
1008442_1008659_Bsu_+	17.4358	intrinsic_term
1008523_1008836_Bsu_+	14.4405	intrinsic_term
1008529_1008635_Bsu_+	16.6388	intrinsic_term
1011764_1011407_Bsu_-	0.015	intrinsic_term
1011822_1011495_Bsu_-	15.876	intrinsic_term
1011869_1011567_Bsu_-	20.8711	intrinsic_term
1011908_1011565_Bsu_-	16.8471	intrinsic_term
1011908_1011594_Bsu_-	11.4744	intrinsic_term
1011923_1011653_Bsu_-	12.5591	intrinsic_term
1011929_1011674_Bsu_-	14.1404	intrinsic_term
1011960_1011615_Bsu_-	18.9414	intrinsic_term
1011971_1011565_Bsu_-	8.15813	intrinsic_term
1011977_1011709_Bsu_-	6.26246	intrinsic_term
1011986_1011653_Bsu_-	15.6481	intrinsic_term
1012132_1011737_Bsu_-	16.3686	intrinsic_term
1013483_1013182_Bsu_-	8.65679	intrinsic_term
1013483_1013242_Bsu_-	7.81001	intrinsic_term
1013626_1013368_Bsu_-	23.6256	intrinsic_term
1019784_1020138_Bsu_+	19.4085	intrinsic_term
1019914_1020165_Bsu_+	24.2644	intrinsic_term
1019936_1020251_Bsu_+	18.7381	intrinsic_term
1025939_1026275_Bsu_+	20.2002	intrinsic_term
1026040_1026406_Bsu_+	15.0396	intrinsic_term
1026124_1026379_Bsu_+	16.1401	intrinsic_term
1026245_1026542_Bsu_+	0.015	intrinsic_term
1031809_1032117_Bsu_+	3.96329	intrinsic_term
1031957_1032262_Bsu_+	8.44065	intrinsic_term
1032053_1031741_Bsu_-	0.015	intrinsic_term
1032056_1032383_Bsu_+	0.680004	intrinsic_term
1032076_1031714_Bsu_-	19.9182	intrinsic_term
1042921_1042536_Bsu_-	18.5534	intrinsic_term
1042932_1042561_Bsu_-	13.4744	intrinsic_term
1042966_1042635_Bsu_-	19.7284	intrinsic_term
1042966_1042695_Bsu_-	14.5673	intrinsic_term
1043135_1042775_Bsu_-	18.7615	intrinsic_term
1044899_1045217_Bsu_+	14.6057	intrinsic_term
1044957_1045217_Bsu_+	20.147	intrinsic_term
1044971_1045216_Bsu_+	15.6043	intrinsic_term
1045160_1045379_Bsu_+	0.166954	intrinsic_term
1049186_1049012_Bsu_-	6.09384	intrinsic_term
1049258_1049028_Bsu_-	3.64301	intrinsic_term
1049301_1048955_Bsu_-	5.29255	intrinsic_term
1049303_1048943_Bsu_-	4.96856	intrinsic_term
1049331_1048951_Bsu_-	7.92182	intrinsic_term
1049343_1049083_Bsu_-	4.22538	intrinsic_term
1049375_1049021_Bsu_-	1.67128	intrinsic_term
1054876_1055201_Bsu_+	13.5105	intrinsic_term
1054886_1055228_Bsu_+	14.1849	intrinsic_term
1054891_1055203_Bsu_+	14.1391	intrinsic_term
1054940_1055186_Bsu_+	8.21446	intrinsic_term
1055039_1055253_Bsu_+	9.56699	intrinsic_term
1059052_1059296_Bsu_+	17.4348	intrinsic_term
1059118_1059348_Bsu_+	13.8509	intrinsic_term
1059185_1059454_Bsu_+	0.015	intrinsic_term
106015_106269_Bsu_+	1.81452	intrinsic_term
1069855_1070136_Bsu_+	15.8993	intrinsic_term
1069896_1070175_Bsu_+	16.0642	intrinsic_term
1069917_1070246_Bsu_+	16.6719	intrinsic_term
1070491_1070255_Bsu_-	21.4181	intrinsic_term
1070613_1070226_Bsu_-	25.613	intrinsic_term
1071720_1071364_Bsu_-	0.526801	intrinsic_term
1071768_1071537_Bsu_-	13.89	intrinsic_term
1071768_1071552_Bsu_-	17.9708	intrinsic_term
1071834_1071601_Bsu_-	16.598	intrinsic_term
1073052_1072708_Bsu_-	12.7079	intrinsic_term
1073052_1072810_Bsu_-	7.54773	intrinsic_term
1073076_1072821_Bsu_-	2.60306	intrinsic_term
1073108_1072803_Bsu_-	8.23615	intrinsic_term
1073121_1072762_Bsu_-	12.3888	intrinsic_term
1073128_1072813_Bsu_-	1.55606	intrinsic_term
1073146_1072829_Bsu_-	1.50767	intrinsic_term
1073158_1072888_Bsu_-	2.15148	intrinsic_term
1073257_1072863_Bsu_-	10.7242	intrinsic_term
1073869_1073576_Bsu_-	0.443115	intrinsic_term
1073934_1073697_Bsu_-	15.8283	intrinsic_term
1074042_1073769_Bsu_-	16.2546	intrinsic_term
1074099_1073815_Bsu_-	18.1146	intrinsic_term
1074125_1073787_Bsu_-	15.3797	intrinsic_term
1074944_1074541_Bsu_-	18.4046	intrinsic_term
1076799_1076448_Bsu_-	24.0978	intrinsic_term
1079934_1080205_Bsu_+	15.0069	intrinsic_term
1079950_1080320_Bsu_+	11.9276	intrinsic_term
1080126_1080458_Bsu_+	0.015	intrinsic_term
1080133_1080441_Bsu_+	0.015	intrinsic_term
1083207_1082867_Bsu_-	0.015	intrinsic_term
1083207_1083040_Bsu_-	0.015	intrinsic_term
1083266_1083058_Bsu_-	2.82614	intrinsic_term
1083283_1082989_Bsu_-	1.50955	intrinsic_term
1083325_1083017_Bsu_-	1.85704	intrinsic_term
1083377_1083068_Bsu_-	4.50863	intrinsic_term
1083388_1083151_Bsu_-	11.5604	intrinsic_term
1083465_1083164_Bsu_-	10.3114	intrinsic_term
1089440_1089681_Bsu_+	16.7653	intrinsic_term
1089440_1089694_Bsu_+	14.164	intrinsic_term
1092561_1092801_Bsu_+	11.8847	intrinsic_term
1092663_1092876_Bsu_+	13.0314	intrinsic_term
1096350_1096699_Bsu_+	11.1766	intrinsic_term
1096364_1096667_Bsu_+	13.2993	intrinsic_term
1096431_1096098_Bsu_-	2.19471	Rho_term	1096498_1096158_Bsu_-
1096432_1096770_Bsu_+	14.6488	intrinsic_term
1096484_1096713_Bsu_+	11.6732	intrinsic_term
1096484_1096837_Bsu_+	15.3699	intrinsic_term
1096487_1096104_Bsu_-	1.75302	Rho_term	1096498_1096158_Bsu_-
1096610_1096377_Bsu_-	12.138	intrinsic_term
1096692_1096376_Bsu_-	17.2063	intrinsic_term
1096694_1096351_Bsu_-	17.3488	intrinsic_term
1108387_1108777_Bsu_+	19.811	intrinsic_term
1108472_1108770_Bsu_+	11.0591	intrinsic_term
1108535_1108880_Bsu_+	22.5002	intrinsic_term
1108615_1108989_Bsu_+	18.2104	intrinsic_term
1108636_1109009_Bsu_+	16.732	intrinsic_term
1108639_1108899_Bsu_+	12.3949	intrinsic_term
1108639_1108918_Bsu_+	17.9841	intrinsic_term
1108770_1108444_Bsu_-	17.5089	intrinsic_term
1108840_1108605_Bsu_-	17.3574	intrinsic_term
1108900_1108640_Bsu_-	16.9734	intrinsic_term
1108919_1108602_Bsu_-	14.4082	intrinsic_term
1108943_1108625_Bsu_-	18.2541	intrinsic_term
1112827_1112510_Bsu_-	16.1137	intrinsic_term
1118963_1119355_Bsu_+	15.1307	intrinsic_term
1118987_1119269_Bsu_+	17.9479	intrinsic_term
1118997_1119304_Bsu_+	17.6709	intrinsic_term
1119050_1119332_Bsu_+	18.9827	intrinsic_term
1119077_1119348_Bsu_+	15.7719	intrinsic_term
1119090_1119335_Bsu_+	11.0284	intrinsic_term
1119148_1119348_Bsu_+	0.015	intrinsic_term
1119148_1119396_Bsu_+	0.015	intrinsic_term
1122690_1122893_Bsu_+	12.9146	intrinsic_term
112458_112834_Bsu_+	2.48086	intrinsic_term
112517_112834_Bsu_+	13.3289	intrinsic_term
112529_112850_Bsu_+	7.1662	intrinsic_term
112540_112885_Bsu_+	9.98797	intrinsic_term
112633_112834_Bsu_+	13.27	intrinsic_term
1139887_1139485_Bsu_-	0.015	Rho_term	1139873_1139472_Bsu_-
1148195_1148522_Bsu_+	15.913	intrinsic_term
1148207_1148509_Bsu_+	15.285	intrinsic_term
1148260_1148528_Bsu_+	18.6021	intrinsic_term
1148262_1148579_Bsu_+	14.1589	intrinsic_term
1148291_1148631_Bsu_+	15.7369	intrinsic_term
1148328_1148519_Bsu_+	15.0926	intrinsic_term
1148392_1148566_Bsu_+	21.4495	intrinsic_term
1153414_1153731_Bsu_+	14.1262	intrinsic_term
1153419_1153715_Bsu_+	14.719	intrinsic_term
1156152_1156524_Bsu_+	17.2113	intrinsic_term
1156226_1156586_Bsu_+	18.2871	intrinsic_term
1156403_1156655_Bsu_+	15.999	intrinsic_term
1156416_1156662_Bsu_+	15.6606	intrinsic_term
1180673_1180376_Bsu_-	0.015	intrinsic_term
1180734_1180424_Bsu_-	0.015	intrinsic_term
1182151_1182483_Bsu_+	20.0173	intrinsic_term
1182246_1182501_Bsu_+	15.5493	intrinsic_term
1182280_1182483_Bsu_+	13.7044	intrinsic_term
1182304_1182635_Bsu_+	18.3086	intrinsic_term
1182370_1182589_Bsu_+	16.0134	intrinsic_term
1182413_1182759_Bsu_+	0.313672	intrinsic_term
1189703_1190051_Bsu_+	19.8301	intrinsic_term
1189770_1190124_Bsu_+	20.8117	intrinsic_term
1189797_1190080_Bsu_+	16.6802	intrinsic_term
1189871_1190092_Bsu_+	13.4922	intrinsic_term
1189893_1190229_Bsu_+	15.7124	intrinsic_term
1189928_1190189_Bsu_+	14.2613	intrinsic_term
1190006_1190394_Bsu_+	1.27831	intrinsic_term
1190016_1189684_Bsu_-	0.015	intrinsic_term
1190027_1190348_Bsu_+	0.015	intrinsic_term
1190141_1189826_Bsu_-	6.20447	intrinsic_term
1190170_1189982_Bsu_-	5.61921	intrinsic_term
1190180_1189972_Bsu_-	5.17559	intrinsic_term
1190250_1189982_Bsu_-	4.42969	intrinsic_term
1192595_1192759_Bsu_+	0.306161	intrinsic_term
1194561_1194891_Bsu_+	17.8948	intrinsic_term
1194568_1194891_Bsu_+	17.8454	intrinsic_term
1197650_1197359_Bsu_-	0.395357	Rho_term	1197689_1197366_Bsu_-
1204713_1204504_Bsu_-	0.248664	intrinsic_term
1204768_1204506_Bsu_-	16.583	intrinsic_term
1204803_1204476_Bsu_-	17.852	intrinsic_term
1204862_1204545_Bsu_-	17.9033	intrinsic_term
1204927_1204667_Bsu_-	17.4088	intrinsic_term
120670_121056_Bsu_+	9.98368	intrinsic_term
120706_121044_Bsu_+	8.34563	intrinsic_term
1207590_1207870_Bsu_+	0.015	intrinsic_term
120778_121134_Bsu_+	13.1292	intrinsic_term
1207812_1208054_Bsu_+	0.324828	intrinsic_term
120873_121230_Bsu_+	12.4326	intrinsic_term
120904_121140_Bsu_+	13.3271	intrinsic_term
120914_121240_Bsu_+	10.5762	intrinsic_term
120988_121196_Bsu_+	0.371615	intrinsic_term
1210343_1210680_Bsu_+	19.8214	intrinsic_term
1210389_1210727_Bsu_+	14.6096	intrinsic_term
1210394_1210631_Bsu_+	14.7066	intrinsic_term
1218086_1217763_Bsu_-	11.0253	intrinsic_term
1218143_1217893_Bsu_-	13.275	intrinsic_term
1218150_1217883_Bsu_-	1.0215	intrinsic_term
1218169_1217885_Bsu_-	15.1778	intrinsic_term
1218169_1217958_Bsu_-	13.0113	intrinsic_term
1218208_1217893_Bsu_-	14.6585	intrinsic_term
1218249_1217990_Bsu_-	15.5447	intrinsic_term
1227926_1228157_Bsu_+	14.1827	intrinsic_term
1227950_1228232_Bsu_+	15.8964	intrinsic_term
1227974_1228177_Bsu_+	10.2173	intrinsic_term
1227974_1228306_Bsu_+	15.6958	intrinsic_term
1228054_1228388_Bsu_+	13.3441	intrinsic_term
1228056_1228329_Bsu_+	16.0482	intrinsic_term
1229636_1229951_Bsu_+	19.889	intrinsic_term
1229641_1229859_Bsu_+	15.9992	intrinsic_term
1229641_1229862_Bsu_+	15.4017	intrinsic_term
1229641_1229931_Bsu_+	22.3768	intrinsic_term
1232830_1233182_Bsu_+	21.3167	intrinsic_term
1232882_1233246_Bsu_+	16.8576	intrinsic_term
1232958_1233204_Bsu_+	14.8219	intrinsic_term
1232958_1233233_Bsu_+	15.9024	intrinsic_term
1233001_1233245_Bsu_+	17.2923	intrinsic_term
1233006_1233358_Bsu_+	22.5916	intrinsic_term
1233125_1233333_Bsu_+	0.015	intrinsic_term
1237343_1236989_Bsu_-	0.376133	Rho_term	1237383_1237001_Bsu_-
1239128_1239426_Bsu_+	22.154	intrinsic_term
1239185_1239557_Bsu_+	20.7347	intrinsic_term
1239223_1239539_Bsu_+	17.8333	intrinsic_term
1239224_1239562_Bsu_+	19.2343	intrinsic_term
1239260_1239522_Bsu_+	15.1071	intrinsic_term
1239260_1239603_Bsu_+	16.4269	intrinsic_term
1239260_1239664_Bsu_+	26.5189	intrinsic_term
1239302_1239567_Bsu_+	17.7686	intrinsic_term
1239302_1239573_Bsu_+	16.9479	intrinsic_term
1239383_1239746_Bsu_+	0.015	intrinsic_term
1242250_1242590_Bsu_+	19.5231	intrinsic_term
1242288_1242504_Bsu_+	0.015	intrinsic_term
1242318_1242580_Bsu_+	0.29892	intrinsic_term
1242362_1242679_Bsu_+	14.222	intrinsic_term
1242388_1242651_Bsu_+	18.934	intrinsic_term
1242410_1242771_Bsu_+	0.015	intrinsic_term
1248480_1248861_Bsu_+	18.1373	intrinsic_term
1248495_1248857_Bsu_+	14.7848	intrinsic_term
1248513_1248717_Bsu_+	19.159	intrinsic_term
1248568_1248920_Bsu_+	18.4951	intrinsic_term
1263624_1263396_Bsu_-	0.015	intrinsic_term
1263639_1263347_Bsu_-	0.315833	intrinsic_term
1263645_1263457_Bsu_-	3.89378	intrinsic_term
1263723_1263488_Bsu_-	3.05606	intrinsic_term
1263747_1263498_Bsu_-	12.7399	intrinsic_term
1263890_1263538_Bsu_-	4.42835	intrinsic_term
1267606_1267297_Bsu_-	0.31518	Rho_term	1267575_1267285_Bsu_-
1269633_1269825_Bsu_+	9.87955	intrinsic_term
1269656_1269938_Bsu_+	2.68247	intrinsic_term
1269668_1269975_Bsu_+	0.015	intrinsic_term
1269680_1270010_Bsu_+	0.491353	intrinsic_term
1272328_1272662_Bsu_+	20.5423	intrinsic_term
1276166_1276429_Bsu_+	10.6184	intrinsic_term
1279346_1279656_Bsu_+	18.5741	intrinsic_term
1279381_1279624_Bsu_+	12.4396	intrinsic_term
1279429_1279737_Bsu_+	11.6709	intrinsic_term
1279488_1279854_Bsu_+	0.477597	intrinsic_term
1279489_1279735_Bsu_+	0.214933	intrinsic_term
1283169_1282854_Bsu_-	0.015	intrinsic_term
1283209_1283011_Bsu_-	0.311922	intrinsic_term
1283225_1283014_Bsu_-	0.015	intrinsic_term
1283242_1282933_Bsu_-	0.314732	intrinsic_term
1283335_1283119_Bsu_-	0.428443	intrinsic_term
1289636_1289320_Bsu_-	1.04143	Rho_term	1289630_1289290_Bsu_-
1292187_1291784_Bsu_-	0.015	Rho_term	1292155_1291804_Bsu_-
1293769_1293607_Bsu_-	3.15446	intrinsic_term
1293851_1293691_Bsu_-	19.5455	intrinsic_term
1293862_1293614_Bsu_-	13.5812	intrinsic_term
1293870_1293690_Bsu_-	15.6337	intrinsic_term
1294851_1295121_Bsu_+	4.96326	intrinsic_term
1294867_1295116_Bsu_+	5.54807	intrinsic_term
1294893_1295261_Bsu_+	6.60293	intrinsic_term
1294928_1295260_Bsu_+	24.4131	intrinsic_term
1294928_1295261_Bsu_+	12.2628	intrinsic_term
1313901_1313615_Bsu_-	10.9343	intrinsic_term
1313940_1313732_Bsu_-	17.6021	intrinsic_term
1314008_1313732_Bsu_-	15.8476	intrinsic_term
1314085_1313783_Bsu_-	16.3401	intrinsic_term
1315607_1315866_Bsu_+	0.452084	intrinsic_term
1315656_1315903_Bsu_+	0.897102	intrinsic_term
1318599_1318341_Bsu_-	1.36474	intrinsic_term
1318644_1318356_Bsu_-	2.72144	intrinsic_term
1318699_1318387_Bsu_-	2.6565	intrinsic_term
1336507_1336237_Bsu_-	0.015	Rho_term	1336541_1336238_Bsu_-
133876_134226_Bsu_+	16.0968	intrinsic_term
133926_134237_Bsu_+	18.7615	intrinsic_term
134092_134355_Bsu_+	0.315585	intrinsic_term
1348439_1348204_Bsu_-	3.06041	intrinsic_term
1348474_1348118_Bsu_-	16.5912	intrinsic_term
1348513_1348345_Bsu_-	17.4782	intrinsic_term
1348541_1348274_Bsu_-	11.4554	intrinsic_term
1349512_1349326_Bsu_-	17.6169	intrinsic_term
1349538_1349203_Bsu_-	20.6314	intrinsic_term
1349638_1349294_Bsu_-	13.4469	intrinsic_term
1349693_1349327_Bsu_-	27.4144	intrinsic_term
1349712_1349307_Bsu_-	15.0923	intrinsic_term
1351537_1351308_Bsu_-	13.4366	intrinsic_term
1351565_1351289_Bsu_-	19.9476	intrinsic_term
1369859_1369578_Bsu_-	0.015	intrinsic_term
1369863_1369538_Bsu_-	0.015	intrinsic_term
1369883_1369491_Bsu_-	19.3352	intrinsic_term
1369932_1369651_Bsu_-	16.2168	intrinsic_term
1369993_1369697_Bsu_-	26.2823	intrinsic_term
1370023_1369678_Bsu_-	20.7023	intrinsic_term
1370059_1369763_Bsu_-	18.491	intrinsic_term
1370114_1369745_Bsu_-	23.0618	intrinsic_term
1370124_1369760_Bsu_-	21.4362	intrinsic_term
1372410_1372627_Bsu_+	17.9404	intrinsic_term
1372456_1372627_Bsu_+	16.2478	intrinsic_term
1376359_1376677_Bsu_+	16.6498	intrinsic_term
1376359_1376687_Bsu_+	17.9919	intrinsic_term
1378154_1378493_Bsu_+	2.9312	intrinsic_term
1378233_1378544_Bsu_+	13.3052	intrinsic_term
1378243_1378565_Bsu_+	14.868	intrinsic_term
1378363_1378625_Bsu_+	10.9214	intrinsic_term
1378403_1378594_Bsu_+	15.5335	intrinsic_term
1378448_1378634_Bsu_+	0.256217	intrinsic_term
1380741_1380936_Bsu_+	11.9835	intrinsic_term
1380773_1380959_Bsu_+	15.0058	intrinsic_term
1380803_1381059_Bsu_+	17.6015	intrinsic_term
1380834_1381068_Bsu_+	20.5256	intrinsic_term
1387793_1388172_Bsu_+	19.1085	intrinsic_term
1387848_1388200_Bsu_+	19.3728	intrinsic_term
1387850_1388118_Bsu_+	14.582	intrinsic_term
1387920_1388273_Bsu_+	17.5485	intrinsic_term
1387925_1388160_Bsu_+	13.9303	intrinsic_term
1387936_1388158_Bsu_+	14.3296	intrinsic_term
1387959_1388172_Bsu_+	15.1985	intrinsic_term
1391712_1391534_Bsu_-	8.46446	intrinsic_term
1391833_1391487_Bsu_-	0.015	intrinsic_term
1397078_1397450_Bsu_+	18.9479	intrinsic_term
1397279_1397567_Bsu_+	16.4066	intrinsic_term
1397294_1397581_Bsu_+	19.7589	intrinsic_term
1397347_1397618_Bsu_+	1.19624	intrinsic_term
1397360_1397529_Bsu_+	8.47701	intrinsic_term
1397379_1397048_Bsu_-	0.015	intrinsic_term
1397400_1397667_Bsu_+	1.01112	intrinsic_term
1397513_1397262_Bsu_-	11.3863	intrinsic_term
1414278_1414055_Bsu_-	13.2472	intrinsic_term
1414301_1414049_Bsu_-	11.0178	intrinsic_term
1414394_1414031_Bsu_-	16.0411	intrinsic_term
1414394_1414034_Bsu_-	13.9869	intrinsic_term
1414404_1414060_Bsu_-	14.4208	intrinsic_term
1415877_1416020_Bsu_+	17.5481	intrinsic_term
1417196_1417491_Bsu_+	18.1316	intrinsic_term
1417282_1417615_Bsu_+	17.6089	intrinsic_term
1417405_1417615_Bsu_+	15.365	intrinsic_term
1421951_1422218_Bsu_+	16.1177	intrinsic_term
1422025_1422300_Bsu_+	21.0463	intrinsic_term
1422036_1422318_Bsu_+	15.3354	intrinsic_term
1422056_1422253_Bsu_+	14.4944	intrinsic_term
1426939_1427274_Bsu_+	0.015	intrinsic_term
1430798_1431156_Bsu_+	15.9211	intrinsic_term
1430856_1431239_Bsu_+	12.302	intrinsic_term
1430866_1431198_Bsu_+	10.3801	intrinsic_term
1430955_1431184_Bsu_+	0.98945	intrinsic_term
1430957_1431246_Bsu_+	1.98471	intrinsic_term
1431520_1431338_Bsu_-	13.8191	intrinsic_term
1431522_1431219_Bsu_-	15.9626	intrinsic_term
1441900_1442218_Bsu_+	14.844	intrinsic_term
1441925_1442228_Bsu_+	14.7478	intrinsic_term
1447737_1447468_Bsu_-	19.7996	intrinsic_term
1452805_1452554_Bsu_-	0.015	Rho_term	1452763_1452512_Bsu_-
145946_145673_Bsu_-	0.491114	Rho_term	145982_145699_Bsu_-
145987_145746_Bsu_-	0.015	Rho_term	145982_145699_Bsu_-
1461042_1461436_Bsu_+	18.4573	intrinsic_term
1461230_1461489_Bsu_+	16.4648	intrinsic_term
1465348_1465662_Bsu_+	14.6554	intrinsic_term
1465415_1465705_Bsu_+	11.193	intrinsic_term
1465518_1465838_Bsu_+	2.30026	intrinsic_term
1465527_1465820_Bsu_+	2.3988	intrinsic_term
1469779_1470054_Bsu_+	13.98	intrinsic_term
1469822_1469938_Bsu_+	12.258	intrinsic_term
1469870_1470173_Bsu_+	0.549978	intrinsic_term
1469880_1470054_Bsu_+	0.256279	intrinsic_term
1469893_1470053_Bsu_+	0.224275	intrinsic_term
1471889_1471666_Bsu_-	14.2201	intrinsic_term
1471973_1471739_Bsu_-	15.5993	intrinsic_term
1471989_1471666_Bsu_-	17.2986	intrinsic_term
1474291_1474572_Bsu_+	15.1413	intrinsic_term
1474442_1474760_Bsu_+	13.9417	intrinsic_term
1474502_1474726_Bsu_+	11.4521	intrinsic_term
1474671_1474441_Bsu_-	8.84664	intrinsic_term
1474690_1474384_Bsu_-	28.2216	intrinsic_term
1474727_1474438_Bsu_-	23.3261	intrinsic_term
1475330_1475100_Bsu_-	2.01575	intrinsic_term
1483345_1483534_Bsu_+	15.4776	intrinsic_term
1483350_1483536_Bsu_+	13.7385	intrinsic_term
1483566_1483832_Bsu_+	15.5268	intrinsic_term
1485075_1485401_Bsu_+	8.14208	intrinsic_term
1485209_1485462_Bsu_+	4.82777	intrinsic_term
1485242_1485508_Bsu_+	2.9133	intrinsic_term
1485276_1485549_Bsu_+	2.989	intrinsic_term
1485333_1485656_Bsu_+	0.41043	intrinsic_term
1487283_1486923_Bsu_-	12.5287	Rho_term	1487283_1486982_Bsu_-
1489495_1489794_Bsu_+	20.0388	intrinsic_term
1489524_1489794_Bsu_+	15.663	intrinsic_term
1489580_1489804_Bsu_+	13.7529	intrinsic_term
1489707_1490019_Bsu_+	0.015	intrinsic_term
1491046_1491260_Bsu_+	2.44146	intrinsic_term
1491089_1491435_Bsu_+	4.30361	intrinsic_term
1491113_1491360_Bsu_+	1.81146	intrinsic_term
1491117_1491477_Bsu_+	2.39895	intrinsic_term
1491117_1491486_Bsu_+	1.03512	intrinsic_term
1491135_1491425_Bsu_+	17.8377	intrinsic_term
1491150_1491432_Bsu_+	15.7116	intrinsic_term
1491207_1490918_Bsu_-	1.45857	intrinsic_term
1491269_1491073_Bsu_-	16.1552	intrinsic_term
1491281_1491038_Bsu_-	13.7346	intrinsic_term
1491297_1491090_Bsu_-	18.0479	intrinsic_term
1491307_1490965_Bsu_-	24.4454	intrinsic_term
1491307_1490975_Bsu_-	28.7996	intrinsic_term
1491307_1491010_Bsu_-	10.7282	intrinsic_term
1491321_1491102_Bsu_-	14.7769	intrinsic_term
1491328_1490923_Bsu_-	17.7806	intrinsic_term
1491328_1491073_Bsu_-	31.5711	intrinsic_term
1491342_1490978_Bsu_-	18.5825	intrinsic_term
1491364_1491164_Bsu_-	18.8509	intrinsic_term
1491504_1491174_Bsu_-	19.391	intrinsic_term
1494170_1494426_Bsu_+	23.5813	intrinsic_term
1494231_1494418_Bsu_+	11.5635	intrinsic_term
1494241_1494520_Bsu_+	14.6599	intrinsic_term
1494272_1494526_Bsu_+	17.3452	intrinsic_term
1494287_1494616_Bsu_+	18.3204	intrinsic_term
1494331_1494690_Bsu_+	20.271	intrinsic_term
1494377_1494680_Bsu_+	0.440475	intrinsic_term
1499519_1499834_Bsu_+	19.6045	intrinsic_term
1499533_1499859_Bsu_+	19.3114	intrinsic_term
1499549_1499762_Bsu_+	16.806	intrinsic_term
1499604_1499888_Bsu_+	18.5773	intrinsic_term
150117_150411_Bsu_+	6.07618	intrinsic_term
150128_150413_Bsu_+	14.5531	intrinsic_term
150211_150473_Bsu_+	10.7482	intrinsic_term
150230_150520_Bsu_+	2.47363	intrinsic_term
150235_150498_Bsu_+	1.56919	intrinsic_term
150250_150533_Bsu_+	1.10362	intrinsic_term
150308_150568_Bsu_+	14.9296	intrinsic_term
150341_150544_Bsu_+	0.4091	intrinsic_term
1507066_1507344_Bsu_+	18.9043	intrinsic_term
151009_150698_Bsu_-	0.015	Rho_term	151037_150750_Bsu_-
151025_150735_Bsu_-	0.015	Rho_term	151037_150750_Bsu_-
151054_150733_Bsu_-	0.015	Rho_term	151037_150750_Bsu_-
1511662_1511978_Bsu_+	16.4774	intrinsic_term
1511710_1511961_Bsu_+	18.7811	intrinsic_term
1511803_1512102_Bsu_+	15.333	intrinsic_term
1511917_1511639_Bsu_-	5.7615	intrinsic_term
1511952_1511733_Bsu_-	5.45863	intrinsic_term
1511962_1511724_Bsu_-	17.4275	intrinsic_term
1511979_1511763_Bsu_-	14.9495	intrinsic_term
1511990_1511723_Bsu_-	11.0337	intrinsic_term
1511995_1511646_Bsu_-	16.7739	intrinsic_term
1512008_1511723_Bsu_-	18.1381	intrinsic_term
1513813_1514032_Bsu_+	10.6419	intrinsic_term
1513977_1514191_Bsu_+	6.79296	intrinsic_term
1513979_1514233_Bsu_+	7.00183	intrinsic_term
1514739_1515036_Bsu_+	0.886231	intrinsic_term
1514811_1515079_Bsu_+	1.00636	intrinsic_term
1515030_1514805_Bsu_-	19.2532	intrinsic_term
1515041_1514854_Bsu_-	10.2113	intrinsic_term
1515043_1514891_Bsu_-	4.19708	intrinsic_term
1515115_1514919_Bsu_-	3.66516	intrinsic_term
1515120_1514812_Bsu_-	3.83435	intrinsic_term
1515140_1514868_Bsu_-	4.98028	intrinsic_term
1515167_1514903_Bsu_-	7.9704	intrinsic_term
1515258_1514913_Bsu_-	3.1874	intrinsic_term
1515416_1515751_Bsu_+	0.745948	Rho_term	1515353_1515765_Bsu_+
1517941_1518266_Bsu_+	25.8779	intrinsic_term
1518011_1518335_Bsu_+	4.69784	intrinsic_term
1522978_1523245_Bsu_+	20.879	intrinsic_term
1523034_1523286_Bsu_+	19.8471	intrinsic_term
1523095_1523429_Bsu_+	0.015	intrinsic_term
1523095_1523473_Bsu_+	0.015	intrinsic_term
1523105_1522732_Bsu_-	0.015	intrinsic_term
1523105_1522858_Bsu_-	0.273709	intrinsic_term
1523105_1522897_Bsu_-	0.015	intrinsic_term
1523264_1523021_Bsu_-	18.7671	intrinsic_term
1525952_1526279_Bsu_+	18.8736	intrinsic_term
1526042_1526331_Bsu_+	16.3157	intrinsic_term
1526048_1526281_Bsu_+	15.9177	intrinsic_term
1526176_1526503_Bsu_+	0.015	intrinsic_term
1533046_1533430_Bsu_+	17.9001	intrinsic_term
1533061_1533447_Bsu_+	15.7971	intrinsic_term
1533177_1533487_Bsu_+	17.1249	intrinsic_term
1533203_1533460_Bsu_+	16.5007	intrinsic_term
1533243_1533479_Bsu_+	14.9705	intrinsic_term
1533259_1533535_Bsu_+	19.8481	intrinsic_term
1534247_1533993_Bsu_-	7.59727	intrinsic_term
1534357_1534122_Bsu_-	15.5915	intrinsic_term
1534498_1534202_Bsu_-	23.1571	intrinsic_term
1536009_1536331_Bsu_+	17.1373	intrinsic_term
1536119_1536386_Bsu_+	14.036	intrinsic_term
1536134_1536472_Bsu_+	9.71133	intrinsic_term
1536157_1536403_Bsu_+	13.644	intrinsic_term
1536264_1535956_Bsu_-	11.8087	intrinsic_term
1536291_1535917_Bsu_-	16.477	intrinsic_term
1536368_1536173_Bsu_-	14.617	intrinsic_term
1536370_1536133_Bsu_-	17.9075	intrinsic_term
1536416_1536120_Bsu_-	14.3293	intrinsic_term
1536423_1536052_Bsu_-	15.3542	intrinsic_term
154523_154785_Bsu_+	12.2851	intrinsic_term
154559_154823_Bsu_+	15.4356	intrinsic_term
154570_154804_Bsu_+	15.2495	intrinsic_term
1545791_1545573_Bsu_-	7.6928	intrinsic_term
1545880_1545586_Bsu_-	13.9611	intrinsic_term
154597_154857_Bsu_+	13.869	intrinsic_term
154605_154913_Bsu_+	13.5134	intrinsic_term
154607_154786_Bsu_+	18.5396	intrinsic_term
154701_154980_Bsu_+	3.23226	intrinsic_term
1548085_1548373_Bsu_+	17.2101	intrinsic_term
1548210_1548507_Bsu_+	17.56	intrinsic_term
1548353_1548680_Bsu_+	0.015	intrinsic_term
1548508_1548255_Bsu_-	17.9658	intrinsic_term
1548520_1548255_Bsu_-	14.503	intrinsic_term
1557379_1557740_Bsu_+	16.4985	intrinsic_term
1557503_1557834_Bsu_+	21.6882	intrinsic_term
1557546_1557742_Bsu_+	16.4914	intrinsic_term
1557556_1557775_Bsu_+	16.8761	intrinsic_term
1557641_1557873_Bsu_+	0.377992	intrinsic_term
1558079_1557851_Bsu_-	15.9277	intrinsic_term
1558116_1557792_Bsu_-	19.1667	intrinsic_term
1558171_1557916_Bsu_-	27.6964	intrinsic_term
1567234_1567585_Bsu_+	16.7434	intrinsic_term
1567385_1567564_Bsu_+	11.2913	intrinsic_term
1570386_1570753_Bsu_+	8.39898	intrinsic_term
1570411_1570631_Bsu_+	4.06653	intrinsic_term
1570468_1570720_Bsu_+	11.3145	intrinsic_term
1570528_1570743_Bsu_+	11.2845	intrinsic_term
1570558_1570850_Bsu_+	1.18747	intrinsic_term
1573608_1573859_Bsu_+	18.6257	intrinsic_term
1573641_1573957_Bsu_+	21.3816	intrinsic_term
1573700_1573986_Bsu_+	0.805472	intrinsic_term
1575766_1576093_Bsu_+	17.431	intrinsic_term
1575798_1576093_Bsu_+	26.2514	intrinsic_term
1575835_1576150_Bsu_+	22.7726	intrinsic_term
1575842_1576129_Bsu_+	16.4601	intrinsic_term
1575926_1576262_Bsu_+	18.6163	intrinsic_term
1575996_1576326_Bsu_+	0.015	intrinsic_term
1598897_1599197_Bsu_+	24.574	intrinsic_term
1598897_1599200_Bsu_+	15.9373	intrinsic_term
1598904_1599178_Bsu_+	13.4801	intrinsic_term
1598909_1599192_Bsu_+	20.4744	intrinsic_term
1615980_1616273_Bsu_+	15.7974	intrinsic_term
1616088_1616364_Bsu_+	17.8793	intrinsic_term
1616121_1616405_Bsu_+	0.015	intrinsic_term
1618579_1618980_Bsu_+	14.9216	intrinsic_term
1618702_1618982_Bsu_+	16.2286	intrinsic_term
1618720_1618982_Bsu_+	18.0283	intrinsic_term
1618770_1619105_Bsu_+	24.6746	intrinsic_term
1618805_1619161_Bsu_+	18.2714	intrinsic_term
1620383_1620785_Bsu_+	16.7076	intrinsic_term
1620405_1620678_Bsu_+	0.015	intrinsic_term
1625476_1625131_Bsu_-	0.407818	Rho_term	1625431_1625068_Bsu_-
1636171_1635960_Bsu_-	15.2644	intrinsic_term
1636218_1635988_Bsu_-	11.6024	intrinsic_term
1636266_1635955_Bsu_-	16.9743	intrinsic_term
1642454_1642829_Bsu_+	9.06596	intrinsic_term
1642534_1642888_Bsu_+	10.1185	intrinsic_term
1642580_1642922_Bsu_+	7.17746	intrinsic_term
1642622_1642877_Bsu_+	7.62296	intrinsic_term
1642682_1643032_Bsu_+	10.2994	intrinsic_term
1642785_1643102_Bsu_+	0.442472	intrinsic_term
1654592_1654943_Bsu_+	10.3334	intrinsic_term
1654600_1654825_Bsu_+	14.003	intrinsic_term
1655648_1655369_Bsu_-	14.1926	intrinsic_term
1655679_1655421_Bsu_-	17.3075	intrinsic_term
1655706_1655426_Bsu_-	19.963	intrinsic_term
1655718_1655407_Bsu_-	21.6206	intrinsic_term
1658736_1658539_Bsu_-	0.429132	Rho_term	1658718_1658534_Bsu_-
1665346_1665617_Bsu_+	0.015	intrinsic_term
1665490_1665679_Bsu_+	0.015	intrinsic_term
1665497_1665695_Bsu_+	0.328208	intrinsic_term
1676262_1676502_Bsu_+	14.2801	intrinsic_term
1690761_1690987_Bsu_+	16.8494	intrinsic_term
1690845_1691051_Bsu_+	11.1275	intrinsic_term
1694144_1693850_Bsu_-	0.508317	Rho_term	1694141_1693779_Bsu_-
1694866_1694622_Bsu_-	0.015	Rho_term	1694864_1694622_Bsu_-
1704943_1704575_Bsu_-	0.015	Rho_term	1704929_1704580_Bsu_-
1704943_1704620_Bsu_-	0.015	Rho_term	1704929_1704580_Bsu_-
1726827_1727125_Bsu_+	2.58779	intrinsic_term
1726851_1727144_Bsu_+	1.91004	intrinsic_term
1726981_1727219_Bsu_+	0.015	intrinsic_term
1736593_1736939_Bsu_+	6.64911	intrinsic_term
1736636_1736862_Bsu_+	0.015	intrinsic_term
1736661_1737026_Bsu_+	3.13	intrinsic_term
1736708_1736994_Bsu_+	2.22332	intrinsic_term
1736813_1737091_Bsu_+	0.788334	intrinsic_term
1736827_1736944_Bsu_+	0.015	intrinsic_term
1739030_1739335_Bsu_+	16.0928	intrinsic_term
1739135_1739431_Bsu_+	1.59522	intrinsic_term
1741518_1741773_Bsu_+	0.345039	intrinsic_term
1743632_1744039_Bsu_+	13.8347	intrinsic_term
1743637_1743889_Bsu_+	15.3265	intrinsic_term
1743637_1743924_Bsu_+	13.0912	intrinsic_term
1743710_1744092_Bsu_+	18.6741	intrinsic_term
1743740_1744029_Bsu_+	23.1243	intrinsic_term
1743740_1744064_Bsu_+	17.607	intrinsic_term
1743755_1744071_Bsu_+	15.7263	intrinsic_term
1743764_1743995_Bsu_+	11.9128	intrinsic_term
1743792_1744129_Bsu_+	14.3047	intrinsic_term
1743805_1744071_Bsu_+	11.6738	intrinsic_term
1743813_1744139_Bsu_+	9.75215	intrinsic_term
1743961_1744315_Bsu_+	15.1992	intrinsic_term
1744047_1744298_Bsu_+	14.8925	intrinsic_term
1744062_1744412_Bsu_+	13.344	intrinsic_term
1744089_1744412_Bsu_+	3.08071	intrinsic_term
1744174_1744375_Bsu_+	5.21136	intrinsic_term
1744174_1744417_Bsu_+	0.441101	intrinsic_term
1750984_1751282_Bsu_+	16.937	intrinsic_term
1751052_1751405_Bsu_+	17.7669	intrinsic_term
1751090_1751308_Bsu_+	1.04231	intrinsic_term
1755336_1755612_Bsu_+	15.1817	intrinsic_term
1755431_1755664_Bsu_+	16.6625	intrinsic_term
1755481_1755781_Bsu_+	1.46344	intrinsic_term
1755518_1755867_Bsu_+	1.33433	intrinsic_term
1759264_1759675_Bsu_+	0.895775	intrinsic_term
1759405_1759670_Bsu_+	1.27282	intrinsic_term
1759610_1759941_Bsu_+	0.270476	intrinsic_term
1768667_1769060_Bsu_+	11.6888	intrinsic_term
1768810_1769042_Bsu_+	14.625	intrinsic_term
1768826_1769139_Bsu_+	12.7915	intrinsic_term
1768831_1769146_Bsu_+	17.5738	intrinsic_term
1768861_1768992_Bsu_+	5.28262	intrinsic_term
1770177_1770418_Bsu_+	12.9749	intrinsic_term
1774606_1774877_Bsu_+	16.2689	intrinsic_term
1774693_1774877_Bsu_+	17.0688	intrinsic_term
1774810_1775078_Bsu_+	0.015	intrinsic_term
1780003_1780345_Bsu_+	20.7808	intrinsic_term
1780043_1780383_Bsu_+	14.0214	intrinsic_term
1780199_1780525_Bsu_+	0.015	intrinsic_term
178275_178631_Bsu_+	5.22001	intrinsic_term
178283_178690_Bsu_+	5.51497	intrinsic_term
178339_178653_Bsu_+	5.37989	intrinsic_term
178345_178690_Bsu_+	6.30559	intrinsic_term
178355_178709_Bsu_+	7.90079	intrinsic_term
178369_178704_Bsu_+	10.7393	intrinsic_term
178381_178709_Bsu_+	7.90069	intrinsic_term
178403_178700_Bsu_+	6.60051	intrinsic_term
178432_178653_Bsu_+	7.95244	intrinsic_term
178440_178658_Bsu_+	7.48501	intrinsic_term
1793693_1793388_Bsu_-	0.352265	Rho_term	1793745_1793398_Bsu_-
1793767_1793438_Bsu_-	0.015	Rho_term	1793745_1793398_Bsu_-
1793809_1793408_Bsu_-	0.015	Rho_term	1793745_1793398_Bsu_-
179389_179675_Bsu_+	12.6449	intrinsic_term
179504_179777_Bsu_+	12.3169	intrinsic_term
179589_179292_Bsu_-	0.221607	intrinsic_term
179593_179881_Bsu_+	0.015	intrinsic_term
179602_179337_Bsu_-	0.015	intrinsic_term
179609_179394_Bsu_-	0.437374	intrinsic_term
179647_179320_Bsu_-	14.7831	intrinsic_term
179676_179326_Bsu_-	15.6454	intrinsic_term
179676_179404_Bsu_-	18.5426	intrinsic_term
179719_179353_Bsu_-	20.2523	intrinsic_term
179778_179443_Bsu_-	14.7895	intrinsic_term
179787_179536_Bsu_-	17.1001	intrinsic_term
1864538_1864880_Bsu_+	1.39343	intrinsic_term
1864654_1864880_Bsu_+	0.488973	intrinsic_term
1864661_1864909_Bsu_+	0.382543	intrinsic_term
1867527_1867705_Bsu_+	6.54844	intrinsic_term
1872478_1872834_Bsu_+	19.1887	intrinsic_term
1872536_1872808_Bsu_+	13.8727	intrinsic_term
1872540_1872801_Bsu_+	14.2998	intrinsic_term
1872566_1872808_Bsu_+	16.5356	intrinsic_term
1872629_1872910_Bsu_+	20.3712	intrinsic_term
1872633_1872832_Bsu_+	17.6	intrinsic_term
1872671_1872922_Bsu_+	17.405	intrinsic_term
1872715_1872965_Bsu_+	11.7947	intrinsic_term
1879514_1879859_Bsu_+	14.1098	intrinsic_term
1879538_1879832_Bsu_+	13.7074	intrinsic_term
1879616_1879975_Bsu_+	8.30188	intrinsic_term
1879775_1880017_Bsu_+	16.6486	intrinsic_term
1879794_1880051_Bsu_+	0.015	intrinsic_term
1882696_1882940_Bsu_+	17.1655	intrinsic_term
1885974_1885607_Bsu_-	1.21514	Rho_term	1885966_1885620_Bsu_-
1889367_1889011_Bsu_-	0.77499	Rho_term	1889438_1889079_Bsu_-
1905362_1905158_Bsu_-	0.70437	intrinsic_term
1905421_1905258_Bsu_-	6.35569	intrinsic_term
1905513_1905283_Bsu_-	4.05421	intrinsic_term
1906319_1906104_Bsu_-	12.9654	intrinsic_term
1906418_1906180_Bsu_-	13.6895	intrinsic_term
1906474_1906135_Bsu_-	12.2561	intrinsic_term
1924708_1925067_Bsu_+	16.5496	intrinsic_term
1924751_1925004_Bsu_+	24.9866	intrinsic_term
1924853_1925152_Bsu_+	7.72532	intrinsic_term
1924947_1925201_Bsu_+	20.9456	intrinsic_term
1924976_1925302_Bsu_+	0.015	intrinsic_term
1925014_1924751_Bsu_-	9.69362	intrinsic_term
1925049_1924752_Bsu_-	16.4523	intrinsic_term
1925078_1924835_Bsu_-	13.1102	intrinsic_term
1925202_1924938_Bsu_-	16.2827	intrinsic_term
1930688_1930367_Bsu_-	1.88602	Rho_term	1930749_1930395_Bsu_-
1931356_1931606_Bsu_+	14.8999	intrinsic_term
1931356_1931634_Bsu_+	14.7976	intrinsic_term
1931367_1931743_Bsu_+	17.9918	intrinsic_term
1931431_1931634_Bsu_+	18.4255	intrinsic_term
1931526_1931835_Bsu_+	0.508212	intrinsic_term
1931574_1931295_Bsu_-	25.0655	intrinsic_term
1931652_1931396_Bsu_-	6.23423	intrinsic_term
1931665_1931383_Bsu_-	11.8169	intrinsic_term
1931829_1931492_Bsu_-	19.1722	intrinsic_term
1932939_1933136_Bsu_+	6.96167	intrinsic_term
1933034_1933171_Bsu_+	10.6199	intrinsic_term
1933054_1933169_Bsu_+	14.2424	intrinsic_term
1937683_1937967_Bsu_+	18.8946	intrinsic_term
1937883_1938205_Bsu_+	0.015	intrinsic_term
195865_196096_Bsu_+	11.6994	intrinsic_term
1998692_1998984_Bsu_+	0.015	Rho_term	1998741_1999034_Bsu_+
1998758_1999007_Bsu_+	0.015	Rho_term	1998741_1999034_Bsu_+
1998758_1999025_Bsu_+	0.267703	Rho_term	1998741_1999034_Bsu_+
2015515_2015848_Bsu_+	24.8007	intrinsic_term
2015532_2015842_Bsu_+	19.3404	intrinsic_term
2015547_2015757_Bsu_+	16.8504	intrinsic_term
2015662_2015938_Bsu_+	16.923	intrinsic_term
201825_202189_Bsu_+	18.5459	intrinsic_term
2018541_2018291_Bsu_-	0.015	intrinsic_term
2018570_2018278_Bsu_-	0.853421	intrinsic_term
2018586_2018258_Bsu_-	1.64042	intrinsic_term
2018630_2018326_Bsu_-	3.38404	intrinsic_term
2018632_2018370_Bsu_-	8.82622	intrinsic_term
2018703_2018432_Bsu_-	15.0449	intrinsic_term
2018755_2018493_Bsu_-	16.7709	intrinsic_term
2018824_2018479_Bsu_-	17.2273	intrinsic_term
202008_202327_Bsu_+	14.2746	intrinsic_term
202062_202360_Bsu_+	16.759	intrinsic_term
202117_202476_Bsu_+	0.015	intrinsic_term
2022390_2022760_Bsu_+	3.10535	Rho_term	2022415_2022802_Bsu_+
2027590_2027945_Bsu_+	9.54673	intrinsic_term
2027850_2027500_Bsu_-	1.58718	intrinsic_term
2049316_2049579_Bsu_+	1.84216	intrinsic_term
2049338_2049549_Bsu_+	1.64048	intrinsic_term
2049400_2049692_Bsu_+	7.58491	intrinsic_term
2049476_2049760_Bsu_+	1.47874	intrinsic_term
2054034_2054290_Bsu_+	16.3175	intrinsic_term
2054062_2054359_Bsu_+	0.015	intrinsic_term
2054140_2053786_Bsu_-	19.6269	intrinsic_term
2054154_2053967_Bsu_-	0.290126	intrinsic_term
2054250_2054041_Bsu_-	10.9447	intrinsic_term
2054266_2054035_Bsu_-	0.285769	intrinsic_term
2054276_2053969_Bsu_-	0.015	intrinsic_term
2055743_2055432_Bsu_-	0.327865	Rho_term	2055711_2055411_Bsu_-
2055775_2055411_Bsu_-	0.015	Rho_term	2055711_2055411_Bsu_-
2059811_2059532_Bsu_-	0.549327	Rho_term	2059832_2059556_Bsu_-
2065448_2065097_Bsu_-	21.8525	intrinsic_term
2065546_2065316_Bsu_-	21.0367	intrinsic_term
2065588_2065273_Bsu_-	19.37	intrinsic_term
2065660_2065344_Bsu_-	17.2828	intrinsic_term
2069771_2069525_Bsu_-	18.1146	intrinsic_term
2069857_2069520_Bsu_-	16.9697	intrinsic_term
2069858_2069605_Bsu_-	13.7057	intrinsic_term
2069913_2069612_Bsu_-	11.5943	intrinsic_term
2079101_2079341_Bsu_+	7.19067	intrinsic_term
2085826_2086069_Bsu_+	8.02216	intrinsic_term
2085863_2086202_Bsu_+	24.1208	intrinsic_term
2085868_2086079_Bsu_+	15.2158	intrinsic_term
2085961_2086115_Bsu_+	12.8157	intrinsic_term
2086025_2086316_Bsu_+	3.23474	intrinsic_term
2086060_2085755_Bsu_-	0.015	intrinsic_term
2086075_2085879_Bsu_-	19.4811	intrinsic_term
2086128_2085889_Bsu_-	18.2062	intrinsic_term
2086137_2085824_Bsu_-	17.5947	intrinsic_term
2086222_2085940_Bsu_-	16.9907	intrinsic_term
2089056_2089390_Bsu_+	3.52314	intrinsic_term
2089083_2089296_Bsu_+	8.51157	intrinsic_term
2089166_2089544_Bsu_+	2.29484	intrinsic_term
2089191_2089377_Bsu_+	1.90873	intrinsic_term
2089222_2089358_Bsu_+	3.55121	intrinsic_term
2090271_2090506_Bsu_+	14.7806	intrinsic_term
2090454_2090771_Bsu_+	2.19865	intrinsic_term
2093015_2092718_Bsu_-	20.385	intrinsic_term
2093039_2092835_Bsu_-	18.7365	intrinsic_term
2093129_2092737_Bsu_-	20.8693	intrinsic_term
2095987_2095789_Bsu_-	0.330599	intrinsic_term
2095992_2095789_Bsu_-	15.5465	intrinsic_term
2096066_2095827_Bsu_-	17.6311	intrinsic_term
2096346_2096111_Bsu_-	0.211904	intrinsic_term
2096444_2096162_Bsu_-	10.5767	intrinsic_term
2100087_2099951_Bsu_-	0.015	intrinsic_term
2100119_2099861_Bsu_-	1.05985	intrinsic_term
2101936_2102144_Bsu_+	17.1639	intrinsic_term
2102109_2102482_Bsu_+	0.290467	intrinsic_term
2104934_2104710_Bsu_-	0.502665	intrinsic_term
2104989_2104747_Bsu_-	11.2012	intrinsic_term
2105020_2104723_Bsu_-	14.0562	intrinsic_term
2105030_2104667_Bsu_-	17.6949	intrinsic_term
2105062_2104871_Bsu_-	15.3719	intrinsic_term
2105177_2104826_Bsu_-	15.8817	intrinsic_term
2107479_2107312_Bsu_-	0.015	intrinsic_term
2107571_2107357_Bsu_-	16.4409	intrinsic_term
2107582_2107357_Bsu_-	15.7032	intrinsic_term
2107613_2107295_Bsu_-	17.9155	intrinsic_term
2107683_2107361_Bsu_-	16.6669	intrinsic_term
2107699_2107387_Bsu_-	17.3123	intrinsic_term
211489_211763_Bsu_+	0.015	intrinsic_term
211489_211771_Bsu_+	0.015	intrinsic_term
211543_211783_Bsu_+	0.015	intrinsic_term
211670_211979_Bsu_+	19.7593	intrinsic_term
211754_212087_Bsu_+	20.1696	intrinsic_term
2121419_2121747_Bsu_+	10.5502	intrinsic_term
2121623_2121948_Bsu_+	0.382288	intrinsic_term
2121735_2121387_Bsu_-	20.5175	intrinsic_term
2128165_2128485_Bsu_+	22.9796	intrinsic_term
2128189_2128497_Bsu_+	19.8951	intrinsic_term
2128201_2128502_Bsu_+	15.2033	intrinsic_term
2128220_2128502_Bsu_+	14.8721	intrinsic_term
2131894_2131683_Bsu_-	0.015	intrinsic_term
2132016_2131691_Bsu_-	15.8271	intrinsic_term
2132018_2131729_Bsu_-	16.6548	intrinsic_term
2134649_2134415_Bsu_-	14.5484	intrinsic_term
2134654_2134353_Bsu_-	13.8104	intrinsic_term
2134672_2134321_Bsu_-	14.6366	intrinsic_term
2134832_2134496_Bsu_-	18.4429	intrinsic_term
2138945_2138582_Bsu_-	5.82254	intrinsic_term
2138973_2138631_Bsu_-	2.20525	intrinsic_term
2139006_2138778_Bsu_-	13.8173	intrinsic_term
2139085_2138814_Bsu_-	3.72818	intrinsic_term
2144776_2145121_Bsu_+	1.79861	Rho_term	2144764_2145135_Bsu_+
2144804_2145105_Bsu_+	0.465803	Rho_term	2144764_2145135_Bsu_+
2155546_2155896_Bsu_+	0.015	Rho_term	2155595_2155951_Bsu_+
2171066_2171468_Bsu_+	1.01132	Rho_term	2171133_2171504_Bsu_+
2171126_2171460_Bsu_+	0.439047	Rho_term	2171133_2171504_Bsu_+
2171184_2171514_Bsu_+	0.242084	Rho_term	2171133_2171504_Bsu_+
2190701_2190948_Bsu_+	0.015	intrinsic_term
2190719_2191074_Bsu_+	1.89318	intrinsic_term
2208916_2208686_Bsu_-	3.64995	intrinsic_term
2208942_2208719_Bsu_-	19.6433	intrinsic_term
2210307_2210128_Bsu_-	0.015	intrinsic_term
2210309_2209962_Bsu_-	0.015	intrinsic_term
2210510_2210196_Bsu_-	0.529665	intrinsic_term
2210573_2210221_Bsu_-	2.03327	intrinsic_term
2212662_2212880_Bsu_+	0.015	intrinsic_term
2212752_2212986_Bsu_+	0.015	intrinsic_term
222968_223292_Bsu_+	3.02394	intrinsic_term
223003_223280_Bsu_+	4.08894	intrinsic_term
223005_223281_Bsu_+	2.76626	intrinsic_term
223022_223287_Bsu_+	4.05587	intrinsic_term
223024_223251_Bsu_+	4.51464	intrinsic_term
223024_223309_Bsu_+	4.57752	intrinsic_term
223024_223385_Bsu_+	9.63663	intrinsic_term
223047_223279_Bsu_+	3.03478	intrinsic_term
223070_223317_Bsu_+	3.18498	intrinsic_term
223104_223381_Bsu_+	2.45621	intrinsic_term
2243309_2242982_Bsu_-	0.015	Rho_term	2243378_2243001_Bsu_-
224675_224969_Bsu_+	0.393795	Rho_term	224684_225011_Bsu_+
224675_225011_Bsu_+	0.400376	Rho_term	224684_225011_Bsu_+
224688_225041_Bsu_+	0.563471	Rho_term	224684_225011_Bsu_+
2248767_2249154_Bsu_+	16.1357	intrinsic_term
2248928_2249178_Bsu_+	9.07603	intrinsic_term
2248984_2249302_Bsu_+	19.2516	intrinsic_term
2249008_2249130_Bsu_+	14.6548	intrinsic_term
2249092_2249375_Bsu_+	0.808685	intrinsic_term
226002_226301_Bsu_+	8.29805	intrinsic_term
226057_226383_Bsu_+	16.8419	intrinsic_term
2265149_2264926_Bsu_-	0.015	intrinsic_term
2265196_2264957_Bsu_-	7.20588	intrinsic_term
2265210_2264928_Bsu_-	1.70055	intrinsic_term
2265237_2265017_Bsu_-	11.4825	intrinsic_term
2265347_2265054_Bsu_-	12.4034	intrinsic_term
2270094_2269874_Bsu_-	13.8962	intrinsic_term
2272588_2272300_Bsu_-	14.4211	intrinsic_term
2272598_2272383_Bsu_-	14.9508	intrinsic_term
2272636_2272453_Bsu_-	12.1232	intrinsic_term
2272742_2272410_Bsu_-	20.5711	intrinsic_term
227345_226960_Bsu_-	0.015	Rho_term	227338_226937_Bsu_-
2281173_2281435_Bsu_+	14.8695	intrinsic_term
2281227_2281486_Bsu_+	10.029	intrinsic_term
2283709_2283494_Bsu_-	0.015	intrinsic_term
2283996_2283577_Bsu_-	1.28056	intrinsic_term
2287122_2286818_Bsu_-	2.96234	intrinsic_term
2287152_2286963_Bsu_-	1.52767	intrinsic_term
2287196_2286889_Bsu_-	13.9307	intrinsic_term
2287208_2286889_Bsu_-	11.3954	intrinsic_term
2287235_2287019_Bsu_-	9.4554	intrinsic_term
2287267_2286979_Bsu_-	13.2739	intrinsic_term
2288397_2288720_Bsu_+	21.759	intrinsic_term
2288552_2288822_Bsu_+	17.5943	intrinsic_term
2288568_2288866_Bsu_+	18.7706	intrinsic_term
2288635_2288909_Bsu_+	0.278338	intrinsic_term
2288635_2288953_Bsu_+	0.015	intrinsic_term
2290092_2289810_Bsu_-	2.53672	intrinsic_term
2290115_2289948_Bsu_-	11.6493	intrinsic_term
2290140_2289797_Bsu_-	3.83917	intrinsic_term
2290222_2289975_Bsu_-	7.91904	intrinsic_term
2290248_2289985_Bsu_-	2.51909	intrinsic_term
2292426_2292088_Bsu_-	16.6164	intrinsic_term
2292472_2292306_Bsu_-	0.772164	intrinsic_term
2292583_2292287_Bsu_-	0.843692	intrinsic_term
2295973_2295606_Bsu_-	0.015	intrinsic_term
2296161_2295913_Bsu_-	14.0568	intrinsic_term
2299503_2299222_Bsu_-	15.2523	intrinsic_term
2299650_2299302_Bsu_-	1.35551	intrinsic_term
2299673_2299333_Bsu_-	1.27731	intrinsic_term
2302905_2302617_Bsu_-	8.15022	intrinsic_term
2302976_2302664_Bsu_-	16.7403	intrinsic_term
2307384_2307742_Bsu_+	13.1406	intrinsic_term
2307406_2307810_Bsu_+	11.1967	intrinsic_term
2307473_2307754_Bsu_+	13.9129	intrinsic_term
2307483_2307724_Bsu_+	16.2018	intrinsic_term
2307483_2307813_Bsu_+	14.0958	intrinsic_term
2307507_2307805_Bsu_+	20.677	intrinsic_term
2307510_2307725_Bsu_+	14.76	intrinsic_term
2307526_2307813_Bsu_+	13.8403	intrinsic_term
2307918_2308237_Bsu_+	15.7998	intrinsic_term
2307982_2308332_Bsu_+	14.0148	intrinsic_term
2307990_2308218_Bsu_+	12.0164	intrinsic_term
2307990_2308363_Bsu_+	14.9499	intrinsic_term
2307999_2308315_Bsu_+	12.1618	intrinsic_term
2308062_2308398_Bsu_+	13.4449	intrinsic_term
2308110_2308393_Bsu_+	10.8979	intrinsic_term
2308148_2308393_Bsu_+	0.015	intrinsic_term
2308219_2307893_Bsu_-	0.015	intrinsic_term
2308228_2307878_Bsu_-	0.737697	intrinsic_term
2308358_2307991_Bsu_-	0.015	intrinsic_term
2308389_2308000_Bsu_-	0.456669	intrinsic_term
2311015_2310695_Bsu_-	6.41323	intrinsic_term
2311127_2310811_Bsu_-	5.8465	intrinsic_term
2311152_2310901_Bsu_-	8.35488	intrinsic_term
2312123_2311932_Bsu_-	15.0338	intrinsic_term
2320195_2319978_Bsu_-	1.34128	intrinsic_term
2327479_2327207_Bsu_-	0.373792	intrinsic_term
2327498_2327270_Bsu_-	3.66996	intrinsic_term
2327548_2327254_Bsu_-	16.7222	intrinsic_term
2327785_2327411_Bsu_-	20.7655	intrinsic_term
232779_233051_Bsu_+	14.2552	intrinsic_term
232779_233086_Bsu_+	15.0822	intrinsic_term
232808_233100_Bsu_+	20.0813	intrinsic_term
232838_233053_Bsu_+	14.7798	intrinsic_term
232838_233113_Bsu_+	26.0524	intrinsic_term
232929_233086_Bsu_+	12.0213	intrinsic_term
233005_232647_Bsu_-	0.720465	intrinsic_term
233061_232737_Bsu_-	13.593	intrinsic_term
233073_232854_Bsu_-	14.0425	intrinsic_term
233114_232848_Bsu_-	20.6816	intrinsic_term
233126_232780_Bsu_-	16.0318	intrinsic_term
233126_232848_Bsu_-	14.2586	intrinsic_term
233203_232848_Bsu_-	22.9205	intrinsic_term
2337000_2336710_Bsu_-	11.0388	intrinsic_term
2337032_2336710_Bsu_-	4.55896	intrinsic_term
2337090_2336769_Bsu_-	8.28645	intrinsic_term
2337090_2336841_Bsu_-	14.2875	intrinsic_term
2338583_2338863_Bsu_+	5.01128	intrinsic_term
2338714_2339013_Bsu_+	4.12737	intrinsic_term
2344099_2344371_Bsu_+	16.0319	intrinsic_term
2344108_2344327_Bsu_+	20.3117	intrinsic_term
2344316_2344080_Bsu_-	15.3679	intrinsic_term
2344324_2344054_Bsu_-	12.3787	intrinsic_term
2344350_2344056_Bsu_-	22.5893	intrinsic_term
2344386_2344095_Bsu_-	28.116	intrinsic_term
2344394_2344204_Bsu_-	13.3328	intrinsic_term
2344469_2344161_Bsu_-	18.5093	intrinsic_term
2347932_2347596_Bsu_-	2.02629	intrinsic_term
2347932_2347616_Bsu_-	3.6363	intrinsic_term
2348910_2349197_Bsu_+	1.13274	Rho_term	2348920_2349197_Bsu_+
2348951_2349187_Bsu_+	1.48798	Rho_term	2348920_2349197_Bsu_+
2361569_2361330_Bsu_-	4.2044	intrinsic_term
2361619_2361461_Bsu_-	1.28686	intrinsic_term
2361757_2361413_Bsu_-	4.08166	intrinsic_term
2361802_2361412_Bsu_-	3.72865	intrinsic_term
2361812_2361413_Bsu_-	8.44019	intrinsic_term
2365741_2365502_Bsu_-	4.56342	intrinsic_term
2365746_2365480_Bsu_-	4.09734	intrinsic_term
2365931_2365629_Bsu_-	11.1009	intrinsic_term
2365992_2365669_Bsu_-	7.17188	intrinsic_term
2366014_2365652_Bsu_-	3.56789	intrinsic_term
2385538_2385186_Bsu_-	0.393963	intrinsic_term
2385699_2385420_Bsu_-	16.3678	intrinsic_term
2385705_2385356_Bsu_-	0.015	intrinsic_term
2385832_2385452_Bsu_-	20.9652	intrinsic_term
2389193_2388864_Bsu_-	12.2629	intrinsic_term
2389201_2388861_Bsu_-	16.2537	intrinsic_term
2393714_2393372_Bsu_-	16.1258	intrinsic_term
2393748_2393524_Bsu_-	16.3296	intrinsic_term
2393755_2393417_Bsu_-	17.2912	intrinsic_term
2393768_2393502_Bsu_-	16.343	intrinsic_term
2393866_2393492_Bsu_-	12.2201	intrinsic_term
2400192_2399949_Bsu_-	0.015	intrinsic_term
2400219_2400012_Bsu_-	14.1821	intrinsic_term
2400266_2400088_Bsu_-	16.3734	intrinsic_term
2400399_2400038_Bsu_-	13.7266	intrinsic_term
2401208_2400893_Bsu_-	16.2014	intrinsic_term
2403585_2403438_Bsu_-	21.8007	intrinsic_term
2403690_2403416_Bsu_-	20.2529	intrinsic_term
2403727_2403416_Bsu_-	14.3341	intrinsic_term
2409736_2410046_Bsu_+	18.9303	intrinsic_term
2409755_2410088_Bsu_+	31.7409	intrinsic_term
2409759_2410026_Bsu_+	20.211	intrinsic_term
2409847_2410088_Bsu_+	21.6792	intrinsic_term
2410052_2409756_Bsu_-	15.6642	intrinsic_term
2410052_2409848_Bsu_-	12.7659	intrinsic_term
2410052_2409881_Bsu_-	15.8172	intrinsic_term
2410063_2409873_Bsu_-	15.0299	intrinsic_term
2410111_2409878_Bsu_-	19.9563	intrinsic_term
2412417_2412739_Bsu_+	20.911	intrinsic_term
2412433_2412791_Bsu_+	16.9383	intrinsic_term
2412507_2412759_Bsu_+	8.19726	intrinsic_term
2412542_2412751_Bsu_+	16.9245	intrinsic_term
2412627_2412922_Bsu_+	21.7375	intrinsic_term
2413766_2413477_Bsu_-	11.6245	intrinsic_term
2424786_2424474_Bsu_-	17.2332	intrinsic_term
2424808_2424444_Bsu_-	18.9873	intrinsic_term
2424808_2424461_Bsu_-	18.5712	intrinsic_term
2424826_2424564_Bsu_-	16.0303	intrinsic_term
2426380_2426731_Bsu_+	0.015	Rho_term	2426390_2426706_Bsu_+
2426390_2426673_Bsu_+	0.259521	Rho_term	2426390_2426706_Bsu_+
2426390_2426736_Bsu_+	0.938934	Rho_term	2426390_2426706_Bsu_+
2427547_2427295_Bsu_-	13.2059	intrinsic_term
2427566_2427277_Bsu_-	22.8667	intrinsic_term
2427629_2427310_Bsu_-	15.2559	intrinsic_term
2427636_2427279_Bsu_-	19.7836	intrinsic_term
2427684_2427325_Bsu_-	16.4956	intrinsic_term
2432421_2432174_Bsu_-	12.3249	intrinsic_term
2432439_2432190_Bsu_-	15.9055	intrinsic_term
2435339_2435126_Bsu_-	0.015	intrinsic_term
2435341_2435078_Bsu_-	0.280122	intrinsic_term
2435347_2435101_Bsu_-	20.1499	intrinsic_term
2435447_2435126_Bsu_-	13.2265	intrinsic_term
2435447_2435226_Bsu_-	19.6723	intrinsic_term
2435457_2435096_Bsu_-	18.6463	intrinsic_term
2436707_2437011_Bsu_+	19.4928	intrinsic_term
2436707_2437028_Bsu_+	16.7715	intrinsic_term
2436738_2437053_Bsu_+	16.6333	intrinsic_term
2437001_2436767_Bsu_-	3.70435	intrinsic_term
2437049_2436782_Bsu_-	15.0004	intrinsic_term
2437067_2436775_Bsu_-	3.84287	intrinsic_term
2437071_2436816_Bsu_-	5.02207	intrinsic_term
2437075_2436772_Bsu_-	6.90848	intrinsic_term
2446493_2446126_Bsu_-	26.7218	intrinsic_term
2446512_2446209_Bsu_-	15.2884	intrinsic_term
2446551_2446314_Bsu_-	17.9762	intrinsic_term
2446589_2446224_Bsu_-	21.7652	intrinsic_term
2446627_2446314_Bsu_-	22.4939	intrinsic_term
2449874_2449642_Bsu_-	16.485	intrinsic_term
2451602_2451339_Bsu_-	14.4446	intrinsic_term
2451611_2451252_Bsu_-	2.48345	intrinsic_term
2451632_2451303_Bsu_-	6.44444	intrinsic_term
2460077_2460425_Bsu_+	18.2771	intrinsic_term
2460079_2460406_Bsu_+	19.8225	intrinsic_term
2460110_2460312_Bsu_+	14.4192	intrinsic_term
2460271_2459890_Bsu_-	0.015	intrinsic_term
2460271_2459991_Bsu_-	0.319043	intrinsic_term
2460274_2460633_Bsu_+	0.832379	intrinsic_term
2461585_2461405_Bsu_-	0.015	intrinsic_term
2461718_2461339_Bsu_-	20.0835	intrinsic_term
2461787_2461532_Bsu_-	14.9026	intrinsic_term
2461838_2461559_Bsu_-	14.7323	intrinsic_term
2468042_2467856_Bsu_-	14.7168	intrinsic_term
2468082_2467700_Bsu_-	16.0831	intrinsic_term
2468082_2467856_Bsu_-	9.98149	intrinsic_term
2468118_2467830_Bsu_-	16.099	intrinsic_term
2468123_2467700_Bsu_-	17.5286	intrinsic_term
2468193_2467856_Bsu_-	10.7867	intrinsic_term
2468204_2467875_Bsu_-	13.9173	intrinsic_term
2468204_2467879_Bsu_-	14.3298	intrinsic_term
2468221_2467916_Bsu_-	14.6417	intrinsic_term
2472919_2473232_Bsu_+	10.5129	intrinsic_term
2472919_2473253_Bsu_+	15.6242	intrinsic_term
2472919_2473284_Bsu_+	17.1891	intrinsic_term
2473044_2473307_Bsu_+	14.5033	intrinsic_term
2473092_2473312_Bsu_+	0.015	intrinsic_term
2477803_2477576_Bsu_-	16.0443	intrinsic_term
2477839_2477484_Bsu_-	16.0539	intrinsic_term
2477853_2477540_Bsu_-	24.3797	intrinsic_term
2477899_2477575_Bsu_-	19.3664	intrinsic_term
2477932_2477709_Bsu_-	19.8511	intrinsic_term
2477975_2477650_Bsu_-	23.3794	intrinsic_term
2477984_2477682_Bsu_-	22.5097	intrinsic_term
2478045_2477692_Bsu_-	12.5774	intrinsic_term
2480401_2480774_Bsu_+	21.6918	intrinsic_term
2480455_2480802_Bsu_+	17.4544	intrinsic_term
2480467_2480817_Bsu_+	19.7882	intrinsic_term
2480685_2481097_Bsu_+	1.01663	intrinsic_term
2480692_2480920_Bsu_+	0.611843	intrinsic_term
2480729_2481020_Bsu_+	0.015	intrinsic_term
2480858_2480534_Bsu_-	23.4141	intrinsic_term
2480860_2480539_Bsu_-	21.2684	intrinsic_term
2480877_2480603_Bsu_-	26.2642	intrinsic_term
2480920_2480687_Bsu_-	15.2731	intrinsic_term
2484554_2484789_Bsu_+	11.8557	intrinsic_term
2485665_2485323_Bsu_-	0.015	intrinsic_term
2485702_2485441_Bsu_-	15.8065	intrinsic_term
2485703_2485352_Bsu_-	13.3942	intrinsic_term
2485703_2485468_Bsu_-	16.3732	intrinsic_term
2485732_2485441_Bsu_-	14.7237	intrinsic_term
2485754_2485562_Bsu_-	17.2912	intrinsic_term
2485776_2485480_Bsu_-	22.9857	intrinsic_term
2485776_2485552_Bsu_-	20.4773	intrinsic_term
2485776_2485554_Bsu_-	11.8299	intrinsic_term
2485781_2485480_Bsu_-	15.761	intrinsic_term
2485799_2485622_Bsu_-	20.767	intrinsic_term
2493222_2492921_Bsu_-	13.3381	intrinsic_term
2493288_2492931_Bsu_-	23.709	intrinsic_term
249557_249743_Bsu_+	0.015	intrinsic_term
249589_249962_Bsu_+	17.6327	intrinsic_term
249591_249903_Bsu_+	7.15687	intrinsic_term
249651_250004_Bsu_+	20.873	intrinsic_term
249674_249953_Bsu_+	12.8349	intrinsic_term
2496808_2496573_Bsu_-	19.2019	intrinsic_term
2496899_2496727_Bsu_-	20.4031	intrinsic_term
2496915_2496648_Bsu_-	16.784	intrinsic_term
2496992_2496727_Bsu_-	18.6666	intrinsic_term
249709_250056_Bsu_+	21.7806	intrinsic_term
249710_250001_Bsu_+	17.4263	intrinsic_term
249746_250067_Bsu_+	17.7708	intrinsic_term
249792_250092_Bsu_+	19.8043	intrinsic_term
249800_250120_Bsu_+	18.0103	intrinsic_term
249844_250216_Bsu_+	10.5572	intrinsic_term
2507092_2507342_Bsu_+	2.98315	intrinsic_term
2507179_2507445_Bsu_+	14.1028	intrinsic_term
2507281_2507619_Bsu_+	0.015	intrinsic_term
2512481_2512822_Bsu_+	0.015	Rho_term	2512500_2512896_Bsu_+
2517423_2517720_Bsu_+	17.8744	intrinsic_term
2517504_2517844_Bsu_+	20.4369	intrinsic_term
2517589_2517784_Bsu_+	0.940259	intrinsic_term
2520581_2520319_Bsu_-	4.32926	intrinsic_term
2520617_2520388_Bsu_-	16.4744	intrinsic_term
2520681_2520463_Bsu_-	15.1214	intrinsic_term
2520694_2520388_Bsu_-	23.7459	intrinsic_term
2520738_2520442_Bsu_-	18.0911	intrinsic_term
2520738_2520497_Bsu_-	21.8046	intrinsic_term
2520776_2520467_Bsu_-	20.9977	intrinsic_term
2520783_2520432_Bsu_-	15.5116	intrinsic_term
2520793_2520492_Bsu_-	14.8254	intrinsic_term
2520807_2520513_Bsu_-	16.3759	intrinsic_term
2528332_2528002_Bsu_-	0.015	intrinsic_term
2528332_2528127_Bsu_-	0.015	intrinsic_term
2528336_2527984_Bsu_-	0.015	intrinsic_term
2528353_2528142_Bsu_-	0.779224	intrinsic_term
2528403_2528128_Bsu_-	0.535983	intrinsic_term
2528445_2528169_Bsu_-	1.13465	intrinsic_term
2528610_2528288_Bsu_-	0.8389	intrinsic_term
2528615_2528281_Bsu_-	0.764575	intrinsic_term
253256_253556_Bsu_+	9.61797	intrinsic_term
253276_253537_Bsu_+	17.5575	intrinsic_term
253291_253559_Bsu_+	14.3766	intrinsic_term
253329_253597_Bsu_+	14.5963	intrinsic_term
253346_253571_Bsu_+	17.5754	intrinsic_term
253352_253623_Bsu_+	29.2375	intrinsic_term
253382_253623_Bsu_+	19.3872	intrinsic_term
253382_253643_Bsu_+	15.2365	intrinsic_term
253382_253742_Bsu_+	17.178	intrinsic_term
253496_253740_Bsu_+	0.266391	intrinsic_term
2538204_2537977_Bsu_-	15.5874	intrinsic_term
2538251_2537905_Bsu_-	13.9741	intrinsic_term
2538299_2538007_Bsu_-	16.5962	intrinsic_term
2538333_2538007_Bsu_-	17.0818	intrinsic_term
2543431_2543094_Bsu_-	0.015	intrinsic_term
2543433_2543200_Bsu_-	0.359659	intrinsic_term
2543446_2543217_Bsu_-	0.015	intrinsic_term
2543544_2543185_Bsu_-	22.8196	intrinsic_term
2543544_2543327_Bsu_-	12.4864	intrinsic_term
2543656_2543385_Bsu_-	16.5923	intrinsic_term
2545243_2545437_Bsu_+	12.5861	intrinsic_term
2556934_2557271_Bsu_+	0.292533	Rho_term	2556919_2557295_Bsu_+
2562931_2562617_Bsu_-	0.015	intrinsic_term
2562995_2562767_Bsu_-	4.682	intrinsic_term
2563114_2562815_Bsu_-	1.90124	intrinsic_term
2564744_2565003_Bsu_+	14.6992	intrinsic_term
2564754_2565004_Bsu_+	15.2832	intrinsic_term
2564783_2565088_Bsu_+	14.5942	intrinsic_term
2564788_2565033_Bsu_+	16.0599	intrinsic_term
2564835_2565004_Bsu_+	14.4916	intrinsic_term
2564937_2564831_Bsu_-	17.2798	intrinsic_term
2564960_2564784_Bsu_-	15.5268	intrinsic_term
2565002_2564769_Bsu_-	11.715	intrinsic_term
2565678_2565967_Bsu_+	16.1082	intrinsic_term
2565709_2566014_Bsu_+	14.5999	intrinsic_term
2565714_2566019_Bsu_+	15.5578	intrinsic_term
2565714_2566024_Bsu_+	20.4818	intrinsic_term
2565794_2566014_Bsu_+	12.6058	intrinsic_term
2565814_2566014_Bsu_+	14.6532	intrinsic_term
2565838_2566189_Bsu_+	15.9176	intrinsic_term
2565903_2566267_Bsu_+	0.464476	intrinsic_term
2565910_2565661_Bsu_-	0.015	intrinsic_term
2565965_2565712_Bsu_-	8.1536	intrinsic_term
2566006_2565766_Bsu_-	3.46098	intrinsic_term
2566015_2565698_Bsu_-	11.2062	intrinsic_term
2566165_2565847_Bsu_-	13.6216	intrinsic_term
2568544_2568234_Bsu_-	0.015	intrinsic_term
2568696_2568404_Bsu_-	1.95522	intrinsic_term
2568719_2568509_Bsu_-	1.2677	intrinsic_term
2568765_2568509_Bsu_-	1.19011	intrinsic_term
2568824_2568509_Bsu_-	1.03512	intrinsic_term
2568851_2568484_Bsu_-	3.65988	intrinsic_term
2571522_2571833_Bsu_+	0.696132	Rho_term	2571473_2571834_Bsu_+
2571535_2571863_Bsu_+	0.373902	Rho_term	2571473_2571834_Bsu_+
2574432_2574234_Bsu_-	4.03214	intrinsic_term
2574482_2574279_Bsu_-	19.7601	intrinsic_term
2574528_2574273_Bsu_-	19.1188	intrinsic_term
2574533_2574226_Bsu_-	18.0243	intrinsic_term
2574533_2574232_Bsu_-	17.479	intrinsic_term
2574543_2574190_Bsu_-	14.7715	intrinsic_term
2574548_2574290_Bsu_-	14.9574	intrinsic_term
2576951_2577275_Bsu_+	23.4228	intrinsic_term
2576993_2577309_Bsu_+	18.6959	intrinsic_term
2576995_2577334_Bsu_+	25.6275	intrinsic_term
2577018_2577252_Bsu_+	15.5809	intrinsic_term
2577061_2577378_Bsu_+	16.7081	intrinsic_term
2577080_2577314_Bsu_+	14.0527	intrinsic_term
2577082_2577352_Bsu_+	15.4058	intrinsic_term
2577202_2577442_Bsu_+	0.280344	intrinsic_term
2577857_2578197_Bsu_+	0.015	Rho_term	2577909_2578195_Bsu_+
2577924_2578175_Bsu_+	0.015	Rho_term	2577909_2578195_Bsu_+
2581845_2581633_Bsu_-	16.535	intrinsic_term
2581940_2581557_Bsu_-	12.7333	intrinsic_term
2581940_2581666_Bsu_-	19.4964	intrinsic_term
2581999_2581620_Bsu_-	14.9452	intrinsic_term
2582013_2581666_Bsu_-	18.0511	intrinsic_term
2585481_2585221_Bsu_-	18.0214	intrinsic_term
2585482_2585160_Bsu_-	16.0757	intrinsic_term
2585482_2585267_Bsu_-	17.7523	intrinsic_term
2585641_2585327_Bsu_-	17.9623	intrinsic_term
258699_258971_Bsu_+	0.522362	intrinsic_term
258699_258999_Bsu_+	23.0863	intrinsic_term
2587979_2587697_Bsu_-	15.3464	intrinsic_term
2588018_2587767_Bsu_-	21.405	intrinsic_term
2588048_2587748_Bsu_-	12.1736	intrinsic_term
258805_259084_Bsu_+	21.9709	intrinsic_term
2588078_2587833_Bsu_-	16.5944	intrinsic_term
2588186_2587833_Bsu_-	16.5342	intrinsic_term
2589961_2590322_Bsu_+	18.2024	intrinsic_term
2590095_2590398_Bsu_+	21.2372	intrinsic_term
2590108_2590336_Bsu_+	19.6414	intrinsic_term
2591274_2591538_Bsu_+	1.33703	intrinsic_term
2591425_2591128_Bsu_-	11.8712	intrinsic_term
2591437_2591189_Bsu_-	13.6657	intrinsic_term
2591439_2591297_Bsu_-	14.7735	intrinsic_term
2591473_2591302_Bsu_-	5.25245	intrinsic_term
2591514_2591189_Bsu_-	13.0231	intrinsic_term
2597304_2597635_Bsu_+	23.349	intrinsic_term
2597477_2597226_Bsu_-	0.015	intrinsic_term
2597479_2597665_Bsu_+	0.221179	intrinsic_term
2597493_2597799_Bsu_+	0.371044	intrinsic_term
2597577_2597382_Bsu_-	17.9685	intrinsic_term
2597587_2597341_Bsu_-	21.8289	intrinsic_term
2597632_2597426_Bsu_-	16.9202	intrinsic_term
2597647_2597349_Bsu_-	16.4752	intrinsic_term
2597701_2597392_Bsu_-	16.5878	intrinsic_term
2597743_2597428_Bsu_-	16.0351	intrinsic_term
2600215_2599916_Bsu_-	16.0735	intrinsic_term
2600246_2599908_Bsu_-	13.0797	intrinsic_term
2600297_2600017_Bsu_-	15.2235	intrinsic_term
2600311_2600009_Bsu_-	19.8146	intrinsic_term
2600319_2600045_Bsu_-	15.8464	intrinsic_term
2600319_2600113_Bsu_-	14.8311	intrinsic_term
2600339_2600048_Bsu_-	19.7593	intrinsic_term
2600385_2600158_Bsu_-	11.8299	intrinsic_term
2600388_2600060_Bsu_-	22.3865	intrinsic_term
2600401_2600045_Bsu_-	19.8505	intrinsic_term
2600407_2600048_Bsu_-	16.1917	intrinsic_term
2600425_2600156_Bsu_-	13.0231	intrinsic_term
2600463_2600163_Bsu_-	15.0715	intrinsic_term
2600519_2600153_Bsu_-	15.5803	intrinsic_term
2617002_2616774_Bsu_-	16.0181	intrinsic_term
2617066_2616695_Bsu_-	21.6728	intrinsic_term
2617068_2616796_Bsu_-	12.9996	intrinsic_term
2619935_2619617_Bsu_-	2.70941	intrinsic_term
2619987_2619640_Bsu_-	2.51112	intrinsic_term
2619987_2619677_Bsu_-	1.92322	intrinsic_term
2620006_2619813_Bsu_-	4.85036	intrinsic_term
2620073_2619828_Bsu_-	18.0169	intrinsic_term
2620142_2619828_Bsu_-	21.0053	intrinsic_term
2621696_2621498_Bsu_-	3.37603	intrinsic_term
2621706_2621337_Bsu_-	14.8912	intrinsic_term
2621750_2621517_Bsu_-	19.7383	intrinsic_term
2621805_2621428_Bsu_-	19.005	intrinsic_term
2621833_2621459_Bsu_-	18.8987	intrinsic_term
2621878_2621625_Bsu_-	16.618	intrinsic_term
2635890_2636142_Bsu_+	16.4916	intrinsic_term
2635975_2636325_Bsu_+	15.145	intrinsic_term
2635987_2636212_Bsu_+	21.1597	intrinsic_term
2636001_2636366_Bsu_+	16.2989	intrinsic_term
2636030_2636327_Bsu_+	10.5155	intrinsic_term
2636040_2636298_Bsu_+	13.7111	intrinsic_term
2636080_2636366_Bsu_+	17.7246	intrinsic_term
2636080_2636447_Bsu_+	18.5027	intrinsic_term
2636148_2635811_Bsu_-	15.9581	intrinsic_term
2636250_2635916_Bsu_-	15.994	intrinsic_term
2636257_2636018_Bsu_-	18.3287	intrinsic_term
2636261_2635917_Bsu_-	13.6648	intrinsic_term
2637360_2637651_Bsu_+	9.65236	intrinsic_term
2642267_2642037_Bsu_-	16.4696	intrinsic_term
2642268_2641951_Bsu_-	16.2602	intrinsic_term
2642297_2641951_Bsu_-	21.6313	intrinsic_term
2642374_2642054_Bsu_-	18.4473	intrinsic_term
2650340_2650754_Bsu_+	0.576797	intrinsic_term
2653605_2653863_Bsu_+	13.3956	intrinsic_term
2656715_2657061_Bsu_+	0.93696	Rho_term	2656720_2657105_Bsu_+
2656744_2657085_Bsu_+	0.015	Rho_term	2656720_2657105_Bsu_+
2660323_2660580_Bsu_+	1.83553	intrinsic_term
2660389_2660684_Bsu_+	4.49652	intrinsic_term
2660392_2660699_Bsu_+	4.08394	intrinsic_term
2660500_2660811_Bsu_+	0.015	intrinsic_term
2678389_2678082_Bsu_-	17.2145	intrinsic_term
2678442_2678180_Bsu_-	16.0745	intrinsic_term
2678537_2678201_Bsu_-	21.8316	intrinsic_term
2678543_2678178_Bsu_-	19.7781	intrinsic_term
2678543_2678190_Bsu_-	22.164	intrinsic_term
2678557_2678318_Bsu_-	15.7146	intrinsic_term
2678763_2679031_Bsu_+	0.400174	intrinsic_term
2678813_2679153_Bsu_+	0.015	intrinsic_term
2678955_2679148_Bsu_+	13.0224	intrinsic_term
2691034_2691366_Bsu_+	0.460052	Rho_term	2691057_2691364_Bsu_+
2691054_2691308_Bsu_+	0.352881	Rho_term	2691057_2691364_Bsu_+
2692409_2692720_Bsu_+	0.510003	intrinsic_term
2692457_2692693_Bsu_+	0.015	intrinsic_term
2692722_2693011_Bsu_+	4.75545	intrinsic_term
2692802_2693090_Bsu_+	12.2834	intrinsic_term
2692891_2693186_Bsu_+	5.33199	intrinsic_term
2697059_2697297_Bsu_+	19.4085	intrinsic_term
2697059_2697365_Bsu_+	19.8851	intrinsic_term
2697084_2697335_Bsu_+	0.513753	intrinsic_term
2699164_2699489_Bsu_+	4.46394	intrinsic_term
2699179_2699466_Bsu_+	3.09208	intrinsic_term
2699244_2699489_Bsu_+	2.26524	intrinsic_term
2699384_2699637_Bsu_+	0.015	intrinsic_term
2712113_2712507_Bsu_+	6.1882	Rho_term	2712058_2712507_Bsu_+
2717383_2717015_Bsu_-	0.276474	Rho_term	2717445_2717056_Bsu_-
2718896_2718654_Bsu_-	0.015	intrinsic_term
2718954_2718771_Bsu_-	3.82716	intrinsic_term
2718999_2718799_Bsu_-	2.86275	intrinsic_term
2719063_2718805_Bsu_-	17.8348	intrinsic_term
2719063_2718867_Bsu_-	11.2263	intrinsic_term
2719077_2718781_Bsu_-	10.668	intrinsic_term
2719124_2718871_Bsu_-	7.56432	intrinsic_term
2729536_2729888_Bsu_+	0.58343	Rho_term	2729550_2729923_Bsu_+
2732935_2732658_Bsu_-	0.015	intrinsic_term
2732961_2732725_Bsu_-	8.90776	intrinsic_term
2733030_2732802_Bsu_-	14.4539	intrinsic_term
2733049_2732846_Bsu_-	10.3221	intrinsic_term
273977_274185_Bsu_+	0.52411	intrinsic_term
2740041_2740344_Bsu_+	1.36669	intrinsic_term
2740051_2740420_Bsu_+	10.697	intrinsic_term
2740094_2740365_Bsu_+	2.3335	intrinsic_term
2740153_2740392_Bsu_+	6.48135	intrinsic_term
2740242_2740535_Bsu_+	0.558866	intrinsic_term
2749345_2749593_Bsu_+	18.1967	intrinsic_term
2749551_2749789_Bsu_+	0.285269	intrinsic_term
2757761_2758130_Bsu_+	11.412	intrinsic_term
2757804_2758139_Bsu_+	5.62347	intrinsic_term
2757875_2758130_Bsu_+	3.29987	intrinsic_term
2757875_2758222_Bsu_+	4.46744	intrinsic_term
2757898_2758160_Bsu_+	6.66553	intrinsic_term
2757898_2758237_Bsu_+	3.86082	intrinsic_term
2757924_2758254_Bsu_+	4.85386	intrinsic_term
2758007_2758243_Bsu_+	0.015	intrinsic_term
2758007_2758383_Bsu_+	0.601812	intrinsic_term
2758007_2758438_Bsu_+	0.015	intrinsic_term
2767926_2768037_Bsu_+	13.485	intrinsic_term
2768049_2767706_Bsu_-	19.438	intrinsic_term
2768054_2767798_Bsu_-	15.8813	intrinsic_term
2768180_2767834_Bsu_-	16.9535	intrinsic_term
2768183_2767830_Bsu_-	24.6752	intrinsic_term
2768198_2767914_Bsu_-	21.7574	intrinsic_term
276994_277286_Bsu_+	15.0652	intrinsic_term
276997_277301_Bsu_+	18.2265	intrinsic_term
2778660_2779028_Bsu_+	0.015	Rho_term	2778700_2779077_Bsu_+
2779182_2778858_Bsu_-	0.246457	intrinsic_term
2779345_2779085_Bsu_-	0.52295	intrinsic_term
2784488_2784830_Bsu_+	15.8661	intrinsic_term
2784575_2784811_Bsu_+	18.4176	intrinsic_term
2784580_2784830_Bsu_+	15.8159	intrinsic_term
2788699_2789061_Bsu_+	8.71333	intrinsic_term
2788743_2789092_Bsu_+	12.6549	intrinsic_term
2788777_2788968_Bsu_+	11.2885	intrinsic_term
2788814_2789141_Bsu_+	13.6061	intrinsic_term
2789016_2788735_Bsu_-	15.7424	intrinsic_term
2789074_2788778_Bsu_-	16.2347	intrinsic_term
2789103_2788788_Bsu_-	14.2185	intrinsic_term
2789172_2788809_Bsu_-	18.817	intrinsic_term
2789172_2788847_Bsu_-	14.1793	intrinsic_term
2791468_2791217_Bsu_-	0.015	intrinsic_term
2791675_2791383_Bsu_-	20.0869	intrinsic_term
2791712_2791356_Bsu_-	19.3944	intrinsic_term
2791721_2791383_Bsu_-	22.4275	intrinsic_term
2791769_2791402_Bsu_-	18.6417	intrinsic_term
2791788_2791367_Bsu_-	20.7853	intrinsic_term
2795946_2795701_Bsu_-	0.731333	intrinsic_term
2796027_2795772_Bsu_-	0.46987	intrinsic_term
2796049_2795754_Bsu_-	0.715145	intrinsic_term
2796094_2795774_Bsu_-	0.015	intrinsic_term
2797319_2796993_Bsu_-	18.1918	intrinsic_term
2806389_2806057_Bsu_-	13.2265	intrinsic_term
2806448_2806197_Bsu_-	9.24212	intrinsic_term
2806456_2806128_Bsu_-	12.3994	intrinsic_term
2806484_2806217_Bsu_-	11.2155	intrinsic_term
2813631_2813319_Bsu_-	3.61916	intrinsic_term
2813698_2813428_Bsu_-	22.6219	intrinsic_term
2813888_2813572_Bsu_-	28.2305	intrinsic_term
2819782_2820095_Bsu_+	13.5859	intrinsic_term
2819849_2820113_Bsu_+	13.6034	intrinsic_term
2819988_2820301_Bsu_+	16.5868	intrinsic_term
2820016_2820284_Bsu_+	1.68507	intrinsic_term
2820123_2819945_Bsu_-	11.075	intrinsic_term
2820147_2819931_Bsu_-	20.4578	intrinsic_term
2820188_2819895_Bsu_-	21.6206	intrinsic_term
2820241_2819979_Bsu_-	19.0121	intrinsic_term
2820241_2819981_Bsu_-	19.68	intrinsic_term
2820246_2819961_Bsu_-	19.5725	intrinsic_term
2820287_2820006_Bsu_-	17.3037	intrinsic_term
2820301_2819934_Bsu_-	19.1497	intrinsic_term
2820323_2819950_Bsu_-	15.1571	intrinsic_term
2827050_2826837_Bsu_-	15.592	intrinsic_term
2841379_2841649_Bsu_+	0.466124	intrinsic_term
2841433_2841625_Bsu_+	0.015	intrinsic_term
2841456_2841802_Bsu_+	0.015	intrinsic_term
2843078_2842940_Bsu_-	0.284999	intrinsic_term
2843094_2842791_Bsu_-	0.015	intrinsic_term
2843140_2842819_Bsu_-	12.5379	intrinsic_term
2843187_2842971_Bsu_-	11.9149	intrinsic_term
2843187_2843032_Bsu_-	12.485	intrinsic_term
2843317_2843069_Bsu_-	0.015	intrinsic_term
2843404_2843069_Bsu_-	0.401758	intrinsic_term
2851168_2851369_Bsu_+	2.45224	intrinsic_term
2851168_2851420_Bsu_+	10.6076	intrinsic_term
2851170_2851487_Bsu_+	10.0411	intrinsic_term
2851170_2851493_Bsu_+	10.4356	intrinsic_term
2851170_2851503_Bsu_+	11.8936	intrinsic_term
2851217_2851498_Bsu_+	7.00429	intrinsic_term
2851228_2851461_Bsu_+	1.30968	intrinsic_term
2851263_2851561_Bsu_+	0.015	intrinsic_term
2851278_2850896_Bsu_-	0.982403	intrinsic_term
2851344_2851146_Bsu_-	4.42941	intrinsic_term
2852488_2852774_Bsu_+	4.10869	Rho_term	2852457_2852796_Bsu_+
2852488_2852822_Bsu_+	4.75136	Rho_term	2852457_2852796_Bsu_+
2854855_2854694_Bsu_-	0.015	intrinsic_term
2854903_2854588_Bsu_-	0.711149	intrinsic_term
2854903_2854600_Bsu_-	0.517559	intrinsic_term
2854981_2854740_Bsu_-	13.8974	intrinsic_term
2855041_2854664_Bsu_-	17.1441	intrinsic_term
2855041_2854742_Bsu_-	12.9987	intrinsic_term
2855077_2854742_Bsu_-	14.0939	intrinsic_term
2855104_2854755_Bsu_-	15.8254	intrinsic_term
2857864_2857496_Bsu_-	14.6359	intrinsic_term
2857886_2857614_Bsu_-	10.5919	intrinsic_term
2857888_2857545_Bsu_-	23.447	intrinsic_term
2857903_2857547_Bsu_-	16.2434	intrinsic_term
2857954_2857659_Bsu_-	14.9353	intrinsic_term
2865413_2865095_Bsu_-	8.69108	intrinsic_term
2865468_2865139_Bsu_-	7.46479	intrinsic_term
2872856_2872544_Bsu_-	0.015	intrinsic_term
2872911_2872577_Bsu_-	17.7562	intrinsic_term
2872995_2872790_Bsu_-	15.456	intrinsic_term
2873008_2872705_Bsu_-	13.7974	intrinsic_term
2879886_2879595_Bsu_-	0.265968	intrinsic_term
2879919_2879653_Bsu_-	3.21677	intrinsic_term
2880006_2879683_Bsu_-	15.1334	intrinsic_term
2880006_2879688_Bsu_-	12.8985	intrinsic_term
2880101_2879779_Bsu_-	14.3412	intrinsic_term
2880103_2879764_Bsu_-	17.0684	intrinsic_term
2884902_2884574_Bsu_-	17.5612	intrinsic_term
2884955_2884690_Bsu_-	15.0177	intrinsic_term
288672_288317_Bsu_-	18.3553	intrinsic_term
288672_288540_Bsu_-	16.2614	intrinsic_term
288733_288419_Bsu_-	22.3197	intrinsic_term
288813_288522_Bsu_-	15.5801	intrinsic_term
289007_288605_Bsu_-	29.0559	intrinsic_term
2901697_2902028_Bsu_+	0.624178	Rho_term	2901697_2902102_Bsu_+
2903444_2903126_Bsu_-	17.6463	intrinsic_term
2903446_2903126_Bsu_-	18.8478	intrinsic_term
2905579_2905303_Bsu_-	14.2258	intrinsic_term
2905615_2905262_Bsu_-	15.8194	intrinsic_term
2905629_2905405_Bsu_-	14.9968	intrinsic_term
2905679_2905433_Bsu_-	9.42104	intrinsic_term
2905709_2905489_Bsu_-	15.9596	intrinsic_term
2905711_2905387_Bsu_-	13.026	intrinsic_term
2905721_2905434_Bsu_-	12.2829	intrinsic_term
2905779_2905486_Bsu_-	13.0724	intrinsic_term
2905825_2905489_Bsu_-	12.5652	intrinsic_term
2905830_2905485_Bsu_-	15.8802	intrinsic_term
2907832_2908168_Bsu_+	0.015	Rho_term	2907879_2908229_Bsu_+
2907844_2908216_Bsu_+	0.015	Rho_term	2907879_2908229_Bsu_+
2907882_2908196_Bsu_+	0.532914	Rho_term	2907879_2908229_Bsu_+
2909219_2909583_Bsu_+	16.4121	intrinsic_term
2909220_2909525_Bsu_+	18.2557	intrinsic_term
2909294_2909603_Bsu_+	15.4082	intrinsic_term
2909312_2909583_Bsu_+	13.7681	intrinsic_term
2909493_2909781_Bsu_+	0.386682	intrinsic_term
2910881_2910540_Bsu_-	0.015	intrinsic_term
2910918_2910622_Bsu_-	0.164505	intrinsic_term
2910929_2910507_Bsu_-	0.015	intrinsic_term
2911032_2910745_Bsu_-	0.015	intrinsic_term
2911061_2910779_Bsu_-	13.701	intrinsic_term
2913074_2912801_Bsu_-	6.91894	intrinsic_term
2913093_2912799_Bsu_-	1.00518	intrinsic_term
2913135_2912971_Bsu_-	15.4693	intrinsic_term
2913168_2912793_Bsu_-	9.64701	intrinsic_term
2913168_2912955_Bsu_-	14.9753	intrinsic_term
2913204_2912911_Bsu_-	18.4324	intrinsic_term
2913213_2912895_Bsu_-	13.7527	intrinsic_term
2913219_2912883_Bsu_-	14.5278	intrinsic_term
2926733_2927019_Bsu_+	15.8932	intrinsic_term
2926756_2927022_Bsu_+	23.2384	intrinsic_term
2926756_2927037_Bsu_+	15.0757	intrinsic_term
2926811_2927120_Bsu_+	14.8313	intrinsic_term
2926811_2927160_Bsu_+	19.5298	intrinsic_term
2926904_2927100_Bsu_+	12.0764	intrinsic_term
2926985_2927330_Bsu_+	0.734599	intrinsic_term
2927187_2926842_Bsu_-	20.2273	intrinsic_term
2927220_2926898_Bsu_-	16.2645	intrinsic_term
294366_294674_Bsu_+	16.5665	intrinsic_term
294530_294720_Bsu_+	11.8378	intrinsic_term
2951682_2952055_Bsu_+	4.67472	intrinsic_term
2951688_2952008_Bsu_+	6.80686	intrinsic_term
2951729_2952049_Bsu_+	3.45039	intrinsic_term
2951772_2952095_Bsu_+	11.8299	intrinsic_term
2951804_2952061_Bsu_+	6.80887	intrinsic_term
2951877_2952224_Bsu_+	0.015	intrinsic_term
2951892_2952146_Bsu_+	0.015	intrinsic_term
2951925_2951581_Bsu_-	18.2564	intrinsic_term
2951925_2951587_Bsu_-	14.8164	intrinsic_term
2951925_2951660_Bsu_-	20.5412	intrinsic_term
2951969_2951685_Bsu_-	21.8114	intrinsic_term
2951971_2951632_Bsu_-	15.6803	intrinsic_term
2952020_2951749_Bsu_-	15.7922	intrinsic_term
2952085_2951745_Bsu_-	14.9057	intrinsic_term
2952209_2952011_Bsu_-	0.015	intrinsic_term
2952271_2952003_Bsu_-	19.0659	intrinsic_term
2952340_2951960_Bsu_-	15.3535	intrinsic_term
2953488_2953765_Bsu_+	0.394748	Rho_term	2953493_2953775_Bsu_+
2953488_2953787_Bsu_+	0.015	Rho_term	2953493_2953775_Bsu_+
2953534_2953774_Bsu_+	0.514014	Rho_term	2953493_2953775_Bsu_+
2959084_2959361_Bsu_+	19.5759	intrinsic_term
2959155_2959382_Bsu_+	21.1912	intrinsic_term
2959235_2959020_Bsu_-	0.015	intrinsic_term
2959294_2959085_Bsu_-	12.715	intrinsic_term
2959310_2958978_Bsu_-	23.3105	intrinsic_term
2959326_2959020_Bsu_-	15.9889	intrinsic_term
2959369_2959161_Bsu_-	20.1646	intrinsic_term
2959385_2959053_Bsu_-	18.8046	intrinsic_term
2963343_2963721_Bsu_+	0.61166	Rho_term	2963357_2963668_Bsu_+
2965677_2965422_Bsu_-	0.015	intrinsic_term
2965856_2965489_Bsu_-	0.805472	intrinsic_term
2965906_2965562_Bsu_-	2.66103	intrinsic_term
2970975_2970648_Bsu_-	15.4085	intrinsic_term
2970975_2970773_Bsu_-	12.094	intrinsic_term
2971000_2970648_Bsu_-	17.8952	intrinsic_term
2971002_2970747_Bsu_-	17.3258	intrinsic_term
2971027_2970713_Bsu_-	18.7989	intrinsic_term
2971089_2970711_Bsu_-	16.8207	intrinsic_term
2971131_2970726_Bsu_-	15.3197	intrinsic_term
2971173_2970833_Bsu_-	16.4063	intrinsic_term
2978783_2978480_Bsu_-	15.613	intrinsic_term
2978801_2978577_Bsu_-	16.6248	intrinsic_term
2978803_2978566_Bsu_-	15.4219	intrinsic_term
2978875_2978561_Bsu_-	19.817	intrinsic_term
2978883_2978523_Bsu_-	15.741	intrinsic_term
2979051_2978653_Bsu_-	18.841	intrinsic_term
2984410_2984049_Bsu_-	1.9295	intrinsic_term
2984517_2984247_Bsu_-	3.10535	intrinsic_term
2984536_2984183_Bsu_-	1.23923	intrinsic_term
2984538_2984255_Bsu_-	1.6077	intrinsic_term
2984546_2984257_Bsu_-	1.52803	intrinsic_term
3014561_3014335_Bsu_-	19.1222	intrinsic_term
3014604_3014419_Bsu_-	0.251941	intrinsic_term
3014629_3014419_Bsu_-	0.015	intrinsic_term
3015101_3014844_Bsu_-	1.10905	intrinsic_term
3015249_3014984_Bsu_-	15.9071	intrinsic_term
3015255_3014974_Bsu_-	17.1414	intrinsic_term
3015299_3015004_Bsu_-	16.3958	intrinsic_term
3015309_3014965_Bsu_-	13.7822	intrinsic_term
3016797_3016490_Bsu_-	16.1983	intrinsic_term
3016797_3016495_Bsu_-	12.3254	intrinsic_term
3016802_3016490_Bsu_-	18.6134	intrinsic_term
3016802_3016574_Bsu_-	12.6106	intrinsic_term
3016838_3016495_Bsu_-	23.148	intrinsic_term
3016853_3016533_Bsu_-	19.5869	intrinsic_term
3019575_3019366_Bsu_-	17.6933	intrinsic_term
3019802_3019469_Bsu_-	19.1607	intrinsic_term
3022142_3021788_Bsu_-	19.1068	intrinsic_term
3022163_3021917_Bsu_-	15.5558	intrinsic_term
3022168_3021989_Bsu_-	16.7627	intrinsic_term
3025490_3025267_Bsu_-	8.67198	intrinsic_term
3025501_3025272_Bsu_-	11.4908	intrinsic_term
3025514_3025284_Bsu_-	15.766	intrinsic_term
3025546_3025289_Bsu_-	21.2859	intrinsic_term
3025614_3025329_Bsu_-	18.7153	intrinsic_term
3029434_3029726_Bsu_+	13.9584	intrinsic_term
3029583_3029810_Bsu_+	13.7213	intrinsic_term
3029583_3029961_Bsu_+	18.7981	intrinsic_term
3029633_3029838_Bsu_+	21.6065	intrinsic_term
3029718_3029415_Bsu_-	12.7919	intrinsic_term
3029732_3029398_Bsu_-	17.0242	intrinsic_term
3029745_3029452_Bsu_-	18.7937	intrinsic_term
3029749_3029405_Bsu_-	14.6338	intrinsic_term
3029774_3029584_Bsu_-	21.1533	intrinsic_term
3029774_3029650_Bsu_-	10.3793	intrinsic_term
3029811_3029579_Bsu_-	6.78098	intrinsic_term
3029875_3029582_Bsu_-	13.7876	intrinsic_term
3033417_3033724_Bsu_+	17.6263	intrinsic_term
3033604_3033841_Bsu_+	14.505	intrinsic_term
3033616_3033905_Bsu_+	16.5089	intrinsic_term
3033655_3033963_Bsu_+	15.5899	intrinsic_term
3033667_3033404_Bsu_-	0.015	intrinsic_term
3033735_3033498_Bsu_-	14.1333	intrinsic_term
3033757_3033559_Bsu_-	16.9175	intrinsic_term
3033759_3033456_Bsu_-	17.0553	intrinsic_term
303381_303067_Bsu_-	13.3311	Rho_term	303369_303056_Bsu_-
3033822_3033534_Bsu_-	16.0961	intrinsic_term
3033874_3033610_Bsu_-	15.6061	intrinsic_term
3036092_3036398_Bsu_+	15.0601	intrinsic_term
3036169_3036470_Bsu_+	22.0286	intrinsic_term
3036220_3036532_Bsu_+	18.7989	intrinsic_term
3036261_3036534_Bsu_+	10.8237	intrinsic_term
3036266_3036470_Bsu_+	15.2636	intrinsic_term
3036274_3036427_Bsu_+	16.7934	intrinsic_term
3036399_3036723_Bsu_+	18.6874	intrinsic_term
3036404_3036754_Bsu_+	20.7305	intrinsic_term
3036432_3036779_Bsu_+	20.2246	intrinsic_term
3036474_3036800_Bsu_+	12.1722	intrinsic_term
3036513_3036728_Bsu_+	14.8079	intrinsic_term
3036572_3036935_Bsu_+	0.015	intrinsic_term
3036681_3036400_Bsu_-	13.3004	intrinsic_term
3036717_3036400_Bsu_-	15.8636	intrinsic_term
3036729_3036395_Bsu_-	22.6521	intrinsic_term
3036729_3036509_Bsu_-	16.7381	intrinsic_term
3036739_3036379_Bsu_-	18.2481	intrinsic_term
3036753_3036454_Bsu_-	15.4742	intrinsic_term
3044302_3044077_Bsu_-	1.71639	intrinsic_term
3044374_3044064_Bsu_-	1.08326	intrinsic_term
3044396_3044048_Bsu_-	1.93789	intrinsic_term
3044450_3044087_Bsu_-	3.90044	intrinsic_term
3045665_3045348_Bsu_-	15.5643	intrinsic_term
3046910_3046690_Bsu_-	16.4933	intrinsic_term
3046944_3046704_Bsu_-	16.282	intrinsic_term
3048425_3048085_Bsu_-	4.29269	intrinsic_term
3052694_3052365_Bsu_-	0.015	intrinsic_term
3052811_3052486_Bsu_-	1.16364	intrinsic_term
3052841_3052627_Bsu_-	7.83628	intrinsic_term
3052846_3052645_Bsu_-	15.1984	intrinsic_term
3052952_3052629_Bsu_-	17.5206	intrinsic_term
3053006_3052635_Bsu_-	12.0805	intrinsic_term
305339_305601_Bsu_+	13.5465	intrinsic_term
305346_305650_Bsu_+	13.905	intrinsic_term
305375_305622_Bsu_+	12.8715	intrinsic_term
305375_305656_Bsu_+	16.3354	intrinsic_term
305426_305634_Bsu_+	22.289	intrinsic_term
305466_305625_Bsu_+	14.101	intrinsic_term
305493_305635_Bsu_+	16.2023	intrinsic_term
3055233_3054967_Bsu_-	0.309806	intrinsic_term
3055267_3055018_Bsu_-	13.9237	intrinsic_term
3055292_3054970_Bsu_-	11.1459	intrinsic_term
3055356_3055009_Bsu_-	12.2677	intrinsic_term
3055413_3055136_Bsu_-	11.6866	intrinsic_term
3055425_3055136_Bsu_-	11.5793	intrinsic_term
305563_305810_Bsu_+	0.22663	intrinsic_term
3056609_3056883_Bsu_+	20.5771	intrinsic_term
3056626_3056878_Bsu_+	11.1905	intrinsic_term
3056626_3056913_Bsu_+	15.264	intrinsic_term
3056651_3056878_Bsu_+	17.133	intrinsic_term
3056676_3056929_Bsu_+	14.7893	intrinsic_term
3056676_3057029_Bsu_+	16.9177	intrinsic_term
3056735_3057059_Bsu_+	17.0722	intrinsic_term
3056764_3057077_Bsu_+	15.7855	intrinsic_term
3056788_3057044_Bsu_+	13.6928	intrinsic_term
3060407_3060204_Bsu_-	1.16045	intrinsic_term
3060511_3060267_Bsu_-	15.4468	intrinsic_term
3067132_3067471_Bsu_+	14.7788	intrinsic_term
3067202_3067519_Bsu_+	23.7454	intrinsic_term
3067223_3067482_Bsu_+	23.0314	intrinsic_term
3067252_3067440_Bsu_+	13.3986	intrinsic_term
3067301_3067572_Bsu_+	15.8531	intrinsic_term
3067339_3067519_Bsu_+	17.6906	intrinsic_term
3067347_3067561_Bsu_+	15.8242	intrinsic_term
3067352_3067630_Bsu_+	18.5058	intrinsic_term
3067352_3067726_Bsu_+	17.8583	intrinsic_term
3067520_3067270_Bsu_-	14.4717	intrinsic_term
3067540_3067257_Bsu_-	17.6804	intrinsic_term
3067604_3067318_Bsu_-	13.2662	intrinsic_term
3067649_3067323_Bsu_-	19.3596	intrinsic_term
3070000_3070317_Bsu_+	15.5268	intrinsic_term
3070045_3070385_Bsu_+	14.7504	intrinsic_term
3070263_3069977_Bsu_-	16.7236	intrinsic_term
3070320_3070097_Bsu_-	13.891	intrinsic_term
3070343_3070097_Bsu_-	11.9486	intrinsic_term
3070391_3070097_Bsu_-	17.7669	intrinsic_term
3070434_3070131_Bsu_-	17.2232	intrinsic_term
3070439_3070137_Bsu_-	13.5914	intrinsic_term
3070514_3070165_Bsu_-	15.511	intrinsic_term
3070538_3070144_Bsu_-	16.5945	intrinsic_term
3072565_3072781_Bsu_+	17.1149	intrinsic_term
3072604_3072802_Bsu_+	13.4411	intrinsic_term
3072632_3072943_Bsu_+	17.0722	intrinsic_term
3072642_3072896_Bsu_+	15.8165	intrinsic_term
3072643_3072944_Bsu_+	15.6779	intrinsic_term
3072676_3073006_Bsu_+	18.4785	intrinsic_term
3072719_3072480_Bsu_-	0.387247	intrinsic_term
3072827_3072654_Bsu_-	17.3299	intrinsic_term
3072886_3072583_Bsu_-	20.8303	intrinsic_term
3072946_3072659_Bsu_-	17.9561	intrinsic_term
3072958_3072573_Bsu_-	26.4751	intrinsic_term
3072998_3072703_Bsu_-	15.4331	intrinsic_term
3073008_3072644_Bsu_-	18.416	intrinsic_term
309034_309406_Bsu_+	3.86531	intrinsic_term
309169_309392_Bsu_+	2.76099	intrinsic_term
309176_309473_Bsu_+	20.8441	intrinsic_term
309212_309489_Bsu_+	5.10501	intrinsic_term
309295_309489_Bsu_+	0.015	intrinsic_term
3102848_3102550_Bsu_-	12.5395	intrinsic_term
3107205_3106990_Bsu_-	0.335149	intrinsic_term
3107317_3106952_Bsu_-	2.01273	intrinsic_term
3107343_3107008_Bsu_-	0.015	intrinsic_term
310736_311017_Bsu_+	16.2381	intrinsic_term
310738_310949_Bsu_+	14.7843	intrinsic_term
3107402_3107154_Bsu_-	1.16451	intrinsic_term
3107490_3107103_Bsu_-	1.24625	intrinsic_term
310758_310974_Bsu_+	17.4103	intrinsic_term
310774_310894_Bsu_+	18.4596	intrinsic_term
310774_311078_Bsu_+	17.8285	intrinsic_term
310789_310946_Bsu_+	15.225	intrinsic_term
310810_310978_Bsu_+	14.4161	intrinsic_term
3118028_3118354_Bsu_+	0.252292	Rho_term	3117956_3118346_Bsu_+
3121556_3121221_Bsu_-	1.08147	intrinsic_term
3121622_3121441_Bsu_-	7.00861	intrinsic_term
3121642_3121411_Bsu_-	18.9934	intrinsic_term
3121661_3121364_Bsu_-	13.9041	intrinsic_term
3121841_3121504_Bsu_-	17.804	intrinsic_term
3124429_3124076_Bsu_-	16.3424	intrinsic_term
3124471_3124181_Bsu_-	17.3183	intrinsic_term
3124563_3124179_Bsu_-	10.671	intrinsic_term
3131227_3131014_Bsu_-	17.7327	intrinsic_term
3131243_3130962_Bsu_-	16.8823	intrinsic_term
3131243_3131010_Bsu_-	14.6437	intrinsic_term
3131319_3130990_Bsu_-	21.4825	intrinsic_term
3131370_3131068_Bsu_-	15.3327	intrinsic_term
3131403_3131092_Bsu_-	15.663	intrinsic_term
3135077_3134759_Bsu_-	22.9615	intrinsic_term
3135142_3134902_Bsu_-	16.0068	intrinsic_term
3135151_3134863_Bsu_-	15.4986	intrinsic_term
3136254_3136101_Bsu_-	15.7127	intrinsic_term
3136272_3135990_Bsu_-	7.00403	intrinsic_term
3136272_3136054_Bsu_-	12.3467	intrinsic_term
3136289_3135995_Bsu_-	30.5264	intrinsic_term
3136315_3136003_Bsu_-	19.8743	intrinsic_term
3136315_3136010_Bsu_-	17.5996	intrinsic_term
3136315_3136100_Bsu_-	14.7713	intrinsic_term
3136349_3136055_Bsu_-	19.584	intrinsic_term
3136383_3136110_Bsu_-	16.7292	intrinsic_term
3146376_3146117_Bsu_-	15.0595	intrinsic_term
3148877_3148542_Bsu_-	0.361259	intrinsic_term
3148891_3148545_Bsu_-	15.1963	intrinsic_term
3148920_3148651_Bsu_-	3.42609	intrinsic_term
3149110_3148737_Bsu_-	16.1118	intrinsic_term
3159410_3159727_Bsu_+	5.16121	Rho_term	3159412_3159802_Bsu_+
3159421_3159750_Bsu_+	1.13216	Rho_term	3159412_3159802_Bsu_+
317364_317724_Bsu_+	17.1333	intrinsic_term
317387_317663_Bsu_+	17.2865	intrinsic_term
317448_317747_Bsu_+	13.2139	intrinsic_term
317482_317858_Bsu_+	16.0487	intrinsic_term
317499_317787_Bsu_+	15.0165	intrinsic_term
3179631_3179990_Bsu_+	18.0337	intrinsic_term
3179657_3180011_Bsu_+	21.5276	intrinsic_term
3179674_3179996_Bsu_+	19.2541	intrinsic_term
3179694_3180038_Bsu_+	22.4349	intrinsic_term
3179699_3179947_Bsu_+	16.9691	intrinsic_term
3179750_3180043_Bsu_+	19.8823	intrinsic_term
3179819_3180043_Bsu_+	20.7023	intrinsic_term
3179849_3180026_Bsu_+	16.6769	intrinsic_term
3182909_3183293_Bsu_+	3.19945	intrinsic_term
3182914_3183270_Bsu_+	2.08894	intrinsic_term
3182989_3183315_Bsu_+	5.28975	intrinsic_term
3183024_3183410_Bsu_+	12.7944	intrinsic_term
3183026_3183351_Bsu_+	14.4067	intrinsic_term
3183144_3183435_Bsu_+	9.03797	intrinsic_term
3183284_3183629_Bsu_+	0.015	Rho_term	3183280_3183651_Bsu_+
3183333_3183681_Bsu_+	0.015	Rho_term	3183280_3183651_Bsu_+
3183342_3183700_Bsu_+	0.46084	Rho_term	3183280_3183651_Bsu_+
3187221_3187457_Bsu_+	7.73397	intrinsic_term
318906_319237_Bsu_+	3.19784	intrinsic_term
318993_319353_Bsu_+	0.015	intrinsic_term
319046_319353_Bsu_+	2.81782	intrinsic_term
319046_319379_Bsu_+	1.47874	intrinsic_term
319071_319353_Bsu_+	1.87161	intrinsic_term
319073_319428_Bsu_+	0.015	intrinsic_term
319086_319347_Bsu_+	0.539124	intrinsic_term
319141_319331_Bsu_+	1.35015	intrinsic_term
319165_319376_Bsu_+	0.015	intrinsic_term
3197675_3198044_Bsu_+	12.4948	intrinsic_term
3197741_3198127_Bsu_+	14.1882	intrinsic_term
3197816_3198044_Bsu_+	15.3078	intrinsic_term
3197866_3198166_Bsu_+	18.5876	intrinsic_term
3197867_3198105_Bsu_+	20.8256	intrinsic_term
3197868_3198077_Bsu_+	13.7794	intrinsic_term
3204048_3203872_Bsu_-	0.015	intrinsic_term
3204106_3203805_Bsu_-	15.953	intrinsic_term
3204125_3203864_Bsu_-	9.64541	intrinsic_term
3204236_3203935_Bsu_-	15.9496	intrinsic_term
320487_320173_Bsu_-	13.9507	intrinsic_term
320637_320397_Bsu_-	0.015	intrinsic_term
320648_320402_Bsu_-	0.015	intrinsic_term
320686_320397_Bsu_-	0.015	intrinsic_term
3210487_3210283_Bsu_-	15.9267	intrinsic_term
3210649_3210386_Bsu_-	17.8179	intrinsic_term
3217496_3217230_Bsu_-	16.5841	intrinsic_term
3217513_3217274_Bsu_-	18.38	intrinsic_term
3217542_3217230_Bsu_-	18.0866	intrinsic_term
3217551_3217251_Bsu_-	15.747	intrinsic_term
3217578_3217279_Bsu_-	21.1418	intrinsic_term
3217586_3217235_Bsu_-	14.0098	intrinsic_term
3217601_3217274_Bsu_-	14.083	intrinsic_term
3217678_3217319_Bsu_-	18.4558	intrinsic_term
3217711_3217366_Bsu_-	17.8519	intrinsic_term
3217744_3217437_Bsu_-	16.5193	intrinsic_term
3220729_3220388_Bsu_-	0.015	intrinsic_term
3220831_3220558_Bsu_-	1.00221	intrinsic_term
3220862_3220573_Bsu_-	2.79991	intrinsic_term
3220862_3220610_Bsu_-	1.362	intrinsic_term
3222350_3222132_Bsu_-	17.5428	intrinsic_term
3225337_3225101_Bsu_-	11.6843	intrinsic_term
3225719_3226034_Bsu_+	15.1434	intrinsic_term
3228447_3228240_Bsu_-	14.381	intrinsic_term
3228539_3228266_Bsu_-	13.0507	intrinsic_term
3228550_3228318_Bsu_-	13.1844	intrinsic_term
3228636_3228350_Bsu_-	20.758	intrinsic_term
3229600_3229990_Bsu_+	0.593036	intrinsic_term
3236096_3236394_Bsu_+	17.0147	intrinsic_term
3236114_3236375_Bsu_+	27.9482	intrinsic_term
3236119_3236326_Bsu_+	15.762	intrinsic_term
3236144_3236427_Bsu_+	23.5962	intrinsic_term
3236309_3236097_Bsu_-	2.20238	intrinsic_term
3236428_3236113_Bsu_-	15.2788	intrinsic_term
323858_324148_Bsu_+	15.6313	intrinsic_term
323883_324148_Bsu_+	14.533	intrinsic_term
3239324_3239510_Bsu_+	17.7639	intrinsic_term
3239467_3239714_Bsu_+	4.08508	intrinsic_term
3239473_3239631_Bsu_+	1.69103	intrinsic_term
324011_324287_Bsu_+	0.289139	intrinsic_term
3245962_3246226_Bsu_+	17.838	intrinsic_term
3246024_3246251_Bsu_+	17.0849	intrinsic_term
3246053_3246256_Bsu_+	13.6406	intrinsic_term
3246063_3246345_Bsu_+	25.8779	intrinsic_term
3246089_3246325_Bsu_+	24.1198	intrinsic_term
3246089_3246396_Bsu_+	25.5545	intrinsic_term
3246110_3246325_Bsu_+	21.3556	intrinsic_term
3252251_3252593_Bsu_+	13.246	intrinsic_term
3252266_3252506_Bsu_+	16.6321	intrinsic_term
3252383_3252730_Bsu_+	0.376081	intrinsic_term
3252445_3252224_Bsu_-	0.636679	intrinsic_term
3252526_3252242_Bsu_-	0.015	intrinsic_term
3252579_3252252_Bsu_-	0.531547	intrinsic_term
3252687_3252312_Bsu_-	0.482797	intrinsic_term
3257641_3257396_Bsu_-	12.6813	intrinsic_term
3257660_3257434_Bsu_-	14.6907	intrinsic_term
3257660_3257481_Bsu_-	11.2754	intrinsic_term
3257734_3257421_Bsu_-	9.57484	intrinsic_term
3259670_3259347_Bsu_-	20.6821	intrinsic_term
3261254_3261604_Bsu_+	0.523065	Rho_term	3261302_3261604_Bsu_+
3261290_3261628_Bsu_+	1.14266	Rho_term	3261302_3261604_Bsu_+
3261299_3261553_Bsu_+	0.331768	Rho_term	3261302_3261604_Bsu_+
3265671_3265304_Bsu_-	18.5342	intrinsic_term
327010_326660_Bsu_-	0.015	Rho_term	327009_326658_Bsu_-
327051_326723_Bsu_-	1.362	Rho_term	327009_326658_Bsu_-
3276090_3275774_Bsu_-	0.309161	intrinsic_term
3276189_3275869_Bsu_-	3.65577	intrinsic_term
3276272_3275976_Bsu_-	0.015	intrinsic_term
3276310_3276069_Bsu_-	2.83765	intrinsic_term
3276355_3276062_Bsu_-	0.895775	intrinsic_term
3279197_3279574_Bsu_+	10.478	intrinsic_term
3279259_3279592_Bsu_+	1.90041	intrinsic_term
3279274_3279605_Bsu_+	0.015	intrinsic_term
3279275_3279543_Bsu_+	1.58989	intrinsic_term
3279339_3279585_Bsu_+	1.73102	intrinsic_term
3279392_3279692_Bsu_+	0.459305	intrinsic_term
3298268_3298617_Bsu_+	18.65	intrinsic_term
3298355_3298605_Bsu_+	16.1907	intrinsic_term
3298355_3298664_Bsu_+	1.604	intrinsic_term
3298423_3298730_Bsu_+	13.2172	intrinsic_term
3298540_3298778_Bsu_+	12.1842	intrinsic_term
3298581_3298975_Bsu_+	0.015	intrinsic_term
3302336_3302665_Bsu_+	13.0821	intrinsic_term
3302336_3302688_Bsu_+	18.4955	intrinsic_term
3302347_3302703_Bsu_+	18.3699	intrinsic_term
3302393_3302698_Bsu_+	15.3322	intrinsic_term
3302460_3302760_Bsu_+	15.9499	intrinsic_term
3302466_3302680_Bsu_+	17.2611	intrinsic_term
3302500_3302770_Bsu_+	17.1612	intrinsic_term
3302517_3302840_Bsu_+	23.4482	intrinsic_term
3302653_3302445_Bsu_-	13.4646	intrinsic_term
3302699_3302413_Bsu_-	19.1141	intrinsic_term
3302736_3302440_Bsu_-	17.4395	intrinsic_term
3302869_3302512_Bsu_-	18.9151	intrinsic_term
3302869_3302518_Bsu_-	19.5494	intrinsic_term
3305579_3305377_Bsu_-	19.4085	intrinsic_term
3305711_3305379_Bsu_-	21.8237	intrinsic_term
3305806_3305430_Bsu_-	21.4975	intrinsic_term
3305806_3305523_Bsu_-	18.9232	intrinsic_term
3305818_3305431_Bsu_-	15.9311	intrinsic_term
3305832_3305466_Bsu_-	19.4385	intrinsic_term
3306995_3306776_Bsu_-	0.211729	intrinsic_term
3307027_3306786_Bsu_-	3.93345	intrinsic_term
3308607_3308318_Bsu_-	24.0725	intrinsic_term
3309624_3309985_Bsu_+	9.41016	intrinsic_term
3309794_3309990_Bsu_+	3.80018	intrinsic_term
3309929_3310209_Bsu_+	19.2236	intrinsic_term
3310629_3310788_Bsu_+	17.1004	intrinsic_term
3310646_3310994_Bsu_+	19.6202	intrinsic_term
3318001_3317780_Bsu_-	0.015	intrinsic_term
3318006_3317780_Bsu_-	0.015	intrinsic_term
3318129_3317911_Bsu_-	7.01057	intrinsic_term
3318134_3317824_Bsu_-	13.339	intrinsic_term
3318276_3317971_Bsu_-	10.9903	intrinsic_term
3320362_3320159_Bsu_-	6.71209	intrinsic_term
3320374_3320118_Bsu_-	7.87589	intrinsic_term
3320412_3320112_Bsu_-	11.7749	intrinsic_term
332428_332145_Bsu_-	0.015	intrinsic_term
332478_332178_Bsu_-	18.1055	intrinsic_term
332536_332178_Bsu_-	25.059	intrinsic_term
3352294_3351966_Bsu_-	8.72051	intrinsic_term
3352306_3352135_Bsu_-	8.82202	intrinsic_term
3352338_3351982_Bsu_-	17.5133	intrinsic_term
3352461_3352230_Bsu_-	14.2881	intrinsic_term
3352469_3352140_Bsu_-	15.5884	intrinsic_term
3355577_3355391_Bsu_-	17.8003	intrinsic_term
3355631_3355343_Bsu_-	24.584	intrinsic_term
3355656_3355417_Bsu_-	20.946	intrinsic_term
3355695_3355412_Bsu_-	13.519	intrinsic_term
3355772_3355477_Bsu_-	19.4766	intrinsic_term
3361148_3360901_Bsu_-	7.04859	intrinsic_term
3361773_3361551_Bsu_-	19.1135	intrinsic_term
3361881_3361628_Bsu_-	20.7023	intrinsic_term
3361912_3361641_Bsu_-	15.9149	intrinsic_term
3364495_3364172_Bsu_-	0.015	intrinsic_term
3365806_3365466_Bsu_-	0.30302	intrinsic_term
3365959_3365677_Bsu_-	0.015	intrinsic_term
3366032_3365668_Bsu_-	0.015	intrinsic_term
3376331_3376687_Bsu_+	16.3125	intrinsic_term
3376338_3376708_Bsu_+	21.4362	intrinsic_term
3376433_3376689_Bsu_+	17.4317	intrinsic_term
3376449_3376803_Bsu_+	17.2423	intrinsic_term
3376473_3376823_Bsu_+	17.1627	intrinsic_term
3376590_3376813_Bsu_+	0.015	intrinsic_term
3378786_3378506_Bsu_-	0.328777	intrinsic_term
3378853_3378645_Bsu_-	20.2875	intrinsic_term
3378862_3378601_Bsu_-	17.866	intrinsic_term
3378862_3378652_Bsu_-	19.6229	intrinsic_term
3378884_3378653_Bsu_-	16.0276	intrinsic_term
3378897_3378558_Bsu_-	15.7045	intrinsic_term
3378916_3378558_Bsu_-	18.3969	intrinsic_term
3378938_3378719_Bsu_-	15.7816	intrinsic_term
3379005_3378679_Bsu_-	14.679	intrinsic_term
3379316_3378947_Bsu_-	8.88639	intrinsic_term
3384086_3383865_Bsu_-	15.5447	intrinsic_term
3384096_3383804_Bsu_-	20.0447	intrinsic_term
3384111_3383807_Bsu_-	20.918	intrinsic_term
3384111_3383814_Bsu_-	18.3949	intrinsic_term
3384111_3383843_Bsu_-	14.293	intrinsic_term
3384111_3383906_Bsu_-	17.5017	intrinsic_term
3384148_3383804_Bsu_-	18.8484	intrinsic_term
3384175_3383799_Bsu_-	17.1839	intrinsic_term
3384212_3383947_Bsu_-	15.953	intrinsic_term
3384259_3383942_Bsu_-	14.6051	intrinsic_term
3388846_3389171_Bsu_+	12.1051	intrinsic_term
3389088_3388842_Bsu_-	1.71305	intrinsic_term
3389105_3388848_Bsu_-	1.48352	intrinsic_term
3389126_3388871_Bsu_-	0.734126	intrinsic_term
3389292_3388983_Bsu_-	0.015	intrinsic_term
339142_339436_Bsu_+	0.015	intrinsic_term
340352_340664_Bsu_+	15.6775	intrinsic_term
340412_340694_Bsu_+	14.825	intrinsic_term
340414_340734_Bsu_+	21.3949	intrinsic_term
340414_340737_Bsu_+	13.0918	intrinsic_term
340417_340737_Bsu_+	16.9337	intrinsic_term
340439_340691_Bsu_+	16.1068	intrinsic_term
3405412_3405732_Bsu_+	19.5971	intrinsic_term
3405417_3405742_Bsu_+	16.2367	intrinsic_term
3405519_3405734_Bsu_+	16.6451	intrinsic_term
3405845_3405543_Bsu_-	21.0104	intrinsic_term
3405871_3405573_Bsu_-	24.2965	intrinsic_term
3405890_3405621_Bsu_-	21.7106	intrinsic_term
3405896_3405612_Bsu_-	16.6481	intrinsic_term
3405929_3405543_Bsu_-	18.6224	intrinsic_term
340598_340890_Bsu_+	0.015	intrinsic_term
3412116_3411776_Bsu_-	0.352016	intrinsic_term
3412162_3411876_Bsu_-	11.7228	intrinsic_term
3412222_3411954_Bsu_-	17.39	intrinsic_term
3412224_3411901_Bsu_-	16.8032	intrinsic_term
3412234_3411988_Bsu_-	14.6856	intrinsic_term
3412259_3411988_Bsu_-	14.4441	intrinsic_term
3415403_3415138_Bsu_-	16.8349	intrinsic_term
3415421_3415302_Bsu_-	16.1374	intrinsic_term
3415444_3415259_Bsu_-	2.4725	intrinsic_term
3415464_3415166_Bsu_-	16.3845	intrinsic_term
3415528_3415264_Bsu_-	18.6586	intrinsic_term
3419178_3419559_Bsu_+	14.3103	intrinsic_term
3419323_3419647_Bsu_+	14.0498	intrinsic_term
3419328_3419560_Bsu_+	13.9504	intrinsic_term
3419330_3419526_Bsu_+	10.9103	intrinsic_term
3419662_3419427_Bsu_-	5.84841	intrinsic_term
3419728_3419457_Bsu_-	16.2237	intrinsic_term
3419743_3419465_Bsu_-	18.9479	intrinsic_term
3419803_3419497_Bsu_-	17.2805	intrinsic_term
3424062_3424381_Bsu_+	15.5509	intrinsic_term
3424099_3424410_Bsu_+	14.76	intrinsic_term
3424308_3423919_Bsu_-	7.18832	intrinsic_term
3424344_3424092_Bsu_-	7.77311	intrinsic_term
3424421_3424057_Bsu_-	13.8361	intrinsic_term
3424421_3424138_Bsu_-	10.7097	intrinsic_term
3424426_3424075_Bsu_-	11.6074	intrinsic_term
3428314_3427909_Bsu_-	0.354778	intrinsic_term
3428457_3428147_Bsu_-	18.9081	intrinsic_term
3428467_3428212_Bsu_-	13.1742	intrinsic_term
3428602_3428240_Bsu_-	18.6635	intrinsic_term
3434387_3434158_Bsu_-	12.5952	intrinsic_term
[truncated: 1,195 more rows]

## Sheet: ED Fig. 2c
fragment_id	fragment_start	fragment_end	fragment_strand	excessC	max%T	log10_enrichment_wt	rho_term
1002674_1002980_Bsu_+	1002674	1002980	+	0	30.6667	-0.93077	FALSE
1011671_1012040_Bsu_+	1011671	1012040	+	0.0645161	33.3333	-1.03379	FALSE
1013692_1013498_Bsu_-	1013692	1013498	-	0	30	-1.82391	FALSE
1013932_1014186_Bsu_+	1013932	1014186	+	0	36.6667	-1.82391	FALSE
1019074_1018724_Bsu_-	1019074	1018724	-	0.532012	47.3333	-1.02533	FALSE
1022496_1022025_Bsu_-	1022496	1022025	-	0.932588	38.6667	0.228496	TRUE
102281_102651_Bsu_+	102281	102651	+	0	26.6667	-0.892626	FALSE
1024789_1024412_Bsu_-	1024789	1024412	-	0.423963	26.6667	-0.960994	FALSE
1036303_1035910_Bsu_-	1036303	1035910	-	1.10803	36.6667	0.134756	TRUE
1044188_1044400_Bsu_+	1044188	1044400	+	0.165	33.3333	-0.77319	FALSE
1045024_1045250_Bsu_+	1045024	1045250	+	0	34	-0.645115	FALSE
1045985_1045716_Bsu_-	1045985	1045716	-	0.401026	26.6667	-1.02846	FALSE
1065677_1065172_Bsu_-	1065677	1065172	-	0.460875	34.6667	0.207974	TRUE
1071967_1072226_Bsu_+	1071967	1072226	+	0.159102	29.3333	-0.738924	FALSE
1074093_1074332_Bsu_+	1074093	1074332	+	0.15493	32	-0.365574	FALSE
1074177_1074585_Bsu_+	1074177	1074585	+	0.739141	44	0.99119	TRUE
1074408_1074116_Bsu_-	1074408	1074116	-	0.0612245	29.3333	-1.82391	FALSE
1076071_1076419_Bsu_+	1076071	1076419	+	0.17962	36	-0.710342	FALSE
107717_107438_Bsu_-	107717	107438	-	0.830657	33.3333	-0.464558	FALSE
1096498_1096158_Bsu_-	1096498	1096158	-	1.02606	37.3333	0.666639	TRUE
1106965_1107350_Bsu_+	1106965	1107350	+	0	26.6667	-1.82391	FALSE
1107931_1108226_Bsu_+	1107931	1108226	+	0.128787	27.3333	-0.843693	FALSE
1109974_1110175_Bsu_+	1109974	1110175	+	0.0361446	26	-0.546629	FALSE
1116091_1115572_Bsu_-	1116091	1115572	-	1.76821	38	0.634709	TRUE
1123336_1123682_Bsu_+	1123336	1123682	+	0.0630468	28.6667	-1.82391	FALSE
1124795_1124394_Bsu_-	1124795	1124394	-	0.863276	38	0.543161	TRUE
1125103_1125614_Bsu_+	1125103	1125614	+	0.760339	43.3333	0.255882	TRUE
1129103_1129594_Bsu_+	1129103	1129594	+	0.969432	47.3333	0.49288	TRUE
112917_113211_Bsu_+	112917	113211	+	0	30	-0.68708	FALSE
1139873_1139472_Bsu_-	1139873	1139472	-	0.28301	40.6667	0.0476058	TRUE
1141665_1141448_Bsu_-	1141665	1141448	-	0.158658	31.3333	-0.663599	FALSE
1142021_1141636_Bsu_-	1142021	1141636	-	0.445096	33.3333	-1.82391	FALSE
1142237_1141945_Bsu_-	1142237	1141945	-	0.478296	22.6667	-1.00971	FALSE
1159570_1159253_Bsu_-	1159570	1159253	-	0.100408	34.6667	-1.82391	FALSE
1160712_1160861_Bsu_+	1160712	1160861	+	0.114286	25.3333	-0.979869	FALSE
1164109_1163818_Bsu_-	1164109	1163818	-	0.175135	34.6667	-0.902481	FALSE
1173100_1173589_Bsu_+	1173100	1173589	+	0	30	-1.82391	FALSE
1173955_1174227_Bsu_+	1173955	1174227	+	0	33.3333	-1.82391	FALSE
1175034_1175455_Bsu_+	1175034	1175455	+	0.114249	24	-1.82391	FALSE
1182721_1182421_Bsu_-	1182721	1182421	-	0.0597015	34.6667	-0.898285	FALSE
1182793_1183175_Bsu_+	1182793	1183175	+	1.51392	36	0.774605	TRUE
1185408_1185042_Bsu_-	1185408	1185042	-	0.942391	32.6667	-0.0422335	FALSE
1186601_1186252_Bsu_-	1186601	1186252	-	0.349467	40.6667	-1.82391	FALSE
1188292_1188050_Bsu_-	1188292	1188050	-	0	30	-1.82391	FALSE
1189991_1189467_Bsu_-	1189991	1189467	-	1.42119	38	0.988786	TRUE
1190835_1190462_Bsu_-	1190835	1190462	-	0	26	-0.906637	FALSE
1191055_1190565_Bsu_-	1191055	1190565	-	0.0149254	27.3333	-1.82391	FALSE
1195421_1195151_Bsu_-	1195421	1195151	-	0.489543	33.3333	-0.930118	FALSE
1197689_1197366_Bsu_-	1197689	1197366	-	1.09239	34.6667	0.660857	TRUE
1201747_1202226_Bsu_+	1201747	1202226	+	0	26.6667	-1.11076	FALSE
120212_120728_Bsu_+	120212	120728	+	0.0447958	31.3333	-1.82391	FALSE
1209160_1209408_Bsu_+	1209160	1209408	+	0	27.3333	-1.82391	FALSE
1209718_1209278_Bsu_-	1209718	1209278	-	1.02716	38	0.185134	TRUE
1224393_1223945_Bsu_-	1224393	1223945	-	0.416183	31.3333	-0.558315	FALSE
1224675_1225058_Bsu_+	1224675	1225058	+	0	24.6667	-1.82391	FALSE
1231710_1232158_Bsu_+	1231710	1232158	+	0	27.3333	-1.82391	FALSE
1237383_1237001_Bsu_-	1237383	1237001	-	0.378952	34.6667	0.5856	TRUE
12410_12746_Bsu_+	12410	12746	+	0	24.6667	-1.82391	FALSE
1244899_1244405_Bsu_-	1244899	1244405	-	1.00874	34.6667	0.128793	TRUE
1247004_1246732_Bsu_-	1247004	1246732	-	0.706842	36	-1.82391	FALSE
1254752_1255097_Bsu_+	1254752	1255097	+	0	31.3333	-1.82391	FALSE
1256640_1257000_Bsu_+	1256640	1257000	+	1.09577	43.3333	0.925872	TRUE
1261018_1261471_Bsu_+	1261018	1261471	+	1.35186	40	0.630698	TRUE
1261107_1261499_Bsu_+	1261107	1261499	+	1.22412	40	0.716613	TRUE
1266079_1265783_Bsu_-	1266079	1265783	-	0.647243	39.3333	0.944802	TRUE
1266828_1266455_Bsu_-	1266828	1266455	-	1.19653	54.6667	0.695762	TRUE
1267575_1267285_Bsu_-	1267575	1267285	-	0.830638	40	0.117758	TRUE
1271176_1271551_Bsu_+	1271176	1271551	+	0.123856	32	-1.82391	FALSE
1284181_1283906_Bsu_-	1284181	1283906	-	0.837296	25.3333	0.149315	TRUE
1288552_1288191_Bsu_-	1288552	1288191	-	0.348983	35.3333	-0.930118	FALSE
1289630_1289290_Bsu_-	1289630	1289290	-	1.47919	51.3333	0.924889	TRUE
1292155_1291804_Bsu_-	1292155	1291804	-	1.02154	38.6667	0.595028	TRUE
1296197_1296553_Bsu_+	1296197	1296553	+	0.106031	40.6667	-0.436754	FALSE
1305291_1304778_Bsu_-	1305291	1304778	-	1.80365	28.6667	0.0933633	TRUE
1309284_1308882_Bsu_-	1309284	1308882	-	0.103167	40.6667	-0.784642	FALSE
1310754_1311107_Bsu_+	1310754	1311107	+	0.197963	32.6667	-0.999391	FALSE
1310812_1311263_Bsu_+	1310812	1311263	+	0.195773	35.3333	-0.923537	FALSE
1313387_1313174_Bsu_-	1313387	1313174	-	0.0294181	34.6667	-1.82391	FALSE
13193_13471_Bsu_+	13193	13471	+	0	22	-1.82391	FALSE
1329711_1329346_Bsu_-	1329711	1329346	-	0.697549	39.3333	-0.658397	FALSE
1333895_1333653_Bsu_-	1333895	1333653	-	0.0666667	38	-0.778237	FALSE
1336451_1336106_Bsu_-	1336451	1336106	-	1.31876	30.6667	0.997056	TRUE
1336541_1336238_Bsu_-	1336541	1336238	-	1.46532	36	0.166941	TRUE
1336984_1336583_Bsu_-	1336984	1336583	-	1.46943	37.3333	0.214668	TRUE
1338289_1337855_Bsu_-	1338289	1337855	-	1.10515	34.6667	0.415583	TRUE
1345246_1345518_Bsu_+	1345246	1345518	+	0	31.3333	-0.98811	FALSE
1347156_1346713_Bsu_-	1347156	1346713	-	0.102045	39.3333	-0.384058	FALSE
1355654_1356020_Bsu_+	1355654	1356020	+	0.108108	34.6667	-1.82391	FALSE
1357736_1358026_Bsu_+	1357736	1358026	+	0.212357	43.3333	-0.570629	FALSE
135979_136270_Bsu_+	135979	136270	+	0.0936937	27.3333	-1.82391	FALSE
1360811_1361037_Bsu_+	1360811	1361037	+	0	20.6667	-1.82391	FALSE
1361339_1360854_Bsu_-	1361339	1360854	-	0.631669	34.6667	0.936483	TRUE
1363833_1363529_Bsu_-	1363833	1363529	-	0.262522	28.6667	-0.459479	FALSE
1370513_1370721_Bsu_+	1370513	1370721	+	0	30	-0.558088	FALSE
1380483_1380288_Bsu_-	1380483	1380288	-	0.194444	34.6667	-0.672553	FALSE
1381507_1381997_Bsu_+	1381507	1381997	+	1.43559	40	0.345002	TRUE
1384685_1384508_Bsu_-	1384685	1384508	-	0	23.3333	-1.82391	FALSE
1385839_1385431_Bsu_-	1385839	1385431	-	0	30.6667	-1.82391	FALSE
1397196_1396880_Bsu_-	1397196	1396880	-	0.797204	30.6667	-0.42681	FALSE
1409097_1409385_Bsu_+	1409097	1409385	+	0.0916256	30	-0.772743	FALSE
1409219_1408897_Bsu_-	1409219	1408897	-	0.0434783	38	-0.912506	FALSE
1410308_1410744_Bsu_+	1410308	1410744	+	0	39.3333	-1.82391	FALSE
1415762_1415440_Bsu_-	1415762	1415440	-	0.369688	26.6667	-1.82391	FALSE
1416261_1416012_Bsu_-	1416261	1416012	-	0.452614	30.6667	-1.82391	FALSE
1417191_1417425_Bsu_+	1417191	1417425	+	0	33.3333	-1.82391	FALSE
142451_142830_Bsu_+	142451	142830	+	0	33.3333	-1.01845	FALSE
142461_142739_Bsu_+	142461	142739	+	0	31.3333	-1.82391	FALSE
142725_143130_Bsu_+	142725	143130	+	0.120321	26.6667	-1.82391	FALSE
1429273_1428818_Bsu_-	1429273	1428818	-	1.14427	38	0.80631	TRUE
1431484_1431298_Bsu_-	1431484	1431298	-	0.103448	30	-0.533459	FALSE
1432953_1432669_Bsu_-	1432953	1432669	-	0.325865	28.6667	-1.13096	FALSE
1433935_1434364_Bsu_+	1433935	1434364	+	1.2064	53.3333	0.613072	TRUE
1446882_1446378_Bsu_-	1446882	1446378	-	0.979762	41.3333	0.591674	TRUE
1451260_1450894_Bsu_-	1451260	1450894	-	0.872773	46.6667	0.463887	TRUE
1452095_1451943_Bsu_-	1452095	1451943	-	0.0491803	36	-0.848645	FALSE
1452422_1451915_Bsu_-	1452422	1451915	-	0.459561	37.3333	-0.93077	FALSE
1452763_1452512_Bsu_-	1452763	1452512	-	0.801564	36.6667	0.73663	TRUE
145982_145699_Bsu_-	145982	145699	-	0.629203	36.6667	0.45778	TRUE
1479299_1478856_Bsu_-	1479299	1478856	-	1.73732	45.3333	0.633067	TRUE
1484329_1483815_Bsu_-	1484329	1483815	-	0.839981	43.3333	0.447767	TRUE
1487283_1486982_Bsu_-	1487283	1486982	-	0.67824	38.6667	0.394393	TRUE
1488885_1488508_Bsu_-	1488885	1488508	-	1.26946	40	0.53909	TRUE
149069_148664_Bsu_-	149069	148664	-	0.873151	35.3333	-0.407047	FALSE
1491183_1490713_Bsu_-	1491183	1490713	-	1.29057	46	0.857661	TRUE
149917_149538_Bsu_-	149917	149538	-	0.92026	40.6667	0.764674	TRUE
1499214_1498782_Bsu_-	1499214	1498782	-	1.18602	40	0.727336	TRUE
1499274_1498974_Bsu_-	1499274	1498974	-	0.736947	40	-0.511867	FALSE
1503809_1503462_Bsu_-	1503809	1503462	-	0.508187	39.3333	0.806789	TRUE
151037_150750_Bsu_-	151037	150750	-	0.465322	31.3333	0.402219	TRUE
1513652_1513259_Bsu_-	1513652	1513259	-	0.485737	34	-1.82391	FALSE
1514445_1514057_Bsu_-	1514445	1514057	-	0.278347	34.6667	-1.82391	FALSE
1515353_1515765_Bsu_+	1515353	1515765	+	0.857872	38	0.545216	TRUE
151694_151378_Bsu_-	151694	151378	-	0.379866	42.6667	0.800933	TRUE
1517946_1517582_Bsu_-	1517946	1517582	-	1.45441	40	0.509004	TRUE
1524604_1524826_Bsu_+	1524604	1524826	+	0.435165	32.6667	-0.633635	FALSE
1525434_1525187_Bsu_-	1525434	1525187	-	0.897189	32.6667	0.871062	TRUE
1537826_1537430_Bsu_-	1537826	1537430	-	0.983036	44.6667	0.508552	TRUE
1557135_1556708_Bsu_-	1557135	1556708	-	0.561109	36	-1.82391	FALSE
1559555_1559281_Bsu_-	1559555	1559281	-	0	34.6667	-1.00309	FALSE
1560244_1560545_Bsu_+	1560244	1560545	+	0	36	1.01209	TRUE
1578113_1577918_Bsu_-	1578113	1577918	-	0.2	32.6667	-0.970619	FALSE
159586_159243_Bsu_-	159586	159243	-	1.03321	22	0.520318	TRUE
1597061_1596619_Bsu_-	1597061	1596619	-	0.956025	37.3333	-0.795271	FALSE
1598302_1598765_Bsu_+	1598302	1598765	+	0.0869624	31.3333	-1.82391	FALSE
1604724_1604545_Bsu_-	1604724	1604545	-	0.114754	35.3333	-0.522269	FALSE
1607845_1607565_Bsu_-	1607845	1607565	-	0.611642	34.6667	-0.286372	FALSE
1611018_1610731_Bsu_-	1611018	1610731	-	0.981317	44	0.661874	TRUE
1616406_1616197_Bsu_-	1616406	1616197	-	0.148148	37.3333	-1.82391	FALSE
1617094_1616767_Bsu_-	1617094	1616767	-	0.32655	29.3333	-1.82391	FALSE
1617138_1616757_Bsu_-	1617138	1616757	-	0.34948	29.3333	-0.877478	FALSE
1621067_1620831_Bsu_-	1621067	1620831	-	0.203855	30.6667	-0.0216671	FALSE
1625431_1625068_Bsu_-	1625431	1625068	-	0.994217	37.3333	0.193734	TRUE
1625875_1626159_Bsu_+	1625875	1626159	+	0	26	-0.976528	FALSE
163310_163646_Bsu_+	163310	163646	+	0	24.6667	-1.82391	FALSE
1640351_1640874_Bsu_+	1640351	1640874	+	0.507727	36.6667	-1.0841	FALSE
164093_164371_Bsu_+	164093	164371	+	0	22	-1.82391	FALSE
1650846_1651005_Bsu_+	1650846	1651005	+	0	24	-0.993787	FALSE
1654422_1654172_Bsu_-	1654422	1654172	-	0	27.3333	-1.01578	FALSE
1656413_1656259_Bsu_-	1656413	1656259	-	0.0169492	36.6667	-1.82391	FALSE
1658718_1658534_Bsu_-	1658718	1658534	-	0.261538	32	0.134756	TRUE
1663980_1663548_Bsu_-	1663980	1663548	-	0.686726	32	0.736816	TRUE
1669638_1669279_Bsu_-	1669638	1669279	-	1.12651	41.3333	0.458335	TRUE
1673099_1673470_Bsu_+	1673099	1673470	+	0	22.6667	-1.06926	FALSE
1675380_1675758_Bsu_+	1675380	1675758	+	0	28	-0.68604	FALSE
1684382_1684212_Bsu_-	1684382	1684212	-	0.132075	38.6667	-1.01578	FALSE
168919_169255_Bsu_+	168919	169255	+	0	24.6667	-1.82391	FALSE
1694141_1693779_Bsu_-	1694141	1693779	-	1.24041	42.6667	0.894258	TRUE
1694864_1694622_Bsu_-	1694864	1694622	-	0.634921	37.3333	0.591674	TRUE
1695929_1695635_Bsu_-	1695929	1695635	-	0.572198	38.6667	-0.975352	FALSE
1703681_1704121_Bsu_+	1703681	1704121	+	0	30.6667	-0.507901	FALSE
1704929_1704580_Bsu_-	1704929	1704580	-	0.619797	42	0.596637	TRUE
1708241_1707954_Bsu_-	1708241	1707954	-	0.695069	32	0.0608678	TRUE
1709060_1708759_Bsu_-	1709060	1708759	-	0.665845	34.6667	-1.82391	FALSE
1715230_1714814_Bsu_-	1715230	1714814	-	1.3368	38.6667	-0.518321	FALSE
1716218_1715919_Bsu_-	1716218	1715919	-	0.464671	26.6667	-1.2199	FALSE
171739_171256_Bsu_-	171739	171256	-	0.839672	42	-0.00766326	FALSE
1719080_1718677_Bsu_-	1719080	1718677	-	0.885233	43.3333	0.203653	TRUE
1725586_1725991_Bsu_+	1725586	1725991	+	0	34.6667	0.0176426	TRUE
1732898_1732573_Bsu_-	1732898	1732573	-	0.256833	38.6667	-0.54465	FALSE
1738011_1737748_Bsu_-	1738011	1737748	-	0.478355	42	-0.83565	FALSE
1739010_1738580_Bsu_-	1739010	1738580	-	0.728111	40	0.670855	TRUE
173915_174251_Bsu_+	173915	174251	+	0	24.6667	-1.82391	FALSE
1742690_1742181_Bsu_-	1742690	1742181	-	1.18896	41.3333	0.648497	TRUE
174698_174976_Bsu_+	174698	174976	+	0	22	-1.82391	FALSE
1758810_1758378_Bsu_-	1758810	1758378	-	0.618565	36.6667	0.152341	TRUE
1772617_1772310_Bsu_-	1772617	1772310	-	0.532389	29.3333	-0.560058	FALSE
1773202_1773429_Bsu_+	1773202	1773429	+	0	30.6667	-1.82391	FALSE
1775573_1775130_Bsu_-	1775573	1775130	-	1.7494	42.6667	1.05407	TRUE
177945_177544_Bsu_-	177945	177544	-	0.907875	34	-1.82391	FALSE
1786541_1786203_Bsu_-	1786541	1786203	-	1.05559	34	0.500593	TRUE
1787347_1786914_Bsu_-	1787347	1786914	-	1.37152	38.6667	0.927466	TRUE
1793745_1793398_Bsu_-	1793745	1793398	-	1.03649	30	0.114553	TRUE
1825279_1824921_Bsu_-	1825279	1824921	-	0.264819	33.3333	-1.0093	FALSE
1840428_1839996_Bsu_-	1840428	1839996	-	0.892728	37.3333	-1.04381	FALSE
1847419_1847671_Bsu_+	1847419	1847671	+	0	20.6667	-0.955485	FALSE
1848471_1848103_Bsu_-	1848471	1848103	-	0.801478	41.3333	0.415583	TRUE
1855250_1854900_Bsu_-	1855250	1854900	-	0.408849	40	-0.408798	FALSE
1861374_1861894_Bsu_+	1861374	1861894	+	0.249329	35.3333	-0.808432	FALSE
1876593_1876921_Bsu_+	1876593	1876921	+	0	27.3333	-1.82391	FALSE
1876807_1876313_Bsu_-	1876807	1876313	-	1.30914	44	0.746576	TRUE
1885805_1885557_Bsu_-	1885805	1885557	-	0.853516	40	0.627389	TRUE
1885966_1885620_Bsu_-	1885966	1885620	-	1.70146	47.3333	0.809367	TRUE
1888289_1888629_Bsu_+	1888289	1888629	+	0	36.6667	-0.957329	FALSE
1889438_1889079_Bsu_-	1889438	1889079	-	1.14808	41.3333	0.79395	TRUE
1892957_1892666_Bsu_-	1892957	1892666	-	0.144589	32	-1.82391	FALSE
1900802_1901045_Bsu_+	1900802	1901045	+	0.025641	40	-1.11376	FALSE
1908410_1908795_Bsu_+	1908410	1908795	+	0.284274	36.6667	-1.82391	FALSE
1910465_1910108_Bsu_-	1910465	1910108	-	1.23932	42.6667	0.881708	TRUE
1910489_1909966_Bsu_-	1910489	1909966	-	1.74003	42.6667	0.885755	TRUE
1910492_1910108_Bsu_-	1910492	1910108	-	1.28824	42.6667	0.862191	TRUE
1910518_1910071_Bsu_-	1910518	1910071	-	1.52123	42.6667	0.785589	TRUE
1915424_1915013_Bsu_-	1915424	1915013	-	0.68806	38.6667	0.851868	TRUE
1916918_1917219_Bsu_+	1916918	1917219	+	0.4068	34	-0.822105	FALSE
1918834_1919165_Bsu_+	1918834	1919165	+	0	28.6667	-0.890842	FALSE
1930749_1930395_Bsu_-	1930749	1930395	-	0.995592	44.6667	0.899709	TRUE
1935588_1935081_Bsu_-	1935588	1935081	-	2.11633	37.3333	0.93617	TRUE
1937654_1937316_Bsu_-	1937654	1937316	-	1.09126	32	1.11744	TRUE
1951497_1951671_Bsu_+	1951497	1951671	+	0.0843373	28	-1.02262	FALSE
1958445_1958774_Bsu_+	1958445	1958774	+	0.285977	34	-0.710342	FALSE
1962165_1962552_Bsu_+	1962165	1962552	+	0.484093	32.6667	-1.82391	FALSE
1963438_1963004_Bsu_-	1963438	1963004	-	0.363412	26	-1.82391	FALSE
1968227_1968528_Bsu_+	1968227	1968528	+	0.047619	28	-1.82391	FALSE
1979009_1979310_Bsu_+	1979009	1979310	+	0.103475	27.3333	-1.82391	FALSE
1981471_1981779_Bsu_+	1981471	1981779	+	0.156365	32	-1.02287	FALSE
1987057_1986757_Bsu_-	1987057	1986757	-	0	32	-1.82391	FALSE
1991940_1992240_Bsu_+	1991940	1992240	+	0.336687	32.6667	-1.82391	FALSE
1992794_1993239_Bsu_+	1992794	1993239	+	0.0829859	27.3333	-0.843123	FALSE
1992826_1993172_Bsu_+	1992826	1993172	+	0	27.3333	-1.82391	FALSE
199461_199128_Bsu_-	199461	199128	-	0.403223	38	-0.72008	FALSE
1998446_1998750_Bsu_+	1998446	1998750	+	0.35619	32.6667	-1.0636	FALSE
1998741_1999034_Bsu_+	1998741	1999034	+	0.360071	32.6667	0.763356	TRUE
2006615_2006792_Bsu_+	2006615	2006792	+	0.027027	28	-0.906637	FALSE
2010309_2010107_Bsu_-	2010309	2010107	-	0	21.3333	-0.549655	FALSE
2014021_2013829_Bsu_-	2014021	2013829	-	0.09375	32.6667	-0.74877	FALSE
2016323_2016615_Bsu_+	2016323	2016615	+	0.0294118	34.6667	-0.89133	FALSE
2019931_2019633_Bsu_-	2019931	2019633	-	0.21875	34.6667	-0.695007	FALSE
2022415_2022802_Bsu_+	2022415	2022802	+	1.31116	39.3333	0.979854	TRUE
2022536_2022797_Bsu_+	2022536	2022797	+	0.601045	36	-0.483311	FALSE
2029300_2029522_Bsu_+	2029300	2029522	+	0.0181818	28	-1.82391	FALSE
2030600_2031044_Bsu_+	2030600	2031044	+	0.91268	47.3333	0.592241	TRUE
2033197_2032948_Bsu_-	2033197	2032948	-	0	26	-0.765741	FALSE
2038323_2038092_Bsu_-	2038323	2038092	-	0.0724638	35.3333	-1.82391	FALSE
2049433_2049692_Bsu_+	2049433	2049692	+	0.847899	38.6667	0.724582	TRUE
2055711_2055411_Bsu_-	2055711	2055411	-	0.789277	44.6667	0.394551	TRUE
2055859_2055433_Bsu_-	2055859	2055433	-	1.45594	46	0.596828	TRUE
2057508_2057983_Bsu_+	2057508	2057983	+	1.29106	44	0.602669	TRUE
2058883_2059261_Bsu_+	2058883	2059261	+	1.1314	44	-0.408964	FALSE
2059832_2059556_Bsu_-	2059832	2059556	-	0	35.3333	0.822123	TRUE
2061557_2061765_Bsu_+	2061557	2061765	+	1.42484	41.3333	0.622708	TRUE
2061607_2061982_Bsu_+	2061607	2061982	+	1.594	45.3333	0.784192	TRUE
2065168_2064958_Bsu_-	2065168	2064958	-	0.98047	33.3333	0.716613	TRUE
2072548_2072791_Bsu_+	2072548	2072791	+	0.463768	36.6667	-0.768703	FALSE
2073107_2073561_Bsu_+	2073107	2073561	+	0.760167	42.6667	-0.629385	FALSE
2078366_2078020_Bsu_-	2078366	2078020	-	0.965748	28.6667	0.217772	TRUE
2080786_2081068_Bsu_+	2080786	2081068	+	0.492456	29.3333	-0.441175	FALSE
208303_208604_Bsu_+	208303	208604	+	0.116554	29.3333	-1.82391	FALSE
2084102_2084337_Bsu_+	2084102	2084337	+	0.434565	39.3333	-0.689928	FALSE
210021_209615_Bsu_-	210021	209615	-	1.47497	41.3333	0.836805	TRUE
2102065_2102347_Bsu_+	2102065	2102347	+	0	30	-0.68604	FALSE
2102348_2101863_Bsu_-	2102348	2101863	-	1.14618	36	0.427731	TRUE
2102434_2102837_Bsu_+	2102434	2102837	+	1.38559	37.3333	0.610385	TRUE
210537_210017_Bsu_-	210537	210017	-	1.73323	42.6667	0.825104	TRUE
2105707_2105420_Bsu_-	2105707	2105420	-	0	36.6667	-1.82391	FALSE
2113438_2113102_Bsu_-	2113438	2113102	-	0.305159	29.3333	-1.82391	FALSE
2113843_2114164_Bsu_+	2113843	2114164	+	0.183568	30.6667	-0.913875	FALSE
2114200_2114450_Bsu_+	2114200	2114450	+	0.288064	35.3333	-1.82391	FALSE
2114944_2115395_Bsu_+	2114944	2115395	+	0.683844	34	-1.82391	FALSE
2115306_2115784_Bsu_+	2115306	2115784	+	0.622537	36	0.172545	TRUE
2116075_2115740_Bsu_-	2116075	2115740	-	0.158062	26	-0.698361	FALSE
2117339_2117627_Bsu_+	2117339	2117627	+	0.266667	34.6667	-1.82391	FALSE
2117519_2117964_Bsu_+	2117519	2117964	+	0.698252	34.6667	0.249251	TRUE
2120971_2121420_Bsu_+	2120971	2121420	+	0.0310337	34.6667	-0.714751	FALSE
212796_212297_Bsu_-	212796	212297	-	0.930002	24.6667	0.731336	TRUE
2135150_2135549_Bsu_+	2135150	2135549	+	0.665335	48	-0.503302	FALSE
2141486_2141153_Bsu_-	2141486	2141153	-	0.494511	26	-1.82391	FALSE
2143056_2143519_Bsu_+	2143056	2143519	+	1.48887	34.6667	0.514714	TRUE
2143829_2144216_Bsu_+	2143829	2144216	+	0.799913	33.3333	-0.503898	FALSE
2144220_2144642_Bsu_+	2144220	2144642	+	0.787405	36.6667	0.100312	TRUE
2144764_2145135_Bsu_+	2144764	2145135	+	1.09326	27.3333	0.661565	TRUE
2146495_2146870_Bsu_+	2146495	2146870	+	0.127273	40.6667	-0.380297	FALSE
215420_214952_Bsu_-	215420	214952	-	1.42858	35.3333	0.48562	TRUE
2155595_2155951_Bsu_+	2155595	2155951	+	1.05933	43.3333	0.506663	TRUE
2155621_2156068_Bsu_+	2155621	2156068	+	1.14013	43.3333	0.81478	TRUE
2157803_2157461_Bsu_-	2157803	2157461	-	0	36	-0.87604	FALSE
2158767_2159111_Bsu_+	2158767	2159111	+	0.90136	38	0.673227	TRUE
2159104_2159377_Bsu_+	2159104	2159377	+	0.876095	40.6667	-0.325846	FALSE
2164924_2165434_Bsu_+	2164924	2165434	+	1.44076	40	0.902575	TRUE
2170860_2171321_Bsu_+	2170860	2171321	+	1.81543	41.3333	0.701373	TRUE
2171133_2171504_Bsu_+	2171133	2171504	+	1.74375	46.6667	0.727336	TRUE
217340_216958_Bsu_-	217340	216958	-	0.689744	37.3333	0.892704	TRUE
2179560_2179832_Bsu_+	2179560	2179832	+	0.718477	44	-0.801901	FALSE
2182761_2183108_Bsu_+	2182761	2183108	+	0.308692	44	-0.706633	FALSE
2184826_2185115_Bsu_+	2184826	2185115	+	0.922872	38	-0.388898	FALSE
2190845_2191138_Bsu_+	2190845	2191138	+	1.13695	40.6667	-0.449719	FALSE
2193484_2193140_Bsu_-	2193484	2193140	-	0	33.3333	-1.31566	FALSE
219615_219163_Bsu_-	219615	219163	-	1.87916	34	0.736357	TRUE
2197264_2197710_Bsu_+	2197264	2197710	+	1.82485	43.3333	1.10098	TRUE
219792_219509_Bsu_-	219792	219509	-	0.272419	37.3333	-0.906637	FALSE
2205405_2205799_Bsu_+	2205405	2205799	+	0.320213	46.6667	0.37419	TRUE
2209901_2209504_Bsu_-	2209901	2209504	-	0.275385	34.6667	-1.82391	FALSE
2213730_2213355_Bsu_-	2213730	2213355	-	0.160714	39.3333	-1.00217	FALSE
2220838_2221226_Bsu_+	2220838	2221226	+	1.05093	48.6667	0.795794	TRUE
2231_1908_Bsu_-	2231	1908	-	0.309942	36	-0.954163	FALSE
2234130_2234458_Bsu_+	2234130	2234458	+	0.14805	38.6667	-1.82391	FALSE
2237828_2237313_Bsu_-	2237828	2237313	-	2.17196	46	0.862741	TRUE
2243378_2243001_Bsu_-	2243378	2243001	-	0.777163	38.6667	0.318673	TRUE
224684_225011_Bsu_+	224684	225011	+	0.19883	39.3333	0.0431967	TRUE
2255533_2256012_Bsu_+	2255533	2256012	+	0.583295	34.6667	-0.986679	FALSE
225811_225299_Bsu_-	225811	225299	-	1.2347	45.3333	1.13006	TRUE
2260423_2260012_Bsu_-	2260423	2260012	-	0.666286	36.6667	0.239491	TRUE
2262395_2262658_Bsu_+	2262395	2262658	+	0	34	-0.763714	FALSE
226889_227058_Bsu_+	226889	227058	+	0	40.6667	-1.82391	FALSE
2272434_2271924_Bsu_-	2272434	2271924	-	1.90594	42.6667	0.934668	TRUE
227338_226937_Bsu_-	227338	226937	-	1.58751	26.6667	0.889709	TRUE
2274147_2273797_Bsu_-	2274147	2273797	-	0	41.3333	-1.82391	FALSE
2281408_2281719_Bsu_+	2281408	2281719	+	0	42.6667	-0.851589	FALSE
22820_23236_Bsu_+	22820	23236	+	0.650734	38.6667	0.0641431	TRUE
2285600_2285185_Bsu_-	2285600	2285185	-	0.541244	50	0.24644	TRUE
2286579_2286241_Bsu_-	2286579	2286241	-	0	40.6667	-0.832741	FALSE
2288867_2288655_Bsu_-	2288867	2288655	-	0	39.3333	-1.82391	FALSE
2295769_2295250_Bsu_-	2295769	2295250	-	0.253418	33.3333	-0.814866	FALSE
2298060_2297761_Bsu_-	2298060	2297761	-	0	32	-0.555487	FALSE
2300698_2300950_Bsu_+	2300698	2300950	+	0.407145	38	-0.660572	FALSE
2300984_2300639_Bsu_-	2300984	2300639	-	0.0793651	34	-0.713512	FALSE
2302150_2302617_Bsu_+	2302150	2302617	+	1.00606	50	0.774605	TRUE
2302602_2302360_Bsu_-	2302602	2302360	-	0	24	1.14583	TRUE
2303607_2304129_Bsu_+	2303607	2304129	+	0.801043	42	0.182113	TRUE
2308228_2308537_Bsu_+	2308228	2308537	+	0.785774	43.3333	0.403348	TRUE
2314362_2314846_Bsu_+	2314362	2314846	+	0.40098	41.3333	-0.660806	FALSE
2315762_2315388_Bsu_-	2315762	2315388	-	0.0333333	34	-1.82391	FALSE
2318446_2318741_Bsu_+	2318446	2318741	+	0.142886	26.6667	-1.82391	FALSE
2321516_2321952_Bsu_+	2321516	2321952	+	0.834709	42	-0.462272	FALSE
2328929_2328651_Bsu_-	2328929	2328651	-	0	31.3333	-1.82391	FALSE
2330459_2330982_Bsu_+	2330459	2330982	+	0.708937	36.6667	-1.82391	FALSE
2333043_2333303_Bsu_+	2333043	2333303	+	0.931147	25.3333	-0.409312	FALSE
2335151_2335617_Bsu_+	2335151	2335617	+	1.27443	30.6667	-0.801901	FALSE
2335788_2336028_Bsu_+	2335788	2336028	+	0.661286	38	0.869841	TRUE
2337668_2337350_Bsu_-	2337668	2337350	-	0.0344828	40.6667	-1.82391	FALSE
2343496_2343879_Bsu_+	2343496	2343879	+	0	26.6667	-1.82391	FALSE
2348920_2349197_Bsu_+	2348920	2349197	+	0.838494	44.6667	0.800933	TRUE
2354472_2354966_Bsu_+	2354472	2354966	+	0.861247	38.6667	0.287553	TRUE
2356315_2356766_Bsu_+	2356315	2356766	+	0.763591	36	0.0118903	TRUE
2362443_2362760_Bsu_+	2362443	2362760	+	0.278727	26	-1.15027	FALSE
2366548_2366822_Bsu_+	2366548	2366822	+	0.386548	33.3333	0.155511	TRUE
2369609_2369899_Bsu_+	2369609	2369899	+	0.0793651	30.6667	-0.734406	FALSE
2370076_2369560_Bsu_-	2370076	2369560	-	0.0285714	30.6667	-0.885447	FALSE
2374728_2374419_Bsu_-	2374728	2374419	-	0	32.6667	-1.82391	FALSE
2378391_2378038_Bsu_-	2378391	2378038	-	0	26.6667	-1.82391	FALSE
2387280_2386949_Bsu_-	2387280	2386949	-	0	24	-1.27461	FALSE
2389762_2389473_Bsu_-	2389762	2389473	-	0	32	-1.82391	FALSE
2390634_2390946_Bsu_+	2390634	2390946	+	0.961213	33.3333	0.406037	TRUE
2391384_2391872_Bsu_+	2391384	2391872	+	1.71397	38.6667	0.848406	TRUE
2395492_2395752_Bsu_+	2395492	2395752	+	0.636478	40.6667	-0.76273	FALSE
2395571_2395350_Bsu_-	2395571	2395350	-	0	30.6667	-0.754679	FALSE
2396879_2397234_Bsu_+	2396879	2397234	+	0.175679	40	-1.82391	FALSE
2405640_2405911_Bsu_+	2405640	2405911	+	0.0163934	40.6667	-1.82391	FALSE
2406154_2405804_Bsu_-	2406154	2405804	-	0.0540541	32	-0.580451	FALSE
2407508_2407831_Bsu_+	2407508	2407831	+	1.07555	35.3333	0.114553	TRUE
2409751_2410056_Bsu_+	2409751	2410056	+	0	28.6667	0.841551	TRUE
2419830_2420158_Bsu_+	2419830	2420158	+	0.867209	41.3333	-0.0361712	FALSE
2424964_2425371_Bsu_+	2424964	2425371	+	0.727842	45.3333	0.744641	TRUE
2425943_2426451_Bsu_+	2425943	2426451	+	1.45675	45.3333	0.376953	TRUE
2426390_2426706_Bsu_+	2426390	2426706	+	0.89149	34	0.464917	TRUE
2433154_2433450_Bsu_+	2433154	2433450	+	0.673349	32	0.559672	TRUE
2437640_2437931_Bsu_+	2437640	2437931	+	0.0579832	31.3333	-1.82391	FALSE
2439495_2439967_Bsu_+	2439495	2439967	+	1.11401	38	0.806789	TRUE
2440545_2440809_Bsu_+	2440545	2440809	+	0.235778	23.3333	-1.82391	FALSE
2441856_2442209_Bsu_+	2441856	2442209	+	0.63404	30.6667	0.742942	TRUE
2444097_2443735_Bsu_-	2444097	2443735	-	0	34.6667	-1.82391	FALSE
2454918_2454561_Bsu_-	2454918	2454561	-	0.171429	29.3333	-1.82391	FALSE
2463989_2464149_Bsu_+	2463989	2464149	+	0.142857	37.3333	-1.06154	FALSE
2464285_2464685_Bsu_+	2464285	2464685	+	1.15054	35.3333	-0.551625	FALSE
2466022_2465741_Bsu_-	2466022	2465741	-	0.822872	40.6667	0.801165	TRUE
2466073_2466302_Bsu_+	2466073	2466302	+	0.158242	28	-1.82391	FALSE
2469405_2469145_Bsu_-	2469405	2469145	-	0.0434783	35.3333	-0.93418	FALSE
2473306_2473020_Bsu_-	2473306	2473020	-	0.543062	38	-0.670777	FALSE
248685_248213_Bsu_-	248685	248213	-	1.84312	35.3333	0.695762	TRUE
2489127_2489530_Bsu_+	2489127	2489530	+	1.21468	38.6667	0.691789	TRUE
2489988_2490359_Bsu_+	2489988	2490359	+	0.158242	27.3333	-1.20939	FALSE
2494788_2495026_Bsu_+	2494788	2495026	+	0	35.3333	-1.82391	FALSE
2501023_2500584_Bsu_-	2501023	2500584	-	0	30.6667	-1.82391	FALSE
2501038_2500656_Bsu_-	2501038	2500656	-	0.015873	30.6667	-0.982357	FALSE
2507189_2506931_Bsu_-	2507189	2506931	-	0.0339373	31.3333	-1.82391	FALSE
2512500_2512896_Bsu_+	2512500	2512896	+	1.18103	36.6667	0.598513	TRUE
2513215_2513621_Bsu_+	2513215	2513621	+	0.931296	34	-0.487507	FALSE
2513855_2514176_Bsu_+	2513855	2514176	+	0.981737	34.6667	0.850643	TRUE
2516144_2516638_Bsu_+	2516144	2516638	+	0.445107	29.3333	-0.918296	FALSE
2518658_2518941_Bsu_+	2518658	2518941	+	1.30413	36.6667	0.915791	TRUE
2526853_2527230_Bsu_+	2526853	2527230	+	1.01625	45.3333	0.899091	TRUE
2530099_2530555_Bsu_+	2530099	2530555	+	1.52359	38	0.752005	TRUE
2542962_2542617_Bsu_-	2542962	2542617	-	0	30.6667	-1.09126	FALSE
2543265_2543036_Bsu_-	2543265	2543036	-	0	29.3333	-1.82391	FALSE
2547338_2547663_Bsu_+	2547338	2547663	+	0	26	-0.913476	FALSE
2551897_2552195_Bsu_+	2551897	2552195	+	0.186907	28.6667	-0.976528	FALSE
2552574_2552862_Bsu_+	2552574	2552862	+	0.143369	27.3333	-1.82391	FALSE
2556919_2557295_Bsu_+	2556919	2557295	+	1.2373	41.3333	0.795794	TRUE
2556919_2557433_Bsu_+	2556919	2557433	+	1.95031	41.3333	0.966022	TRUE
2566792_2567116_Bsu_+	2566792	2567116	+	0.6542	36.6667	-0.617266	FALSE
2567391_2567005_Bsu_-	2567391	2567005	-	0	38.6667	-0.829224	FALSE
2570926_2571313_Bsu_+	2570926	2571313	+	0.883736	39.3333	0.610979	TRUE
2571473_2571834_Bsu_+	2571473	2571834	+	1.77074	41.3333	0.743406	TRUE
2577909_2578195_Bsu_+	2577909	2578195	+	0.624815	40	0.596637	TRUE
2580234_2580536_Bsu_+	2580234	2580536	+	0.240103	26.6667	-1.82391	FALSE
2582681_2582339_Bsu_-	2582681	2582339	-	0	34.6667	-1.82391	FALSE
2592173_2592564_Bsu_+	2592173	2592564	+	0.911174	28	-1.82391	FALSE
2592393_2592069_Bsu_-	2592393	2592069	-	0	36.6667	-0.922874	FALSE
2594411_2594770_Bsu_+	2594411	2594770	+	0.507243	35.3333	-1.23642	FALSE
2603416_2603910_Bsu_+	2603416	2603910	+	1.07252	36.6667	0.773517	TRUE
2607511_2607925_Bsu_+	2607511	2607925	+	1.30404	40	0.665776	TRUE
2618087_2618449_Bsu_+	2618087	2618449	+	0.382891	29.3333	-1.82391	FALSE
2618120_2618552_Bsu_+	2618120	2618552	+	0.910305	40	0.295607	TRUE
2625534_2625163_Bsu_-	2625534	2625163	-	0	18	-1.82391	FALSE
2632951_2633273_Bsu_+	2632951	2633273	+	0.596489	42.6667	-0.53866	FALSE
2633668_2633835_Bsu_+	2633668	2633835	+	0.0645161	36.6667	-0.756874	FALSE
2639060_2638710_Bsu_-	2639060	2638710	-	0.989668	42.6667	0.727608	TRUE
264897_265370_Bsu_+	264897	265370	+	0.0476434	37.3333	-1.82391	FALSE
2649158_2649678_Bsu_+	2649158	2649678	+	0.455335	38	-0.554454	FALSE
2650990_2650692_Bsu_-	2650990	2650692	-	0	32.6667	-1.09725	FALSE
2652048_2651656_Bsu_-	2652048	2651656	-	0.116421	34.6667	-0.682904	FALSE
2656720_2657105_Bsu_+	2656720	2657105	+	0.880801	37.3333	0.0874004	TRUE
2659788_2659325_Bsu_-	2659788	2659325	-	0.325145	42	0.520818	TRUE
2670259_2670752_Bsu_+	2670259	2670752	+	1.15517	38	0.80973	TRUE
2672003_2672423_Bsu_+	2672003	2672423	+	0.736327	44.6667	0.488133	TRUE
2684439_2684730_Bsu_+	2684439	2684730	+	0.475315	42	0.193734	TRUE
268951_268555_Bsu_-	268951	268555	-	0.532527	36	-0.558315	FALSE
2691057_2691364_Bsu_+	2691057	2691364	+	1.33473	36	0.031883	TRUE
269368_269770_Bsu_+	269368	269770	+	0.025641	24.6667	-1.82391	FALSE
2695455_2695696_Bsu_+	2695455	2695696	+	0.610345	38	-0.634827	FALSE
2700137_2700452_Bsu_+	2700137	2700452	+	1.09688	36.6667	0.766479	TRUE
270530_270753_Bsu_+	270530	270753	+	0	38	-1.82391	FALSE
2711140_2710661_Bsu_-	2711140	2710661	-	0	40	-0.649451	FALSE
2712058_2712507_Bsu_+	2712058	2712507	+	2.1594	41.3333	0.752825	TRUE
271285_271696_Bsu_+	271285	271696	+	0	32.6667	-1.82391	FALSE
2712897_2713302_Bsu_+	2712897	2713302	+	1.41206	45.3333	0.799587	TRUE
2715941_2715542_Bsu_-	2715941	2715542	-	0	36	-0.778237	FALSE
2717445_2717056_Bsu_-	2717445	2717056	-	1.11154	26.6667	0.925764	TRUE
2718428_2718223_Bsu_-	2718428	2718223	-	0.612589	42	-0.885447	FALSE
2724595_2724948_Bsu_+	2724595	2724948	+	1.15453	42.6667	1.0688	TRUE
2726474_2726031_Bsu_-	2726474	2726031	-	0.0859649	34	-0.943439	FALSE
2729550_2729923_Bsu_+	2729550	2729923	+	0.906244	41.3333	0.00691874	TRUE
2732104_2731747_Bsu_-	2732104	2731747	-	0.236782	30.6667	-0.846868	FALSE
2735196_2734911_Bsu_-	2735196	2734911	-	0.280702	31.3333	-1.82391	FALSE
2740040_2740249_Bsu_+	2740040	2740249	+	0.464286	27.3333	-0.439735	FALSE
2742859_2742582_Bsu_-	2742859	2742582	-	0.111111	33.3333	-1.82391	FALSE
2746324_2746676_Bsu_+	2746324	2746676	+	1.15414	51.3333	-0.83565	FALSE
2747381_2747115_Bsu_-	2747381	2747115	-	0.498013	32.6667	-0.745785	FALSE
2751650_2751867_Bsu_+	2751650	2751867	+	0.57967	36.6667	0.536157	TRUE
2757806_2757281_Bsu_-	2757806	2757281	-	1.2365	36.6667	0.536157	TRUE
2765488_2765686_Bsu_+	2765488	2765686	+	0	43.3333	-0.62581	FALSE
2767721_2767444_Bsu_-	2767721	2767444	-	0	30	-0.962613	FALSE
2771705_2771323_Bsu_-	2771705	2771323	-	0.369726	23.3333	-1.0841	FALSE
2775780_2775339_Bsu_-	2775780	2775339	-	0.0847458	27.3333	-1.82391	FALSE
2776207_2775755_Bsu_-	2776207	2775755	-	0.10493	31.3333	-1.82391	FALSE
2778700_2779077_Bsu_+	2778700	2779077	+	1.04479	44.6667	0.0345105	TRUE
2781981_2781549_Bsu_-	2781981	2781549	-	0.787231	30	-0.663599	FALSE
279249_279564_Bsu_+	279249	279564	+	0.0882353	26	-1.82391	FALSE
2793908_2793671_Bsu_-	2793908	2793671	-	0	27.3333	-1.82391	FALSE
2794206_2794510_Bsu_+	2794206	2794510	+	0.683436	39.3333	-0.366806	FALSE
2803842_2803548_Bsu_-	2803842	2803548	-	0.111932	37.3333	-1.82391	FALSE
2804090_2803674_Bsu_-	2804090	2803674	-	0.594871	41.3333	-1.01255	FALSE
2810216_2810479_Bsu_+	2810216	2810479	+	0.488578	35.3333	-1.13096	FALSE
2816962_2817154_Bsu_+	2816962	2817154	+	0.0793651	35.3333	-1.82391	FALSE
2825904_2826364_Bsu_+	2825904	2826364	+	1.20994	38.6667	0.431377	TRUE
2826416_2826881_Bsu_+	2826416	2826881	+	1.74248	35.3333	0.926011	TRUE
283148_282924_Bsu_-	283148	282924	-	0.572727	42.6667	-0.622762	FALSE
2831707_2831383_Bsu_-	2831707	2831383	-	0.243187	40	-0.788537	FALSE
2842893_2842606_Bsu_-	2842893	2842606	-	0.211268	31.3333	-1.82391	FALSE
2843693_2843336_Bsu_-	2843693	2843336	-	0	25.3333	-1.01845	FALSE
2848637_2848253_Bsu_-	2848637	2848253	-	0	33.3333	-1.82391	FALSE
2850914_2850495_Bsu_-	2850914	2850495	-	0.429284	38.6667	0.512493	TRUE
2852457_2852796_Bsu_+	2852457	2852796	+	1.29504	38.6667	1.04479	TRUE
2858686_2858309_Bsu_-	2858686	2858309	-	0	29.3333	-1.03158	FALSE
286246_286058_Bsu_-	286246	286058	-	0.130435	20.6667	-1.82391	FALSE
2863214_2863660_Bsu_+	2863214	2863660	+	1.6386	42.6667	0.880965	TRUE
2871124_2871565_Bsu_+	2871124	2871565	+	0.801792	38.6667	-1.82391	FALSE
287131_286855_Bsu_-	287131	286855	-	0.211429	29.3333	-0.742025	FALSE
2873430_2873120_Bsu_-	2873430	2873120	-	0	23.3333	-0.865451	FALSE
2884166_2883751_Bsu_-	2884166	2883751	-	0	31.3333	-1.82391	FALSE
2894615_2894997_Bsu_+	2894615	2894997	+	0.85197	43.3333	0.114553	TRUE
2900108_2900506_Bsu_+	2900108	2900506	+	0.359914	29.3333	-0.509784	FALSE
2901697_2902102_Bsu_+	2901697	2902102	+	0.731002	36.6667	0.369825	TRUE
2902437_2902764_Bsu_+	2902437	2902764	+	0.901871	40.6667	0.719221	TRUE
2907879_2908229_Bsu_+	2907879	2908229	+	0.888173	28.6667	0.763609	TRUE
2908807_2909057_Bsu_+	2908807	2909057	+	0.285135	42	-1.82391	FALSE
2910794_2911148_Bsu_+	2910794	2911148	+	1.24059	37.3333	0.737134	TRUE
291145_290686_Bsu_-	291145	290686	-	0.477778	51.3333	0.550281	TRUE
2918752_2918991_Bsu_+	2918752	2918991	+	0.228571	35.3333	-0.992657	FALSE
2923524_2923839_Bsu_+	2923524	2923839	+	0.152954	30.6667	-0.72008	FALSE
2925582_2925911_Bsu_+	2925582	2925911	+	0.732402	44.6667	0.667395	TRUE
2927371_2927590_Bsu_+	2927371	2927590	+	0.0793651	32.6667	-1.82391	FALSE
293224_292855_Bsu_-	293224	292855	-	0.176623	31.3333	-1.82391	FALSE
2934813_2934400_Bsu_-	2934813	2934400	-	1.01341	42	0.842906	TRUE
2941490_2941026_Bsu_-	2941490	2941026	-	0.648216	36	-0.809727	FALSE
2953493_2953775_Bsu_+	2953493	2953775	+	0.499522	32.6667	0.306438	TRUE
2958546_2958315_Bsu_-	2958546	2958315	-	0.343137	38	-0.104227	FALSE
2963357_2963668_Bsu_+	2963357	2963668	+	0.893888	34.6667	0.149315	TRUE
2972320_2972015_Bsu_-	2972320	2972015	-	0.0491803	36	-0.876673	FALSE
297559_297879_Bsu_+	297559	297879	+	0.0410959	29.3333	-0.702893	FALSE
2978186_2978451_Bsu_+	2978186	2978451	+	0.591063	36.6667	-0.83969	FALSE
2979075_2978711_Bsu_-	2979075	2978711	-	0	27.3333	-0.918296	FALSE
298753_299185_Bsu_+	298753	299185	+	0.180156	32	-0.938526	FALSE
2992213_2992589_Bsu_+	2992213	2992589	+	0.532351	38	-0.00166255	FALSE
3005887_3006120_Bsu_+	3005887	3006120	+	0.11645	31.3333	-1.82391	FALSE
3008051_3008541_Bsu_+	3008051	3008541	+	1.58366	32	0.947062	TRUE
3010315_3010695_Bsu_+	3010315	3010695	+	0.455665	46.6667	0.773517	TRUE
3016481_3016892_Bsu_+	3016481	3016892	+	0.510779	37.3333	-0.781698	FALSE
3018978_3019268_Bsu_+	3018978	3019268	+	0.202832	46	-0.83565	FALSE
3020885_3021237_Bsu_+	3020885	3021237	+	1.07062	36.6667	0.565968	TRUE
3027557_3027166_Bsu_-	3027557	3027166	-	0.0126582	29.3333	-1.82391	FALSE
3031474_3031663_Bsu_+	3031474	3031663	+	0	34.6667	-0.451127	FALSE
3033681_3033979_Bsu_+	3033681	3033979	+	0.294971	36.6667	-0.570482	FALSE
303369_303056_Bsu_-	303369	303056	-	1.01111	42.6667	0.639979	TRUE
3033817_3034023_Bsu_+	3033817	3034023	+	0.505	29.3333	-0.449719	FALSE
3038590_3038907_Bsu_+	3038590	3038907	+	0.18963	30.6667	-1.02533	FALSE
3038891_3039296_Bsu_+	3038891	3039296	+	1.18528	30	-0.206999	FALSE
3052302_3052635_Bsu_+	3052302	3052635	+	0.262553	40.6667	-0.621634	FALSE
3057858_3057437_Bsu_-	3057858	3057437	-	0	28.6667	-1.05054	FALSE
3058337_3058702_Bsu_+	3058337	3058702	+	0.675771	38.6667	0.810294	TRUE
305901_305546_Bsu_-	305901	305546	-	1.19084	40	1.06649	TRUE
305901_305563_Bsu_-	305901	305563	-	0.990837	40	0.864215	TRUE
306027_306417_Bsu_+	306027	306417	+	0.0144928	22.6667	-1.82391	FALSE
3071270_3070879_Bsu_-	3071270	3070879	-	0.439089	46	-0.964629	FALSE
3076245_3075934_Bsu_-	3076245	3075934	-	0	35.3333	-1.82391	FALSE
3076494_3076201_Bsu_-	3076494	3076201	-	0.126761	35.3333	-1.82391	FALSE
3087232_3086716_Bsu_-	3087232	3086716	-	0.0666667	28	-1.82391	FALSE
3088707_3089189_Bsu_+	3088707	3089189	+	0.857332	34	0.776909	TRUE
308963_309294_Bsu_+	308963	309294	+	0.0144928	24	-1.82391	FALSE
3096005_3096339_Bsu_+	3096005	3096339	+	1.29074	30.6667	0.840526	TRUE
3097210_3097715_Bsu_+	3097210	3097715	+	0.0294118	26	-1.1972	FALSE
3097710_3097201_Bsu_-	3097710	3097201	-	0.415276	31.3333	0.227909	TRUE
3100438_3099913_Bsu_-	3100438	3099913	-	0.0285714	30	-1.82391	FALSE
3107638_3107231_Bsu_-	3107638	3107231	-	0	35.3333	-0.645115	FALSE
3111484_3111216_Bsu_-	3111484	3111216	-	0	32.6667	-1.82391	FALSE
3115964_3116288_Bsu_+	3115964	3116288	+	0.592357	28.6667	-1.17991	FALSE
3117956_3118346_Bsu_+	3117956	3118346	+	0.768569	37.3333	0.783093	TRUE
3122166_3122643_Bsu_+	3122166	3122643	+	0.570111	36.6667	-1.82391	FALSE
3124060_3123728_Bsu_-	3124060	3123728	-	0	39.3333	-1.82391	FALSE
3143413_3143915_Bsu_+	3143413	3143915	+	1.09393	27.3333	-0.885447	FALSE
3149961_3149712_Bsu_-	3149961	3149712	-	0	28.6667	-1.82391	FALSE
3153220_3153568_Bsu_+	3153220	3153568	+	0.896775	36	0.220849	TRUE
3153360_3153818_Bsu_+	3153360	3153818	+	0.844584	36.6667	0.358544	TRUE
3159412_3159802_Bsu_+	3159412	3159802	+	0.466736	46	0.650269	TRUE
3169408_3169873_Bsu_+	3169408	3169873	+	0.690377	36.6667	-0.295622	FALSE
3173667_3174033_Bsu_+	3173667	3174033	+	0.335736	30	-0.848222	FALSE
3177413_3177677_Bsu_+	3177413	3177677	+	0.333548	23.3333	-0.594326	FALSE
3177887_3178412_Bsu_+	3177887	3178412	+	1.64787	28.6667	0.970991	TRUE
3182341_3182866_Bsu_+	3182341	3182866	+	0.772402	35.3333	0.905669	TRUE
3183280_3183651_Bsu_+	3183280	3183651	+	0.952953	35.3333	0.605914	TRUE
3185752_3186115_Bsu_+	3185752	3186115	+	0.709679	36.6667	-0.653614	FALSE
3185775_3186146_Bsu_+	3185775	3186146	+	0.585642	35.3333	-0.941399	FALSE
3198946_3199378_Bsu_+	3198946	3199378	+	1.47695	40	0.925496	TRUE
3200164_3199756_Bsu_-	3200164	3199756	-	1.03594	25.3333	0.781338	TRUE
321016_321397_Bsu_+	321016	321397	+	0	31.3333	-0.885447	FALSE
321220_320862_Bsu_-	321220	320862	-	1.95344	46	0.846753	TRUE
3226343_3225991_Bsu_-	3226343	3225991	-	0	27.3333	-1.82391	FALSE
3229757_3230089_Bsu_+	3229757	3230089	+	0.0651843	39.3333	-1.82391	FALSE
3233685_3233967_Bsu_+	3233685	3233967	+	0.178802	31.3333	-1.82391	FALSE
3234848_3234623_Bsu_-	3234848	3234623	-	0.0345753	44.6667	-0.937976	FALSE
3238175_3237838_Bsu_-	3238175	3237838	-	0.178253	40	-0.750749	FALSE
3251227_3251733_Bsu_+	3251227	3251733	+	0.41244	42	-1.82391	FALSE
3258572_3258873_Bsu_+	3258572	3258873	+	0.0508475	37.3333	-0.971807	FALSE
3261302_3261604_Bsu_+	3261302	3261604	+	0.908234	32.6667	0.46134	TRUE
3268712_3269180_Bsu_+	3268712	3269180	+	0.905078	46.6667	0.860035	TRUE
327009_326658_Bsu_-	327009	326658	-	1.37051	40.6667	0.752417	TRUE
3281400_3281198_Bsu_-	3281400	3281198	-	0.05	25.3333	-0.825382	FALSE
3284455_3284091_Bsu_-	3284455	3284091	-	0	34	-1.82391	FALSE
3286444_3286609_Bsu_+	3286444	3286609	+	0.0933333	24.6667	-1.82391	FALSE
32878_33214_Bsu_+	32878	33214	+	0	24.6667	-1.82391	FALSE
3288393_3287994_Bsu_-	3288393	3287994	-	0	33.3333	-1.82391	FALSE
3296927_3297402_Bsu_+	3296927	3297402	+	1.6313	34.6667	0.869676	TRUE
330198_329801_Bsu_-	330198	329801	-	0.622988	37.3333	-1.82391	FALSE
3318727_3318203_Bsu_-	3318727	3318203	-	0.0512821	28	-0.827455	FALSE
3319980_3320167_Bsu_+	3319980	3320167	+	0.0588235	23.3333	-1.82391	FALSE
3321489_3321844_Bsu_+	3321489	3321844	+	0	26	-1.82391	FALSE
3327132_3326736_Bsu_-	3327132	3326736	-	0	31.3333	-1.82391	FALSE
3328996_3329213_Bsu_+	3328996	3329213	+	0.323671	26	-1.82391	FALSE
3331235_3331530_Bsu_+	3331235	3331530	+	0.178156	28.6667	-0.969768	FALSE
3341831_3341518_Bsu_-	3341831	3341518	-	0	24	-1.82391	FALSE
3344748_3344382_Bsu_-	3344748	3344382	-	0.655727	32.6667	-1.82391	FALSE
3348921_3348651_Bsu_-	3348921	3348651	-	0	32	-1.82391	FALSE
3353389_3352919_Bsu_-	3353389	3352919	-	0	30.6667	-1.82391	FALSE
3357953_3358367_Bsu_+	3357953	3358367	+	0.392972	36	-1.82391	FALSE
3361464_3361905_Bsu_+	3361464	3361905	+	0.974663	41.3333	0.760816	TRUE
336498_336967_Bsu_+	336498	336967	+	0.745678	28	-1.82391	FALSE
3365309_3364933_Bsu_-	3365309	3364933	-	0.165576	36	-1.82391	FALSE
3365998_3365677_Bsu_-	3365998	3365677	-	0	32.6667	-1.82391	FALSE
33661_33939_Bsu_+	33661	33939	+	0	22	-1.82391	FALSE
3377649_3377977_Bsu_+	3377649	3377977	+	0.453097	37.3333	-0.141581	FALSE
3386078_3385647_Bsu_-	3386078	3385647	-	0.557014	36.6667	-0.542663	FALSE
3392449_3391947_Bsu_-	3392449	3391947	-	0	40	-1.82391	FALSE
3392595_3392377_Bsu_-	3392595	3392377	-	0.156137	27.3333	-0.811447	FALSE
3395278_3394896_Bsu_-	3395278	3394896	-	0	28.6667	-1.82391	FALSE
3395914_3395574_Bsu_-	3395914	3395574	-	0.027027	26	-1.82391	FALSE
3401730_3401437_Bsu_-	3401730	3401437	-	0.169056	26.6667	-1.82391	FALSE
3403207_3403633_Bsu_+	3403207	3403633	+	0.260783	27.3333	-0.920209	FALSE
3405738_3406031_Bsu_+	3405738	3406031	+	0.16	38	-0.825679	FALSE
3408863_3409133_Bsu_+	3408863	3409133	+	0.881909	46.6667	0.531378	TRUE
3415077_3415437_Bsu_+	3415077	3415437	+	1.43436	38	0.318673	TRUE
3415240_3415765_Bsu_+	3415240	3415765	+	0.588634	36	-0.438723	FALSE
3422690_3422343_Bsu_-	3422690	3422343	-	0.0627544	27.3333	-1.82391	FALSE
3427187_3427619_Bsu_+	3427187	3427619	+	1.24713	38.6667	0.0952475	TRUE
3450594_3450209_Bsu_-	3450594	3450209	-	0	31.3333	-1.82391	FALSE
3451789_3452140_Bsu_+	3451789	3452140	+	0.261451	42	-1.82391	FALSE
345686_346102_Bsu_+	345686	346102	+	0	22.6667	-1.82391	FALSE
3459377_3459035_Bsu_-	3459377	3459035	-	0.219415	36.6667	-1.82391	FALSE
3464972_3464704_Bsu_-	3464972	3464704	-	0.102564	41.3333	-1.82391	FALSE
3465515_3465232_Bsu_-	3465515	3465232	-	0.0416667	36	-1.82391	FALSE
3466891_3467367_Bsu_+	3466891	3467367	+	0.59476	43.3333	0.652495	TRUE
3478430_3478747_Bsu_+	3478430	3478747	+	0	32.6667	-1.04545	FALSE
3482058_3481747_Bsu_-	3482058	3481747	-	0.0447761	25.3333	-1.82391	FALSE
3484362_3484532_Bsu_+	3484362	3484532	+	0.285714	25.3333	-0.913476	FALSE
3486557_3486086_Bsu_-	3486557	3486086	-	0.966764	39.3333	0.66546	TRUE
3494584_3494970_Bsu_+	3494584	3494970	+	1.15362	38	0.624466	TRUE
3500429_3500701_Bsu_+	3500429	3500701	+	0.119177	33.3333	-1.82391	FALSE
3501125_3501428_Bsu_+	3501125	3501428	+	0.0123457	27.3333	-0.908928	FALSE
3501511_3501036_Bsu_-	3501511	3501036	-	0.246137	32	-1.82391	FALSE
350302_350614_Bsu_+	350302	350614	+	0.0153846	37.3333	-0.855484	FALSE
3509343_3509671_Bsu_+	3509343	3509671	+	0.831721	41.3333	0.825757	TRUE
3510103_3510602_Bsu_+	3510103	3510602	+	1.23737	43.3333	0.788495	TRUE
3512926_3512629_Bsu_-	3512926	3512629	-	0	24.6667	-1.82391	FALSE
3518782_3518439_Bsu_-	3518782	3518439	-	0.0136986	42	-0.74792	FALSE
3519872_3520226_Bsu_+	3519872	3520226	+	0.293196	32.6667	-1.82391	FALSE
3519877_3519414_Bsu_-	3519877	3519414	-	0	35.3333	-1.82391	FALSE
3521648_3521874_Bsu_+	3521648	3521874	+	0.124907	32	-0.810588	FALSE
352301_352015_Bsu_-	352301	352015	-	0.0580862	30	-1.82391	FALSE
3527329_3527085_Bsu_-	3527329	3527085	-	0	26	-1.82391	FALSE
3531466_3531788_Bsu_+	3531466	3531788	+	0.0559522	31.3333	-0.609723	FALSE
3532750_3533040_Bsu_+	3532750	3533040	+	0.373117	34.6667	-0.327807	FALSE
3533102_3532623_Bsu_-	3533102	3532623	-	0	30	-0.793932	FALSE
353487_353151_Bsu_-	353487	353151	-	1.31067	30.6667	0.996547	TRUE
3535067_3535491_Bsu_+	3535067	3535491	+	1.04892	33.3333	0.77071	TRUE
3535794_3536165_Bsu_+	3535794	3536165	+	0.131466	32	0.963511	TRUE
353788_353394_Bsu_-	353788	353394	-	1.74818	32.6667	0.938461	TRUE
353841_353384_Bsu_-	353841	353384	-	2.14392	32.6667	1.22704	TRUE
3543657_3544095_Bsu_+	3543657	3544095	+	1.06028	34.6667	-0.706633	FALSE
3545806_3546225_Bsu_+	3545806	3546225	+	0.651285	33.3333	-0.647208	FALSE
3545824_3545346_Bsu_-	3545824	3545346	-	0.548146	41.3333	-1.82391	FALSE
3550017_3550257_Bsu_+	3550017	3550257	+	0.235236	35.3333	-1.82391	FALSE
3551953_3552307_Bsu_+	3551953	3552307	+	1.08395	38	0.835799	TRUE
3554401_3554757_Bsu_+	3554401	3554757	+	0.994222	49.3333	0.392102	TRUE
3556453_3556866_Bsu_+	3556453	3556866	+	0.896828	27.3333	-0.860304	FALSE
3557532_3557891_Bsu_+	3557532	3557891	+	0.395429	35.3333	-1.3274	FALSE
3565346_3565560_Bsu_+	3565346	3565560	+	0.204762	25.3333	-0.828832	FALSE
3565935_3565540_Bsu_-	3565935	3565540	-	0.0379747	31.3333	-1.09852	FALSE
3571684_3571394_Bsu_-	3571684	3571394	-	0	27.3333	-0.694633	FALSE
357228_357005_Bsu_-	357228	357005	-	0	27.3333	-1.09496	FALSE
3577657_3577344_Bsu_-	3577657	3577344	-	0	27.3333	-1.82391	FALSE
3581096_3581459_Bsu_+	3581096	3581459	+	0.77028	47.3333	0.257975	TRUE
3591524_3591826_Bsu_+	3591524	3591826	+	0.254032	32	-0.742025	FALSE
3595086_3594842_Bsu_-	3595086	3594842	-	0.0285714	29.3333	-0.802912	FALSE
3596130_3595740_Bsu_-	3596130	3595740	-	0.459059	28.6667	-1.82391	FALSE
3598339_3598763_Bsu_+	3598339	3598763	+	1.34326	35.3333	0.134756	TRUE
3599779_3599953_Bsu_+	3599779	3599953	+	0.176471	33.3333	-0.713286	FALSE
3602848_3602649_Bsu_-	3602848	3602649	-	0	29.3333	-1.82391	FALSE
3613084_3613409_Bsu_+	3613084	3613409	+	0.441943	39.3333	0.221008	TRUE
3614051_3614397_Bsu_+	3614051	3614397	+	0.868421	32	0.556202	TRUE
3616569_3616104_Bsu_-	3616569	3616104	-	1.27704	36.6667	0.295009	TRUE
3617667_3617353_Bsu_-	3617667	3617353	-	0.171053	42	-1.82391	FALSE
3619755_3620042_Bsu_+	3619755	3620042	+	0.030303	34.6667	-0.749513	FALSE
3630850_3631366_Bsu_+	3630850	3631366	+	1.34738	38	0.979463	TRUE
3631228_3630846_Bsu_-	3631228	3630846	-	0	34.6667	-0.659559	FALSE
3635379_3635598_Bsu_+	3635379	3635598	+	0	38.6667	-1.82391	FALSE
3638242_3638504_Bsu_+	3638242	3638504	+	0.402274	38.6667	-0.645115	FALSE
3640366_3640212_Bsu_-	3640366	3640212	-	0	23.3333	-0.837001	FALSE
3640658_3641023_Bsu_+	3640658	3641023	+	0.843214	41.3333	0.761425	TRUE
3649523_3649208_Bsu_-	3649523	3649208	-	0	40	-1.82391	FALSE
3655751_3655490_Bsu_-	3655751	3655490	-	0	24	-1.82391	FALSE
3662159_3662514_Bsu_+	3662159	3662514	+	0.671885	42.6667	-0.882334	FALSE
3666178_3665715_Bsu_-	3666178	3665715	-	0.575119	40.6667	-0.843123	FALSE
3668517_3668852_Bsu_+	3668517	3668852	+	0.725581	46.6667	-0.844489	FALSE
3668694_3669031_Bsu_+	3668694	3669031	+	1.09524	44	0.541456	TRUE
3672115_3672454_Bsu_+	3672115	3672454	+	0.358466	40.6667	0.301639	TRUE
3672385_3672816_Bsu_+	3672385	3672816	+	1.05859	46.6667	0.709059	TRUE
3677329_3677829_Bsu_+	3677329	3677829	+	1.47106	50	0.83379	TRUE
3677697_3677284_Bsu_-	3677697	3677284	-	0	35.3333	-1.82391	FALSE
3683428_3683005_Bsu_-	3683428	3683005	-	0.322966	42	-1.82391	FALSE
3684373_3684065_Bsu_-	3684373	3684065	-	0.4274	39.3333	-0.411706	FALSE
3684854_3685110_Bsu_+	3684854	3685110	+	0	37.3333	-0.894048	FALSE
3687445_3687874_Bsu_+	3687445	3687874	+	0.687594	41.3333	0.611877	TRUE
369191_368911_Bsu_-	369191	368911	-	0.589437	39.3333	0.536626	TRUE
3693212_3692865_Bsu_-	3693212	3692865	-	0.0887149	32	-1.82391	FALSE
3693236_3692845_Bsu_-	3693236	3692845	-	0.0447958	34.6667	-1.12013	FALSE
369659_369178_Bsu_-	369659	369178	-	0.607284	33.3333	0.0699705	TRUE
3698054_3697746_Bsu_-	3698054	3697746	-	0	30.6667	-1.82391	FALSE
3698438_3698926_Bsu_+	3698438	3698926	+	0.994771	41.3333	0.644731	TRUE
3700118_3699854_Bsu_-	3700118	3699854	-	0	28	-0.903176	FALSE
3700663_3700198_Bsu_-	3700663	3700198	-	0	26	-1.01578	FALSE
3708096_3707717_Bsu_-	3708096	3707717	-	0.524411	42.6667	0.716613	TRUE
3714688_3715068_Bsu_+	3714688	3715068	+	0.22449	45.3333	-1.82391	FALSE
3715795_3715476_Bsu_-	3715795	3715476	-	0	30	-1.82391	FALSE
372210_371925_Bsu_-	372210	371925	-	0.0666667	30.6667	-0.953633	FALSE
3722758_3723191_Bsu_+	3722758	3723191	+	0.683405	34.6667	-1.06442	FALSE
3723659_3724082_Bsu_+	3723659	3724082	+	0.588847	29.3333	-0.737385	FALSE
3725131_3725471_Bsu_+	3725131	3725471	+	1.27483	44.6667	0.919856	TRUE
3733410_3733790_Bsu_+	3733410	3733790	+	1.36947	47.3333	0.654805	TRUE
3740522_3741033_Bsu_+	3740522	3741033	+	1.50586	44	0.581358	TRUE
3757441_3757827_Bsu_+	3757441	3757827	+	0	29.3333	-1.82391	FALSE
3767733_3767371_Bsu_-	3767733	3767371	-	0.239755	28	-1.82391	FALSE
3770100_3770265_Bsu_+	3770100	3770265	+	0.366667	45.3333	-0.506257	FALSE
3770683_3770357_Bsu_-	3770683	3770357	-	0	42	-1.82391	FALSE
379670_379368_Bsu_-	379670	379368	-	0.874363	30	-0.365454	FALSE
3807552_3807867_Bsu_+	3807552	3807867	+	0.292586	31.3333	-0.833059	FALSE
3816905_3817254_Bsu_+	3816905	3817254	+	0	30.6667	-0.923537	FALSE
3821403_3821034_Bsu_-	3821403	3821034	-	0.0606061	33.3333	-1.82391	FALSE
3821542_3821942_Bsu_+	3821542	3821942	+	0.441381	31.3333	-0.535812	FALSE
3829208_3828879_Bsu_-	3829208	3828879	-	0	28.6667	-1.82391	FALSE
3830794_3830458_Bsu_-	3830794	3830458	-	0.613327	40	0.756484	TRUE
3836753_3837032_Bsu_+	3836753	3837032	+	0.0169492	29.3333	-0.866964	FALSE
3836822_3836417_Bsu_-	3836822	3836417	-	0.168377	34.6667	-1.82391	FALSE
3840040_3839618_Bsu_-	3840040	3839618	-	0.0411784	33.3333	-1.82391	FALSE
3840320_3840795_Bsu_+	3840320	3840795	+	0.119485	30.6667	-0.831572	FALSE
3844703_3844958_Bsu_+	3844703	3844958	+	0.389586	36	-1.82391	FALSE
3854130_3854310_Bsu_+	3854130	3854310	+	0.207547	35.3333	-1.03544	FALSE
3857258_3856938_Bsu_-	3857258	3856938	-	0	31.3333	-1.82391	FALSE
3858360_3858645_Bsu_+	3858360	3858645	+	1.03167	39.3333	1.01942	TRUE
3858478_3858925_Bsu_+	3858478	3858925	+	1.41652	29.3333	0.798799	TRUE
3860522_3860927_Bsu_+	3860522	3860927	+	0.827851	42.6667	0.111173	TRUE
3868018_3868336_Bsu_+	3868018	3868336	+	0.114612	25.3333	-1.82391	FALSE
3871850_3871469_Bsu_-	3871850	3871469	-	0.0606061	26.6667	-1.82391	FALSE
3872487_3872869_Bsu_+	3872487	3872869	+	0.818838	32	0.0524047	TRUE
3875182_3875651_Bsu_+	3875182	3875651	+	0.612842	44.6667	-0.0835888	FALSE
3875320_3875592_Bsu_+	3875320	3875592	+	0.0985915	32	-1.82391	FALSE
3875411_3875158_Bsu_-	3875411	3875158	-	0	40	-1.82391	FALSE
3879817_3880321_Bsu_+	3879817	3880321	+	1.06076	36	0.383053	TRUE
3880854_3881204_Bsu_+	3880854	3881204	+	0.387153	32	-0.889263	FALSE
3882564_3882976_Bsu_+	3882564	3882976	+	0.583246	42.6667	-0.949905	FALSE
3883524_3883836_Bsu_+	3883524	3883836	+	0.410819	30	-0.412648	FALSE
3885_3626_Bsu_-	3885	3626	-	0.153756	37.3333	-0.92684	FALSE
3912103_3912386_Bsu_+	3912103	3912386	+	0.36169	33.3333	-0.673358	FALSE
3920784_3921249_Bsu_+	3920784	3921249	+	0.424256	38.6667	-1.82391	FALSE
392609_392303_Bsu_-	392609	392303	-	0.564752	32	-0.642124	FALSE
3928989_3928727_Bsu_-	3928989	3928727	-	0.1	22.6667	-0.814866	FALSE
3942462_3942769_Bsu_+	3942462	3942769	+	0.115586	30	-1.82391	FALSE
3944943_3944680_Bsu_-	3944943	3944680	-	0.0973518	28.6667	-1.23642	FALSE
3950980_3951461_Bsu_+	3950980	3951461	+	0.631005	32	0.00645843	TRUE
3951885_3951510_Bsu_-	3951885	3951510	-	0	27.3333	-0.733979	FALSE
3954659_3954229_Bsu_-	3954659	3954229	-	0.0877193	33.3333	-1.20421	FALSE
3955111_3954809_Bsu_-	3955111	3954809	-	0.559913	36.6667	0.0353714	TRUE
3956289_3955925_Bsu_-	3956289	3955925	-	0.567904	38	-1.82391	FALSE
3961395_3961853_Bsu_+	3961395	3961853	+	1.2079	33.3333	0.492423	TRUE
3964590_3964195_Bsu_-	3964590	3964195	-	0	20	-1.82391	FALSE
396513_396309_Bsu_-	396513	396309	-	0.469534	20.6667	-1.82391	FALSE
3966390_3966628_Bsu_+	3966390	3966628	+	0	24.6667	-1.82391	FALSE
3969435_3969763_Bsu_+	3969435	3969763	+	0.305689	34.6667	-1.82391	FALSE
3974476_3974146_Bsu_-	3974476	3974146	-	0	32	-0.948834	FALSE
3974848_3975185_Bsu_+	3974848	3975185	+	0.430209	32.6667	0.0176426	TRUE
3979176_3979463_Bsu_+	3979176	3979463	+	0.761881	31.3333	0.633638	TRUE
3980225_3980614_Bsu_+	3980225	3980614	+	0.025641	30	-1.01978	FALSE
3981219_3980891_Bsu_-	3981219	3980891	-	0.025	27.3333	-0.666604	FALSE
3985470_3985988_Bsu_+	3985470	3985988	+	1.47747	40.6667	0.130943	TRUE
3986907_3986602_Bsu_-	3986907	3986602	-	0.195928	35.3333	-1.82391	FALSE
3991447_3991120_Bsu_-	3991447	3991120	-	0	26.6667	-0.706002	FALSE
3996646_3996890_Bsu_+	3996646	3996890	+	0.0416667	39.3333	-1.82391	FALSE
4001717_4002073_Bsu_+	4001717	4002073	+	0.974207	39.3333	0.325851	TRUE
4002642_4002941_Bsu_+	4002642	4002941	+	0.201903	30.6667	-1.82391	FALSE
4009520_4009975_Bsu_+	4009520	4009975	+	0.425272	30	-1.82391	FALSE
4015244_4015482_Bsu_+	4015244	4015482	+	0.32079	31.3333	-0.429515	FALSE
4022856_4023206_Bsu_+	4022856	4023206	+	0.637273	42	0.770057	TRUE
4036013_4036359_Bsu_+	4036013	4036359	+	0.949165	38.6667	0.424269	TRUE
4036567_4036894_Bsu_+	4036567	4036894	+	1.41342	48.6667	0.805035	TRUE
403867_404229_Bsu_+	403867	404229	+	0.38251	35.3333	-1.02637	FALSE
4039153_4039414_Bsu_+	4039153	4039414	+	0.137255	36	-1.82391	FALSE
4039222_4039559_Bsu_+	4039222	4039559	+	1.11668	36	0.738889	TRUE
4042218_4041789_Bsu_-	4042218	4041789	-	1.24505	34.6667	0.390029	TRUE
4051307_4050965_Bsu_-	4051307	4050965	-	0	35.3333	-1.82391	FALSE
4051679_4052015_Bsu_+	4051679	4052015	+	0.78926	34	0.674415	TRUE
4054527_4054335_Bsu_-	4054527	4054335	-	0	20.6667	-1.82391	FALSE
4054671_4054408_Bsu_-	4054671	4054408	-	0	26.6667	-1.82391	FALSE
4055731_4056165_Bsu_+	4055731	4056165	+	0.292258	28.6667	-0.903176	FALSE
4060108_4060375_Bsu_+	4060108	4060375	+	0.690427	40	0.697134	TRUE
4065270_4065650_Bsu_+	4065270	4065650	+	1.03955	32.6667	0.558139	TRUE
406733_406955_Bsu_+	406733	406955	+	0	31.3333	-1.82391	FALSE
4073713_4073268_Bsu_-	4073713	4073268	-	0.0496953	22.6667	-1.82391	FALSE
4080417_4080733_Bsu_+	4080417	4080733	+	0.230769	32	-1.82391	FALSE
4080839_4081266_Bsu_+	4080839	4081266	+	0.951243	37.3333	-0.70074	FALSE
4080849_4080581_Bsu_-	4080849	4080581	-	0.025641	22	-0.903176	FALSE
4082665_4083059_Bsu_+	4082665	4083059	+	0.46719	34.6667	0.0687951	TRUE
4084350_4084851_Bsu_+	4084350	4084851	+	1.2113	44	-0.535199	FALSE
4090921_4090623_Bsu_-	4090921	4090623	-	0.0526316	25.3333	-1.16229	FALSE
4095495_4095008_Bsu_-	4095495	4095008	-	0.130993	34	-0.499993	FALSE
4099041_4099374_Bsu_+	4099041	4099374	+	0	34.6667	1.01764	TRUE
4104410_4104932_Bsu_+	4104410	4104932	+	0	42.6667	-0.182843	FALSE
4106918_4107324_Bsu_+	4106918	4107324	+	1.00836	36.6667	0.770297	TRUE
4111269_4111614_Bsu_+	4111269	4111614	+	0.579443	39.3333	0.229946	TRUE
4116708_4116243_Bsu_-	4116708	4116243	-	0.123801	34	-1.82391	FALSE
4123360_4123662_Bsu_+	4123360	4123662	+	0.233877	21.3333	-0.975352	FALSE
4126222_4125953_Bsu_-	4126222	4125953	-	0.142857	43.3333	-1.82391	FALSE
4126759_4127087_Bsu_+	4126759	4127087	+	0.218922	42	-1.03158	FALSE
4127426_4127700_Bsu_+	4127426	4127700	+	1.26558	46	0.859737	TRUE
4131215_4131509_Bsu_+	4131215	4131509	+	0.886179	48.6667	0.907528	TRUE
4134069_4134325_Bsu_+	4134069	4134325	+	1.83333	41.3333	0.794025	TRUE
4158230_4158582_Bsu_+	4158230	4158582	+	0.490495	37.3333	-0.130361	FALSE
4167014_4166658_Bsu_-	4167014	4166658	-	0	41.3333	-1.82391	FALSE
4168605_4168348_Bsu_-	4168605	4168348	-	0.0153846	33.3333	-1.06729	FALSE
4169522_4169886_Bsu_+	4169522	4169886	+	1.86347	41.3333	0.727702	TRUE
41741_41511_Bsu_-	41741	41511	-	0.67037	35.3333	-0.752157	FALSE
4174596_4174231_Bsu_-	4174596	4174231	-	0	37.3333	-0.999391	FALSE
4175860_4176191_Bsu_+	4175860	4176191	+	0	34.6667	-0.977365	FALSE
417621_417967_Bsu_+	417621	417967	+	0.980043	45.3333	-0.696268	FALSE
4180287_4180001_Bsu_-	4180287	4180001	-	0	36.6667	-1.82391	FALSE
4184702_4184982_Bsu_+	4184702	4184982	+	0.346979	35.3333	-0.900687	FALSE
4190262_4189973_Bsu_-	4190262	4189973	-	0.709112	48	0.254215	TRUE
4190348_4189973_Bsu_-	4190348	4189973	-	0.71339	48	0.505759	TRUE
4201848_4202321_Bsu_+	4201848	4202321	+	1.69359	32	0.723561	TRUE
4204552_4205018_Bsu_+	4204552	4205018	+	1.55451	35.3333	0.758005	TRUE
4207586_4208018_Bsu_+	4207586	4208018	+	0.434993	42	0.979854	TRUE
4212651_4212890_Bsu_+	4212651	4212890	+	0.239286	34	-1.82391	FALSE
4212765_4213263_Bsu_+	4212765	4213263	+	1.26064	38.6667	0.977299	TRUE
4215036_4215462_Bsu_+	4215036	4215462	+	0.718243	40.6667	-0.0340176	FALSE
42690_42393_Bsu_-	42690	42393	-	0.56872	39.3333	0.396277	TRUE
426926_427130_Bsu_+	426926	427130	+	0	28	-0.996037	FALSE
427214_427454_Bsu_+	427214	427454	+	0	39.3333	-1.82391	FALSE
432151_432593_Bsu_+	432151	432593	+	0	38	-1.16107	FALSE
433134_433447_Bsu_+	433134	433447	+	0	37.3333	-0.705722	FALSE
434519_434126_Bsu_-	434519	434126	-	0.555774	36	0.0353714	TRUE
440616_440848_Bsu_+	440616	440848	+	0	32	-1.82391	FALSE
441455_441258_Bsu_-	441455	441258	-	0.142857	23.3333	-1.82391	FALSE
4532_4271_Bsu_-	4532	4271	-	0.131327	31.3333	-0.558315	FALSE
456491_456815_Bsu_+	456491	456815	+	0.0447761	23.3333	-0.830547	FALSE
459349_458843_Bsu_-	459349	458843	-	0.697686	33.3333	0.700222	TRUE
461500_461128_Bsu_-	461500	461128	-	0.138012	30	-0.0702248	FALSE
467430_467667_Bsu_+	467430	467667	+	0.0263158	26.6667	-0.74792	FALSE
473430_473093_Bsu_-	473430	473093	-	0.276746	36.6667	-0.550559	FALSE
47362_47580_Bsu_+	47362	47580	+	0	28.6667	-1.82391	FALSE
477293_477123_Bsu_-	477293	477123	-	0.0769231	29.3333	-0.705722	FALSE
478253_477749_Bsu_-	478253	477749	-	0.714471	36.6667	0.120461	TRUE
47869_48186_Bsu_+	47869	48186	+	0	28	-1.82391	FALSE
489263_488983_Bsu_-	489263	488983	-	0.607842	24.6667	-0.888153	FALSE
489276_488853_Bsu_-	489276	488853	-	0.881974	35.3333	0.504005	TRUE
489833_490146_Bsu_+	489833	490146	+	0	25.3333	-1.82391	FALSE
490103_489772_Bsu_-	490103	489772	-	0.442374	36	-0.453649	FALSE
49503_49065_Bsu_-	49503	49065	-	1.28531	44.6667	0.224768	TRUE
497997_497661_Bsu_-	497997	497661	-	0.313449	36	-1.82391	FALSE
50457_50799_Bsu_+	50457	50799	+	0	28.6667	-1.00602	FALSE
5092_4710_Bsu_-	5092	4710	-	0.939137	40	0.188339	TRUE
511502_511017_Bsu_-	511502	511017	-	0.335115	38.6667	0.739475	TRUE
512773_512435_Bsu_-	512773	512435	-	0.0588235	34.6667	-0.996037	FALSE
5144_4846_Bsu_-	5144	4846	-	0.346745	36	-1.07778	FALSE
51539_51974_Bsu_+	51539	51974	+	0	31.3333	-0.982357	FALSE
522343_521991_Bsu_-	522343	521991	-	1.43219	40.6667	0.775353	TRUE
535878_535567_Bsu_-	535878	535567	-	0.442857	38	-1.82391	FALSE
536705_536398_Bsu_-	536705	536398	-	0.919954	40	0.878916	TRUE
537133_536769_Bsu_-	537133	536769	-	0.931479	45.3333	0.525721	TRUE
541918_541671_Bsu_-	541918	541671	-	0.449038	32.6667	-0.413721	FALSE
546513_546795_Bsu_+	546513	546795	+	0.368687	49.3333	-0.619693	FALSE
554198_553889_Bsu_-	554198	553889	-	1.23871	46.6667	0.809367	TRUE
558103_557807_Bsu_-	558103	557807	-	0.819262	40	0.471699	TRUE
561684_562154_Bsu_+	561684	562154	+	0.249425	42.6667	-1.82391	FALSE
565224_564920_Bsu_-	565224	564920	-	0.721065	34	-1.82391	FALSE
566411_566040_Bsu_-	566411	566040	-	0.845263	40	0.770297	TRUE
566627_566146_Bsu_-	566627	566146	-	0.942382	40	0.336401	TRUE
567774_567462_Bsu_-	567774	567462	-	0.484946	35.3333	-0.800437	FALSE
572540_572266_Bsu_-	572540	572266	-	0.118644	42	-0.843693	FALSE
573816_573442_Bsu_-	573816	573442	-	0.17317	38	-0.964629	FALSE
574375_574762_Bsu_+	574375	574762	+	0	34	-0.847659	FALSE
574696_574378_Bsu_-	574696	574378	-	0.915024	37.3333	0.613393	TRUE
575803_576184_Bsu_+	575803	576184	+	0.678506	38	0.586279	TRUE
581216_581535_Bsu_+	581216	581535	+	0	27.3333	-1.08654	FALSE
597057_597367_Bsu_+	597057	597367	+	0	30.6667	-1.06154	FALSE
604331_604573_Bsu_+	604331	604573	+	0	28.6667	-1.82391	FALSE
606886_607342_Bsu_+	606886	607342	+	0.0277778	30	-0.856591	FALSE
61774_61405_Bsu_-	61774	61405	-	0.437026	33.3333	-0.558863	FALSE
618436_617947_Bsu_-	618436	617947	-	0.825361	35.3333	0.873736	TRUE
619186_618826_Bsu_-	619186	618826	-	0.106478	30.6667	-0.989251	FALSE
620473_620295_Bsu_-	620473	620295	-	0	21.3333	-1.82391	FALSE
621057_620713_Bsu_-	621057	620713	-	0.0434783	26.6667	-1.82391	FALSE
629844_630100_Bsu_+	629844	630100	+	0	24.6667	-0.828582	FALSE
630557_630236_Bsu_-	630557	630236	-	0.276407	35.3333	-1.82391	FALSE
633554_633951_Bsu_+	633554	633951	+	0.359556	28.6667	-1.82391	FALSE
63599_63931_Bsu_+	63599	63931	+	0	26.6667	-0.684788	FALSE
637856_638192_Bsu_+	637856	638192	+	0	24.6667	-1.82391	FALSE
638639_638917_Bsu_+	638639	638917	+	0	22	-1.82391	FALSE
641900_641487_Bsu_-	641900	641487	-	1.09905	49.3333	0.934495	TRUE
643011_642680_Bsu_-	643011	642680	-	0.751008	36	0.208457	TRUE
647525_647006_Bsu_-	647525	647006	-	1.08376	38	0.336401	TRUE
647727_647331_Bsu_-	647727	647331	-	0.186931	38.6667	-1.02846	FALSE
647992_647660_Bsu_-	647992	647660	-	0.820176	42.6667	0.654956	TRUE
65248_65546_Bsu_+	65248	65546	+	0	34.6667	-1.82391	FALSE
654032_654477_Bsu_+	654032	654477	+	0.214932	33.3333	-0.860304	FALSE
655039_654848_Bsu_-	655039	654848	-	0.384615	38	0.0710869	TRUE
659166_659497_Bsu_+	659166	659497	+	0.645821	44.6667	0.777807	TRUE
662798_662411_Bsu_-	662798	662411	-	0.870679	46	0.89584	TRUE
664794_665095_Bsu_+	664794	665095	+	0.703869	37.3333	0.429371	TRUE
665054_664700_Bsu_-	665054	664700	-	0	28.6667	-0.972315	FALSE
672211_671888_Bsu_-	672211	671888	-	0.643265	35.3333	-0.33097	FALSE
672733_672232_Bsu_-	672733	672232	-	0.998905	38.6667	0.348636	TRUE
673967_673620_Bsu_-	673967	673620	-	1.76103	40	1.03308	TRUE
674113_673844_Bsu_-	674113	673844	-	0.803175	32.6667	-0.322896	FALSE
674169_673793_Bsu_-	674169	673793	-	1.33122	36.6667	0.803439	TRUE
675672_675976_Bsu_+	675672	675976	+	0.96095	39.3333	0.903985	TRUE
677901_678234_Bsu_+	677901	678234	+	0.10023	38	-0.883634	FALSE
686213_686583_Bsu_+	686213	686583	+	0.498271	30	-0.701689	FALSE
690424_690885_Bsu_+	690424	690885	+	0.047619	44	0.36443	TRUE
69275_69611_Bsu_+	69275	69611	+	0	30.6667	-1.82391	FALSE
694367_694658_Bsu_+	694367	694658	+	0.111149	35.3333	-0.689928	FALSE
698235_698548_Bsu_+	698235	698548	+	0.12806	31.3333	-1.82391	FALSE
70072_69603_Bsu_-	70072	69603	-	0.814925	42	0.391449	TRUE
700881_701230_Bsu_+	700881	701230	+	0.117647	27.3333	-1.82391	FALSE
702784_702401_Bsu_-	702784	702401	-	1.27782	34.6667	0.825104	TRUE
703486_703307_Bsu_-	703486	703307	-	0.142857	28.6667	-0.805476	FALSE
715261_715022_Bsu_-	715261	715022	-	0.339241	29.3333	-0.352584	FALSE
717363_717860_Bsu_+	717363	717860	+	1.10467	36	0.448583	TRUE
717363_717888_Bsu_+	717363	717888	+	1.29515	36	0.7768	TRUE
719052_718871_Bsu_-	719052	718871	-	0.168831	34	-1.11333	FALSE
725712_725214_Bsu_-	725712	725214	-	1.17517	39.3333	0.821641	TRUE
737316_736871_Bsu_-	737316	736871	-	0.347728	36	-0.749513	FALSE
740451_739991_Bsu_-	740451	739991	-	1.5308	44.6667	0.976864	TRUE
746333_746073_Bsu_-	746333	746073	-	1.2096	27.3333	-0.404533	FALSE
746382_746083_Bsu_-	746382	746083	-	1.34753	27.3333	0.883974	TRUE
752663_752316_Bsu_-	752663	752316	-	1.16222	43.3333	1.15691	TRUE
763176_763605_Bsu_+	763176	763605	+	0.025641	36	-1.82391	FALSE
769810_769969_Bsu_+	769810	769969	+	0.0649351	31.3333	-0.481755	FALSE
778451_778064_Bsu_-	778451	778064	-	0.471461	32	-0.738232	FALSE
780900_781130_Bsu_+	780900	781130	+	0	22	-1.82391	FALSE
784320_784019_Bsu_-	784320	784019	-	0.162698	29.3333	-1.24123	FALSE
786871_787237_Bsu_+	786871	787237	+	0	28.6667	-1.82391	FALSE
788045_787793_Bsu_-	788045	787793	-	0	40.6667	-0.752718	FALSE
794419_794119_Bsu_-	794419	794119	-	0.325891	30.6667	-0.678576	FALSE
79886_79633_Bsu_-	79886	79633	-	0.591935	34	-0.618344	FALSE
799470_799218_Bsu_-	799470	799218	-	0.665323	34	0.501013	TRUE
800696_800497_Bsu_-	800696	800497	-	0.142157	23.3333	-1.82391	FALSE
812775_812517_Bsu_-	812775	812517	-	0.582668	36.6667	-0.326656	FALSE
814862_815341_Bsu_+	814862	815341	+	0.318247	35.3333	-1.00971	FALSE
819716_820190_Bsu_+	819716	820190	+	1.39317	34.6667	0.948221	TRUE
821712_821270_Bsu_-	821712	821270	-	1.01766	44	-0.711522	FALSE
823718_824047_Bsu_+	823718	824047	+	0.217444	27.3333	-0.968233	FALSE
831379_830895_Bsu_-	831379	830895	-	1.35927	38	0.599116	TRUE
835310_835549_Bsu_+	835310	835549	+	0	30.6667	-1.82391	FALSE
835330_835660_Bsu_+	835330	835660	+	0	31.3333	-1.18864	FALSE
851426_850997_Bsu_-	851426	850997	-	0.0935521	27.3333	-0.964629	FALSE
860017_859645_Bsu_-	860017	859645	-	1.23208	41.3333	0.844257	TRUE
860318_860758_Bsu_+	860318	860758	+	0.111455	27.3333	-1.82391	FALSE
866212_866454_Bsu_+	866212	866454	+	0	33.3333	-1.82391	FALSE
86732_86480_Bsu_-	86732	86480	-	1.00635	34.6667	0.0161214	TRUE
869908_870135_Bsu_+	869908	870135	+	0	26.6667	-1.82391	FALSE
873201_872942_Bsu_-	873201	872942	-	0.111111	34.6667	-0.92684	FALSE
877905_877647_Bsu_-	877905	877647	-	0.28803	24	-1.82391	FALSE
878309_878662_Bsu_+	878309	878662	+	0	23.3333	-1.1777	FALSE
883289_882993_Bsu_-	883289	882993	-	0.30533	27.3333	-1.82391	FALSE
887902_888247_Bsu_+	887902	888247	+	0.509544	42	0.546682	TRUE
889186_889580_Bsu_+	889186	889580	+	1.34094	42	0.882388	TRUE
891026_891268_Bsu_+	891026	891268	+	0	24.6667	-1.82391	FALSE
898347_898728_Bsu_+	898347	898728	+	0	28.6667	-0.888153	FALSE
901546_901344_Bsu_-	901546	901344	-	0.0882353	32	-1.82391	FALSE
904113_903662_Bsu_-	904113	903662	-	1.61051	31.3333	0.580816	TRUE
906345_905916_Bsu_-	906345	905916	-	1.14609	35.3333	0.583322	TRUE
910113_909860_Bsu_-	910113	909860	-	1.21958	40	0.16891	TRUE
911137_910787_Bsu_-	911137	910787	-	0.0149254	28.6667	-0.892626	FALSE
913018_913374_Bsu_+	913018	913374	+	0	30	-1.10029	FALSE
914782_915004_Bsu_+	914782	915004	+	0.443001	26	0.0538548	TRUE
924815_925196_Bsu_+	924815	925196	+	0.686327	30.6667	-0.278792	FALSE
928895_929294_Bsu_+	928895	929294	+	0.256151	27.3333	-1.82391	FALSE
92955_93291_Bsu_+	92955	93291	+	0	24.6667	-1.82391	FALSE
930168_929768_Bsu_-	930168	929768	-	0.528104	30.6667	-0.770054	FALSE
93738_94016_Bsu_+	93738	94016	+	0	22	-1.82391	FALSE
937643_938077_Bsu_+	937643	938077	+	0.37361	28.6667	-1.82391	FALSE
9384_8968_Bsu_-	9384	8968	-	0.758998	42	-1.0093	FALSE
940677_940231_Bsu_-	940677	940231	-	1.02737	38.6667	0.211463	TRUE
942081_942492_Bsu_+	942081	942492	+	0.246667	37.3333	-0.918871	FALSE
949119_949455_Bsu_+	949119	949455	+	0	24.6667	-1.82391	FALSE
949902_950180_Bsu_+	949902	950180	+	0	22	-1.82391	FALSE
953977_953489_Bsu_-	953977	953489	-	0.444312	32.6667	-1.82391	FALSE
963698_963316_Bsu_-	963698	963316	-	0.482412	21.3333	-0.670332	FALSE
966093_965780_Bsu_-	966093	965780	-	0.960573	39.3333	0.606397	TRUE
971250_970846_Bsu_-	971250	970846	-	1.29504	36.6667	0.898694	TRUE
972341_971852_Bsu_-	972341	971852	-	1.41887	35.3333	0.47231	TRUE
979420_978970_Bsu_-	979420	978970	-	0.600947	35.3333	0.602669	TRUE
979514_979164_Bsu_-	979514	979164	-	1.06748	39.3333	0.795794	TRUE
981201_980857_Bsu_-	981201	980857	-	0.290909	26.6667	-0.940716	FALSE
983729_983999_Bsu_+	983729	983999	+	0	37.3333	-1.82391	FALSE
984108_984594_Bsu_+	984108	984594	+	1.27377	38	1.0218	TRUE
987746_987405_Bsu_-	987746	987405	-	0.0553846	32	-0.74792	FALSE
987770_987502_Bsu_-	987770	987502	-	0.118838	32	-1.1908	FALSE
98811_99147_Bsu_+	98811	99147	+	0	24.6667	-1.82391	FALSE
990350_989978_Bsu_-	990350	989978	-	1.32704	30.6667	0.114553	TRUE
994238_993748_Bsu_-	994238	993748	-	1.74787	40.6667	0.405598	TRUE
99594_99872_Bsu_+	99594	99872	+	0	22	-1.82391	FALSE
998321_997941_Bsu_-	998321	997941	-	1.17177	30.6667	0.386619	TRUE
