# Supplementary material for: Purine bias in bacterial genes is driven by runaway transcription
Source: Nat Microbiol. 2026 Jun 15;11(7):2065–75. doi: 10.1038/s41564-026-02389-1 (PMC13323073; doi:10.1038/s41564-026-02389-1)
Supplement: Supplementary file 16 — Statistical source data. [file 41564_2026_2389_MOESM16_ESM.xlsx]

## Sheet: Sheet1
fragment_id	fragment_start	fragment_end	fragment_strand	max_CG_skew_150	excessC	max%T	rho_term	log10_enrichment_-BCM
1000268_1000611_Bsu_+	1000268	1000611	+	-0.153846	0	22.6667	FALSE	-1.82391
1000284_1000072_Bsu_-	1000284	1000072	-	0.129032	0.181818	22	FALSE	-0.733777
1000426_1000820_Bsu_+	1000426	1000820	+	0.101449	0.0144928	26.6667	FALSE	-1.82391
1000438_1000783_Bsu_+	1000438	1000783	+	0.101449	0.0140845	26	FALSE	-1.82391
1000438_1000830_Bsu_+	1000438	1000830	+	0.134328	0.0825777	26.6667	FALSE	-1.82391
1000453_1000144_Bsu_-	1000453	1000144	-	0.423729	0.861437	42	TRUE	0.670327
1000466_1000815_Bsu_+	1000466	1000815	+	0.101449	0.131752	26.6667	FALSE	-1.82391
1000492_1000149_Bsu_-	1000492	1000149	-	0.433333	1.00079	42	TRUE	1.00012
1000496_1000811_Bsu_+	1000496	1000811	+	0.101449	0.0294118	26.6667	FALSE	-1.82391
1000550_1000239_Bsu_-	1000550	1000239	-	0.433333	1.20492	42	TRUE	0.98583
1000556_1000830_Bsu_+	1000556	1000830	+	0.134328	0.0434968	26.6667	FALSE	-1.82391
1000568_1000825_Bsu_+	1000568	1000825	+	0.101449	0.102767	26.6667	FALSE	-1.82391
1000601_1000369_Bsu_-	1000601	1000369	-	0.253012	0.410734	34	FALSE	-0.39918
1000624_1000348_Bsu_-	1000624	1000348	-	0.333333	0.529408	35.3333	TRUE	0.136309
1000637_1000927_Bsu_+	1000637	1000927	+	0.183099	0.28269	26.6667	FALSE	-0.701811
1000647_1000439_Bsu_-	1000647	1000439	-	0.235955	0.239792	24.6667	FALSE	-0.628183
1000728_1000492_Bsu_-	1000728	1000492	-	0.125	0.117936	28	FALSE	-1.82391
1000763_1000487_Bsu_-	1000763	1000487	-	0.156627	0.114267	31.3333	FALSE	-1.82391
1000775_1000541_Bsu_-	1000775	1000541	-	0.125	0.0540541	31.3333	FALSE	-1.82391
1000802_1000439_Bsu_-	1000802	1000439	-	0.235955	0.302275	31.3333	FALSE	-1.82391
1000928_1000638_Bsu_-	1000928	1000638	-	0	0	33.3333	FALSE	-1.82391
1000994_1000592_Bsu_-	1000994	1000592	-	0.0133333	0.0133333	33.3333	FALSE	-1.82391
1001015_1001319_Bsu_+	1001015	1001319	+	-0.0526316	0	26.6667	FALSE	-0.884169
1001025_1000780_Bsu_-	1001025	1000780	-	0.0684932	0.0666667	33.3333	FALSE	-1.82391
1001115_1000828_Bsu_-	1001115	1000828	-	0.184211	0.24399	33.3333	FALSE	-0.74301
1001160_1000895_Bsu_-	1001160	1000895	-	0.247059	0.35817	32	FALSE	-1.82391
1001165_1001441_Bsu_+	1001165	1001441	+	-0.0238095	0	25.3333	FALSE	-1.82391
1001191_1000919_Bsu_-	1001191	1000919	-	0.294118	0.619799	32	FALSE	-0.380731
1001238_1001427_Bsu_+	1001238	1001427	+	-0.05	0	24	FALSE	-1.82391
1001238_1001557_Bsu_+	1001238	1001557	+	-0.037037	0	25.3333	FALSE	-1.82391
1001242_1000875_Bsu_-	1001242	1000875	-	0.333333	0.837495	32	FALSE	-0.544098
1001272_1001457_Bsu_+	1001272	1001457	+	-0.037037	0	25.3333	FALSE	-1.82391
1001274_1001501_Bsu_+	1001274	1001501	+	-0.037037	0	25.3333	FALSE	-1.82391
1001284_1000941_Bsu_-	1001284	1000941	-	0.333333	0.895647	31.3333	TRUE	0.10376
1001309_1001538_Bsu_+	1001309	1001538	+	-0.1	0	23.3333	FALSE	-1.82391
1001327_1001669_Bsu_+	1001327	1001669	+	0.012987	0	23.3333	FALSE	-1.82391
1001342_1001589_Bsu_+	1001342	1001589	+	-0.139241	0	22.6667	FALSE	-1.82391
10013_10297_Bsu_+	10013	10297	+	-0.0561798	0	20.6667	FALSE	-1.82391
1001402_1001166_Bsu_-	1001402	1001166	-	0.113924	0.155524	26	FALSE	-0.778497
1001409_1001181_Bsu_-	1001409	1001181	-	0.111111	0.134337	25.3333	FALSE	-1.82391
1001416_1001039_Bsu_-	1001416	1001039	-	0.333333	0.716279	26	FALSE	-0.374785
1001418_1001717_Bsu_+	1001418	1001717	+	0.0294118	0.0294118	21.3333	FALSE	-1.82391
1001438_1001635_Bsu_+	1001438	1001635	+	-0.04	0	16.6667	FALSE	-1.82391
1001471_1001663_Bsu_+	1001471	1001663	+	0.012987	0	18	FALSE	-1.82391
1001474_1001178_Bsu_-	1001474	1001178	-	0.175	0.30002	25.3333	FALSE	-1.82391
1001502_1001181_Bsu_-	1001502	1001181	-	0.243243	0.394713	29.3333	FALSE	-1.82391
1001572_1001815_Bsu_+	1001572	1001815	+	0.0666667	0.0482587	29.3333	FALSE	-1.82391
1001624_1001275_Bsu_-	1001624	1001275	-	0.246753	0.725942	35.3333	FALSE	-1.82391
1001638_1001275_Bsu_-	1001638	1001275	-	0.246753	0.656922	35.3333	FALSE	-0.743688
1001659_1001459_Bsu_-	1001659	1001459	-	0.226667	0.226667	35.3333	FALSE	-1.82391
1001715_1002039_Bsu_+	1001715	1002039	+	0	0	33.3333	FALSE	-0.755934
1001720_1001518_Bsu_-	1001720	1001518	-	0.0666667	0.025	34	FALSE	-1.82391
1001739_1001419_Bsu_-	1001739	1001419	-	0.246753	0.252371	35.3333	FALSE	-1.82391
1001742_1001939_Bsu_+	1001742	1001939	+	0	0	30	FALSE	-0.931172
1001752_1001991_Bsu_+	1001752	1001991	+	0	0	29.3333	FALSE	-1.82391
1001825_1002122_Bsu_+	1001825	1002122	+	-0.0769231	0	28	FALSE	-1.82391
1001833_1001525_Bsu_-	1001833	1001525	-	0.111111	0.0943396	37.3333	FALSE	-1.82391
1001881_1002117_Bsu_+	1001881	1002117	+	-0.0769231	0	28	FALSE	-1.82391
1001898_1002211_Bsu_+	1001898	1002211	+	0.0285714	0	28	FALSE	-1.82391
1001917_1002276_Bsu_+	1001917	1002276	+	0.0285714	0	28	FALSE	-1.82391
1001958_1002233_Bsu_+	1001958	1002233	+	0.0285714	0	26.6667	FALSE	-0.823071
1002030_1001690_Bsu_-	1002030	1001690	-	0.223881	0.52763	34.6667	TRUE	0.662426
1002047_1001824_Bsu_-	1002047	1001824	-	0.223881	0.295139	34.6667	FALSE	-1.82391
100207_100409_Bsu_+	100207	100409	+	-0.121951	0	25.3333	FALSE	-1.82391
1002113_1002325_Bsu_+	1002113	1002325	+	-0.0684932	0	23.3333	FALSE	-1.82391
1002145_1001908_Bsu_-	1002145	1001908	-	0.2	0.226374	32	FALSE	-1.82391
1002174_1002003_Bsu_-	1002174	1002003	-	0.0571429	0.0447761	30.6667	FALSE	-1.82391
1002207_1002537_Bsu_+	1002207	1002537	+	0.0645161	0.0169492	38	FALSE	-0.342452
1002217_1002501_Bsu_+	1002217	1002501	+	0.0645161	0.0491803	38	FALSE	-0.369424
1002238_1001942_Bsu_-	1002238	1001942	-	0.2	0.141728	32	FALSE	-1.82391
1002320_1002094_Bsu_-	1002320	1002094	-	0.272727	0.366061	36	FALSE	-1.82391
1002324_1002047_Bsu_-	1002324	1002047	-	0.272727	0.40131	36	FALSE	-1.82391
1002339_1001959_Bsu_-	1002339	1001959	-	0.272727	0.465986	36	TRUE	0.0101897
1002347_1002095_Bsu_-	1002347	1002095	-	0.272727	0.44526	36	FALSE	-0.491291
1002347_1002109_Bsu_-	1002347	1002109	-	0.272727	0.364179	36	FALSE	-1.82391
1002354_1002716_Bsu_+	1002354	1002716	+	-0.0793651	0	44	FALSE	-0.298557
1002383_1002679_Bsu_+	1002383	1002679	+	-0.0967742	0	44	FALSE	-0.0894053
100242_100469_Bsu_+	100242	100469	+	-0.0588235	0	22.6667	FALSE	-1.82391
1002487_1002856_Bsu_+	1002487	1002856	+	-0.0810811	0	38	FALSE	-1.82391
1002552_1002785_Bsu_+	1002552	1002785	+	-0.2	0	32.6667	FALSE	-0.892649
1002558_1002802_Bsu_+	1002558	1002802	+	-0.185185	0	32.6667	FALSE	-1.82391
1002637_1003016_Bsu_+	1002637	1003016	+	0.0571429	0.0427032	33.3333	FALSE	-1.82391
1002702_1003048_Bsu_+	1002702	1003048	+	0.0571429	0.0803698	35.3333	FALSE	-1.82391
1002705_1002330_Bsu_-	1002705	1002330	-	0.424242	1.16508	24	TRUE	1.13801
1002769_1002984_Bsu_+	1002769	1002984	+	0.0571429	0	30.6667	FALSE	-1.82391
1002769_1003090_Bsu_+	1002769	1003090	+	0.0958904	0.0606061	35.3333	FALSE	-1.82391
1002778_1003115_Bsu_+	1002778	1003115	+	0.166667	0.0571429	35.3333	FALSE	-1.82391
1002805_1003063_Bsu_+	1002805	1003063	+	0.0322581	0.0292063	35.3333	FALSE	-1.82391
1002838_1002633_Bsu_-	1002838	1002633	-	0.225	0.348765	23.3333	FALSE	-0.623092
1002843_1003114_Bsu_+	1002843	1003114	+	0.166667	0.0958904	35.3333	FALSE	-1.82391
1002871_1003187_Bsu_+	1002871	1003187	+	0.166667	0.149294	35.3333	FALSE	-1.82391
1002914_1003219_Bsu_+	1002914	1003219	+	0.166667	0.0949828	33.3333	FALSE	-1.82391
100291_100445_Bsu_+	100291	100445	+	-0.123596	0	21.3333	FALSE	-1.82391
1002986_1002646_Bsu_-	1002986	1002646	-	0.225	0.176326	26.6667	FALSE	-1.82391
1002986_1002671_Bsu_-	1002986	1002671	-	0.150685	0.176326	26.6667	FALSE	-1.82391
1003015_1003262_Bsu_+	1003015	1003262	+	0.0117647	0	30.6667	FALSE	-1.82391
1003048_1002827_Bsu_-	1003048	1002827	-	0.114754	0.139423	27.3333	FALSE	-1.82391
1003075_1002870_Bsu_-	1003075	1002870	-	0.114754	0	26	FALSE	-0.894759
1003140_1003392_Bsu_+	1003140	1003392	+	-0.0212766	0	37.3333	FALSE	-1.82391
1003157_1003350_Bsu_+	1003157	1003350	+	-0.0212766	0	36	FALSE	-0.556088
1003181_1002914_Bsu_-	1003181	1002914	-	0.0232558	0	24	FALSE	-1.82391
1003189_1002976_Bsu_-	1003189	1002976	-	0.037037	0.037037	20.6667	FALSE	-1.82391
1003241_1003474_Bsu_+	1003241	1003474	+	0.0384615	0	33.3333	FALSE	-1.82391
1003292_1002899_Bsu_-	1003292	1002899	-	0.235294	0.289997	25.3333	FALSE	-1.82391
1003292_1003639_Bsu_+	1003292	1003639	+	0.142857	0.177191	28.6667	FALSE	-1.82391
1003330_1003671_Bsu_+	1003330	1003671	+	0.142857	0.138109	28.6667	FALSE	-0.745967
1003362_1003589_Bsu_+	1003362	1003589	+	0.142857	0.114286	28.6667	FALSE	-1.82391
1003364_1003083_Bsu_-	1003364	1003083	-	0.235294	0.360644	34	FALSE	-0.52531
1003365_1003101_Bsu_-	1003365	1003101	-	0.235294	0.385698	34	FALSE	-0.035421
1003367_1003637_Bsu_+	1003367	1003637	+	0.142857	0.111111	28.6667	FALSE	-1.82391
1003372_1003055_Bsu_-	1003372	1003055	-	0.235294	0.437095	34	FALSE	-0.421025
1003393_1003066_Bsu_-	1003393	1003066	-	0.235294	0.494594	34.6667	FALSE	-0.283866
1003420_1003703_Bsu_+	1003420	1003703	+	0.135135	0.123288	28	FALSE	-1.82391
100343_100575_Bsu_+	100343	100575	+	-0.146341	0	19.3333	FALSE	-1.82391
1003460_1003251_Bsu_-	1003460	1003251	-	0.08	0.0416667	39.3333	FALSE	-1.82391
1003460_1003778_Bsu_+	1003460	1003778	+	0.012987	0	28	FALSE	-1.82391
1003487_1003184_Bsu_-	1003487	1003184	-	0.208333	0.201923	39.3333	FALSE	-0.204015
1003505_1003746_Bsu_+	1003505	1003746	+	0.012987	0	27.3333	FALSE	-1.82391
1003514_1003723_Bsu_+	1003514	1003723	+	0.012987	0	23.3333	FALSE	-1.82391
1003514_1003769_Bsu_+	1003514	1003769	+	0.012987	0	28	FALSE	-0.775543
1003585_1003293_Bsu_-	1003585	1003293	-	0.0793651	0	38.6667	FALSE	-1.82391
1003606_1003964_Bsu_+	1003606	1003964	+	-0.0819672	0	28	FALSE	-1.82391
1003638_1003439_Bsu_-	1003638	1003439	-	0.0886076	0.038961	26	FALSE	-1.82391
1003640_1003368_Bsu_-	1003640	1003368	-	0.0886076	0.0263158	29.3333	FALSE	-1.82391
1003739_1003989_Bsu_+	1003739	1003989	+	0	0	28	FALSE	-1.82391
1003768_1004026_Bsu_+	1003768	1004026	+	0.0588235	0.0294118	28	FALSE	-1.82391
1003779_1003468_Bsu_-	1003779	1003468	-	0.290323	0.519835	35.3333	FALSE	-1.82391
1003784_1003501_Bsu_-	1003784	1003501	-	0.290323	0.592862	35.3333	FALSE	-0.816194
1003829_1003534_Bsu_-	1003829	1003534	-	0.354839	0.701441	37.3333	TRUE	0.273757
1003830_1004237_Bsu_+	1003830	1004237	+	0.0769231	0.0461538	30.6667	FALSE	-1.82391
1003832_1004154_Bsu_+	1003832	1004154	+	0.0769231	0.0461538	30.6667	FALSE	-1.82391
1003837_1003515_Bsu_-	1003837	1003515	-	0.354839	0.911362	37.3333	FALSE	-1.82391
1003898_1003607_Bsu_-	1003898	1003607	-	0.354839	0.787671	38	FALSE	-0.503123
1003964_1003614_Bsu_-	1003964	1003614	-	0.354839	1.12064	38	FALSE	-1.82391
1003969_1004304_Bsu_+	1003969	1004304	+	-0.038961	0	25.3333	FALSE	-1.82391
1003991_1003631_Bsu_-	1003991	1003631	-	0.354839	1.08088	38	FALSE	-1.82391
1004000_1004214_Bsu_+	1004000	1004214	+	-0.108108	0	24.6667	FALSE	-1.82391
1004029_1003730_Bsu_-	1004029	1003730	-	0.314286	0.602864	34.6667	FALSE	-0.0379364
1004058_1004293_Bsu_+	1004058	1004293	+	-0.12	0	25.3333	FALSE	-1.82391
1004113_1003833_Bsu_-	1004113	1003833	-	0.0422535	0.0283716	31.3333	FALSE	-0.841883
1004124_1003742_Bsu_-	1004124	1003742	-	0.314286	0.447334	34.6667	FALSE	-1.82391
1004145_1004486_Bsu_+	1004145	1004486	+	-0.126761	0	30	FALSE	-1.82391
1004153_1004495_Bsu_+	1004153	1004495	+	-0.126761	0	30	FALSE	-1.82391
1004167_1004408_Bsu_+	1004167	1004408	+	-0.126761	0	30	FALSE	-1.82391
1004187_1004562_Bsu_+	1004187	1004562	+	-0.0555556	0	30	FALSE	-1.82391
1004193_1004486_Bsu_+	1004193	1004486	+	-0.126761	0	30	FALSE	-1.82391
100419_100610_Bsu_+	100419	100610	+	-0.0952381	0	19.3333	FALSE	-1.82391
1004216_1004426_Bsu_+	1004216	1004426	+	-0.126761	0	30	FALSE	-1.82391
1004281_1003913_Bsu_-	1004281	1003913	-	0.294118	0.629903	34	FALSE	-1.82391
1004293_1004002_Bsu_-	1004293	1004002	-	0.294118	0.586466	34	FALSE	-0.4749
1004293_1004631_Bsu_+	1004293	1004631	+	-0.0153846	0	28	FALSE	-1.82391
1004305_1004071_Bsu_-	1004305	1004071	-	0.294118	0.551261	34	FALSE	-0.21977
1004333_1004129_Bsu_-	1004333	1004129	-	0.267606	0.361111	29.3333	FALSE	-0.344132
1004362_1004631_Bsu_+	1004362	1004631	+	-0.0153846	0	26	FALSE	-1.82391
1004372_1003999_Bsu_-	1004372	1003999	-	0.294118	0.909325	34	FALSE	-0.108369
1004372_1004099_Bsu_-	1004372	1004099	-	0.294118	0.623505	34	FALSE	-0.322809
1004409_1004142_Bsu_-	1004409	1004142	-	0.267606	0.602001	29.3333	FALSE	-0.533016
1004439_1004142_Bsu_-	1004439	1004142	-	0.267606	0.622535	29.3333	FALSE	-0.19892
1004472_1004175_Bsu_-	1004472	1004175	-	0.264706	0.593043	28.6667	TRUE	0.358224
1004485_1004104_Bsu_-	1004485	1004104	-	0.294118	1.0056	34	TRUE	0.634905
1004520_1004183_Bsu_-	1004520	1004183	-	0.264706	0.684625	28.6667	FALSE	-0.234568
1004576_1004794_Bsu_+	1004576	1004794	+	-0.123288	0	26.6667	FALSE	-1.82391
100460_100665_Bsu_+	100460	100665	+	0	0	20.6667	FALSE	-1.82391
1004658_1004905_Bsu_+	1004658	1004905	+	-0.254237	0	24.6667	FALSE	-1.82391
1004695_1004478_Bsu_-	1004695	1004478	-	0.189189	0.280098	33.3333	FALSE	-0.851944
1004703_1004408_Bsu_-	1004703	1004408	-	0.2	0.353846	35.3333	FALSE	-1.82391
1004720_1004478_Bsu_-	1004720	1004478	-	0.226667	0.279531	33.3333	FALSE	-0.74019
1004766_1004400_Bsu_-	1004766	1004400	-	0.263158	0.711549	35.3333	FALSE	-1.82391
1004767_1004550_Bsu_-	1004767	1004550	-	0.263158	0.458813	26.6667	FALSE	-0.76398
1004795_1004441_Bsu_-	1004795	1004441	-	0.314286	0.843501	35.3333	FALSE	-0.302537
1004795_1004600_Bsu_-	1004795	1004600	-	0.314286	0.295775	30.6667	FALSE	-0.749141
1004891_1004600_Bsu_-	1004891	1004600	-	0.403509	0.999214	40.6667	TRUE	1.02904
1004962_1005270_Bsu_+	1004962	1005270	+	-0.138462	0	22	FALSE	-1.82391
1004963_1005230_Bsu_+	1004963	1005230	+	-0.138462	0	22	FALSE	-1.82391
1005038_1005342_Bsu_+	1005038	1005342	+	-0.117647	0	26.6667	FALSE	-1.82391
1005055_1005432_Bsu_+	1005055	1005432	+	-0.0434783	0	28	FALSE	-1.82391
1005075_1004817_Bsu_-	1005075	1004817	-	0.220339	0.450369	34.6667	TRUE	0.670793
1005130_1005336_Bsu_+	1005130	1005336	+	-0.130435	0	25.3333	FALSE	-1.82391
1005140_1004897_Bsu_-	1005140	1004897	-	0.21875	0.279919	38	TRUE	0.999722
1005145_1004797_Bsu_-	1005145	1004797	-	0.220339	0.529412	38	TRUE	1.13467
1005162_1004783_Bsu_-	1005162	1004783	-	0.278689	0.753725	38	TRUE	1.12716
1005171_1004946_Bsu_-	1005171	1004946	-	0.232877	0.334332	38	TRUE	0.792323
1005184_1004875_Bsu_-	1005184	1004875	-	0.232877	0.520219	38	TRUE	1.00951
1005194_1005500_Bsu_+	1005194	1005500	+	-0.0434783	0	28	FALSE	-1.82391
1005219_1005481_Bsu_+	1005219	1005481	+	-0.0434783	0	28	FALSE	-1.82391
1005228_1005500_Bsu_+	1005228	1005500	+	-0.0434783	0	27.3333	FALSE	-1.82391
1005327_1005100_Bsu_-	1005327	1005100	-	0.333333	0.410959	32	FALSE	-0.502444
1005354_1005066_Bsu_-	1005354	1005066	-	0.333333	0.715058	32	TRUE	0.0988699
1005362_1005681_Bsu_+	1005362	1005681	+	-0.171429	0	24	FALSE	-1.82391
1005490_1005136_Bsu_-	1005490	1005136	-	0.272727	0.864987	36	TRUE	0.166668
1005554_1005338_Bsu_-	1005554	1005338	-	0.272727	0.421429	38	FALSE	-0.224563
1005592_1005961_Bsu_+	1005592	1005961	+	0.0769231	0	28.6667	FALSE	-1.82391
1005665_1005966_Bsu_+	1005665	1005966	+	0.0461538	0.0434783	28.6667	FALSE	-0.724264
1005672_1006019_Bsu_+	1005672	1006019	+	0.0461538	0.0149254	28.6667	FALSE	-1.82391
1005675_1005419_Bsu_-	1005675	1005419	-	0.333333	0.627787	38	FALSE	-1.82391
1005682_1005328_Bsu_-	1005682	1005328	-	0.333333	1.1597	38	TRUE	0.654562
1005682_1005497_Bsu_-	1005682	1005497	-	0.333333	0.230769	38	FALSE	-0.853464
1005720_1005923_Bsu_+	1005720	1005923	+	0.030303	0	28.6667	FALSE	-1.82391
1005739_1005537_Bsu_-	1005739	1005537	-	0.213115	0.360215	40.6667	FALSE	-1.82391
1005739_1005994_Bsu_+	1005739	1005994	+	0	0	27.3333	FALSE	-1.82391
1005743_1005497_Bsu_-	1005743	1005497	-	0.333333	0.327957	40.6667	FALSE	-1.82391
1005772_1005492_Bsu_-	1005772	1005492	-	0.333333	0.44168	40.6667	FALSE	-1.82391
1005795_1006065_Bsu_+	1005795	1006065	+	0	0	25.3333	FALSE	-1.82391
1005812_1005461_Bsu_-	1005812	1005461	-	0.333333	0.811268	40.6667	FALSE	-1.82391
1005854_1005473_Bsu_-	1005854	1005473	-	0.333333	0.640349	40.6667	FALSE	-1.82391
1005856_1006119_Bsu_+	1005856	1006119	+	0.0144928	0	25.3333	FALSE	-1.82391
1005858_1006094_Bsu_+	1005858	1006094	+	0.0144928	0	25.3333	FALSE	-0.447934
1005859_1005497_Bsu_-	1005859	1005497	-	0.333333	0.695395	40.6667	FALSE	-1.82391
1005904_1005632_Bsu_-	1005904	1005632	-	0.0958904	0.113269	35.3333	FALSE	-1.82391
1005936_1006218_Bsu_+	1005936	1006218	+	-0.012987	0	23.3333	FALSE	-1.82391
1005967_1005673_Bsu_-	1005967	1005673	-	0.178082	0.164776	32	FALSE	-1.82391
1006021_1005752_Bsu_-	1006021	1005752	-	0.178082	0.271947	35.3333	FALSE	-1.82391
1006070_1006257_Bsu_+	1006070	1006257	+	-0.0985915	0	23.3333	FALSE	-1.01016
1006085_1005778_Bsu_-	1006085	1005778	-	0.15493	0.200155	35.3333	FALSE	-1.82391
1006085_1005817_Bsu_-	1006085	1005817	-	0.108108	0.0697199	35.3333	FALSE	-1.82391
1006104_1005788_Bsu_-	1006104	1005788	-	0.126761	0.263562	35.3333	FALSE	-0.454904
1006133_1006439_Bsu_+	1006133	1006439	+	0.0144928	0	23.3333	FALSE	-1.82391
1006277_1006434_Bsu_+	1006277	1006434	+	-0.0684932	0	21.3333	FALSE	-0.718892
1006341_1005985_Bsu_-	1006341	1005985	-	0.211268	0.584879	36.6667	FALSE	-1.82391
1006346_1006134_Bsu_-	1006346	1006134	-	0.151515	0.146218	36.6667	FALSE	-1.82391
1006389_1006623_Bsu_+	1006389	1006623	+	-0.0491803	0	32.6667	FALSE	-1.82391
1006402_1006759_Bsu_+	1006402	1006759	+	0.0434783	0	31.3333	FALSE	-0.120426
1006430_1006779_Bsu_+	1006430	1006779	+	0.0434783	0.0422535	28.6667	FALSE	-1.82391
1006466_1006196_Bsu_-	1006466	1006196	-	0.15493	0.247394	34	FALSE	-1.82391
1006508_1006766_Bsu_+	1006508	1006766	+	0.0434783	0	27.3333	FALSE	-0.0596556
1006518_1006144_Bsu_-	1006518	1006144	-	0.15493	0.414072	36.6667	FALSE	-1.82391
1006554_1006964_Bsu_+	1006554	1006964	+	0.0434783	0	27.3333	FALSE	-0.21829
100656_100865_Bsu_+	100656	100865	+	-0.136364	0	22.6667	FALSE	-1.82391
1006631_1006431_Bsu_-	1006631	1006431	-	0.213115	0.326882	35.3333	FALSE	-1.82391
1006696_1006903_Bsu_+	1006696	1006903	+	-0.166667	0	23.3333	FALSE	-0.77593
1006742_1006420_Bsu_-	1006742	1006420	-	0.225806	0.261052	38	FALSE	-0.664265
1006750_1006964_Bsu_+	1006750	1006964	+	-0.211268	0	24	FALSE	-1.82391
1006765_1006420_Bsu_-	1006765	1006420	-	0.225806	0.234309	38	FALSE	-1.82391
1006765_1006421_Bsu_-	1006765	1006421	-	0.225806	0.234309	38	FALSE	-1.82391
1006797_1006426_Bsu_-	1006797	1006426	-	0.225806	0.382479	38	TRUE	0.841004
1006826_1006509_Bsu_-	1006826	1006509	-	0.238095	0.335247	36	TRUE	0.744648
1006873_1006551_Bsu_-	1006873	1006551	-	0.290323	0.555688	39.3333	TRUE	0.655154
1006882_1006518_Bsu_-	1006882	1006518	-	0.333333	0.734848	39.3333	TRUE	1.05501
1006944_1007232_Bsu_+	1006944	1007232	+	0.0526316	0.012987	24.6667	FALSE	-0.845704
1006955_1007299_Bsu_+	1006955	1007299	+	0.0540541	0	24.6667	FALSE	-1.82391
1006999_1007333_Bsu_+	1006999	1007333	+	0.0540541	0	24.6667	FALSE	-1.82391
1007067_1006756_Bsu_-	1007067	1006756	-	0.311475	0.842328	36	FALSE	-0.0769605
1007097_1007323_Bsu_+	1007097	1007323	+	0.027027	0.027027	23.3333	FALSE	-1.82391
1007118_1007492_Bsu_+	1007118	1007492	+	-0.0487805	0	27.3333	FALSE	-1.82391
1007125_1007374_Bsu_+	1007125	1007374	+	-0.0487805	0	22.6667	FALSE	-1.82391
1007164_1007487_Bsu_+	1007164	1007487	+	-0.108108	0	26.6667	FALSE	-1.82391
1007182_1007524_Bsu_+	1007182	1007524	+	-0.0689655	0	27.3333	FALSE	-1.82391
1007191_1007492_Bsu_+	1007191	1007492	+	-0.108108	0	27.3333	FALSE	-1.82391
1007198_1007408_Bsu_+	1007198	1007408	+	-0.108108	0	20	FALSE	-0.890195
1007209_1007526_Bsu_+	1007209	1007526	+	-0.0689655	0	27.3333	FALSE	-1.82391
1007243_1007461_Bsu_+	1007243	1007461	+	-0.148148	0	24.6667	FALSE	-1.82391
1007287_1006966_Bsu_-	1007287	1006966	-	0.12	0.155062	30	FALSE	-1.82391
1007290_1007487_Bsu_+	1007290	1007487	+	-0.153846	0	26.6667	FALSE	-1.82391
1007290_1007566_Bsu_+	1007290	1007566	+	-0.0163934	0	27.3333	FALSE	-1.82391
1007303_1006956_Bsu_-	1007303	1006956	-	0.128205	0.259447	30	FALSE	-0.315634
1007309_1007104_Bsu_-	1007309	1007104	-	0.131579	0.207152	28.6667	FALSE	-1.82391
1007310_1006992_Bsu_-	1007310	1006992	-	0.131579	0.335358	30	FALSE	-1.82391
1007324_1007524_Bsu_+	1007324	1007524	+	-0.0689655	0	27.3333	FALSE	-1.82391
1007329_1006956_Bsu_-	1007329	1006956	-	0.173333	0.337137	31.3333	FALSE	-0.218125
1007334_1006864_Bsu_-	1007334	1006864	-	0.234568	0.702896	31.3333	FALSE	-0.0599271
1007398_1007058_Bsu_-	1007398	1007058	-	0.272727	0.485897	39.3333	FALSE	-0.674992
1007398_1007189_Bsu_-	1007398	1007189	-	0.272727	0.37	39.3333	FALSE	-1.82391
1007435_1007165_Bsu_-	1007435	1007165	-	0.272727	0.574083	43.3333	FALSE	-1.82391
1007452_1007695_Bsu_+	1007452	1007695	+	0.0810811	0.0144928	22.6667	FALSE	-1.82391
1007536_1007269_Bsu_-	1007536	1007269	-	0.272727	0.378992	43.3333	FALSE	-1.82391
1007611_1007871_Bsu_+	1007611	1007871	+	0.0958904	0.0849673	22.6667	FALSE	-1.82391
1007622_1007423_Bsu_-	1007622	1007423	-	0.0909091	0.0746269	33.3333	FALSE	-1.82391
1007642_1007426_Bsu_-	1007642	1007426	-	0.0909091	0.0447761	33.3333	FALSE	-1.82391
1007661_1007916_Bsu_+	1007661	1007916	+	0.0958904	0.14211	29.3333	FALSE	-1.82391
1007669_1007384_Bsu_-	1007669	1007384	-	0.0909091	0.0725539	34.6667	FALSE	-1.82391
1007669_1007421_Bsu_-	1007669	1007421	-	0.0909091	0.0277778	33.3333	FALSE	-1.82391
1007675_1007482_Bsu_-	1007675	1007482	-	0.0684932	0.0136986	32.6667	FALSE	-1.82391
1007711_1007359_Bsu_-	1007711	1007359	-	0.118644	0.184249	37.3333	FALSE	-1.82391
1007736_1007381_Bsu_-	1007736	1007381	-	0.111111	0.160695	34.6667	FALSE	-1.82391
1007738_1008058_Bsu_+	1007738	1008058	+	0.0857143	0.0555556	31.3333	FALSE	-1.82391
1007748_1007426_Bsu_-	1007748	1007426	-	0.0909091	0.104242	33.3333	FALSE	-1.82391
1007899_1008198_Bsu_+	1007899	1008198	+	-0.101449	0	33.3333	FALSE	-1.82391
1007952_1008264_Bsu_+	1007952	1008264	+	-0.0294118	0	33.3333	FALSE	-1.82391
1007957_1007652_Bsu_-	1007957	1007652	-	0.0769231	0.0873891	34.6667	FALSE	-1.82391
1007966_1007588_Bsu_-	1007966	1007588	-	0.105263	0.109711	34.6667	FALSE	-1.82391
1007974_1007732_Bsu_-	1007974	1007732	-	0.0909091	0.0149254	30.6667	FALSE	-1.82391
1007974_1008269_Bsu_+	1007974	1008269	+	-0.0294118	0	33.3333	FALSE	-0.610987
1007984_1007655_Bsu_-	1007984	1007655	-	0.0909091	0.120781	34.6667	FALSE	-1.82391
1007986_1007645_Bsu_-	1007986	1007645	-	0.104478	0.181401	34.6667	FALSE	-1.82391
1008049_1008283_Bsu_+	1008049	1008283	+	-0.0294118	0	28	FALSE	-1.82391
100805_101132_Bsu_+	100805	101132	+	-0.0461538	0	31.3333	FALSE	-1.82391
1008141_1008542_Bsu_+	1008141	1008542	+	0.0447761	0	31.3333	FALSE	-1.82391
1008151_1007953_Bsu_-	1008151	1007953	-	0.2	0.176471	26.6667	FALSE	-1.82391
1008154_1007887_Bsu_-	1008154	1007887	-	0.212121	0.470219	30	FALSE	-1.82391
1008170_1008379_Bsu_+	1008170	1008379	+	0.0447761	0	22	FALSE	-1.82391
1008174_1007958_Bsu_-	1008174	1007958	-	0.2	0.290443	28	FALSE	-1.82391
1008175_1008538_Bsu_+	1008175	1008538	+	0.0447761	0	31.3333	FALSE	-1.82391
1008177_1008018_Bsu_-	1008177	1008018	-	0.164179	0.151515	28	FALSE	-1.82391
1008245_1008517_Bsu_+	1008245	1008517	+	-0.0144928	0	31.3333	FALSE	-1.82391
1008313_1008105_Bsu_-	1008313	1008105	-	0.126761	0.18807	37.3333	FALSE	-1.82391
1008390_1008029_Bsu_-	1008390	1008029	-	0.225806	0.374891	37.3333	FALSE	-1.82391
1008440_1008142_Bsu_-	1008440	1008142	-	0.117647	0.0919118	37.3333	FALSE	-1.82391
1008442_1008228_Bsu_-	1008442	1008228	-	0.09375	0.137228	32.6667	FALSE	-1.82391
100854_101092_Bsu_+	100854	101092	+	-0.0857143	0	30	FALSE	-1.82391
100854_101126_Bsu_+	100854	101126	+	-0.0857143	0	31.3333	FALSE	-1.82391
100854_101132_Bsu_+	100854	101132	+	-0.0461538	0	31.3333	FALSE	-1.82391
1008577_1008762_Bsu_+	1008577	1008762	+	-0.111111	0	18.6667	FALSE	-0.861643
1008632_1008838_Bsu_+	1008632	1008838	+	-0.137931	0	25.3333	FALSE	-1.82391
1008642_1008261_Bsu_-	1008642	1008261	-	0.310345	0.674702	39.3333	FALSE	-1.82391
1008669_1008445_Bsu_-	1008669	1008445	-	0.192308	0.21045	40.6667	FALSE	-1.82391
1008719_1008995_Bsu_+	1008719	1008995	+	-0.0410959	0	27.3333	FALSE	-1.82391
100873_101090_Bsu_+	100873	101090	+	-0.0857143	0	30	FALSE	-1.82391
100873_101107_Bsu_+	100873	101107	+	-0.0857143	0	31.3333	FALSE	-1.82391
1008758_1008587_Bsu_-	1008758	1008587	-	0.185185	0.163636	47.3333	FALSE	-0.517453
1008779_1008540_Bsu_-	1008779	1008540	-	0.263158	0.378634	48	FALSE	-1.82391
1008789_1009070_Bsu_+	1008789	1009070	+	-0.0410959	0	24.6667	FALSE	-0.737012
1008833_1008530_Bsu_-	1008833	1008530	-	0.263158	0.624526	48	TRUE	0.0667818
1008838_1008605_Bsu_-	1008838	1008605	-	0.263158	0.385876	46	FALSE	-0.44747
1008838_1008628_Bsu_-	1008838	1008628	-	0.254237	0.385876	42.6667	FALSE	-1.82391
1008839_1008596_Bsu_-	1008839	1008596	-	0.263158	0.365657	47.3333	FALSE	-1.82391
1008875_1008670_Bsu_-	1008875	1008670	-	0.233333	0.256863	39.3333	FALSE	-1.82391
1008906_1009109_Bsu_+	1008906	1009109	+	-0.0606061	0	22.6667	FALSE	-1.82391
1008968_1008738_Bsu_-	1008968	1008738	-	0.232877	0.335977	30	FALSE	-0.71169
1008976_1008770_Bsu_-	1008976	1008770	-	0.232877	0.243243	30	FALSE	-1.82391
1008977_1008770_Bsu_-	1008977	1008770	-	0.232877	0.203999	30	FALSE	-0.612074
1008995_1008744_Bsu_-	1008995	1008744	-	0.232877	0.369841	32.6667	FALSE	-0.628022
1008996_1008633_Bsu_-	1008996	1008633	-	0.254237	0.74498	42	TRUE	0.473198
1008996_1008754_Bsu_-	1008996	1008754	-	0.232877	0.283333	32.6667	FALSE	-1.82391
1009007_1009266_Bsu_+	1009007	1009266	+	0.117647	0.0294118	28.6667	FALSE	-1.82391
1009018_1008804_Bsu_-	1009018	1008804	-	0.19403	0.372112	36	FALSE	-1.82391
1009081_1008754_Bsu_-	1009081	1008754	-	0.232877	0.527747	36.6667	FALSE	-1.82391
1009154_1009352_Bsu_+	1009154	1009352	+	0.147541	0.121212	27.3333	FALSE	-1.82391
1009154_1009417_Bsu_+	1009154	1009417	+	0.181818	0.280547	27.3333	FALSE	-1.82391
1009201_1009450_Bsu_+	1009201	1009450	+	0.181818	0.224464	26.6667	FALSE	-1.82391
1009225_1009546_Bsu_+	1009225	1009546	+	0.118644	0.0967742	27.3333	FALSE	-1.82391
1009278_1009626_Bsu_+	1009278	1009626	+	-0.0434783	0	28.6667	FALSE	-1.82391
1009336_1009167_Bsu_-	1009336	1009167	-	-0.0847458	0	35.3333	FALSE	-1.82391
1009337_1009606_Bsu_+	1009337	1009606	+	-0.0704225	0	28.6667	FALSE	-1.82391
1009429_1009688_Bsu_+	1009429	1009688	+	-0.0933333	0	28.6667	FALSE	-1.82391
1009444_1009677_Bsu_+	1009444	1009677	+	-0.0933333	0	28.6667	FALSE	-1.82391
1009446_1009211_Bsu_-	1009446	1009211	-	0.104478	0.104478	36.6667	FALSE	-1.82391
1009484_1009749_Bsu_+	1009484	1009749	+	-0.0933333	0	27.3333	FALSE	-1.82391
1009496_1009757_Bsu_+	1009496	1009757	+	-0.0933333	0	26.6667	FALSE	-1.82391
1009517_1009258_Bsu_-	1009517	1009258	-	0.235294	0.350471	36.6667	FALSE	-1.82391
1009569_1009770_Bsu_+	1009569	1009770	+	-0.178082	0	26.6667	FALSE	-1.82391
1009570_1009847_Bsu_+	1009570	1009847	+	-0.12	0	26.6667	FALSE	-1.82391
1009576_1009799_Bsu_+	1009576	1009799	+	-0.12	0	26.6667	FALSE	-1.82391
1009590_1009973_Bsu_+	1009590	1009973	+	-0.0985915	0	30	FALSE	-1.82391
1009607_1009977_Bsu_+	1009607	1009977	+	-0.0985915	0	30	FALSE	-1.82391
1009627_1009447_Bsu_-	1009627	1009447	-	0.183099	0.178082	28.6667	FALSE	-0.715172
1009644_1009454_Bsu_-	1009644	1009454	-	0.232877	0.222222	28	FALSE	-1.82391
1009737_1009437_Bsu_-	1009737	1009437	-	0.232877	0.713491	28.6667	FALSE	-0.608667
1009751_1009973_Bsu_+	1009751	1009973	+	-0.0985915	0	30	FALSE	-0.807687
1009761_1009420_Bsu_-	1009761	1009420	-	0.263158	0.743868	32	FALSE	-0.520541
1009826_1010075_Bsu_+	1009826	1010075	+	0.0144928	0.0144928	28.6667	FALSE	-1.82391
1009831_1009581_Bsu_-	1009831	1009581	-	0.314286	0.675789	33.3333	FALSE	-1.82391
1009861_1010054_Bsu_+	1009861	1010054	+	-0.0294118	0	24.6667	FALSE	-0.664431
1009871_1010202_Bsu_+	1009871	1010202	+	0.0422535	0	25.3333	FALSE	-1.82391
1009929_1009689_Bsu_-	1009929	1009689	-	0.277778	0.35942	32	FALSE	-0.526053
1009968_1009655_Bsu_-	1009968	1009655	-	0.314286	0.746342	33.3333	TRUE	0.176645
1009989_1010325_Bsu_+	1009989	1010325	+	0.0333333	0.0163934	20.6667	FALSE	-1.82391
1010162_1010512_Bsu_+	1010162	1010512	+	0.0333333	0.0175439	26	FALSE	-0.718971
1010165_1009906_Bsu_-	1010165	1009906	-	0.116883	0.117057	33.3333	FALSE	-1.82391
1010172_1009775_Bsu_-	1010172	1009775	-	0.228571	0.363743	33.3333	FALSE	-1.82391
1010179_1010460_Bsu_+	1010179	1010460	+	0.0169492	0	25.3333	FALSE	-1.82391
1010186_1009965_Bsu_-	1010186	1009965	-	0.128205	0.14366	33.3333	FALSE	-0.981144
1010198_1009912_Bsu_-	1010198	1009912	-	0.128205	0.118669	33.3333	FALSE	-1.82391
1010267_1010046_Bsu_-	1010267	1010046	-	0.111111	0.0746461	40	FALSE	-1.82391
1010306_1010056_Bsu_-	1010306	1010056	-	0.111111	0.105702	43.3333	FALSE	-0.723224
1010311_1010559_Bsu_+	1010311	1010559	+	0.030303	0.0169492	26	FALSE	-1.82391
1010316_1010632_Bsu_+	1010316	1010632	+	0.030303	0	28	FALSE	-0.763648
1010342_1010138_Bsu_-	1010342	1010138	-	0.0909091	0.155425	45.3333	FALSE	-1.82391
1010440_1010669_Bsu_+	1010440	1010669	+	-0.0491803	0	30.6667	FALSE	-1.82391
1010448_1010147_Bsu_-	1010448	1010147	-	0.0980392	0.134715	48	FALSE	-1.82391
1010477_1010738_Bsu_+	1010477	1010738	+	-0.0625	0	30.6667	FALSE	-1.82391
1010513_1010233_Bsu_-	1010513	1010233	-	0.0980392	0.0634921	44	FALSE	-0.472724
1010516_1010194_Bsu_-	1010516	1010194	-	0.0980392	0.0984386	48	FALSE	-1.82391
1010574_1010808_Bsu_+	1010574	1010808	+	-0.0625	0	26	FALSE	-1.82391
1010596_1010311_Bsu_-	1010596	1010311	-	0.122807	0.113722	40	FALSE	-1.82391
1010793_1010538_Bsu_-	1010793	1010538	-	0.19403	0.376388	34	FALSE	-1.82391
1010812_1010602_Bsu_-	1010812	1010602	-	0.188406	0.304311	32	FALSE	-0.563669
1010826_1010519_Bsu_-	1010826	1010519	-	0.232877	0.642796	34	FALSE	-1.82391
1010831_1010628_Bsu_-	1010831	1010628	-	0.232877	0.330849	32	FALSE	-1.82391
1010863_1010542_Bsu_-	1010863	1010542	-	0.232877	0.682214	34	FALSE	-1.82391
1011008_1011340_Bsu_+	1011008	1011340	+	0.163636	0.27247	34.6667	FALSE	-1.82391
1011021_1011224_Bsu_+	1011021	1011224	+	0.153846	0.111149	31.3333	FALSE	-1.82391
1011030_1011449_Bsu_+	1011030	1011449	+	0.163636	0.273425	34.6667	FALSE	-1.82391
1011074_1011290_Bsu_+	1011074	1011290	+	0.163636	0.126623	34.6667	FALSE	-0.272357
1011084_1011395_Bsu_+	1011084	1011395	+	0.163636	0.140741	34.6667	FALSE	-1.82391
1011138_1011446_Bsu_+	1011138	1011446	+	0.0689655	0.0689655	34.6667	FALSE	-1.82391
1011143_1011441_Bsu_+	1011143	1011441	+	0	0	33.3333	FALSE	-1.82391
1011150_1011487_Bsu_+	1011150	1011487	+	-0.030303	0	33.3333	FALSE	-1.82391
1011165_1011454_Bsu_+	1011165	1011454	+	-0.030303	0	32.6667	FALSE	-1.82391
1011188_1011406_Bsu_+	1011188	1011406	+	-0.0909091	0	31.3333	FALSE	-1.82391
1011188_1011415_Bsu_+	1011188	1011415	+	-0.0909091	0	31.3333	FALSE	-0.997036
1011200_1011616_Bsu_+	1011200	1011616	+	-0.0149254	0	30.6667	FALSE	-1.82391
1011246_1011573_Bsu_+	1011246	1011573	+	-0.0149254	0	30	FALSE	-1.82391
1011264_1011613_Bsu_+	1011264	1011613	+	-0.0149254	0	30.6667	FALSE	-1.82391
1011264_1011616_Bsu_+	1011264	1011616	+	-0.0149254	0	30.6667	FALSE	-1.82391
1011279_1011014_Bsu_-	1011279	1011014	-	0	0	36.6667	FALSE	-1.82391
1011416_1011189_Bsu_-	1011416	1011189	-	0.261538	0.355769	32	FALSE	-0.678286
1011447_1011144_Bsu_-	1011447	1011144	-	0.333333	0.553019	36	FALSE	-1.82391
1011489_1011221_Bsu_-	1011489	1011221	-	0.333333	0.528547	36	FALSE	-1.82391
1011489_1011837_Bsu_+	1011489	1011837	+	0.0819672	0.0153846	32.6667	FALSE	-1.82391
1011507_1011868_Bsu_+	1011507	1011868	+	0.0819672	0.0344828	33.3333	FALSE	-1.82391
1011516_1011255_Bsu_-	1011516	1011255	-	0.333333	0.510134	36	FALSE	-0.502524
1011518_1011280_Bsu_-	1011518	1011280	-	0.333333	0.265806	36	FALSE	-0.47018
1011522_1011843_Bsu_+	1011522	1011843	+	0.0819672	0.0809096	32.6667	FALSE	-1.82391
1011523_1011189_Bsu_-	1011523	1011189	-	0.333333	0.655587	36	FALSE	-1.82391
1011532_1011294_Bsu_-	1011532	1011294	-	0.225806	0.200431	36	FALSE	-0.263271
1011554_1011910_Bsu_+	1011554	1011910	+	0.0819672	0.0333333	33.3333	FALSE	-1.82391
1011566_1011933_Bsu_+	1011566	1011933	+	0.0819672	0.0491803	33.3333	FALSE	-1.82391
1011593_1011845_Bsu_+	1011593	1011845	+	0.0819672	0.0492063	32.6667	FALSE	-1.82391
1011602_1011933_Bsu_+	1011602	1011933	+	0.0819672	0.0666667	33.3333	FALSE	-1.82391
1011607_1011255_Bsu_-	1011607	1011255	-	0.333333	0.727019	36	FALSE	-1.82391
1011607_1011976_Bsu_+	1011607	1011976	+	0.0819672	0.0344828	33.3333	FALSE	-1.82391
1011619_1011832_Bsu_+	1011619	1011832	+	0.0819672	0.0491803	32.6667	FALSE	-1.82391
1011629_1011868_Bsu_+	1011629	1011868	+	0.0819672	0.0625	33.3333	FALSE	-0.736824
1011629_1011922_Bsu_+	1011629	1011922	+	0.0819672	0.0625	33.3333	FALSE	-0.763922
1011639_1011368_Bsu_-	1011639	1011368	-	0.235294	0.424242	32.6667	TRUE	0.84814
1011747_1011407_Bsu_-	1011747	1011407	-	0.292308	0.672934	32.6667	FALSE	-1.82391
1011757_1011993_Bsu_+	1011757	1011993	+	-0.0153846	0	33.3333	FALSE	-1.82391
1011757_1012084_Bsu_+	1011757	1012084	+	0.0461538	0	33.3333	FALSE	-1.82391
1011764_1011407_Bsu_-	1011764	1011407	-	0.292308	0.759068	32.6667	FALSE	-1.82391
1011766_1011988_Bsu_+	1011766	1011988	+	-0.0882353	0	33.3333	FALSE	-1.82391
1011766_1012040_Bsu_+	1011766	1012040	+	0.0140845	0	33.3333	FALSE	-1.82391
1011781_1012110_Bsu_+	1011781	1012110	+	0.0958904	0	33.3333	FALSE	-1.82391
1011924_1012145_Bsu_+	1011924	1012145	+	0.123288	0.110197	28	FALSE	-1.82391
1012036_1012340_Bsu_+	1012036	1012340	+	0.114754	0.114754	34	FALSE	-1.82391
1012041_1011758_Bsu_-	1012041	1011758	-	0.169231	0.318485	29.3333	FALSE	-1.82391
1012077_1011814_Bsu_-	1012077	1011814	-	0.151515	0.193191	29.3333	FALSE	-1.82391
1012126_1012401_Bsu_+	1012126	1012401	+	0.142857	0.144393	34	FALSE	-1.82391
1012144_1011813_Bsu_-	1012144	1011813	-	0.151515	0.181818	29.3333	FALSE	-1.82391
1012144_1011814_Bsu_-	1012144	1011814	-	0.151515	0.181818	29.3333	FALSE	-1.82391
1012151_1012389_Bsu_+	1012151	1012389	+	0.142857	0.107692	34	FALSE	-0.699911
1012160_1011835_Bsu_-	1012160	1011835	-	0.121212	0.119481	29.3333	FALSE	-1.82391
1012178_1011925_Bsu_-	1012178	1011925	-	0.0294118	0.0153846	29.3333	FALSE	-1.82391
1012216_1012478_Bsu_+	1012216	1012478	+	0.09375	0.0769231	34	FALSE	-1.82391
1012221_1011835_Bsu_-	1012221	1011835	-	0.121212	0.1214	29.3333	FALSE	-1.82391
1012229_1012478_Bsu_+	1012229	1012478	+	0.0434783	0.0466346	32	FALSE	-1.82391
101224_101006_Bsu_-	101224	101006	-	0.0933333	0.0724638	29.3333	FALSE	-1.82391
1012313_1012014_Bsu_-	1012313	1012014	-	0.129032	0.157231	29.3333	FALSE	-0.912887
1012317_1012529_Bsu_+	1012317	1012529	+	-0.0344828	0	35.3333	FALSE	-1.82391
1012340_1012027_Bsu_-	1012340	1012027	-	0.129032	0.167141	30	FALSE	-1.82391
1012340_1012123_Bsu_-	1012340	1012123	-	0.129032	0.0625	30	FALSE	-1.82391
1012341_1012032_Bsu_-	1012341	1012032	-	0.129032	0.1525	30	FALSE	-1.82391
1012342_1012722_Bsu_+	1012342	1012722	+	0	0	42	FALSE	-1.82391
1012346_1012032_Bsu_-	1012346	1012032	-	0.129032	0.215165	30	FALSE	-0.981985
1012376_1012174_Bsu_-	1012376	1012174	-	-0.0461538	0	28.6667	FALSE	-0.688252
1012388_1012722_Bsu_+	1012388	1012722	+	0	0	42	FALSE	-1.82391
1012414_1012092_Bsu_-	1012414	1012092	-	0.129032	0.152634	30	FALSE	-1.82391
1012423_1012810_Bsu_+	1012423	1012810	+	0.103448	0	42	FALSE	-1.82391
1012445_1012192_Bsu_-	1012445	1012192	-	0.0769231	0.0625	28.6667	FALSE	-1.82391
1012481_1012266_Bsu_-	1012481	1012266	-	0.138462	0.107692	28.6667	FALSE	-1.82391
1012493_1012192_Bsu_-	1012493	1012192	-	0.15625	0.203869	28.6667	FALSE	-1.82391
1012544_1012331_Bsu_-	1012544	1012331	-	0.16129	0.197403	28.6667	FALSE	-1.82391
1012583_1012810_Bsu_+	1012583	1012810	+	0.103448	0.0526316	37.3333	FALSE	-1.82391
1012652_1013025_Bsu_+	1012652	1013025	+	0.3125	0.529979	38	FALSE	-1.82391
1012726_1013037_Bsu_+	1012726	1013037	+	0.3125	0.426956	38	FALSE	-0.677467
1012740_1012484_Bsu_-	1012740	1012484	-	0.25	0.357143	27.3333	FALSE	-1.82391
1012755_1012973_Bsu_+	1012755	1012973	+	0.225806	0.185965	37.3333	FALSE	-0.34625
1012799_1012484_Bsu_-	1012799	1012484	-	0.25	0.348822	29.3333	FALSE	-1.82391
1012801_1013131_Bsu_+	1012801	1013131	+	0.3125	0.442865	38	FALSE	-1.82391
1012808_1012405_Bsu_-	1012808	1012405	-	0.333333	0.74026	29.3333	FALSE	-1.82391
101281_101580_Bsu_+	101281	101580	+	-0.269231	0	28.6667	FALSE	-1.82391
1012840_1013051_Bsu_+	1012840	1013051	+	0.3125	0.295082	38	FALSE	-1.82391
1012855_1012617_Bsu_-	1012855	1012617	-	0.0545455	0.0344828	30.6667	FALSE	-1.82391
1012923_1012662_Bsu_-	1012923	1012662	-	0.0545455	0.0188679	30.6667	FALSE	-1.82391
1012944_1012672_Bsu_-	1012944	1012672	-	0.0545455	0.0357257	30.6667	FALSE	-1.82391
1012974_1013323_Bsu_+	1012974	1013323	+	0.272727	0.325962	42.6667	FALSE	-0.310677
1012974_1013326_Bsu_+	1012974	1013326	+	0.272727	0.325962	42.6667	FALSE	-0.348914
1012985_1012727_Bsu_-	1012985	1012727	-	0.0526316	0	30	FALSE	-1.82391
1012985_1012783_Bsu_-	1012985	1012783	-	-0.103448	0	28	FALSE	-1.82391
1013018_1013338_Bsu_+	1013018	1013338	+	0.272727	0.323228	42.6667	FALSE	-1.82391
1013023_1013235_Bsu_+	1013023	1013235	+	-0.0684932	0	30	FALSE	-1.82391
1013038_1012727_Bsu_-	1013038	1012727	-	0.0526316	0.0175439	30	FALSE	-1.82391
1013071_1013376_Bsu_+	1013071	1013376	+	0.346154	0.656981	44.6667	FALSE	-0.113601
10130_10489_Bsu_+	10130	10489	+	-0.0361446	0	23.3333	FALSE	-1.82391
1013113_1013384_Bsu_+	1013113	1013384	+	0.346154	0.639375	44.6667	TRUE	0.104297
1013177_1012975_Bsu_-	1013177	1012975	-	0.342466	0.428082	26.6667	FALSE	-1.82391
1013197_1013450_Bsu_+	1013197	1013450	+	0.346154	0.512296	44.6667	FALSE	-0.203834
1013207_1012937_Bsu_-	1013207	1012937	-	0.342466	0.61746	27.3333	FALSE	-1.82391
1013208_1012982_Bsu_-	1013208	1012982	-	0.342466	0.371385	26.6667	FALSE	-1.82391
1013226_1013506_Bsu_+	1013226	1013506	+	0.283019	0.349686	44	FALSE	-1.82391
1013239_1012926_Bsu_-	1013239	1012926	-	0.342466	0.597632	27.3333	FALSE	-1.82391
1013272_1012927_Bsu_-	1013272	1012927	-	0.342466	0.55331	27.3333	FALSE	-1.82391
1013367_1013656_Bsu_+	1013367	1013656	+	0.21875	0.1	34	FALSE	-1.82391
1013461_1013656_Bsu_+	1013461	1013656	+	0.21875	0.0645161	29.3333	FALSE	-0.435446
1013469_1013790_Bsu_+	1013469	1013790	+	0.275362	0.567875	34.6667	FALSE	-0.374095
1013471_1013752_Bsu_+	1013471	1013752	+	0.275362	0.555432	32.6667	FALSE	-0.522824
101352_101624_Bsu_+	101352	101624	+	0.0454545	0	30	FALSE	-1.82391
1013634_1013838_Bsu_+	1013634	1013838	+	0.0447761	0.0434783	33.3333	FALSE	-1.82391
1013685_1013872_Bsu_+	1013685	1013872	+	0.0204082	0	35.3333	FALSE	-1.82391
10136_10422_Bsu_+	10136	10422	+	-0.121951	0	23.3333	FALSE	-1.82391
1013720_1013470_Bsu_-	1013720	1013470	-	-0.111111	0	32.6667	FALSE	-1.82391
1013720_1013524_Bsu_-	1013720	1013524	-	-0.2	0	26.6667	FALSE	-1.82391
1013772_1013443_Bsu_-	1013772	1013443	-	0.0491803	0.0144928	32.6667	FALSE	-1.82391
1013781_1013939_Bsu_+	1013781	1013939	+	0.2	0.111111	27.3333	FALSE	-1.82391
1013892_1013550_Bsu_-	1013892	1013550	-	0.0909091	0.0526316	35.3333	FALSE	-1.82391
1013892_1013711_Bsu_-	1013892	1013711	-	0.0204082	0	35.3333	FALSE	-1.82391
1013940_1014183_Bsu_+	1013940	1014183	+	-0.0140845	0	36.6667	FALSE	-1.82391
1014027_1014238_Bsu_+	1014027	1014238	+	-0.027027	0	22	FALSE	-0.90314
1014106_1014274_Bsu_+	1014106	1014274	+	0.104478	0	27.3333	FALSE	-1.82391
1014123_1014454_Bsu_+	1014123	1014454	+	0.126761	0.145565	27.3333	FALSE	-1.82391
1014144_1014393_Bsu_+	1014144	1014393	+	0.0882353	0.10232	27.3333	FALSE	-1.82391
1014154_1013936_Bsu_-	1014154	1013936	-	0.142857	0.149788	32	FALSE	-1.82391
101429_101628_Bsu_+	101429	101628	+	0.0454545	0	30	FALSE	-1.82391
1014309_1014523_Bsu_+	1014309	1014523	+	0.0810811	0.0810811	22.6667	FALSE	-1.82391
1014314_1014522_Bsu_+	1014314	1014522	+	0.0810811	0.0410959	22.6667	FALSE	-1.82391
101431_101697_Bsu_+	101431	101697	+	0.0454545	0	30	FALSE	-1.82391
1014384_1014625_Bsu_+	1014384	1014625	+	0.220779	0.219487	25.3333	FALSE	-1.82391
1014389_1014179_Bsu_-	1014389	1014179	-	0.027027	0.012987	28.6667	FALSE	-0.881441
1014435_1014150_Bsu_-	1014435	1014150	-	0.162162	0.111111	32.6667	FALSE	-0.912074
1014445_1014745_Bsu_+	1014445	1014745	+	0.189189	0.181624	26.6667	FALSE	-1.82391
1014450_1014182_Bsu_-	1014450	1014182	-	0.162162	0.149944	34	FALSE	-1.82391
1014455_1014151_Bsu_-	1014455	1014151	-	0.162162	0.174775	34	FALSE	-0.628314
1014458_1014161_Bsu_-	1014458	1014161	-	0.162162	0.203308	34	FALSE	-0.874228
1014479_1014751_Bsu_+	1014479	1014751	+	0.114286	0.199346	27.3333	FALSE	-1.82391
1014491_1014730_Bsu_+	1014491	1014730	+	0.114286	0.0869565	25.3333	FALSE	-0.682804
1014524_1014222_Bsu_-	1014524	1014222	-	0.162162	0.148123	34	FALSE	-1.82391
1014541_1014789_Bsu_+	1014541	1014789	+	0.0434783	0.0434783	27.3333	FALSE	-1.82391
1014563_1014980_Bsu_+	1014563	1014980	+	0.0909091	0.0285714	27.3333	FALSE	-1.82391
1014587_1014953_Bsu_+	1014587	1014953	+	0.0540541	0	27.3333	FALSE	-1.82391
1014597_1014309_Bsu_-	1014597	1014309	-	0.105263	0	32	FALSE	-1.82391
1014606_1014925_Bsu_+	1014606	1014925	+	0.0540541	0.0540541	27.3333	FALSE	-1.82391
1014648_1015010_Bsu_+	1014648	1015010	+	0.0909091	0	27.3333	FALSE	-1.82391
1014663_1014446_Bsu_-	1014663	1014446	-	-0.0136986	0	30.6667	FALSE	-0.861845
1014694_1014385_Bsu_-	1014694	1014385	-	0.0144928	0.0144928	32	FALSE	-0.744413
1014699_1015074_Bsu_+	1014699	1015074	+	0.0909091	0.047032	26.6667	FALSE	-1.82391
1014728_1014380_Bsu_-	1014728	1014380	-	0.104478	0.104478	34	FALSE	-1.82391
1014780_1015131_Bsu_+	1014780	1015131	+	0.138462	0.261568	29.3333	FALSE	-1.82391
1014829_1015217_Bsu_+	1014829	1015217	+	0.211268	0.403185	29.3333	FALSE	-1.82391
1014904_1014617_Bsu_-	1014904	1014617	-	0.134328	0.11943	33.3333	FALSE	-1.82391
1014904_1014677_Bsu_-	1014904	1014677	-	0.134328	0.0606061	33.3333	FALSE	-1.82391
1014952_1014685_Bsu_-	1014952	1014685	-	0.104478	0.0588235	35.3333	FALSE	-1.82391
1014961_1014685_Bsu_-	1014961	1014685	-	0.104478	0.0571429	35.3333	FALSE	-1.82391
1014978_1015303_Bsu_+	1014978	1015303	+	0.211268	0.332018	29.3333	FALSE	-1.82391
1014988_1014660_Bsu_-	1014988	1014660	-	0.134328	0.117647	38.6667	FALSE	-1.82391
1014988_1014709_Bsu_-	1014988	1014709	-	0.0588235	0.0294118	38.6667	FALSE	-1.82391
1015004_1015373_Bsu_+	1015004	1015373	+	0.211268	0.297582	32	FALSE	-1.82391
1015016_1015373_Bsu_+	1015016	1015373	+	0.2	0.262338	32	FALSE	-1.82391
1015021_1014665_Bsu_-	1015021	1014665	-	0.134328	0.199173	39.3333	FALSE	-1.82391
1015068_1015342_Bsu_+	1015068	1015342	+	0.105263	0.0789474	26	FALSE	-1.82391
1015130_1015434_Bsu_+	1015130	1015434	+	0.0169492	0	36	FALSE	-1.82391
1015138_1015477_Bsu_+	1015138	1015477	+	0.0169492	0	36	FALSE	-1.82391
1015213_1015371_Bsu_+	1015213	1015371	+	-0.157895	0	32	FALSE	-0.901934
1015301_1015554_Bsu_+	1015301	1015554	+	0.0344828	0.0175439	34	FALSE	-1.82391
1015331_1015634_Bsu_+	1015331	1015634	+	0.0344828	0	36	FALSE	-1.82391
1015364_1015657_Bsu_+	1015364	1015657	+	0.0169492	0	36	FALSE	-1.82391
1015385_1015676_Bsu_+	1015385	1015676	+	0.0169492	0	36	FALSE	-1.82391
1015439_1015676_Bsu_+	1015439	1015676	+	0	0	36	FALSE	-0.730173
1015458_1015834_Bsu_+	1015458	1015834	+	0	0	36	FALSE	-1.82391
1015463_1015197_Bsu_-	1015463	1015197	-	0.192982	0.25716	33.3333	FALSE	-1.82391
1015468_1015118_Bsu_-	1015468	1015118	-	0.192982	0.313905	36	FALSE	-1.82391
1015478_1015276_Bsu_-	1015478	1015276	-	0.114754	0.085359	29.3333	FALSE	-1.82391
1015510_1015865_Bsu_+	1015510	1015865	+	-0.0285714	0	28.6667	FALSE	-1.82391
1015515_1015847_Bsu_+	1015515	1015847	+	-0.0422535	0	27.3333	FALSE	-1.82391
1015516_1015194_Bsu_-	1015516	1015194	-	0.192982	0.279492	33.3333	FALSE	-0.795925
1015520_1015257_Bsu_-	1015520	1015257	-	0.114754	0.136206	30	FALSE	-1.02933
1015605_1015855_Bsu_+	1015605	1015855	+	-0.0285714	0	26	FALSE	-1.82391
1015605_1015901_Bsu_+	1015605	1015901	+	-0.0285714	0	27.3333	FALSE	-1.82391
1015607_1015891_Bsu_+	1015607	1015891	+	-0.0285714	0	27.3333	FALSE	-1.82391
1015615_1015284_Bsu_-	1015615	1015284	-	0.133333	0.236351	32.6667	FALSE	-1.82391
1015615_1015368_Bsu_-	1015615	1015368	-	0.133333	0.114754	32.6667	FALSE	-1.82391
1015623_1015332_Bsu_-	1015623	1015332	-	0.133333	0.201224	32.6667	FALSE	-1.82391
1015645_1015929_Bsu_+	1015645	1015929	+	-0.0140845	0	29.3333	FALSE	-1.82391
1015645_1016014_Bsu_+	1015645	1016014	+	0.206349	0.149206	32.6667	FALSE	-1.82391
1015665_1015356_Bsu_-	1015665	1015356	-	0.228571	0.389602	32.6667	FALSE	-1.82391
1015682_1016060_Bsu_+	1015682	1016060	+	0.206349	0.223784	32.6667	FALSE	-1.82391
1015770_1016141_Bsu_+	1015770	1016141	+	0.206349	0.316136	32.6667	FALSE	-1.82391
1015797_1016126_Bsu_+	1015797	1016126	+	0.206349	0.174627	32.6667	FALSE	-1.82391
1015807_1016085_Bsu_+	1015807	1016085	+	0.206349	0.212821	32.6667	FALSE	-1.82391
1015817_1016067_Bsu_+	1015817	1016067	+	0.206349	0.311065	32.6667	FALSE	-1.82391
1015843_1015658_Bsu_-	1015843	1015658	-	0.15942	0.0571429	31.3333	FALSE	-1.82391
1015851_1016165_Bsu_+	1015851	1016165	+	0.206349	0.206365	32	FALSE	-1.82391
1015853_1015631_Bsu_-	1015853	1015631	-	0.314286	0.263866	32	TRUE	0.657671
1015902_1015620_Bsu_-	1015902	1015620	-	0.323529	0.367503	32	TRUE	0.938023
1015907_1015668_Bsu_-	1015907	1015668	-	0.176471	0.131029	30	FALSE	-1.82391
101590_101890_Bsu_+	101590	101890	+	0.0454545	0.0384615	31.3333	FALSE	-1.82391
1015920_1016196_Bsu_+	1015920	1016196	+	0.0769231	0.0606061	24.6667	FALSE	-1.82391
1015985_1016227_Bsu_+	1015985	1016227	+	-0.0447761	0	26	FALSE	-1.82391
1016028_1016351_Bsu_+	1016028	1016351	+	0.0140845	0	27.3333	FALSE	-1.82391
1016031_1015656_Bsu_-	1016031	1015656	-	0.176471	0.263866	31.3333	FALSE	-0.571115
1016059_1016346_Bsu_+	1016059	1016346	+	-0.0140845	0	27.3333	FALSE	-0.942309
1016068_1016379_Bsu_+	1016068	1016379	+	0.0140845	0	27.3333	FALSE	-1.82391
1016076_1016340_Bsu_+	1016076	1016340	+	-0.0285714	0	27.3333	FALSE	-1.82391
1016086_1015717_Bsu_-	1016086	1015717	-	0.176471	0.165578	35.3333	FALSE	-1.82391
1016178_1015883_Bsu_-	1016178	1015883	-	0.134328	0.180147	36	FALSE	-1.82391
1016190_1015919_Bsu_-	1016190	1015919	-	0.212121	0.345133	36	FALSE	-1.82391
1016197_1015888_Bsu_-	1016197	1015888	-	0.242424	0.345585	36	FALSE	-0.316353
1016207_1016458_Bsu_+	1016207	1016458	+	-0.0447761	0	27.3333	FALSE	-1.82391
1016216_1016499_Bsu_+	1016216	1016499	+	-0.0704225	0	28	FALSE	-1.82391
101622_101925_Bsu_+	101622	101925	+	0.0454545	0	30.6667	FALSE	-1.82391
101625_101452_Bsu_-	101625	101452	-	0.130435	0.130435	42	FALSE	-1.82391
1016266_1016022_Bsu_-	1016266	1016022	-	0.272727	0.435148	35.3333	TRUE	0.0479783
1016312_1016554_Bsu_+	1016312	1016554	+	-0.0606061	0	28	FALSE	-1.82391
1016359_1016069_Bsu_-	1016359	1016069	-	0.242424	0.465329	39.3333	FALSE	-0.180211
1016450_1016693_Bsu_+	1016450	1016693	+	-0.047619	0	26.6667	FALSE	-1.82391
1016459_1016175_Bsu_-	1016459	1016175	-	0.246377	0.386782	38	FALSE	-1.82391
1016521_1016271_Bsu_-	1016521	1016271	-	0.25	0.517834	29.3333	FALSE	-1.82391
1016536_1016891_Bsu_+	1016536	1016891	+	-0.0163934	0	28.6667	FALSE	-1.82391
1016584_1016911_Bsu_+	1016584	1016911	+	-0.0163934	0	28.6667	FALSE	-1.82391
1016589_1016331_Bsu_-	1016589	1016331	-	0.242424	0.437044	32	FALSE	-1.82391
1016590_1016891_Bsu_+	1016590	1016891	+	-0.0163934	0	28.6667	FALSE	-1.82391
1016611_1016905_Bsu_+	1016611	1016905	+	-0.0163934	0	28.6667	FALSE	-1.82391
1016616_1016904_Bsu_+	1016616	1016904	+	-0.0163934	0	28.6667	FALSE	-1.82391
101661_101437_Bsu_-	101661	101437	-	0.265306	0.179171	42	TRUE	0.625391
1016622_1016412_Bsu_-	1016622	1016412	-	0.169231	0.26014	36	FALSE	-1.82391
1016629_1016918_Bsu_+	1016629	1016918	+	-0.0163934	0	28.6667	FALSE	-1.82391
1016678_1016331_Bsu_-	1016678	1016331	-	0.272727	0.585498	36	FALSE	-0.0421984
1016721_1016434_Bsu_-	1016721	1016434	-	0.292308	0.513857	36	FALSE	-0.333875
1016721_1016501_Bsu_-	1016721	1016501	-	0.292308	0.375396	36	FALSE	-0.864067
1016893_1016630_Bsu_-	1016893	1016630	-	0.206897	0.483305	36	FALSE	-1.82391
1016900_1016630_Bsu_-	1016900	1016630	-	0.206897	0.500973	36	FALSE	-1.82391
1016914_1016580_Bsu_-	1016914	1016580	-	0.238095	0.607555	36	FALSE	-0.17387
1016987_1016683_Bsu_-	1016987	1016683	-	0.345455	0.8853	36	FALSE	-0.226337
1017070_1016804_Bsu_-	1017070	1016804	-	0.442623	1.00074	32.6667	TRUE	1.00044
1017172_1017333_Bsu_+	1017172	1017333	+	-0.0136986	0	36.6667	FALSE	-1.82391
1017206_1017468_Bsu_+	1017206	1017468	+	0.0285714	0	38	FALSE	-1.82391
1017231_1017548_Bsu_+	1017231	1017548	+	0.0285714	0	38	FALSE	-1.82391
1017232_1017507_Bsu_+	1017232	1017507	+	0.0285714	0	38	FALSE	-0.465141
101724_101500_Bsu_-	101724	101500	-	0.192982	0.169935	41.3333	FALSE	-1.82391
1017280_1017583_Bsu_+	1017280	1017583	+	0.147059	0.101449	38	FALSE	-0.713673
1017310_1017686_Bsu_+	1017310	1017686	+	0.258065	0.307143	38	FALSE	-1.82391
1017312_1017543_Bsu_+	1017312	1017543	+	0.0277778	0	38	FALSE	-1.82391
101733_102082_Bsu_+	101733	102082	+	-0.0847458	0	30	FALSE	-1.82391
1017362_1017675_Bsu_+	1017362	1017675	+	0.258065	0.319005	38	FALSE	-1.82391
1017363_1017134_Bsu_-	1017363	1017134	-	0.123288	0.107454	18.6667	FALSE	-0.890195
1017398_1017615_Bsu_+	1017398	1017615	+	0.147059	0.030303	35.3333	FALSE	-0.747902
1017412_1017814_Bsu_+	1017412	1017814	+	0.258065	0.589962	37.3333	FALSE	-0.0725957
1017453_1017768_Bsu_+	1017453	1017768	+	0.258065	0.542662	37.3333	FALSE	-0.269139
1017469_1017184_Bsu_-	1017469	1017184	-	0.123288	0.19581	20	FALSE	-1.82391
1017483_1017182_Bsu_-	1017483	1017182	-	0.123288	0.166917	20	FALSE	-1.82391
1017490_1017281_Bsu_-	1017490	1017281	-	0.0857143	0.0694118	20	FALSE	-1.82391
1017501_1017742_Bsu_+	1017501	1017742	+	0.258065	0.382929	37.3333	FALSE	-0.525118
1017501_1017807_Bsu_+	1017501	1017807	+	0.258065	0.481521	37.3333	FALSE	-1.82391
1017508_1017220_Bsu_-	1017508	1017220	-	0.0985915	0.0555556	20	FALSE	-0.5095
1017511_1017132_Bsu_-	1017511	1017132	-	0.123288	0.233207	20	FALSE	-1.82391
1017511_1017313_Bsu_-	1017511	1017313	-	0.0985915	0.0985915	20	FALSE	-1.82391
1017539_1017814_Bsu_+	1017539	1017814	+	0.212121	0.356061	37.3333	FALSE	-0.367452
1017549_1017224_Bsu_-	1017549	1017224	-	0.104478	0.0994134	20	FALSE	-0.737049
1017579_1017929_Bsu_+	1017579	1017929	+	0.126761	0.274517	44.6667	FALSE	-1.82391
1017581_1017806_Bsu_+	1017581	1017806	+	0.126761	0.0896321	37.3333	FALSE	-1.82391
1017611_1017853_Bsu_+	1017611	1017853	+	0.111111	0.140523	38.6667	FALSE	-0.54757
1017619_1017965_Bsu_+	1017619	1017965	+	0.121212	0.25683	44.6667	FALSE	-0.752701
1017629_1017313_Bsu_-	1017629	1017313	-	0.104478	0.128681	22	FALSE	-1.82391
1017644_1017899_Bsu_+	1017644	1017899	+	0.121212	0.122661	40	FALSE	-1.82391
1017649_1017929_Bsu_+	1017649	1017929	+	0.121212	0.122246	44.6667	FALSE	-1.82391
1017664_1017419_Bsu_-	1017664	1017419	-	-0.0149254	0	24	FALSE	-1.82391
101766_101988_Bsu_+	101766	101988	+	-0.0847458	0	28	FALSE	-0.783793
1017685_1017929_Bsu_+	1017685	1017929	+	0.121212	0.0909091	44.6667	FALSE	-1.82391
1017699_1017992_Bsu_+	1017699	1017992	+	0.121212	0.153496	44.6667	FALSE	-1.82391
1017701_1017929_Bsu_+	1017701	1017929	+	0.121212	0.139143	44.6667	FALSE	-0.751523
1017711_1017333_Bsu_-	1017711	1017333	-	0.104478	0.128003	24	FALSE	-1.82391
1017743_1018129_Bsu_+	1017743	1018129	+	0.0689655	0.0461538	44.6667	FALSE	-1.82391
1017761_1017418_Bsu_-	1017761	1017418	-	-0.0144928	0	24	FALSE	-1.82391
1017770_1017580_Bsu_-	1017770	1017580	-	-0.0144928	0	24	FALSE	-1.82391
1017819_1017583_Bsu_-	1017819	1017583	-	0.0149254	0	24	FALSE	-1.82391
1017874_1018158_Bsu_+	1017874	1018158	+	0.104478	0	39.3333	FALSE	-1.82391
1017930_1017569_Bsu_-	1017930	1017569	-	0.0149254	0	24	FALSE	-1.82391
1017930_1017700_Bsu_-	1017930	1017700	-	-0.0175439	0	20.6667	FALSE	-1.82391
1017981_1017686_Bsu_-	1017981	1017686	-	0.0322581	0.0149254	20.6667	FALSE	-0.805024
1018030_1018362_Bsu_+	1018030	1018362	+	0.125	0.159238	40	FALSE	-1.82391
1018058_1017661_Bsu_-	1018058	1017661	-	0.166667	0.221449	21.3333	FALSE	-1.82391
1018099_1018481_Bsu_+	1018099	1018481	+	0.101449	0.0704225	40	FALSE	-1.82391
1018108_1018538_Bsu_+	1018108	1018538	+	0.101449	0.0999945	40	FALSE	-1.82391
1018109_1017891_Bsu_-	1018109	1017891	-	0.166667	0.177143	17.3333	FALSE	-1.82391
1018120_1018481_Bsu_+	1018120	1018481	+	0.101449	0.166319	40	FALSE	-1.82391
1018120_1018488_Bsu_+	1018120	1018488	+	0.101449	0.166319	40	FALSE	-1.82391
101814_102062_Bsu_+	101814	102062	+	-0.0847458	0	28	FALSE	-1.82391
1018273_1018545_Bsu_+	1018273	1018545	+	0.0540541	0.027027	37.3333	FALSE	-1.82391
1018284_1018481_Bsu_+	1018284	1018481	+	0.0410959	0.0410959	37.3333	FALSE	-1.82391
1018284_1018559_Bsu_+	1018284	1018559	+	0.0410959	0.0410959	37.3333	FALSE	-1.82391
101829_102221_Bsu_+	101829	102221	+	0.0545455	0	35.3333	FALSE	-1.82391
1018412_1018114_Bsu_-	1018412	1018114	-	0.130435	0	20.6667	FALSE	-1.82391
101846_102072_Bsu_+	101846	102072	+	-0.153846	0	28.6667	FALSE	-1.82391
1018472_1018702_Bsu_+	1018472	1018702	+	0.142857	0	39.3333	FALSE	-0.725843
1018640_1018852_Bsu_+	1018640	1018852	+	0.384615	0.584455	36.6667	TRUE	0.240235
1018695_1018386_Bsu_-	1018695	1018386	-	0.16	0.218888	35.3333	FALSE	-1.82391
1018698_1018473_Bsu_-	1018698	1018473	-	0.155556	0.0612245	35.3333	FALSE	-0.79712
1018790_1019017_Bsu_+	1018790	1019017	+	0.1	0.1	37.3333	FALSE	-1.82391
101881_101526_Bsu_-	101881	101526	-	0.192982	0.435561	42	FALSE	-0.17387
1018973_1018694_Bsu_-	1018973	1018694	-	0.0625	0.0625	46	FALSE	-1.82391
1018977_1018694_Bsu_-	1018977	1018694	-	0.0909091	0.0909091	46	FALSE	-1.82391
1019100_1019415_Bsu_+	1019100	1019415	+	0.283019	0.306669	29.3333	FALSE	-1.82391
1019100_1019426_Bsu_+	1019100	1019426	+	0.283019	0.306669	29.3333	FALSE	-1.82391
1019100_1019468_Bsu_+	1019100	1019468	+	0.283019	0.357517	29.3333	FALSE	-1.82391
1019102_1019278_Bsu_+	1019102	1019278	+	0.283019	0.169811	29.3333	FALSE	-1.82391
1019102_1019500_Bsu_+	1019102	1019500	+	0.283019	0.363516	29.3333	FALSE	-1.82391
1019110_1018869_Bsu_-	1019110	1018869	-	0.307692	0.564751	46	TRUE	0.710554
1019158_1019370_Bsu_+	1019158	1019370	+	0.122807	0.158521	28.6667	FALSE	-1.82391
1019161_1019528_Bsu_+	1019161	1019528	+	0.107143	0.177073	28.6667	FALSE	-1.82391
1019165_1019512_Bsu_+	1019165	1019512	+	0.0909091	0.0714286	28.6667	FALSE	-1.82391
1019175_1019424_Bsu_+	1019175	1019424	+	0.0909091	0.0740741	27.3333	FALSE	-0.94023
1019177_1019440_Bsu_+	1019177	1019440	+	0.0909091	0.0545455	27.3333	FALSE	-1.82391
1019212_1019505_Bsu_+	1019212	1019505	+	0.0625	0.0526634	28.6667	FALSE	-1.82391
1019235_1019571_Bsu_+	1019235	1019571	+	0.118644	0.0830601	28.6667	FALSE	-1.82391
1019264_1019545_Bsu_+	1019264	1019545	+	0.118644	0.047619	28.6667	FALSE	-1.82391
1019267_1018968_Bsu_-	1019267	1018968	-	0.266667	0.333602	40.6667	FALSE	-0.451193
1019321_1019571_Bsu_+	1019321	1019571	+	0.118644	0.0491803	28.6667	FALSE	-0.681187
1019330_1019655_Bsu_+	1019330	1019655	+	0.172414	0.13224	28.6667	FALSE	-1.82391
1019340_1019070_Bsu_-	1019340	1019070	-	0.0188679	0	40.6667	FALSE	-0.585851
1019366_1019570_Bsu_+	1019366	1019570	+	0.118644	0.0846561	26.6667	FALSE	-1.82391
1019383_1019077_Bsu_-	1019383	1019077	-	0.0526316	0.0344828	40.6667	FALSE	-0.565298
1019387_1019695_Bsu_+	1019387	1019695	+	0.172414	0.23338	26.6667	FALSE	-1.82391
101938_101635_Bsu_-	101938	101635	-	0.285714	0.547502	42	FALSE	-1.82391
1019408_1019121_Bsu_-	1019408	1019121	-	0.172414	0.152542	39.3333	FALSE	-1.82391
1019496_1019765_Bsu_+	1019496	1019765	+	0.172414	0.229843	27.3333	FALSE	-1.82391
1019520_1019802_Bsu_+	1019520	1019802	+	0.133333	0.129412	27.3333	FALSE	-1.82391
1019546_1019883_Bsu_+	1019546	1019883	+	0.101449	0.0919118	28	FALSE	-1.82391
1019550_1019760_Bsu_+	1019550	1019760	+	0.101449	0.120401	27.3333	FALSE	-0.751362
1019556_1019265_Bsu_-	1019556	1019265	-	0.114754	0	36.6667	FALSE	-1.82391
1019582_1019952_Bsu_+	1019582	1019952	+	0.0882353	0.133011	29.3333	FALSE	-1.82391
1019592_1019346_Bsu_-	1019592	1019346	-	0.122807	0.122807	40.6667	FALSE	-1.82391
1019604_1019914_Bsu_+	1019604	1019914	+	0.0294118	0	28	FALSE	-1.82391
101960_102261_Bsu_+	101960	102261	+	0.0714286	0.0714286	35.3333	FALSE	-1.82391
1019617_1019807_Bsu_+	1019617	1019807	+	-0.0447761	0	25.3333	FALSE	-0.854025
1019640_1019872_Bsu_+	1019640	1019872	+	-0.0434783	0	28	FALSE	-1.82391
1019642_1019899_Bsu_+	1019642	1019899	+	0.0294118	0	28	FALSE	-1.82391
1019702_1019945_Bsu_+	1019702	1019945	+	0.0447761	0	29.3333	FALSE	-1.82391
1019707_1019410_Bsu_-	1019707	1019410	-	0.122807	0.0163934	42	FALSE	-1.82391
1019723_1019446_Bsu_-	1019723	1019446	-	0.103448	0	42	FALSE	-1.82391
101976_102321_Bsu_+	101976	102321	+	0.103448	0.0526316	34.6667	FALSE	-1.82391
1019803_1019583_Bsu_-	1019803	1019583	-	0.2	0.183099	32.6667	FALSE	-1.82391
1019828_1019497_Bsu_-	1019828	1019497	-	0.217391	0.248352	38.6667	FALSE	-1.82391
1019934_1019662_Bsu_-	1019934	1019662	-	0.217391	0.138889	33.3333	FALSE	-1.82391
101993_102277_Bsu_+	101993	102277	+	0.0877193	0	34.6667	FALSE	-1.82391
1020049_1020342_Bsu_+	1020049	1020342	+	0.103448	0	36	FALSE	-1.82391
102013_101798_Bsu_-	102013	101798	-	0.309091	0.439394	39.3333	FALSE	-1.82391
1020161_1019824_Bsu_-	1020161	1019824	-	0.176471	0.217131	33.3333	FALSE	-1.82391
102020_102280_Bsu_+	102020	102280	+	0.103448	0.0689655	34.6667	FALSE	-1.82391
1020227_1019819_Bsu_-	1020227	1019819	-	0.176471	0.206879	33.3333	FALSE	-1.82391
1020261_1019925_Bsu_-	1020261	1019925	-	0.176471	0.187719	33.3333	FALSE	-1.82391
1020280_1019925_Bsu_-	1020280	1019925	-	0.176471	0.324274	33.3333	FALSE	-1.82391
1020288_1019937_Bsu_-	1020288	1019937	-	0.176471	0.343791	33.3333	FALSE	-1.82391
1020345_1020613_Bsu_+	1020345	1020613	+	0.0909091	0.0588235	32.6667	FALSE	-1.82391
1020355_1020746_Bsu_+	1020355	1020746	+	0.164179	0.162055	32.6667	FALSE	-1.82391
1020365_1020052_Bsu_-	1020365	1020052	-	0.0819672	0.0819672	31.3333	FALSE	-1.82391
1020387_1020050_Bsu_-	1020387	1020050	-	0.129032	0.124053	31.3333	FALSE	-1.82391
1020402_1020152_Bsu_-	1020402	1020152	-	0.129032	0.09375	29.3333	FALSE	-1.82391
102047_102245_Bsu_+	102047	102245	+	0.0545455	0	34.6667	FALSE	-1.82391
1020500_1020849_Bsu_+	1020500	1020849	+	0.211268	0.347245	32.6667	FALSE	-0.943084
1020510_1020152_Bsu_-	1020510	1020152	-	0.246377	0.45476	29.3333	FALSE	-1.82391
102057_101808_Bsu_-	102057	101808	-	0.309091	0.712067	40	FALSE	-0.0416325
1020604_1020951_Bsu_+	1020604	1020951	+	0.211268	0.295014	35.3333	FALSE	-1.82391
1020635_1020415_Bsu_-	1020635	1020415	-	0.0704225	0.0277778	28	FALSE	-1.82391
1020646_1020436_Bsu_-	1020646	1020436	-	0.0277778	0	27.3333	FALSE	-0.650992
102068_102291_Bsu_+	102068	102291	+	0.103448	0.123434	34	FALSE	-1.82391
1020750_1021054_Bsu_+	1020750	1021054	+	0.2	0.0899987	44.6667	FALSE	-0.159147
102075_102296_Bsu_+	102075	102296	+	0.103448	0.0689655	33.3333	FALSE	-1.82391
1020761_1020358_Bsu_-	1020761	1020358	-	0.19403	0.229457	28.6667	FALSE	-1.82391
1020799_1021035_Bsu_+	1020799	1021035	+	0.2	0.0181818	44.6667	FALSE	-0.236452
1020835_1021114_Bsu_+	1020835	1021114	+	0.2	0.15	44.6667	FALSE	-0.717939
1020875_1020525_Bsu_-	1020875	1020525	-	0.0724638	0	28.6667	FALSE	-1.82391
1020973_1020696_Bsu_-	1020973	1020696	-	0.0909091	0.030303	26.6667	FALSE	-0.652659
1021040_1021405_Bsu_+	1021040	1021405	+	-0.047619	0	28.6667	FALSE	-1.82391
1021105_1021435_Bsu_+	1021105	1021435	+	0.0144928	0	28.6667	FALSE	-1.82391
102115_101741_Bsu_-	102115	101741	-	0.309091	1.10664	40	TRUE	1.03555
1021230_1021455_Bsu_+	1021230	1021455	+	0.0434783	0	26	FALSE	-1.82391
1021246_1021627_Bsu_+	1021246	1021627	+	0.176471	0.188895	24.6667	FALSE	-1.82391
1021281_1021514_Bsu_+	1021281	1021514	+	0.151515	0.0144928	24.6667	FALSE	-1.05405
1021297_1021609_Bsu_+	1021297	1021609	+	0.176471	0.188895	22.6667	FALSE	-0.487447
1021307_1021512_Bsu_+	1021307	1021512	+	0.151515	0.0571429	22.6667	FALSE	-0.729418
1021385_1021085_Bsu_-	1021385	1021085	-	0.22807	0.431204	34.6667	FALSE	-1.82391
1021419_1021106_Bsu_-	1021419	1021106	-	0.22807	0.458224	34	FALSE	-0.335837
1021487_1021760_Bsu_+	1021487	1021760	+	0.0144928	0.0144928	25.3333	FALSE	-0.713484
1021522_1021747_Bsu_+	1021522	1021747	+	-0.0123457	0	25.3333	FALSE	-1.82391
1021572_1021824_Bsu_+	1021572	1021824	+	-0.0487805	0	24.6667	FALSE	-1.82391
1021577_1021218_Bsu_-	1021577	1021218	-	0.212121	0.251866	35.3333	FALSE	-1.82391
1021601_1021376_Bsu_-	1021601	1021376	-	0	0	35.3333	FALSE	-1.82391
1021628_1021321_Bsu_-	1021628	1021321	-	0.101449	0.0422535	35.3333	FALSE	-1.82391
1021637_1021913_Bsu_+	1021637	1021913	+	-0.15493	0	20.6667	FALSE	-1.82391
1021657_1021340_Bsu_-	1021657	1021340	-	0.0447761	0.0285714	35.3333	FALSE	-1.82391
1021665_1021425_Bsu_-	1021665	1021425	-	0.0447761	0.04	35.3333	FALSE	-1.82391
102166_101803_Bsu_-	102166	101803	-	0.309091	0.858907	40	TRUE	0.0770806
1021688_1021960_Bsu_+	1021688	1021960	+	-0.142857	0	20	FALSE	-1.82391
1021696_1021929_Bsu_+	1021696	1021929	+	-0.188406	0	18	FALSE	-1.82391
1021699_1022077_Bsu_+	1021699	1022077	+	-0.0588235	0	29.3333	FALSE	-1.82391
1021706_1021383_Bsu_-	1021706	1021383	-	0.0810811	0.0535714	35.3333	FALSE	-1.82391
1021725_1021998_Bsu_+	1021725	1021998	+	-0.123288	0	23.3333	FALSE	-1.01551
1021750_1021970_Bsu_+	1021750	1021970	+	-0.123288	0	20	FALSE	-0.849992
1021811_1021558_Bsu_-	1021811	1021558	-	0.216216	0.344392	32	FALSE	-1.82391
1021813_1022082_Bsu_+	1021813	1022082	+	-0.0588235	0	29.3333	FALSE	-1.82391
1021815_1022124_Bsu_+	1021815	1022124	+	-0.0555556	0	29.3333	FALSE	-1.82391
1021817_1021506_Bsu_-	1021817	1021506	-	0.243243	0.47898	32	TRUE	0.221766
1021838_1022209_Bsu_+	1021838	1022209	+	0.0555556	0	30	FALSE	-1.82391
1021894_1022062_Bsu_+	1021894	1022062	+	-0.0588235	0	28	FALSE	-1.82391
1021904_1021692_Bsu_-	1021904	1021692	-	0.314286	0.444058	42	FALSE	-0.0403739
1021958_1022222_Bsu_+	1021958	1022222	+	0.121212	0.0277778	30	FALSE	-1.82391
1021961_1021692_Bsu_-	1021961	1021692	-	0.314286	0.691373	42	TRUE	0.332822
1021969_1021628_Bsu_-	1021969	1021628	-	0.314286	0.914521	42	TRUE	0.588381
1021971_1021638_Bsu_-	1021971	1021638	-	0.314286	0.925812	42	TRUE	0.711308
1021976_1022209_Bsu_+	1021976	1022209	+	0.0555556	0.0555556	30	FALSE	-1.82391
1021996_1021706_Bsu_-	1021996	1021706	-	0.314286	0.583074	42	FALSE	-0.0635507
1022063_1021859_Bsu_-	1022063	1021859	-	0.183099	0.342519	30	FALSE	-1.82391
1022068_1022255_Bsu_+	1022068	1022255	+	0.121212	0.121212	31.3333	FALSE	-1.82391
1022125_1021839_Bsu_-	1022125	1021839	-	0.222222	0.319561	31.3333	FALSE	-0.688281
1022160_1022439_Bsu_+	1022160	1022439	+	-0.0410959	0	23.3333	FALSE	-1.82391
1022167_1022449_Bsu_+	1022167	1022449	+	-0.0410959	0	21.3333	FALSE	-0.875203
1022184_1022385_Bsu_+	1022184	1022385	+	-0.0684932	0	16.6667	FALSE	-1.82391
1022192_1021987_Bsu_-	1022192	1021987	-	0.0555556	0.0945166	26.6667	FALSE	-1.82391
1022200_1021905_Bsu_-	1022200	1021905	-	0.176471	0.2	30	FALSE	-1.82391
1022268_1022000_Bsu_-	1022268	1022000	-	0.0625	0.047619	30.6667	FALSE	-1.82391
1022282_1021952_Bsu_-	1022282	1021952	-	0.147059	0.129167	31.3333	FALSE	-1.82391
1022403_1022214_Bsu_-	1022403	1022214	-	0.25641	0.25641	38.6667	FALSE	-0.153224
1022450_1022119_Bsu_-	1022450	1022119	-	0.324675	0.675423	38.6667	TRUE	0.0731618
102251_102000_Bsu_-	102251	102000	-	0.0769231	0.0588235	33.3333	FALSE	-1.82391
102251_102505_Bsu_+	102251	102505	+	-0.0163934	0	26.6667	FALSE	-1.82391
1022532_1022734_Bsu_+	1022532	1022734	+	0.233333	0.166667	27.3333	FALSE	-1.82391
1022533_1022277_Bsu_-	1022533	1022277	-	0.324675	0.69007	33.3333	FALSE	-0.41112
1022550_1022789_Bsu_+	1022550	1022789	+	0.245902	0.299107	28	FALSE	-0.458483
1022550_1022846_Bsu_+	1022550	1022846	+	0.245902	0.331365	32.6667	FALSE	-1.82391
102257_102639_Bsu_+	102257	102639	+	0.0149254	0	26.6667	FALSE	-1.82391
1022609_1022228_Bsu_-	1022609	1022228	-	0.324675	0.968558	38	TRUE	0.792203
1022618_1022335_Bsu_-	1022618	1022335	-	0.277778	0.455597	33.3333	TRUE	0.17849
102261_102040_Bsu_-	102261	102040	-	0.0689655	0	33.3333	FALSE	-1.82391
1022626_1022891_Bsu_+	1022626	1022891	+	0.193548	0.147541	32.6667	FALSE	-1.82391
102262_101957_Bsu_-	102262	101957	-	0.234043	0.229951	36.6667	FALSE	-1.82391
1022670_1022287_Bsu_-	1022670	1022287	-	0.324675	0.757939	33.3333	TRUE	0.0132162
1022673_1022981_Bsu_+	1022673	1022981	+	0	0	32.6667	FALSE	-1.82391
1022716_1022394_Bsu_-	1022716	1022394	-	0.194805	0.281802	36	FALSE	-0.56709
1022725_1022455_Bsu_-	1022725	1022455	-	0.173333	0.134085	36	FALSE	-1.82391
1022740_1023071_Bsu_+	1022740	1023071	+	0	0	28	FALSE	-1.82391
1022740_1023113_Bsu_+	1022740	1023113	+	0	0	28	FALSE	-1.82391
1022748_1022455_Bsu_-	1022748	1022455	-	0.173333	0.0526316	36	FALSE	-1.82391
1022768_1022580_Bsu_-	1022768	1022580	-	-0.125	0	34	FALSE	-1.82391
1022769_1023038_Bsu_+	1022769	1023038	+	-0.025	0	26.6667	FALSE	-1.82391
1022790_1022556_Bsu_-	1022790	1022556	-	-0.0666667	0	35.3333	FALSE	-1.82391
1022827_1022648_Bsu_-	1022827	1022648	-	0.0333333	0.0322581	32	FALSE	-1.82391
1022869_1022619_Bsu_-	1022869	1022619	-	0.117647	0.0985915	33.3333	FALSE	-1.82391
1022874_1023064_Bsu_+	1022874	1023064	+	0	0	22	FALSE	-1.82391
1022879_1022622_Bsu_-	1022879	1022622	-	0.117647	0.129842	33.3333	FALSE	-1.82391
102294_101977_Bsu_-	102294	101977	-	0.208333	0.142544	36.6667	FALSE	-0.189014
1022972_1022627_Bsu_-	1022972	1022627	-	0.205882	0.328404	33.3333	FALSE	-1.82391
1022998_1022737_Bsu_-	1022998	1022737	-	0.205882	0.343399	27.3333	FALSE	-1.82391
1023060_1022862_Bsu_-	1023060	1022862	-	0.129412	0.060241	26.6667	FALSE	-1.82391
1023065_1022857_Bsu_-	1023065	1022857	-	0.129412	0.127839	26.6667	FALSE	-0.791443
102316_102623_Bsu_+	102316	102623	+	-0.0606061	0	26.6667	FALSE	-1.82391
1023384_1023663_Bsu_+	1023384	1023663	+	-0.097561	0	33.3333	FALSE	-0.841806
1023476_1023719_Bsu_+	1023476	1023719	+	-0.097561	0	38.6667	FALSE	-1.82391
1023511_1023824_Bsu_+	1023511	1023824	+	-0.108108	0	38.6667	FALSE	-1.82391
1023531_1023247_Bsu_-	1023531	1023247	-	0.54717	1.14113	45.3333	TRUE	1.02994
1023554_1023272_Bsu_-	1023554	1023272	-	0.54717	1.12679	41.3333	TRUE	1.0452
1023569_1023824_Bsu_+	1023569	1023824	+	-0.135135	0	38	FALSE	-1.82391
1023589_1023280_Bsu_-	1023589	1023280	-	0.54717	1.32314	41.3333	TRUE	0.900376
1023622_1023789_Bsu_+	1023622	1023789	+	-0.181818	0	38	FALSE	-1.82391
1023622_1023824_Bsu_+	1023622	1023824	+	-0.135135	0	38	FALSE	-1.82391
1023688_1023373_Bsu_-	1023688	1023373	-	0.289474	0.683756	27.3333	TRUE	0.520821
1023725_1023496_Bsu_-	1023725	1023496	-	0.257143	0.446332	20	FALSE	-1.82391
1023815_1023575_Bsu_-	1023815	1023575	-	0.333333	0.499597	20	FALSE	-0.119761
1023815_1024080_Bsu_+	1023815	1024080	+	0.0169492	0.0169492	36.6667	FALSE	-0.751162
1023825_1023569_Bsu_-	1023825	1023569	-	0.333333	0.592278	20	FALSE	-0.324745
1023835_1023580_Bsu_-	1023835	1023580	-	0.333333	0.646168	20	FALSE	-0.354632
1023848_1024180_Bsu_+	1023848	1024180	+	0.0882353	0	34	FALSE	-1.82391
102386_102074_Bsu_-	102386	102074	-	0.0689655	0.0689655	39.3333	FALSE	-1.82391
1023911_1023711_Bsu_-	1023911	1023711	-	0.027027	0.0133333	27.3333	FALSE	-1.82391
1023932_1024277_Bsu_+	1023932	1024277	+	0.0909091	0.0891196	36	FALSE	-0.642917
1024015_1024224_Bsu_+	1024015	1024224	+	0.0909091	0.0285714	34	FALSE	-0.555724
1024030_1023849_Bsu_-	1024030	1023849	-	0.15493	0.138889	27.3333	FALSE	-1.82391
1024036_1024346_Bsu_+	1024036	1024346	+	0.0746269	0.0755314	36	FALSE	-1.82391
1024046_1023711_Bsu_-	1024046	1023711	-	0.162162	0.245302	30	FALSE	-1.82391
1024076_1023789_Bsu_-	1024076	1023789	-	0.168831	0.311823	28.6667	FALSE	-1.82391
1024123_1023926_Bsu_-	1024123	1023926	-	0.113924	0.05	21.3333	FALSE	-1.82391
1024210_1024627_Bsu_+	1024210	1024627	+	0.0649351	0.0126582	32	FALSE	-1.82391
1024229_1024500_Bsu_+	1024229	1024500	+	0.0649351	0.0379747	29.3333	FALSE	-1.82391
1024239_1023861_Bsu_-	1024239	1023861	-	0.168831	0.270236	26.6667	FALSE	-1.82391
1024249_1024497_Bsu_+	1024249	1024497	+	0.0649351	0	29.3333	FALSE	-1.82391
1024298_1024021_Bsu_-	1024298	1024021	-	0.166667	0.166667	24	FALSE	-1.82391
1024298_1024606_Bsu_+	1024298	1024606	+	0.0649351	0.012987	32	FALSE	-1.82391
1024299_1024589_Bsu_+	1024299	1024589	+	0.0649351	0.0263158	32	FALSE	-1.82391
1024336_1024681_Bsu_+	1024336	1024681	+	0.04	0.038961	34.6667	FALSE	-1.82391
1024338_1024026_Bsu_-	1024338	1024026	-	0.236842	0.250965	24	FALSE	-1.82391
1024352_1023994_Bsu_-	1024352	1023994	-	0.236842	0.403389	24	FALSE	-1.82391
1024393_1024067_Bsu_-	1024393	1024067	-	0.236842	0.492683	23.3333	FALSE	-1.82391
1024410_1024712_Bsu_+	1024410	1024712	+	-0.0540541	0	36	FALSE	-1.82391
1024467_1024172_Bsu_-	1024467	1024172	-	0.236842	0.168205	23.3333	FALSE	-1.82391
1024470_1024180_Bsu_-	1024470	1024180	-	0.236842	0.2079	23.3333	FALSE	-1.82391
1024570_1024272_Bsu_-	1024570	1024272	-	0.135135	0.0944144	23.3333	FALSE	-1.82391
1024613_1024289_Bsu_-	1024613	1024289	-	0.146667	0.242937	23.3333	FALSE	-1.82391
1024628_1024307_Bsu_-	1024628	1024307	-	0.146667	0.201441	22	FALSE	-1.82391
1024704_1024376_Bsu_-	1024704	1024376	-	0.146667	0.356308	22	FALSE	-1.82391
1024753_1025032_Bsu_+	1024753	1025032	+	-0.0886076	0	31.3333	FALSE	-1.82391
1024766_1025031_Bsu_+	1024766	1025031	+	-0.0886076	0	30.6667	FALSE	-1.82391
1024776_1024461_Bsu_-	1024776	1024461	-	0.137931	0.332249	26.6667	FALSE	-1.82391
102478_102835_Bsu_+	102478	102835	+	0.107692	0.0476434	32	FALSE	-1.82391
1024835_1025000_Bsu_+	1024835	1025000	+	-0.2	0	26.6667	FALSE	-1.82391
1024868_1024530_Bsu_-	1024868	1024530	-	0.153846	0.307085	40	FALSE	-1.82391
102488_102272_Bsu_-	102488	102272	-	0.230769	0.33482	42	FALSE	-0.413244
1024969_1024657_Bsu_-	1024969	1024657	-	0.294118	0.549324	40	FALSE	-1.82391
1025003_1025211_Bsu_+	1025003	1025211	+	-0.166667	0	30.6667	FALSE	-1.82391
1025023_1025265_Bsu_+	1025023	1025265	+	-0.205128	0	32	FALSE	-1.82391
1025075_1024812_Bsu_-	1025075	1024812	-	0.277108	0.504103	30	FALSE	-1.82391
1025094_1024765_Bsu_-	1025094	1024765	-	0.294118	0.782986	34	FALSE	-1.82391
1025119_1025471_Bsu_+	1025119	1025471	+	0.0555556	0	36	FALSE	-1.82391
1025166_1024883_Bsu_-	1025166	1024883	-	0.222222	0.576755	24.6667	FALSE	-1.82391
1025174_1024883_Bsu_-	1025174	1024883	-	0.260274	0.567936	24.6667	FALSE	-1.82391
1025182_1024885_Bsu_-	1025182	1024885	-	0.277778	0.579915	24.6667	FALSE	-1.82391
1025192_1025384_Bsu_+	1025192	1025384	+	0.0555556	0.0136986	32.6667	FALSE	-1.82391
1025195_1025444_Bsu_+	1025195	1025444	+	0.0555556	0.0136986	34	FALSE	-1.82391
1025246_1025552_Bsu_+	1025246	1025552	+	0.0149254	0	40	FALSE	-1.82391
1025254_1025009_Bsu_-	1025254	1025009	-	0.351351	0.500903	24.6667	FALSE	-1.82391
1025256_1025608_Bsu_+	1025256	1025608	+	0.0277778	0	40	FALSE	-1.82391
1025258_1025531_Bsu_+	1025258	1025531	+	-0.0724638	0	38	FALSE	-1.82391
102527_102239_Bsu_-	102527	102239	-	0.230769	0.419535	42.6667	FALSE	-1.82391
1025303_1025085_Bsu_-	1025303	1025085	-	0.295775	0.332219	22.6667	FALSE	-0.689337
1025331_1025024_Bsu_-	1025331	1025024	-	0.351351	0.815654	24.6667	FALSE	-0.0846473
1025341_1024943_Bsu_-	1025341	1024943	-	0.351351	0.846057	24.6667	FALSE	-1.82391
1025343_1025179_Bsu_-	1025343	1025179	-	0.0684932	0	20.6667	FALSE	-1.82391
1025376_1025712_Bsu_+	1025376	1025712	+	0.131579	0.116883	40	FALSE	-1.82391
1025381_1025191_Bsu_-	1025381	1025191	-	0.0666667	0.0666667	22.6667	FALSE	-1.82391
102543_102854_Bsu_+	102543	102854	+	0.09375	0.0606061	32	FALSE	-1.82391
1025442_1025711_Bsu_+	1025442	1025711	+	0.131579	0.0970646	35.3333	FALSE	-1.82391
1025460_1025157_Bsu_-	1025460	1025157	-	0.223881	0.446103	22.6667	FALSE	-1.82391
1025471_1025228_Bsu_-	1025471	1025228	-	0.283582	0.455011	22.6667	FALSE	-1.82391
1025472_1025145_Bsu_-	1025472	1025145	-	0.283582	0.508693	22.6667	FALSE	-1.82391
1025485_1025766_Bsu_+	1025485	1025766	+	0.147059	0.182511	36.6667	FALSE	-1.82391
1025505_1025307_Bsu_-	1025505	1025307	-	0.283582	0.176471	21.3333	FALSE	-1.82391
1025532_1025255_Bsu_-	1025532	1025255	-	0.283582	0.51684	21.3333	FALSE	-1.82391
1025542_1025255_Bsu_-	1025542	1025255	-	0.283582	0.457713	21.3333	FALSE	-0.722183
1025567_1025223_Bsu_-	1025567	1025223	-	0.283582	0.605468	22.6667	FALSE	-1.82391
1025576_1025247_Bsu_-	1025576	1025247	-	0.283582	0.576039	22.6667	FALSE	-1.82391
1025607_1025236_Bsu_-	1025607	1025236	-	0.283582	0.575291	23.3333	FALSE	-0.751362
1025629_1025821_Bsu_+	1025629	1025821	+	0.0909091	0	41.3333	FALSE	-1.82391
102562_102348_Bsu_-	102562	102348	-	0.285714	0.395225	42	FALSE	-0.682074
1025634_1025453_Bsu_-	1025634	1025453	-	0.0277778	0	23.3333	FALSE	-1.82391
1025696_1025964_Bsu_+	1025696	1025964	+	0.09375	0.047619	39.3333	FALSE	-1.82391
102570_102252_Bsu_-	102570	102252	-	0.285714	0.53781	42.6667	FALSE	-1.82391
1025713_1025967_Bsu_+	1025713	1025967	+	0.09375	0.0606061	38	FALSE	-1.82391
1025719_1026049_Bsu_+	1025719	1026049	+	0.03125	0.03125	40	FALSE	-1.82391
1025729_1025436_Bsu_-	1025729	1025436	-	0.0810811	0	23.3333	FALSE	-1.82391
1025812_1026096_Bsu_+	1025812	1026096	+	0.0333333	0	43.3333	FALSE	-1.82391
1025892_1026138_Bsu_+	1025892	1026138	+	0.0508475	0	43.3333	TRUE	0.141284
1025963_1025730_Bsu_-	1025963	1025730	-	0.2	0.329032	28.6667	FALSE	-1.82391
102601_102239_Bsu_-	102601	102239	-	0.285714	0.69576	42.6667	FALSE	-1.82391
1026117_1025813_Bsu_-	1026117	1025813	-	0.272727	0.445797	28	FALSE	-1.82391
1026168_1025964_Bsu_-	1026168	1025964	-	0.0508475	0.0169492	28	FALSE	-0.734972
102617_102293_Bsu_-	102617	102293	-	0.285714	0.540811	42.6667	FALSE	-1.82391
1026245_1026542_Bsu_+	1026245	1026542	+	-0.0263158	0	30	FALSE	-1.82391
1026266_1026602_Bsu_+	1026266	1026602	+	0.0588235	0	32	FALSE	-1.82391
1026311_1026118_Bsu_-	1026311	1026118	-	0.0204082	0	24.6667	FALSE	-0.513245
1026329_1026030_Bsu_-	1026329	1026030	-	0.0588235	0.0384615	30	FALSE	-1.82391
1026351_1026020_Bsu_-	1026351	1026020	-	0.0588235	0	30	FALSE	-1.82391
1026351_1026687_Bsu_+	1026351	1026687	+	0.0724638	0.0144928	36.6667	FALSE	-1.82391
1026367_1026619_Bsu_+	1026367	1026619	+	0.0588235	0.0149254	34.6667	FALSE	-1.82391
1026382_1026119_Bsu_-	1026382	1026119	-	0.0461538	0.0461538	28	FALSE	-1.82391
1026407_1026088_Bsu_-	1026407	1026088	-	0.121212	0.103258	29.3333	FALSE	-1.82391
1026477_1026827_Bsu_+	1026477	1026827	+	0.0588235	0.0588235	38	FALSE	-1.82391
1026509_1026889_Bsu_+	1026509	1026889	+	0.0882353	0	38	FALSE	-1.82391
1026519_1026881_Bsu_+	1026519	1026881	+	0.0294118	0	38	FALSE	-1.82391
1026521_1026764_Bsu_+	1026521	1026764	+	-0.0461538	0	38	FALSE	-0.637763
1026524_1026190_Bsu_-	1026524	1026190	-	0.166667	0.322658	30.6667	FALSE	-1.82391
1026528_1026827_Bsu_+	1026528	1026827	+	-0.0461538	0	38	FALSE	-1.82391
1026532_1026763_Bsu_+	1026532	1026763	+	-0.0606061	0	38	FALSE	-1.82391
1026533_1026746_Bsu_+	1026533	1026746	+	-0.0606061	0	38	FALSE	-1.82391
1026552_1026764_Bsu_+	1026552	1026764	+	-0.0724638	0	34.6667	FALSE	-0.750212
1026571_1026801_Bsu_+	1026571	1026801	+	-0.0857143	0	31.3333	FALSE	-1.82391
1026585_1026333_Bsu_-	1026585	1026333	-	0.166667	0.189646	28.6667	FALSE	-0.752916
1026631_1026910_Bsu_+	1026631	1026910	+	0.0882353	0.0149254	28.6667	FALSE	-1.82391
1026634_1026849_Bsu_+	1026634	1026849	+	-0.0294118	0	24.6667	FALSE	-1.82391
1026639_1026948_Bsu_+	1026639	1026948	+	0.0882353	0.0724638	28.6667	FALSE	-1.82391
1026659_1026363_Bsu_-	1026659	1026363	-	0.113924	0.0415198	25.3333	FALSE	-1.82391
1026684_1026373_Bsu_-	1026684	1026373	-	0.113924	0.0995671	25.3333	FALSE	-1.82391
1026688_1027008_Bsu_+	1026688	1027008	+	0.0882353	0.0588235	29.3333	FALSE	-1.82391
1026697_1026381_Bsu_-	1026697	1026381	-	0.121212	0.203996	24.6667	FALSE	-1.82391
1026698_1026368_Bsu_-	1026698	1026368	-	0.121212	0.174607	25.3333	FALSE	-1.82391
1026703_1026957_Bsu_+	1026703	1026957	+	0.0882353	0.0567463	28.6667	FALSE	-1.82391
1026705_1026948_Bsu_+	1026705	1026948	+	0.0882353	0.0571429	28.6667	FALSE	-1.82391
1026747_1026386_Bsu_-	1026747	1026386	-	0.232877	0.436873	27.3333	FALSE	-1.82391
1026765_1026430_Bsu_-	1026765	1026430	-	0.25	0.327817	28.6667	FALSE	-1.82391
1026775_1027067_Bsu_+	1026775	1027067	+	0.0422535	0.0422535	29.3333	FALSE	-1.82391
1026794_1027038_Bsu_+	1026794	1027038	+	0.0149254	0	29.3333	FALSE	-1.82391
1026867_1027201_Bsu_+	1026867	1027201	+	0.0410959	0.0285714	30	FALSE	-1.82391
1026936_1027308_Bsu_+	1026936	1027308	+	0.0410959	0.0133333	30	FALSE	-1.82391
1026946_1026664_Bsu_-	1026946	1026664	-	0.216216	0.0434783	32.6667	FALSE	-0.799594
1026963_1027171_Bsu_+	1026963	1027171	+	0.0285714	0.0140845	30	FALSE	-1.82391
1026963_1027324_Bsu_+	1026963	1027324	+	0.0410959	0.0140845	30	FALSE	-1.82391
1027039_1027258_Bsu_+	1027039	1027258	+	0	0	28	FALSE	-1.82391
1027062_1026902_Bsu_-	1027062	1026902	-	0.0704225	0.0555556	29.3333	FALSE	-1.82391
1027088_1026755_Bsu_-	1027088	1026755	-	0.111111	0.180423	29.3333	FALSE	-1.82391
1027102_1027402_Bsu_+	1027102	1027402	+	0.0277778	0.0136986	30	FALSE	-1.82391
1027139_1026873_Bsu_-	1027139	1026873	-	0.111111	0.112676	29.3333	FALSE	-1.82391
1027150_1026873_Bsu_-	1027150	1026873	-	0.111111	0.057971	29.3333	FALSE	-1.82391
1027156_1026873_Bsu_-	1027156	1026873	-	0.111111	0.151504	29.3333	FALSE	-1.82391
1027170_1027463_Bsu_+	1027170	1027463	+	-0.0512821	0	30.6667	FALSE	-1.82391
1027170_1027585_Bsu_+	1027170	1027585	+	0.0769231	0.0915926	32	FALSE	-1.82391
1027172_1026786_Bsu_-	1027172	1026786	-	0.111111	0.121681	29.3333	FALSE	-1.82391
1027186_1027384_Bsu_+	1027186	1027384	+	-0.126761	0	30	FALSE	-1.82391
1027214_1027475_Bsu_+	1027214	1027475	+	-0.012987	0	30.6667	FALSE	-1.82391
1027221_1026992_Bsu_-	1027221	1026992	-	0.0958904	0.0404003	27.3333	FALSE	-1.82391
102725_103099_Bsu_+	102725	103099	+	-0.0333333	0	34	FALSE	-1.82391
1027291_1027000_Bsu_-	1027291	1027000	-	0.1	0.101941	26.6667	FALSE	-1.82391
1027311_1026966_Bsu_-	1027311	1026966	-	0.1	0.236913	27.3333	FALSE	-1.82391
1027315_1027620_Bsu_+	1027315	1027620	+	0.0769231	0.0915926	36	FALSE	-1.82391
1027330_1027672_Bsu_+	1027330	1027672	+	0.0769231	0.012987	36.6667	FALSE	-1.82391
102735_102473_Bsu_-	102735	102473	-	0.0909091	0.0149254	34	FALSE	-1.82391
1027372_1027633_Bsu_+	1027372	1027633	+	0.0769231	0.0663158	36	FALSE	-0.479222
1027375_1027633_Bsu_+	1027375	1027633	+	0.0769231	0.0652768	36	FALSE	-1.82391
1027382_1027090_Bsu_-	1027382	1027090	-	0.211268	0.292461	26	FALSE	-1.82391
1027403_1027126_Bsu_-	1027403	1027126	-	0.211268	0.379729	27.3333	FALSE	-1.82391
1027433_1027176_Bsu_-	1027433	1027176	-	0.211268	0.437413	27.3333	FALSE	-0.779535
1027454_1027771_Bsu_+	1027454	1027771	+	-0.0175439	0	40.6667	FALSE	-1.82391
1027468_1027201_Bsu_-	1027468	1027201	-	0.211268	0.393488	27.3333	FALSE	-1.82391
1027471_1027255_Bsu_-	1027471	1027255	-	0.2	0.20874	26	FALSE	-0.662739
1027481_1027220_Bsu_-	1027481	1027220	-	0.211268	0.372149	27.3333	FALSE	-1.82391
1027519_1027835_Bsu_+	1027519	1027835	+	-0.0175439	0	40.6667	FALSE	-1.82391
1027601_1027835_Bsu_+	1027601	1027835	+	-0.0181818	0	39.3333	FALSE	-1.82391
1027602_1027821_Bsu_+	1027602	1027821	+	-0.0181818	0	39.3333	FALSE	-1.82391
1027636_1027407_Bsu_-	1027636	1027407	-	0.151515	0.166239	24.6667	FALSE	-1.82391
1027661_1027405_Bsu_-	1027661	1027405	-	0.174603	0.171717	24.6667	FALSE	-0.762142
1027676_1027373_Bsu_-	1027676	1027373	-	0.174603	0.187642	25.3333	FALSE	-1.82391
1027734_1028028_Bsu_+	1027734	1028028	+	-0.126761	0	28.6667	FALSE	-1.82391
1027750_1027970_Bsu_+	1027750	1027970	+	-0.22807	0	27.3333	FALSE	-1.82391
1027775_1028000_Bsu_+	1027775	1028000	+	-0.169231	0	27.3333	FALSE	-0.692384
1027803_1028160_Bsu_+	1027803	1028160	+	-0.0144928	0	28.6667	FALSE	-1.82391
1027836_1027603_Bsu_-	1027836	1027603	-	0.309091	0.472727	32.6667	FALSE	-1.82391
1027913_1027654_Bsu_-	1027913	1027654	-	0.4	0.86047	39.3333	FALSE	-0.210017
1027921_1027603_Bsu_-	1027921	1027603	-	0.4	1.02074	39.3333	TRUE	0.445918
1028074_1027756_Bsu_-	1028074	1027756	-	0.366667	0.750366	38	TRUE	0.218332
1028074_1027877_Bsu_-	1028074	1027877	-	0.15493	0.123288	28	FALSE	-0.492313
1028114_1027878_Bsu_-	1028114	1027878	-	0.179487	0.257143	28	FALSE	-1.82391
1028131_1027849_Bsu_-	1028131	1027849	-	0.242424	0.404753	30	FALSE	-0.772207
1028176_1027849_Bsu_-	1028176	1027849	-	0.242424	0.505865	30	FALSE	-1.82391
1028177_1027950_Bsu_-	1028177	1027950	-	0.168831	0.248288	29.3333	FALSE	-1.82391
1028263_1028619_Bsu_+	1028263	1028619	+	0.223881	0.345545	32.6667	FALSE	-1.82391
1028264_1028607_Bsu_+	1028264	1028607	+	0.223881	0.169231	32	FALSE	-1.82391
1028313_1028515_Bsu_+	1028313	1028515	+	0	0	20	FALSE	-0.78961
1028318_1028636_Bsu_+	1028318	1028636	+	0.25	0.3875	37.3333	FALSE	-1.82391
1028319_1028602_Bsu_+	1028319	1028602	+	0.21875	0.206349	32	FALSE	-1.82391
102836_102598_Bsu_-	102836	102598	-	0.2	0.170086	36	FALSE	-1.82391
1028451_1028651_Bsu_+	1028451	1028651	+	0.3	0.442868	37.3333	FALSE	-1.82391
1028516_1028258_Bsu_-	1028516	1028258	-	0.135135	0.174038	36	FALSE	-1.82391
1028524_1028769_Bsu_+	1028524	1028769	+	0.25	0.34375	39.3333	FALSE	-1.82391
1028525_1028751_Bsu_+	1028525	1028751	+	0.230769	0.293269	39.3333	FALSE	-1.82391
1028547_1028881_Bsu_+	1028547	1028881	+	0.180328	0.247541	39.3333	FALSE	-0.581753
102858_102567_Bsu_-	102858	102567	-	0.220339	0.285965	36	FALSE	-1.82391
1028598_1028805_Bsu_+	1028598	1028805	+	0.133333	0.114754	39.3333	FALSE	-1.82391
1028607_1028298_Bsu_-	1028607	1028298	-	0.111111	0.130556	34.6667	FALSE	-1.82391
1028609_1028810_Bsu_+	1028609	1028810	+	0.133333	0.133333	39.3333	FALSE	-0.793526
1028651_1028882_Bsu_+	1028651	1028882	+	0.0461538	0	38	FALSE	-1.82391
102865_103099_Bsu_+	102865	103099	+	-0.0645161	0	28.6667	FALSE	-1.82391
102865_103140_Bsu_+	102865	103140	+	-0.0645161	0	30	FALSE	-1.82391
1028727_1029050_Bsu_+	1028727	1029050	+	0.1	0.0667205	39.3333	FALSE	-1.82391
1028739_1028420_Bsu_-	1028739	1028420	-	-0.047619	0	29.3333	FALSE	-1.82391
1028760_1028973_Bsu_+	1028760	1028973	+	0.0666667	0.0163934	38	FALSE	-1.82391
1028777_1028489_Bsu_-	1028777	1028489	-	-0.0163934	0	25.3333	FALSE	-1.82391
1028811_1028446_Bsu_-	1028811	1028446	-	0.0606061	0.0606061	25.3333	FALSE	-1.82391
1028872_1029124_Bsu_+	1028872	1029124	+	0.0175439	0	42.6667	FALSE	-1.82391
1028872_1029236_Bsu_+	1028872	1029236	+	0.258065	0.368371	42.6667	FALSE	-0.799848
1028914_1029241_Bsu_+	1028914	1029241	+	0.258065	0.284487	42.6667	FALSE	-1.82391
1028923_1029132_Bsu_+	1028923	1029132	+	0.0175439	0	42.6667	FALSE	-0.832835
1028926_1029213_Bsu_+	1028926	1029213	+	0.258065	0.185624	42.6667	FALSE	-1.82391
1028931_1029213_Bsu_+	1028931	1029213	+	0.258065	0.181818	42.6667	FALSE	-1.82391
1028939_1029205_Bsu_+	1028939	1029205	+	0.258065	0.25	42.6667	FALSE	-1.82391
1028939_1029237_Bsu_+	1028939	1029237	+	0.258065	0.25	42.6667	FALSE	-1.82391
1028948_1028675_Bsu_-	1028948	1028675	-	0.15625	0.141393	24	FALSE	-1.82391
1028952_1029241_Bsu_+	1028952	1029241	+	0.258065	0.22409	42.6667	FALSE	-1.82391
1028_1313_Bsu_+	1028	1313	+	0.16129	0.179917	26	FALSE	-1.82391
1029003_1028797_Bsu_-	1029003	1028797	-	0.0666667	0.0163934	24	FALSE	-0.699725
1029036_1029372_Bsu_+	1029036	1029372	+	0.258065	0.436551	37.3333	FALSE	-1.82391
1029054_1029404_Bsu_+	1029054	1029404	+	0.230769	0.447846	34.6667	FALSE	-1.82391
1029056_1028728_Bsu_-	1029056	1028728	-	0.2	0.159806	24	FALSE	-1.82391
1029056_1028743_Bsu_-	1029056	1028743	-	0.2	0.159806	24	FALSE	-0.778299
1029057_1028797_Bsu_-	1029057	1028797	-	0.2	0.129032	24	FALSE	-1.82391
1029061_1029458_Bsu_+	1029061	1029458	+	0.230769	0.418104	34	FALSE	-1.82391
1029067_1028761_Bsu_-	1029067	1028761	-	0.2	0.181464	24	FALSE	-1.82391
1029115_1028892_Bsu_-	1029115	1028892	-	0.166667	0.147541	22.6667	FALSE	-1.82391
102915_103092_Bsu_+	102915	103092	+	-0.0645161	0	28.6667	FALSE	-1.82391
10291_9944_Bsu_-	10291	9944	-	0.234568	0.64662	27.3333	FALSE	-1.82391
1029206_1028861_Bsu_-	1029206	1028861	-	0.2	0.246305	22.6667	FALSE	-1.82391
1029214_1029020_Bsu_-	1029214	1029020	-	-0.125	0	22	FALSE	-1.82391
1029227_1028912_Bsu_-	1029227	1028912	-	0.166667	0.125	24	FALSE	-1.82391
1029237_1029008_Bsu_-	1029237	1029008	-	-0.0153846	0	24.6667	FALSE	-1.82391
1029238_1029020_Bsu_-	1029238	1029020	-	-0.125	0	24.6667	FALSE	-1.82391
1029242_1028873_Bsu_-	1029242	1028873	-	0.2	0.279934	24.6667	FALSE	-1.82391
1029242_1028999_Bsu_-	1029242	1028999	-	-0.0153846	0	24.6667	FALSE	-1.82391
1029242_1029037_Bsu_-	1029242	1029037	-	-0.130435	0	24.6667	FALSE	-1.82391
1029262_1028922_Bsu_-	1029262	1028922	-	0.147541	0.0714286	24.6667	FALSE	-1.82391
1029273_1028934_Bsu_-	1029273	1028934	-	0.122807	0.0169492	24.6667	FALSE	-1.82391
1029273_1029629_Bsu_+	1029273	1029629	+	0.454545	0.862599	40.6667	FALSE	-0.00226283
1029308_1029604_Bsu_+	1029308	1029604	+	0.454545	0.415678	40.6667	FALSE	-1.82391
102930_102594_Bsu_-	102930	102594	-	0.220339	0.400827	36	FALSE	-1.82391
1029420_1029734_Bsu_+	1029420	1029734	+	0.454545	1.29364	40.6667	TRUE	0.976105
1029425_1029020_Bsu_-	1029425	1029020	-	0.0149254	0	30.6667	FALSE	-1.82391
1029435_1029604_Bsu_+	1029435	1029604	+	0.454545	0.413793	40.6667	TRUE	0.163372
1029451_1029169_Bsu_-	1029451	1029169	-	0.0461538	0.0149254	31.3333	FALSE	-1.82391
1029486_1029228_Bsu_-	1029486	1029228	-	0.0461538	0	31.3333	FALSE	-1.82391
102957_102757_Bsu_-	102957	102757	-	0.220339	0.265806	34.6667	FALSE	-1.82391
1029585_1029937_Bsu_+	1029585	1029937	+	0.185185	0.361579	35.3333	FALSE	-1.82391
1029585_1029953_Bsu_+	1029585	1029953	+	0.185185	0.361579	35.3333	FALSE	-1.82391
1029597_1029857_Bsu_+	1029597	1029857	+	0.185185	0.103704	35.3333	FALSE	-0.891363
1029610_1029935_Bsu_+	1029610	1029935	+	0.185185	0.168411	35.3333	FALSE	-0.832615
1029690_1029379_Bsu_-	1029690	1029379	-	-0.121212	0	30.6667	FALSE	-1.82391
1029708_1030094_Bsu_+	1029708	1030094	+	0.114754	0.09375	35.3333	FALSE	-1.82391
102974_102726_Bsu_-	102974	102726	-	0.220339	0.260235	35.3333	FALSE	-1.82391
1029762_1029379_Bsu_-	1029762	1029379	-	0	0	32	FALSE	-1.82391
1029769_1029981_Bsu_+	1029769	1029981	+	0.015873	0.015873	34	FALSE	-1.82391
1029793_1029596_Bsu_-	1029793	1029596	-	0	0	32	FALSE	-1.82391
1029885_1030211_Bsu_+	1029885	1030211	+	0.358491	0.415384	35.3333	FALSE	-1.82391
1029924_1029585_Bsu_-	1029924	1029585	-	0.0491803	0.03125	32	FALSE	-1.82391
1029934_1030271_Bsu_+	1029934	1030271	+	0.358491	0.442391	35.3333	FALSE	-1.82391
1029954_1029796_Bsu_-	1029954	1029796	-	0.147541	0.129032	27.3333	FALSE	-1.82391
1030008_1029726_Bsu_-	1030008	1029726	-	0.147541	0.232323	27.3333	FALSE	-1.82391
1030021_1029633_Bsu_-	1030021	1029633	-	0.19403	0.29094	30	FALSE	-1.82391
103002_102716_Bsu_-	103002	102716	-	0.220339	0.353154	35.3333	FALSE	-0.284283
1030085_1030286_Bsu_+	1030085	1030286	+	-0.0188679	0	26.6667	FALSE	-1.82391
1030090_1029770_Bsu_-	1030090	1029770	-	0.19403	0.298217	27.3333	FALSE	-1.82391
1030095_1029714_Bsu_-	1030095	1029714	-	0.19403	0.306286	27.3333	FALSE	-1.82391
1030158_1030528_Bsu_+	1030158	1030528	+	-0.0114943	0	20.6667	FALSE	-1.82391
1030171_1029929_Bsu_-	1030171	1029929	-	0.0322581	0	31.3333	FALSE	-1.82391
1030197_1030422_Bsu_+	1030197	1030422	+	-0.0512821	0	19.3333	FALSE	-1.82391
1030269_1030577_Bsu_+	1030269	1030577	+	-0.0114943	0	18.6667	FALSE	-1.82391
103027_102710_Bsu_-	103027	102710	-	0.220339	0.516047	35.3333	FALSE	-0.391867
1030287_1030029_Bsu_-	1030287	1030029	-	0.185185	0.204053	40.6667	FALSE	-1.82391
1030359_1030625_Bsu_+	1030359	1030625	+	-0.025	0	20	FALSE	-1.82391
1030428_1030115_Bsu_-	1030428	1030115	-	0.342857	0.772214	42.6667	FALSE	-1.82391
1030428_1030164_Bsu_-	1030428	1030164	-	0.342857	0.629357	40	FALSE	-0.257552
1030471_1030752_Bsu_+	1030471	1030752	+	-0.0555556	0	28.6667	FALSE	-1.82391
1030471_1030759_Bsu_+	1030471	1030759	+	-0.0555556	0	28.6667	FALSE	-1.82391
1030494_1030164_Bsu_-	1030494	1030164	-	0.342857	0.573785	40	TRUE	0.5808
103050_102726_Bsu_-	103050	102726	-	0.220339	0.4555	35.3333	FALSE	-1.82391
1030519_1030926_Bsu_+	1030519	1030926	+	0.0847458	0.0491803	29.3333	FALSE	-1.82391
1030545_1030812_Bsu_+	1030545	1030812	+	0	0	28.6667	FALSE	-1.82391
1030564_1030343_Bsu_-	1030564	1030343	-	0.128205	0.100689	32	FALSE	-1.82391
1030611_1030873_Bsu_+	1030611	1030873	+	0.0847458	0	28.6667	FALSE	-1.82391
1030612_1030327_Bsu_-	1030612	1030327	-	0.239437	0.267356	35.3333	FALSE	-1.82391
1030626_1030255_Bsu_-	1030626	1030255	-	0.239437	0.495389	36	FALSE	-0.352509
1030650_1030392_Bsu_-	1030650	1030392	-	0.239437	0.38169	36	FALSE	-0.688281
1030650_1031002_Bsu_+	1030650	1031002	+	0.0847458	0.015873	29.3333	FALSE	-1.82391
1030697_1030404_Bsu_-	1030697	1030404	-	0.239437	0.490548	36	FALSE	-1.82391
1030731_1030992_Bsu_+	1030731	1030992	+	0.0508475	0.0508475	29.3333	FALSE	-1.82391
1030746_1030950_Bsu_+	1030746	1030950	+	0.015873	0	27.3333	FALSE	-1.82391
1030773_1031085_Bsu_+	1030773	1031085	+	0	0	28.6667	FALSE	-0.836628
1030786_1030546_Bsu_-	1030786	1030546	-	0.28125	0.193769	32.6667	FALSE	-0.533641
1030791_1031075_Bsu_+	1030791	1031075	+	0	0	28.6667	FALSE	-1.82391
1030799_1030520_Bsu_-	1030799	1030520	-	0.28125	0.411696	32.6667	FALSE	-0.674244
1030803_1031074_Bsu_+	1030803	1031074	+	0	0	28.6667	FALSE	-1.82391
1030833_1030603_Bsu_-	1030833	1030603	-	0.1875	0.146465	31.3333	FALSE	-1.82391
1030838_1030554_Bsu_-	1030838	1030554	-	0.28125	0.22432	32.6667	FALSE	-1.82391
1030838_1030593_Bsu_-	1030838	1030593	-	0.1875	0.0858586	31.3333	FALSE	-1.82391
103083_103434_Bsu_+	103083	103434	+	-0.0689655	0	30	FALSE	-1.82391
1030877_1031136_Bsu_+	1030877	1031136	+	-0.0588235	0	28.6667	FALSE	-1.82391
1030983_1030742_Bsu_-	1030983	1030742	-	0.298246	0.273563	37.3333	FALSE	-1.82391
1030996_1030690_Bsu_-	1030996	1030690	-	0.298246	0.408444	37.3333	FALSE	-1.82391
1031057_1030688_Bsu_-	1031057	1030688	-	0.298246	0.398117	37.3333	FALSE	-1.82391
1031167_1031403_Bsu_+	1031167	1031403	+	-0.0322581	0	26.6667	FALSE	-0.552482
1031172_1030942_Bsu_-	1031172	1030942	-	0.277778	0.449963	29.3333	FALSE	-1.82391
1031188_1030891_Bsu_-	1031188	1030891	-	0.277778	0.493641	34.6667	FALSE	-1.82391
103118_102757_Bsu_-	103118	102757	-	0.220339	0.772581	35.3333	FALSE	-0.234568
1031371_1031732_Bsu_+	1031371	1031732	+	0.0169492	0	33.3333	FALSE	-1.82391
1031394_1031677_Bsu_+	1031394	1031677	+	0	0	33.3333	FALSE	-1.82391
1031396_1031642_Bsu_+	1031396	1031642	+	0	0	33.3333	FALSE	-1.82391
1031416_1031677_Bsu_+	1031416	1031677	+	0	0	32.6667	FALSE	-1.82391
1031422_1031738_Bsu_+	1031422	1031738	+	0.0169492	0	32.6667	FALSE	-1.82391
1031508_1031782_Bsu_+	1031508	1031782	+	0.0169492	0	29.3333	FALSE	-1.82391
1031524_1031794_Bsu_+	1031524	1031794	+	0.0169492	0	28	FALSE	-1.82391
1031562_1031775_Bsu_+	1031562	1031775	+	-0.0588235	0	24.6667	FALSE	-1.82391
1031567_1031823_Bsu_+	1031567	1031823	+	-0.0588235	0	24.6667	FALSE	-0.702392
1031567_1031910_Bsu_+	1031567	1031910	+	-0.0588235	0	24.6667	FALSE	-1.82391
1031625_1031951_Bsu_+	1031625	1031951	+	0.0704225	0	23.3333	FALSE	-1.82391
1031633_1031890_Bsu_+	1031633	1031890	+	-0.105263	0	22	FALSE	-0.927016
1031642_1031322_Bsu_-	1031642	1031322	-	0.319149	0.585959	39.3333	FALSE	-0.271675
1031645_1031316_Bsu_-	1031645	1031316	-	0.361702	0.559621	39.3333	FALSE	-0.357344
1031680_1031996_Bsu_+	1031680	1031996	+	0.0704225	0.0136986	24	FALSE	-1.82391
1031690_1031981_Bsu_+	1031690	1031981	+	0.0704225	0.0704225	23.3333	FALSE	-1.82391
1031700_1031397_Bsu_-	1031700	1031397	-	0.181818	0.340882	34.6667	FALSE	-1.82391
1031713_1031996_Bsu_+	1031713	1031996	+	0.0704225	0	24	FALSE	-1.82391
1031723_1031449_Bsu_-	1031723	1031449	-	0.15625	0.233796	36.6667	FALSE	-1.82391
1031723_1031509_Bsu_-	1031723	1031509	-	0.15625	0.156873	36.6667	FALSE	-1.82391
1031737_1032037_Bsu_+	1031737	1032037	+	0.0704225	0.0136986	26	FALSE	-1.82391
1031737_1032045_Bsu_+	1031737	1032045	+	0.0704225	0.0136986	26	FALSE	-1.82391
1031744_1031981_Bsu_+	1031744	1031981	+	0.0704225	0.0410959	23.3333	FALSE	-1.82391
1031747_1031388_Bsu_-	1031747	1031388	-	0.181818	0.421104	36.6667	FALSE	-1.82391
1031773_1031996_Bsu_+	1031773	1031996	+	0.0704225	0.0136986	24	FALSE	-1.82391
103179_103466_Bsu_+	103179	103466	+	-0.0689655	0	30	FALSE	-1.82391
1031821_1031447_Bsu_-	1031821	1031447	-	0.236842	0.578826	36.6667	FALSE	-1.82391
1031824_1031558_Bsu_-	1031824	1031558	-	0.236842	0.362368	36	FALSE	-0.476568
1031843_1031669_Bsu_-	1031843	1031669	-	0.164557	0.153846	29.3333	FALSE	-0.701178
103184_103540_Bsu_+	103184	103540	+	-0.0294118	0	30	FALSE	-1.82391
1031883_1031669_Bsu_-	1031883	1031669	-	0.194444	0.308504	33.3333	FALSE	-0.716903
103189_102841_Bsu_-	103189	102841	-	0.323077	0.821193	34.6667	TRUE	0.0671133
1031952_1031669_Bsu_-	1031952	1031669	-	0.194444	0.244152	33.3333	FALSE	-1.82391
1031967_1031709_Bsu_-	1031967	1031709	-	0.194444	0.195741	34.6667	FALSE	-1.82391
103196_102827_Bsu_-	103196	102827	-	0.323077	0.839253	36	TRUE	0.281315
103196_103518_Bsu_+	103196	103518	+	-0.0625	0	30	FALSE	-1.82391
1032053_1031741_Bsu_-	1032053	1031741	-	0.162162	0.296985	38	FALSE	-1.82391
1032056_1032383_Bsu_+	1032056	1032383	+	0.15625	0.324834	39.3333	FALSE	-1.82391
1032066_1032427_Bsu_+	1032066	1032427	+	0.25	0.573119	39.3333	FALSE	-1.82391
1032084_1032368_Bsu_+	1032084	1032368	+	0.129032	0.176717	36	FALSE	-0.766127
103210_103449_Bsu_+	103210	103449	+	-0.114754	0	30	FALSE	-1.82391
1032206_1032382_Bsu_+	1032206	1032382	+	0.15625	0.047619	36	FALSE	-1.82391
103220_103555_Bsu_+	103220	103555	+	-0.0294118	0	30	FALSE	-1.82391
1032220_1032410_Bsu_+	1032220	1032410	+	0.180328	0.111111	36	FALSE	-0.718647
1032266_1032452_Bsu_+	1032266	1032452	+	0.283582	0.21875	32.6667	FALSE	-0.0584771
1032285_1032040_Bsu_-	1032285	1032040	-	0	0	24.6667	FALSE	-1.82391
1032310_1032039_Bsu_-	1032310	1032039	-	0	0	25.3333	FALSE	-0.852935
1032310_1032510_Bsu_+	1032310	1032510	+	0.283582	0.368045	31.3333	FALSE	-1.82391
1032312_1032603_Bsu_+	1032312	1032603	+	0.283582	0.350568	31.3333	FALSE	-1.82391
1032357_1032039_Bsu_-	1032357	1032039	-	0	0	25.3333	FALSE	-1.82391
1032394_1032644_Bsu_+	1032394	1032644	+	0	0	28.6667	FALSE	-1.82391
1032422_1032124_Bsu_-	1032422	1032124	-	0	0	26	FALSE	-0.774843
1032431_1032165_Bsu_-	1032431	1032165	-	-0.047619	0	26	FALSE	-0.873121
1032431_1032660_Bsu_+	1032431	1032660	+	0	0	28.6667	FALSE	-1.82391
1032439_1032087_Bsu_-	1032439	1032087	-	0	0	26	FALSE	-1.82391
1032463_1032797_Bsu_+	1032463	1032797	+	0.180328	0.142361	35.3333	FALSE	-1.82391
1032473_1032138_Bsu_-	1032473	1032138	-	-0.03125	0	28	FALSE	-1.82391
1032556_1032202_Bsu_-	1032556	1032202	-	0.0704225	0.0704225	28	FALSE	-1.82391
1032627_1032402_Bsu_-	1032627	1032402	-	0.142857	0.183824	30	FALSE	-1.82391
1032635_1032854_Bsu_+	1032635	1032854	+	0.107143	0.120609	36.6667	FALSE	-1.82391
1032782_1033022_Bsu_+	1032782	1033022	+	0.0645161	0.0645161	34	FALSE	-1.82391
1032787_1033079_Bsu_+	1032787	1033079	+	0.047619	0.047619	33.3333	FALSE	-1.82391
103283_103521_Bsu_+	103283	103521	+	-0.0625	0	30	FALSE	-1.82391
103284_103545_Bsu_+	103284	103545	+	-0.0294118	0	30	FALSE	-1.82391
1032853_1033097_Bsu_+	1032853	1033097	+	0.0140845	0	24.6667	FALSE	-0.838512
1032858_1032667_Bsu_-	1032858	1032667	-	-0.0344828	0	28.6667	FALSE	-1.82391
1032862_1032676_Bsu_-	1032862	1032676	-	-0.0344828	0	28.6667	FALSE	-1.82391
103288_103647_Bsu_+	103288	103647	+	-0.0294118	0	29.3333	FALSE	-1.82391
1032916_1032678_Bsu_-	1032916	1032678	-	-0.0344828	0	28.6667	FALSE	-1.82391
1032931_1032593_Bsu_-	1032931	1032593	-	0.0357143	0	28.6667	FALSE	-1.82391
1032986_1033204_Bsu_+	1032986	1033204	+	-0.0153846	0	24	FALSE	-1.82391
1032988_1033336_Bsu_+	1032988	1033336	+	0.169231	0.107692	32.6667	FALSE	-1.82391
1033058_1032789_Bsu_-	1033058	1032789	-	0.0724638	0.0434783	31.3333	FALSE	-1.82391
1033073_1032787_Bsu_-	1033073	1032787	-	0.0857143	0.10232	32	FALSE	-1.82391
1033108_1033335_Bsu_+	1033108	1033335	+	0.169231	0.121212	32.6667	FALSE	-1.82391
103310_102993_Bsu_-	103310	102993	-	0.366667	0.954229	36	TRUE	0.076007
103311_103132_Bsu_-	103311	103132	-	0.230769	0.2	33.3333	FALSE	-1.82391
1033141_1033430_Bsu_+	1033141	1033430	+	0.21875	0.338088	32.6667	FALSE	-1.82391
1033174_1033430_Bsu_+	1033174	1033430	+	0.21875	0.318485	32	FALSE	-1.82391
1033183_1033394_Bsu_+	1033183	1033394	+	0.15625	0.0909091	32	FALSE	-0.770791
1033195_1033548_Bsu_+	1033195	1033548	+	0.21875	0.414837	30.6667	FALSE	-1.82391
1033215_1032989_Bsu_-	1033215	1032989	-	0.223881	0.242424	36.6667	FALSE	-1.82391
1033218_1033462_Bsu_+	1033218	1033462	+	0.21875	0.252503	30	FALSE	-1.82391
1033306_1033053_Bsu_-	1033306	1033053	-	0.129032	0.09375	35.3333	FALSE	-1.82391
1033431_1033213_Bsu_-	1033431	1033213	-	-0.030303	0	35.3333	FALSE	-1.82391
1033453_1033808_Bsu_+	1033453	1033808	+	0.0689655	0.0163934	34.6667	FALSE	-1.82391
1033471_1033772_Bsu_+	1033471	1033772	+	0.0689655	0.047619	34.6667	FALSE	-1.82391
1033549_1033196_Bsu_-	1033549	1033196	-	0.0461538	0.0294118	40	FALSE	-1.82391
1033549_1033229_Bsu_-	1033549	1033229	-	0.0461538	0.0294118	40	FALSE	-1.82391
103357_103727_Bsu_+	103357	103727	+	-0.0294118	0	25.3333	FALSE	-1.82391
1033615_1033935_Bsu_+	1033615	1033935	+	0.169231	0.142857	32	FALSE	-0.429143
1033645_1033436_Bsu_-	1033645	1033436	-	0.107692	0.0923077	26.6667	FALSE	-1.82391
1033691_1033426_Bsu_-	1033691	1033426	-	0.107692	0.107692	28	FALSE	-0.685011
1033708_1033359_Bsu_-	1033708	1033359	-	0.107692	0.0443371	37.3333	FALSE	-1.82391
103370_103766_Bsu_+	103370	103766	+	-0.0294118	0	25.3333	FALSE	-1.82391
103374_103608_Bsu_+	103374	103608	+	-0.0294118	0	22.6667	FALSE	-1.82391
103374_103628_Bsu_+	103374	103628	+	-0.0294118	0	22.6667	FALSE	-0.756054
103374_103690_Bsu_+	103374	103690	+	-0.0294118	0	25.3333	FALSE	-1.82391
103374_103735_Bsu_+	103374	103735	+	-0.0294118	0	25.3333	FALSE	-1.82391
1033773_1034140_Bsu_+	1033773	1034140	+	0.169231	0.15347	38	FALSE	-0.522087
1033799_1034152_Bsu_+	1033799	1034152	+	0.142857	0.142857	38	FALSE	-1.82391
103384_103011_Bsu_-	103384	103011	-	0.366667	1.1216	36	FALSE	-1.82391
103384_103041_Bsu_-	103384	103041	-	0.366667	0.867367	36	FALSE	-1.82391
103384_103121_Bsu_-	103384	103121	-	0.238095	0.500701	33.3333	FALSE	-0.735463
1033879_1033540_Bsu_-	1033879	1033540	-	0.138462	0.183238	30	FALSE	-1.82391
1033879_1033677_Bsu_-	1033879	1033677	-	0.121212	0.0447761	27.3333	FALSE	-1.82391
1033882_1033540_Bsu_-	1033882	1033540	-	0.138462	0.151515	30	FALSE	-1.82391
1033901_1033636_Bsu_-	1033901	1033636	-	0.121212	0.123106	29.3333	FALSE	-1.82391
1033994_1034271_Bsu_+	1033994	1034271	+	-0.211268	0	27.3333	FALSE	-1.82391
1034004_1034306_Bsu_+	1034004	1034306	+	-0.0588235	0	27.3333	FALSE	-1.82391
1034009_1033677_Bsu_-	1034009	1033677	-	0.121212	0.141515	30	FALSE	-1.82391
1034067_1033774_Bsu_-	1034067	1033774	-	0.478261	0.513228	34	FALSE	-1.82391
1034072_1034404_Bsu_+	1034072	1034404	+	-0.0588235	0	26	FALSE	-1.82391
1034113_1034390_Bsu_+	1034113	1034390	+	-0.0588235	0	23.3333	FALSE	-1.82391
1034123_1033885_Bsu_-	1034123	1033885	-	0.478261	0.800265	36	FALSE	-0.0242169
1034124_1034355_Bsu_+	1034124	1034355	+	-0.0588235	0	23.3333	FALSE	-1.82391
1034131_1034349_Bsu_+	1034131	1034349	+	-0.0588235	0	23.3333	FALSE	-1.82391
1034134_1033886_Bsu_-	1034134	1033886	-	0.478261	0.861673	36	FALSE	-0.578625
1034134_1033916_Bsu_-	1034134	1033916	-	0.461538	0.861673	36	TRUE	0.930313
1034141_1033891_Bsu_-	1034141	1033891	-	0.482759	1.40102	36.6667	TRUE	0.285957
1034208_1033904_Bsu_-	1034208	1033904	-	0.516129	1.56353	36.6667	TRUE	1.00348
1034248_1034450_Bsu_+	1034248	1034450	+	-0.128205	0	29.3333	FALSE	-1.82391
1034250_1034572_Bsu_+	1034250	1034572	+	-0.0571429	0	30.6667	FALSE	-1.82391
1034250_1034593_Bsu_+	1034250	1034593	+	0	0	30.6667	FALSE	-1.82391
1034324_1034584_Bsu_+	1034324	1034584	+	-0.0136986	0	28.6667	FALSE	-1.82391
1034348_1034688_Bsu_+	1034348	1034688	+	0.0958904	0.030303	28.6667	FALSE	-1.82391
1034482_1034220_Bsu_-	1034482	1034220	-	0.260274	0.613048	28	FALSE	-0.0894462
1034482_1034778_Bsu_+	1034482	1034778	+	0.0857143	0.0964657	28.6667	FALSE	-0.708605
1034503_1034848_Bsu_+	1034503	1034848	+	0.0461538	0	29.3333	FALSE	-1.82391
103452_103185_Bsu_-	103452	103185	-	0.233333	0.561609	32.6667	FALSE	-1.82391
1034585_1034347_Bsu_-	1034585	1034347	-	0.232877	0.160757	30.6667	FALSE	-1.82391
1034599_1034263_Bsu_-	1034599	1034263	-	0.260274	0.520657	32	FALSE	-1.82391
1034655_1034395_Bsu_-	1034655	1034395	-	0.142857	0.158242	37.3333	FALSE	-1.82391
1034765_1034515_Bsu_-	1034765	1034515	-	0.22807	0.180874	36.6667	FALSE	-0.766896
1034779_1034515_Bsu_-	1034779	1034515	-	0.22807	0.215418	36.6667	FALSE	-0.741168
1034806_1034542_Bsu_-	1034806	1034542	-	0.22807	0.342356	36.6667	FALSE	-0.0712081
1034820_1034549_Bsu_-	1034820	1034549	-	0.22807	0.369763	36.6667	FALSE	-0.341667
1034830_1034518_Bsu_-	1034830	1034518	-	0.22807	0.325998	36.6667	FALSE	-1.82391
1034867_1034646_Bsu_-	1034867	1034646	-	0.147059	0.255167	29.3333	FALSE	-1.82391
1034890_1035119_Bsu_+	1034890	1035119	+	-0.172414	0	32	FALSE	-1.82391
1034897_1035111_Bsu_+	1034897	1035111	+	-0.180328	0	32	FALSE	-1.82391
1034898_1035155_Bsu_+	1034898	1035155	+	-0.142857	0	32.6667	FALSE	-1.82391
1034903_1035155_Bsu_+	1034903	1035155	+	-0.142857	0	32.6667	FALSE	-0.758737
1034922_1034680_Bsu_-	1034922	1034680	-	0.21519	0.281076	27.3333	FALSE	-1.82391
1035045_1034646_Bsu_-	1035045	1034646	-	0.362319	1.25233	29.3333	TRUE	0.978052
1035166_1034785_Bsu_-	1035166	1034785	-	0.366667	1.18732	31.3333	TRUE	0.959668
1035166_1034851_Bsu_-	1035166	1034851	-	0.366667	1.01399	31.3333	TRUE	0.24492
1035185_1034893_Bsu_-	1035185	1034893	-	0.366667	0.591506	31.3333	TRUE	0.527115
1035198_1034953_Bsu_-	1035198	1034953	-	0.25	0.323228	31.3333	FALSE	-0.384724
1035296_1035643_Bsu_+	1035296	1035643	+	-0.0204082	0	36	FALSE	-1.82391
1035301_1035064_Bsu_-	1035301	1035064	-	0.172414	0.157895	33.3333	FALSE	-0.873439
1035326_1035570_Bsu_+	1035326	1035570	+	-0.0204082	0	33.3333	FALSE	-1.82391
1035365_1035657_Bsu_+	1035365	1035657	+	-0.0819672	0	36	FALSE	-1.82391
1035391_1035725_Bsu_+	1035391	1035725	+	-0.0819672	0	36	FALSE	-1.82391
1035441_1035773_Bsu_+	1035441	1035773	+	-0.0819672	0	36	FALSE	-1.82391
1035454_1035827_Bsu_+	1035454	1035827	+	-0.0133333	0	36	FALSE	-1.82391
1035469_1035101_Bsu_-	1035469	1035101	-	0.306122	0.342857	38	FALSE	-0.227038
1035469_1035116_Bsu_-	1035469	1035116	-	0.306122	0.342857	38	FALSE	-0.285581
1035541_1035870_Bsu_+	1035541	1035870	+	0.0379747	0	30	FALSE	-1.82391
1035560_1035913_Bsu_+	1035560	1035913	+	0.0617284	0	30	FALSE	-1.82391
1035637_1035827_Bsu_+	1035637	1035827	+	-0.0133333	0	25.3333	FALSE	-0.882986
1035676_1035382_Bsu_-	1035676	1035382	-	0.344262	0.753437	32.6667	FALSE	-0.117173
1035677_1035912_Bsu_+	1035677	1035912	+	0.0617284	0.0487805	30	FALSE	-1.82391
1035718_1035443_Bsu_-	1035718	1035443	-	0.344262	0.573216	29.3333	FALSE	-1.82391
103573_103299_Bsu_-	103573	103299	-	0.211268	0.460793	34	TRUE	0.740763
1035764_1035469_Bsu_-	1035764	1035469	-	0.344262	0.566641	31.3333	FALSE	-1.82391
1035764_1036095_Bsu_+	1035764	1036095	+	0.0487805	0.025	35.3333	FALSE	-1.82391
1035788_1035455_Bsu_-	1035788	1035455	-	0.344262	0.90343	32.6667	FALSE	-1.82391
1035836_1036128_Bsu_+	1035836	1036128	+	0.0263158	0	36	FALSE	-1.82391
1035863_1035596_Bsu_-	1035863	1035596	-	0.164179	0.192516	32.6667	FALSE	-1.82391
1035863_1036218_Bsu_+	1035863	1036218	+	0.0140845	0	36	FALSE	-1.82391
1035890_1035649_Bsu_-	1035890	1035649	-	0.0857143	0	29.3333	FALSE	-0.844116
103594_103303_Bsu_-	103594	103303	-	0.294118	0.457419	34	TRUE	0.977397
1035985_1035694_Bsu_-	1035985	1035694	-	0.0697674	0.025	20.6667	FALSE	-1.82391
1036069_1035750_Bsu_-	1036069	1035750	-	0.108108	0.164917	20.6667	FALSE	-1.82391
1036077_1036258_Bsu_+	1036077	1036258	+	-0.245283	0	28.6667	FALSE	-1.82391
1036090_1035872_Bsu_-	1036090	1035872	-	0.126761	0.123333	20	FALSE	-1.82391
103614_103816_Bsu_+	103614	103816	+	-0.21875	0	25.3333	FALSE	-1.82391
1036161_1036525_Bsu_+	1036161	1036525	+	-0.151515	0	30.6667	FALSE	-1.82391
1036168_1035846_Bsu_-	1036168	1035846	-	0.235294	0.41649	28	FALSE	-1.82391
103624_103905_Bsu_+	103624	103905	+	-0.129032	0	27.3333	FALSE	-1.82391
1036256_1036635_Bsu_+	1036256	1036635	+	-0.150685	0	30.6667	FALSE	-1.82391
1036269_1036516_Bsu_+	1036269	1036516	+	-0.151515	0	30.6667	FALSE	-1.82391
1036279_1036039_Bsu_-	1036279	1036039	-	0.345455	0.594542	36.6667	FALSE	-1.82391
1036309_1036034_Bsu_-	1036309	1036034	-	0.345455	0.839538	36.6667	FALSE	-0.0707877
1036313_1036525_Bsu_+	1036313	1036525	+	-0.151515	0	30.6667	FALSE	-0.742072
1036321_1036668_Bsu_+	1036321	1036668	+	-0.150685	0	30.6667	FALSE	-1.82391
1036344_1036563_Bsu_+	1036344	1036563	+	-0.150685	0	29.3333	FALSE	-1.82391
1036405_1036766_Bsu_+	1036405	1036766	+	-0.150685	0	26	FALSE	-1.82391
1036415_1036790_Bsu_+	1036415	1036790	+	-0.166667	0	26	FALSE	-1.82391
1036415_1036794_Bsu_+	1036415	1036794	+	-0.166667	0	26	FALSE	-1.82391
1036425_1036103_Bsu_-	1036425	1036103	-	0.345455	1.00828	36	TRUE	0.806469
1036458_1036087_Bsu_-	1036458	1036087	-	0.345455	1.333	36.6667	TRUE	1.07283
1036508_1036289_Bsu_-	1036508	1036289	-	0.253731	0.393111	30	FALSE	-0.693792
1036520_1036771_Bsu_+	1036520	1036771	+	-0.166667	0	24.6667	FALSE	-0.720413
1036526_1036910_Bsu_+	1036526	1036910	+	-0.012987	0	26	FALSE	-1.82391
1036529_1036144_Bsu_-	1036529	1036144	-	0.311475	1.10598	35.3333	TRUE	0.281448
1036532_1036915_Bsu_+	1036532	1036915	+	0.0133333	0	26	FALSE	-1.82391
1036542_1036915_Bsu_+	1036542	1036915	+	0.0133333	0	26	FALSE	-1.82391
103654_103968_Bsu_+	103654	103968	+	-0.129032	0	30.6667	FALSE	-1.82391
1036554_1036807_Bsu_+	1036554	1036807	+	-0.166667	0	26	FALSE	-1.82391
103658_103381_Bsu_-	103658	103381	-	0.295775	0.617087	38	TRUE	0.479752
1036600_1036925_Bsu_+	1036600	1036925	+	0.0133333	0	26	FALSE	-1.82391
1036624_1036915_Bsu_+	1036624	1036915	+	0.0133333	0	26	FALSE	-1.82391
1036650_1036799_Bsu_+	1036650	1036799	+	-0.217391	0	24	FALSE	-1.82391
1036653_1036345_Bsu_-	1036653	1036345	-	0.343284	0.921041	32	TRUE	0.910951
1036756_1036406_Bsu_-	1036756	1036406	-	0.361111	1.26353	32	TRUE	0.384204
1036767_1036548_Bsu_-	1036767	1036548	-	0.295775	0.478873	31.3333	FALSE	-0.426454
103682_103879_Bsu_+	103682	103879	+	-0.129032	0	25.3333	FALSE	-1.82391
1036836_1036474_Bsu_-	1036836	1036474	-	0.361111	1.19878	32	TRUE	0.894328
1036883_1036638_Bsu_-	1036883	1036638	-	0.230769	0.211251	38	FALSE	-1.82391
1036886_1036671_Bsu_-	1036886	1036671	-	0.230769	0.238806	38	FALSE	-1.82391
1036926_1036638_Bsu_-	1036926	1036638	-	0.230769	0.32489	38	FALSE	-1.82391
1036949_1037206_Bsu_+	1036949	1037206	+	0	0	26.6667	FALSE	-1.82391
1036964_1036673_Bsu_-	1036964	1036673	-	0.230769	0.138462	38	FALSE	-0.6016
1036974_1037206_Bsu_+	1036974	1037206	+	-0.0434783	0	25.3333	FALSE	-1.82391
1037023_1036675_Bsu_-	1037023	1036675	-	0.230769	0.181818	38	FALSE	-1.82391
1037023_1036781_Bsu_-	1037023	1036781	-	0.0649351	0	34.6667	FALSE	-1.82391
103704_103381_Bsu_-	103704	103381	-	0.375	0.910134	38	TRUE	1.0289
1037078_1036791_Bsu_-	1037078	1036791	-	0.0967742	0.0967742	34	FALSE	-1.82391
1037088_1036902_Bsu_-	1037088	1036902	-	0.129032	0.125	32	FALSE	-1.82391
1037114_1037417_Bsu_+	1037114	1037417	+	0.315068	0.4839	28.6667	FALSE	-1.82391
1037119_1036917_Bsu_-	1037119	1036917	-	0.174603	0.107994	34	FALSE	-1.82391
1037126_1036899_Bsu_-	1037126	1036899	-	0.174603	0.201252	34.6667	FALSE	-0.986527
1037205_1036907_Bsu_-	1037205	1036907	-	0.174603	0.265699	35.3333	FALSE	-1.82391
1037213_1037538_Bsu_+	1037213	1037538	+	0.315068	0.697297	27.3333	FALSE	-0.275433
1037222_1036907_Bsu_-	1037222	1036907	-	0.174603	0.293897	35.3333	FALSE	-1.82391
1037222_1036917_Bsu_-	1037222	1036917	-	0.174603	0.293897	35.3333	FALSE	-1.82391
1037222_1037003_Bsu_-	1037222	1037003	-	0.134328	0.139905	33.3333	FALSE	-1.82391
1037223_1036907_Bsu_-	1037223	1036907	-	0.174603	0.295095	35.3333	FALSE	-1.82391
1037251_1037481_Bsu_+	1037251	1037481	+	0.315068	0.446741	27.3333	FALSE	-0.192915
1037279_1037023_Bsu_-	1037279	1037023	-	0.150685	0.230899	33.3333	FALSE	-1.82391
1037324_1037577_Bsu_+	1037324	1037577	+	0.134328	0.135705	25.3333	FALSE	-1.82391
1037342_1037630_Bsu_+	1037342	1037630	+	0.134328	0.158658	23.3333	FALSE	-1.82391
103736_103464_Bsu_-	103736	103464	-	0.375	0.763535	38	FALSE	-0.245034
103737_104036_Bsu_+	103737	104036	+	-0.147541	0	30.6667	FALSE	-1.82391
1037395_1037634_Bsu_+	1037395	1037634	+	0.108108	0.109589	22	FALSE	-1.82391
1037423_1037620_Bsu_+	1037423	1037620	+	0.108108	0.0144928	22	FALSE	-1.82391
1037423_1037756_Bsu_+	1037423	1037756	+	0.108108	0.163648	28	FALSE	-1.82391
1037428_1037719_Bsu_+	1037428	1037719	+	0.108108	0.11285	26	FALSE	-1.82391
1037433_1037214_Bsu_-	1037433	1037214	-	-0.168831	0	28.6667	FALSE	-1.82391
1037435_1037702_Bsu_+	1037435	1037702	+	0.108108	0.26873	23.3333	FALSE	-1.82391
1037438_1037108_Bsu_-	1037438	1037108	-	0.150685	0.0379747	28.6667	FALSE	-1.82391
1037451_1037719_Bsu_+	1037451	1037719	+	0.0886076	0.168919	26	FALSE	-1.82391
1037455_1037203_Bsu_-	1037455	1037203	-	-0.0632911	0	28.6667	FALSE	-1.82391
1037457_1037742_Bsu_+	1037457	1037742	+	0.0909091	0.129204	28	FALSE	-1.82391
1037477_1037719_Bsu_+	1037477	1037719	+	0.0886076	0.097561	26	FALSE	-1.82391
1037477_1037756_Bsu_+	1037477	1037756	+	0.0909091	0.18847	28	FALSE	-0.821253
1037477_1037768_Bsu_+	1037477	1037768	+	0.0909091	0.18847	28	FALSE	-1.82391
1037568_1037799_Bsu_+	1037568	1037799	+	0.111111	0.119775	30.6667	FALSE	-1.82391
10375_10628_Bsu_+	10375	10628	+	-0.285714	0	22	FALSE	-1.82391
1037652_1037932_Bsu_+	1037652	1037932	+	0.134328	0.0833333	38	FALSE	-1.82391
1037689_1038061_Bsu_+	1037689	1038061	+	0.0322581	0	38	FALSE	-1.82391
103770_103555_Bsu_-	103770	103555	-	0.365079	0.54853	35.3333	FALSE	-0.455661
1037713_1037429_Bsu_-	1037713	1037429	-	0	0	31.3333	FALSE	-1.82391
1037720_1037374_Bsu_-	1037720	1037374	-	0.0294118	0	33.3333	FALSE	-1.82391
1037752_1038068_Bsu_+	1037752	1038068	+	-0.0588235	0	37.3333	FALSE	-1.82391
1037757_1037468_Bsu_-	1037757	1037468	-	0.0133333	0	28.6667	FALSE	-1.82391
103775_103381_Bsu_-	103775	103381	-	0.375	1.25107	38	TRUE	0.853041
103777_103394_Bsu_-	103777	103394	-	0.375	1.27538	38	TRUE	0.820684
1037780_1038137_Bsu_+	1037780	1038137	+	-0.0163934	0	33.3333	FALSE	-1.82391
1037832_1037478_Bsu_-	1037832	1037478	-	0.0133333	0	28.6667	FALSE	-1.82391
1037849_1038151_Bsu_+	1037849	1038151	+	0.0333333	0.0163934	30.6667	FALSE	-1.82391
1037857_1038140_Bsu_+	1037857	1038140	+	-0.0163934	0	30.6667	FALSE	-1.82391
1037857_1038230_Bsu_+	1037857	1038230	+	0.0933333	0.0277778	32	FALSE	-1.82391
1037863_1037569_Bsu_-	1037863	1037569	-	0.0909091	0.0909091	24.6667	FALSE	-1.82391
1037873_1037564_Bsu_-	1037873	1037564	-	0.0909091	0.0769231	24.6667	FALSE	-1.82391
1037881_1037635_Bsu_-	1037881	1037635	-	0.09375	0.0645161	24	FALSE	-1.82391
1037923_1038332_Bsu_+	1037923	1038332	+	0.242424	0.318665	32.6667	FALSE	-1.82391
1037939_1038287_Bsu_+	1037939	1038287	+	0.189189	0.112878	32	FALSE	-0.00123976
1037981_1038189_Bsu_+	1037981	1038189	+	0.0684932	0.0285714	32	FALSE	-1.82391
1037991_1038253_Bsu_+	1037991	1038253	+	0.0985915	0.139905	32	FALSE	-1.82391
1037996_1038337_Bsu_+	1037996	1038337	+	0.242424	0.277864	33.3333	FALSE	-1.82391
1038013_1038218_Bsu_+	1038013	1038218	+	0.0933333	0.015873	32	FALSE	-0.585796
1038063_1037753_Bsu_-	1038063	1037753	-	0.25	0.634369	33.3333	FALSE	-1.82391
1038100_1037848_Bsu_-	1038100	1037848	-	0.25	0.440598	33.3333	FALSE	-0.529749
1038129_1038362_Bsu_+	1038129	1038362	+	0.261538	0.366873	34.6667	FALSE	-1.82391
1038139_1037848_Bsu_-	1038139	1037848	-	0.25	0.410325	33.3333	FALSE	-1.82391
1038139_1037874_Bsu_-	1038139	1037874	-	0.235294	0.410325	33.3333	FALSE	-1.82391
1038154_1038456_Bsu_+	1038154	1038456	+	0.261538	0.52666	34.6667	FALSE	-1.82391
103822_103655_Bsu_-	103822	103655	-	0.30303	0.242424	32.6667	FALSE	-0.418678
1038237_1037864_Bsu_-	1038237	1037864	-	0.235294	0.394184	33.3333	FALSE	-0.629629
1038249_1038049_Bsu_-	1038249	1038049	-	0.0422535	0	25.3333	FALSE	-1.82391
1038264_1038474_Bsu_+	1038264	1038474	+	0.0684932	0.0829859	30.6667	FALSE	-1.82391
1038265_1038542_Bsu_+	1038265	1038542	+	0.0684932	0.0970646	30.6667	FALSE	-1.82391
1038296_1038631_Bsu_+	1038296	1038631	+	0.0491803	0	30.6667	FALSE	-0.580411
1038310_1038042_Bsu_-	1038310	1038042	-	0.0422535	0	25.3333	FALSE	-1.82391
1038323_1037966_Bsu_-	1038323	1037966	-	0.114754	0.0902762	32.6667	FALSE	-1.82391
1038323_1038521_Bsu_+	1038323	1038521	+	0.0434783	0	30.6667	FALSE	-1.82391
1038333_1038053_Bsu_-	1038333	1038053	-	0.0422535	0	25.3333	FALSE	-1.82391
1038362_1038011_Bsu_-	1038362	1038011	-	0.0422535	0.0140845	28	FALSE	-1.82391
1038362_1038016_Bsu_-	1038362	1038016	-	0.0422535	0.0140845	26.6667	FALSE	-1.82391
1038398_1038710_Bsu_+	1038398	1038710	+	0.0491803	0	29.3333	FALSE	-0.50703
1038403_1038623_Bsu_+	1038403	1038623	+	0.0491803	0	29.3333	FALSE	-1.82391
1038423_1038190_Bsu_-	1038423	1038190	-	-0.0422535	0	26	FALSE	-0.786161
1038465_1038744_Bsu_+	1038465	1038744	+	0.0491803	0.0333333	28.6667	FALSE	-1.82391
1038477_1038145_Bsu_-	1038477	1038145	-	0.0140845	0	26	FALSE	-1.82391
1038492_1038256_Bsu_-	1038492	1038256	-	0.0140845	0.0136986	26	FALSE	-1.82391
1038561_1038772_Bsu_+	1038561	1038772	+	-0.152542	0	21.3333	FALSE	-0.694457
103856_103512_Bsu_-	103856	103512	-	0.375	1.00364	36.6667	FALSE	-0.18203
1038593_1038268_Bsu_-	1038593	1038268	-	0.101449	0.0584747	32.6667	FALSE	-1.82391
1038622_1038276_Bsu_-	1038622	1038276	-	0.101449	0.0422535	34.6667	FALSE	-1.82391
1038653_1038337_Bsu_-	1038653	1038337	-	0.101449	0.128411	38	FALSE	-1.82391
1038716_1038424_Bsu_-	1038716	1038424	-	0.263158	0.402542	43.3333	TRUE	0.258331
1038745_1038480_Bsu_-	1038745	1038480	-	0.285714	0.377193	43.3333	FALSE	-0.403875
103880_103585_Bsu_-	103880	103585	-	0.343284	0.705422	36.6667	FALSE	-0.297471
1038889_1039193_Bsu_+	1038889	1039193	+	0.0943396	0	39.3333	FALSE	-1.82391
1038889_1039222_Bsu_+	1038889	1039222	+	0.0943396	0	39.3333	FALSE	-1.82391
1038899_1038656_Bsu_-	1038899	1038656	-	0.266667	0.377778	40.6667	FALSE	-0.358715
1038899_1038712_Bsu_-	1038899	1038712	-	0.266667	0.266667	34.6667	FALSE	-1.82391
1038915_1038725_Bsu_-	1038915	1038725	-	0.266667	0.245902	34.6667	FALSE	-1.82391
1038918_1039116_Bsu_+	1038918	1039116	+	0.0833333	0.08	38.6667	FALSE	-1.82391
1038918_1039227_Bsu_+	1038918	1039227	+	0.0833333	0.08	39.3333	FALSE	-1.82391
1038928_1038622_Bsu_-	1038928	1038622	-	0.3	0.739667	43.3333	TRUE	0.890588
1039065_1039350_Bsu_+	1039065	1039350	+	0.0588235	0.0136986	37.3333	FALSE	-1.82391
1039073_1039222_Bsu_+	1039073	1039222	+	-0.150685	0	34	FALSE	-1.82391
1039123_1038889_Bsu_-	1039123	1038889	-	0.169811	0.0769231	32	FALSE	-1.82391
1039139_1038831_Bsu_-	1039139	1038831	-	0.207547	0.34765	33.3333	FALSE	-1.82391
1039139_1038906_Bsu_-	1039139	1038906	-	0.169811	0.130719	32	FALSE	-0.743688
1039139_1038931_Bsu_-	1039139	1038931	-	0.169811	0.130719	30.6667	FALSE	-1.82391
1039139_1039456_Bsu_+	1039139	1039456	+	0.0588235	0.0865424	36.6667	FALSE	-1.82391
1039149_1038857_Bsu_-	1039149	1038857	-	0.207547	0.144323	32	FALSE	-1.82391
1039153_1039457_Bsu_+	1039153	1039457	+	0.0588235	0	36.6667	FALSE	-1.82391
1039155_1038931_Bsu_-	1039155	1038931	-	0.169811	0.138095	30.6667	FALSE	-0.359946
1039193_1038941_Bsu_-	1039193	1038941	-	0.169811	0.181954	30	FALSE	-1.82391
1039260_1039592_Bsu_+	1039260	1039592	+	-0.0422535	0	34.6667	FALSE	-0.866328
103927_103615_Bsu_-	103927	103615	-	0.343284	0.93756	38	TRUE	0.96655
1039294_1039080_Bsu_-	1039294	1039080	-	0.15493	0.0985915	22.6667	FALSE	-1.82391
1039299_1039482_Bsu_+	1039299	1039482	+	-0.0540541	0	34	FALSE	-1.82391
103931_103623_Bsu_-	103931	103623	-	0.343284	0.899889	38	TRUE	1.02456
103933_103625_Bsu_-	103933	103625	-	0.343284	0.947461	38	TRUE	0.847528
1039353_1039719_Bsu_+	1039353	1039719	+	0.038961	0.025641	31.3333	FALSE	-1.82391
1039395_1039630_Bsu_+	1039395	1039630	+	-0.101449	0	28.6667	FALSE	-1.82391
1039447_1039719_Bsu_+	1039447	1039719	+	0.038961	0	25.3333	FALSE	-1.82391
1039458_1039261_Bsu_-	1039458	1039261	-	0.126761	0.0810811	21.3333	FALSE	-1.82391
103947_103613_Bsu_-	103947	103613	-	0.343284	0.855337	38	TRUE	0.697888
103947_103644_Bsu_-	103947	103644	-	0.323077	0.855337	38	TRUE	0.515554
1039482_1039250_Bsu_-	1039482	1039250	-	0.135135	0.250048	22	FALSE	-1.82391
1039483_1039217_Bsu_-	1039483	1039217	-	0.135135	0.250048	22.6667	FALSE	-1.82391
1039483_1039248_Bsu_-	1039483	1039248	-	0.135135	0.250048	22	FALSE	-1.82391
103952_103625_Bsu_-	103952	103625	-	0.343284	0.857987	38	FALSE	-0.132758
1039530_1039781_Bsu_+	1039530	1039781	+	0.194444	0.181401	24.6667	FALSE	-1.82391
1039548_1039217_Bsu_-	1039548	1039217	-	0.183099	0.362044	22.6667	FALSE	-1.82391
1039556_1039782_Bsu_+	1039556	1039782	+	0.194444	0.203723	25.3333	FALSE	-1.82391
1039702_1039401_Bsu_-	1039702	1039401	-	0.230769	0.516817	32	FALSE	-1.82391
1039702_1039474_Bsu_-	1039702	1039474	-	0.230769	0.205128	32	FALSE	-1.82391
1039741_1039333_Bsu_-	1039741	1039333	-	0.230769	0.661773	32	FALSE	-1.82391
1039802_1039533_Bsu_-	1039802	1039533	-	0.0789474	0	31.3333	FALSE	-1.82391
1039812_1039396_Bsu_-	1039812	1039396	-	0.230769	0.485762	32	FALSE	-1.82391
1039852_1039535_Bsu_-	1039852	1039535	-	0.0789474	0	31.3333	FALSE	-1.82391
1039866_1039550_Bsu_-	1039866	1039550	-	0.025641	0	31.3333	FALSE	-1.82391
1039879_1039645_Bsu_-	1039879	1039645	-	0.037037	0.037037	32.6667	FALSE	-1.82391
1039941_1039651_Bsu_-	1039941	1039651	-	0.137255	0.171263	36.6667	FALSE	-1.82391
1039945_1039622_Bsu_-	1039945	1039622	-	0.137255	0.117037	36.6667	FALSE	-1.82391
1039945_1039693_Bsu_-	1039945	1039693	-	0.137255	0.117037	36.6667	FALSE	-1.82391
1039959_1039733_Bsu_-	1039959	1039733	-	0.137255	0.184996	36.6667	FALSE	-1.82391
1039970_1039789_Bsu_-	1039970	1039789	-	0.176471	0.148148	34	FALSE	-1.82391
1040165_1040457_Bsu_+	1040165	1040457	+	-0.114286	0	30.6667	FALSE	-0.906825
104017_103685_Bsu_-	104017	103685	-	0.292308	0.846645	38	TRUE	0.0193331
1040264_1040528_Bsu_+	1040264	1040528	+	-0.0526316	0	26	FALSE	-1.82391
1040316_1040649_Bsu_+	1040316	1040649	+	-0.0526316	0	26	FALSE	-1.82391
1040361_1040715_Bsu_+	1040361	1040715	+	-0.0422535	0	32	FALSE	-1.82391
1040405_1040167_Bsu_-	1040405	1040167	-	0.25	0.31629	30	FALSE	-1.82391
104040_103695_Bsu_-	104040	103695	-	0.292308	0.837121	38	FALSE	-0.290376
1040432_1040112_Bsu_-	1040432	1040112	-	0.253333	0.866165	34	FALSE	-1.82391
1040453_1040131_Bsu_-	1040453	1040131	-	0.267606	0.752171	34	FALSE	-0.659355
1040458_1040110_Bsu_-	1040458	1040110	-	0.267606	0.65915	34	FALSE	-0.357787
104047_103728_Bsu_-	104047	103728	-	0.292308	0.836292	38	FALSE	-0.225497
104049_104454_Bsu_+	104049	104454	+	-0.027027	0	25.3333	FALSE	-1.82391
1040537_1040211_Bsu_-	1040537	1040211	-	0.267606	0.680116	34	FALSE	-1.82391
104054_103793_Bsu_-	104054	103793	-	0.292308	0.620271	33.3333	FALSE	-1.82391
1040567_1040224_Bsu_-	1040567	1040224	-	0.267606	0.596868	34	FALSE	-1.82391
1040579_1040328_Bsu_-	1040579	1040328	-	0.186813	0.391574	28.6667	FALSE	-0.766047
1040595_1040221_Bsu_-	1040595	1040221	-	0.267606	0.766276	34	FALSE	-1.82391
1040611_1040878_Bsu_+	1040611	1040878	+	0.0461538	0.0439045	28.6667	FALSE	-0.558403
1040613_1040912_Bsu_+	1040613	1040912	+	0.0746269	0.0741879	29.3333	FALSE	-1.82391
1040645_1040396_Bsu_-	1040645	1040396	-	0.186813	0.408534	23.3333	FALSE	-1.82391
1040647_1040938_Bsu_+	1040647	1040938	+	0.0847458	0.0750988	33.3333	FALSE	-1.82391
1040672_1041003_Bsu_+	1040672	1041003	+	0.0847458	0.0952617	34	FALSE	-1.82391
1040676_1040942_Bsu_+	1040676	1040942	+	0.0847458	0.0645161	33.3333	FALSE	-0.693844
1040722_1040389_Bsu_-	1040722	1040389	-	0.210526	0.351198	24.6667	FALSE	-1.82391
1040749_1040548_Bsu_-	1040749	1040548	-	0.114286	0.0857143	25.3333	FALSE	-1.00754
1040767_1040434_Bsu_-	1040767	1040434	-	0.210526	0.308025	26.6667	FALSE	-1.82391
1040840_1041047_Bsu_+	1040840	1041047	+	0.0508475	0.0169492	34	FALSE	-0.760908
1040841_1041047_Bsu_+	1040841	1041047	+	0.0508475	0.0508475	34	FALSE	-1.82391
1040879_1041231_Bsu_+	1040879	1041231	+	0.142857	0.277822	33.3333	FALSE	-0.578082
1040887_1041166_Bsu_+	1040887	1041166	+	0.142857	0.0540541	33.3333	FALSE	-1.82391
1040958_1041200_Bsu_+	1040958	1041200	+	0.142857	0.180431	32.6667	FALSE	-0.683661
1040960_1041282_Bsu_+	1040960	1041282	+	0.142857	0.22381	35.3333	FALSE	-1.82391
1041009_1041218_Bsu_+	1041009	1041218	+	0.123288	0.178843	32.6667	FALSE	-1.82391
1041027_1041257_Bsu_+	1041027	1041257	+	0.111111	0.134429	35.3333	FALSE	-1.82391
104103_104333_Bsu_+	104103	104333	+	-0.0857143	0	24.6667	FALSE	-1.82391
104103_104348_Bsu_+	104103	104348	+	-0.0857143	0	24.6667	FALSE	-1.82391
1041058_1041277_Bsu_+	1041058	1041277	+	0.111111	0.0555556	35.3333	FALSE	-0.66253
1041084_1041354_Bsu_+	1041084	1041354	+	0.111111	0.138889	36	FALSE	-1.82391
104113_103777_Bsu_-	104113	103777	-	0.292308	0.651154	35.3333	FALSE	-0.52382
1041177_1041470_Bsu_+	1041177	1041470	+	0.0985915	0.04	36	FALSE	-1.82391
1041194_1041449_Bsu_+	1041194	1041449	+	0.0985915	0.0571769	34.6667	FALSE	-1.82391
1041196_1041418_Bsu_+	1041196	1041418	+	0.0985915	0.0584747	34.6667	FALSE	-1.82391
1041206_1040841_Bsu_-	1041206	1040841	-	0.142857	0.179365	28	FALSE	-0.590127
1041206_1040930_Bsu_-	1041206	1040930	-	0.0857143	0	26.6667	FALSE	-0.649465
1041206_1040934_Bsu_-	1041206	1040934	-	0.0833333	0	26.6667	FALSE	-1.82391
1041216_1040944_Bsu_-	1041216	1040944	-	0.0294118	0	26.6667	FALSE	-1.82391
1041256_1041582_Bsu_+	1041256	1041582	+	0.0985915	0.0994129	38.6667	FALSE	-1.82391
1041278_1040885_Bsu_-	1041278	1040885	-	0.194444	0.280159	26.6667	FALSE	-1.82391
1041283_1041009_Bsu_-	1041283	1041009	-	0.194444	0.123288	22	FALSE	-1.82391
104134_103805_Bsu_-	104134	103805	-	0.292308	0.630947	35.3333	FALSE	-0.232465
1041357_1041575_Bsu_+	1041357	1041575	+	-0.0704225	0	36	FALSE	-1.82391
1041393_1041028_Bsu_-	1041393	1041028	-	0.194444	0.0841212	22.6667	FALSE	-1.82391
1041427_1041092_Bsu_-	1041427	1041092	-	0.194444	0.237941	22.6667	FALSE	-1.82391
1041429_1041274_Bsu_-	1041429	1041274	-	-0.0263158	0	22	FALSE	-1.82391
1041439_1041747_Bsu_+	1041439	1041747	+	0.310345	0.317241	40	FALSE	-1.82391
1041453_1041795_Bsu_+	1041453	1041795	+	0.310345	0.447026	40	FALSE	-0.586611
1041460_1041190_Bsu_-	1041460	1041190	-	0.0434783	0	22.6667	FALSE	-1.82391
1041526_1041799_Bsu_+	1041526	1041799	+	0.310345	0.502909	28.6667	FALSE	-1.82391
1041534_1041179_Bsu_-	1041534	1041179	-	0.178082	0.194444	24	FALSE	-1.82391
1041582_1041780_Bsu_+	1041582	1041780	+	0.310345	0.2	26	FALSE	-1.82391
1041590_1041823_Bsu_+	1041590	1041823	+	0.310345	0.414208	28.6667	FALSE	-1.82391
1041649_1041389_Bsu_-	1041649	1041389	-	0.150685	0.209508	27.3333	FALSE	-1.82391
1041766_1041971_Bsu_+	1041766	1041971	+	0.102041	0.0416667	34	FALSE	-0.580411
1041786_1042039_Bsu_+	1041786	1042039	+	0.0204082	0.0204082	34.6667	FALSE	-1.82391
104178_104426_Bsu_+	104178	104426	+	-0.138462	0	25.3333	FALSE	-1.82391
104183_103878_Bsu_-	104183	103878	-	0.246377	0.333934	35.3333	FALSE	-0.70285
1041904_1041727_Bsu_-	1041904	1041727	-	0.0416667	0	41.3333	FALSE	-1.82391
1041941_1042195_Bsu_+	1041941	1042195	+	-0.223881	0	30.6667	FALSE	-1.82391
1041970_1041807_Bsu_-	1041970	1041807	-	0.102041	0.0769231	36	FALSE	-1.82391
1041999_1042391_Bsu_+	1041999	1042391	+	-0.0632911	0	30.6667	FALSE	-1.82391
1042015_1041772_Bsu_-	1042015	1041772	-	0.185185	0.164474	36	FALSE	-0.606161
1042120_1042352_Bsu_+	1042120	1042352	+	-0.075	0	24	FALSE	-1.82391
1042196_1041982_Bsu_-	1042196	1041982	-	0.388889	0.655143	26	TRUE	0.0841904
1042258_1041879_Bsu_-	1042258	1041879	-	0.416667	1.53638	29.3333	TRUE	1.12716
1042258_1041981_Bsu_-	1042258	1041981	-	0.416667	0.88296	29.3333	TRUE	0.946676
1042277_1041998_Bsu_-	1042277	1041998	-	0.352113	0.776019	30.6667	TRUE	0.956672
1042282_1041940_Bsu_-	1042282	1041940	-	0.416667	1.09	30.6667	TRUE	0.866686
1042305_1041934_Bsu_-	1042305	1041934	-	0.416667	1.3724	32	TRUE	0.95813
1042329_1041999_Bsu_-	1042329	1041999	-	0.352113	0.864586	32	FALSE	-0.151062
104237_103954_Bsu_-	104237	103954	-	0.162162	0.228858	35.3333	FALSE	-0.522995
104239_103924_Bsu_-	104239	103924	-	0.162162	0.269498	35.3333	FALSE	-1.82391
1042463_1042101_Bsu_-	1042463	1042101	-	0.285714	0.725605	32.6667	FALSE	-0.187373
1042530_1042252_Bsu_-	1042530	1042252	-	0.294118	0.537286	33.3333	FALSE	-1.82391
1042531_1042296_Bsu_-	1042531	1042296	-	0.294118	0.446377	33.3333	FALSE	-0.289365
1042560_1042249_Bsu_-	1042560	1042249	-	0.294118	0.660782	33.3333	FALSE	-1.82391
1042569_1042799_Bsu_+	1042569	1042799	+	-0.131579	0	26	FALSE	-1.82391
1042574_1042252_Bsu_-	1042574	1042252	-	0.294118	0.681785	33.3333	FALSE	-0.66478
1042607_1042317_Bsu_-	1042607	1042317	-	0.294118	0.447983	33.3333	FALSE	-0.710339
1042650_1042458_Bsu_-	1042650	1042458	-	0.142857	0.142857	28.6667	FALSE	-1.82391
1042655_1042370_Bsu_-	1042655	1042370	-	0.294118	0.348257	29.3333	FALSE	-1.82391
1042684_1042320_Bsu_-	1042684	1042320	-	0.294118	0.767671	33.3333	TRUE	0.417466
1042747_1042513_Bsu_-	1042747	1042513	-	0.292308	0.486338	34	FALSE	-0.706943
1042793_1042458_Bsu_-	1042793	1042458	-	0.30303	0.750651	34	FALSE	-1.82391
1042922_1043222_Bsu_+	1042922	1043222	+	0.0606061	0.03125	36.6667	FALSE	-1.82391
1042927_1043230_Bsu_+	1042927	1043230	+	0.0606061	0.0307984	36.6667	FALSE	-1.82391
1042938_1043232_Bsu_+	1042938	1043232	+	0.0606061	0	36.6667	FALSE	-1.82391
104294_104542_Bsu_+	104294	104542	+	0	0	30.6667	FALSE	-1.82391
1042950_1043160_Bsu_+	1042950	1043160	+	0.0606061	0.0169492	35.3333	FALSE	-0.826205
1042964_1043175_Bsu_+	1042964	1043175	+	0.0461538	0.0447761	36.6667	FALSE	-1.82391
1042985_1043247_Bsu_+	1042985	1043247	+	0.0434783	0.0344828	36.6667	FALSE	-0.53017
104299_104564_Bsu_+	104299	104564	+	0	0	30.6667	FALSE	-1.82391
104301_103924_Bsu_-	104301	103924	-	0.1875	0.462587	35.3333	FALSE	-1.82391
104301_104104_Bsu_-	104301	104104	-	0.1875	0.142857	35.3333	FALSE	-1.82391
1043030_1043279_Bsu_+	1043030	1043279	+	0.138889	0.120189	34.6667	FALSE	-1.82391
1043042_1043337_Bsu_+	1043042	1043337	+	0.138889	0.0684932	33.3333	FALSE	-0.565798
104306_104099_Bsu_-	104306	104099	-	0.1875	0.286685	35.3333	FALSE	-1.82391
1043084_1042866_Bsu_-	1043084	1042866	-	0.121212	0.158232	34	FALSE	-1.82391
104309_104528_Bsu_+	104309	104528	+	0	0	28.6667	FALSE	-1.82391
1043135_1042881_Bsu_-	1043135	1042881	-	0.114754	0.140252	34	FALSE	-1.82391
1043135_1042942_Bsu_-	1043135	1042942	-	0.0294118	0	28	FALSE	-1.82391
1043179_1042984_Bsu_-	1043179	1042984	-	0.0666667	0.0322581	28	FALSE	-1.82391
1043188_1043515_Bsu_+	1043188	1043515	+	0.176471	0.178372	30	FALSE	-1.82391
1043231_1042984_Bsu_-	1043231	1042984	-	0.125	0.015873	28	FALSE	-1.82391
1043233_1043041_Bsu_-	1043233	1043041	-	0.125	0.0149254	26.6667	FALSE	-1.82391
1043281_1043549_Bsu_+	1043281	1043549	+	0	0	30	FALSE	-1.82391
1043294_1043542_Bsu_+	1043294	1043542	+	0	0	30	FALSE	-1.82391
104329_104070_Bsu_-	104329	104070	-	0.206349	0.455881	35.3333	FALSE	-1.82391
1043301_1043682_Bsu_+	1043301	1043682	+	0	0	30	FALSE	-1.82391
1043315_1042965_Bsu_-	1043315	1042965	-	0.125	0.0775552	30	FALSE	-1.82391
1043317_1043041_Bsu_-	1043317	1043041	-	0.125	0.0746269	30.6667	FALSE	-0.696188
1043389_1043729_Bsu_+	1043389	1043729	+	-0.0277778	0	26.6667	FALSE	-1.82391
1043396_1042986_Bsu_-	1043396	1042986	-	0.125	0.0645161	30.6667	FALSE	-1.82391
1043409_1043618_Bsu_+	1043409	1043618	+	-0.0277778	0	25.3333	FALSE	-1.82391
1043419_1043126_Bsu_-	1043419	1043126	-	0.101449	0.0882353	30.6667	FALSE	-1.82391
104346_104075_Bsu_-	104346	104075	-	0.242424	0.503171	35.3333	FALSE	-1.82391
1043486_1043858_Bsu_+	1043486	1043858	+	0.186047	0.13253	28	FALSE	-1.82391
1043516_1043290_Bsu_-	1043516	1043290	-	0.125	0.102767	32.6667	FALSE	-1.82391
1043576_1043838_Bsu_+	1043576	1043838	+	0.142857	0.0864198	28	FALSE	-1.82391
1043583_1043222_Bsu_-	1043583	1043222	-	0.130435	0.277507	34.6667	FALSE	-1.82391
1043583_1043337_Bsu_-	1043583	1043337	-	0.130435	0.111971	34.6667	FALSE	-0.725427
1043611_1043224_Bsu_-	1043611	1043224	-	0.130435	0.186276	34.6667	FALSE	-1.82391
1043641_1043955_Bsu_+	1043641	1043955	+	0.190476	0.31203	28	FALSE	-1.82391
1043662_1043910_Bsu_+	1043662	1043910	+	0.190476	0.192166	26.6667	FALSE	-1.82391
1043683_1043329_Bsu_-	1043683	1043329	-	0.183099	0.388871	34.6667	FALSE	-1.82391
1043715_1043400_Bsu_-	1043715	1043400	-	0.2	0.455793	32	FALSE	-1.82391
1043733_1043380_Bsu_-	1043733	1043380	-	0.211268	0.509229	34.6667	FALSE	-1.82391
1043733_1043390_Bsu_-	1043733	1043390	-	0.211268	0.440736	33.3333	FALSE	-1.82391
1043741_1043362_Bsu_-	1043741	1043362	-	0.211268	0.552264	34.6667	FALSE	-1.82391
1043741_1043539_Bsu_-	1043741	1043539	-	0.211268	0.289258	30.6667	FALSE	-1.82391
1043756_1044084_Bsu_+	1043756	1044084	+	0.170732	0.170732	28.6667	FALSE	-1.82391
1043787_1043534_Bsu_-	1043787	1043534	-	0.211268	0.354629	30.6667	FALSE	-1.82391
1043807_1044038_Bsu_+	1043807	1044038	+	0	0	25.3333	FALSE	-1.82391
1043844_1043563_Bsu_-	1043844	1043563	-	0.211268	0.18	30.6667	FALSE	-1.82391
1043848_1044102_Bsu_+	1043848	1044102	+	0.183099	0.183099	28.6667	FALSE	-1.82391
1043869_1043473_Bsu_-	1043869	1043473	-	0.211268	0.399393	32	FALSE	-1.82391
1043911_1044254_Bsu_+	1043911	1044254	+	0.205882	0.327776	28.6667	FALSE	-1.82391
1043915_1044148_Bsu_+	1043915	1044148	+	0.205882	0.135135	28.6667	FALSE	-0.897561
1044029_1044256_Bsu_+	1044029	1044256	+	0.137931	0.0967742	24.6667	FALSE	-1.82391
1044086_1044363_Bsu_+	1044086	1044363	+	0.142857	0.161039	31.3333	FALSE	-0.715647
1044096_1043850_Bsu_-	1044096	1043850	-	0.147059	0.114286	33.3333	FALSE	-1.82391
1044124_1043778_Bsu_-	1044124	1043778	-	0.147059	0.219096	33.3333	FALSE	-1.82391
1044134_1043773_Bsu_-	1044134	1043773	-	0.147059	0.222125	33.3333	FALSE	-1.82391
1044137_1044399_Bsu_+	1044137	1044399	+	0.142857	0.186224	33.3333	FALSE	-1.82391
1044197_1044384_Bsu_+	1044197	1044384	+	0.106383	0.106383	33.3333	FALSE	-1.82391
104420_104050_Bsu_-	104420	104050	-	0.269841	0.836923	35.3333	TRUE	0.943866
1044243_1044462_Bsu_+	1044243	1044462	+	0.0740741	0.0384615	34	FALSE	-1.82391
104427_104174_Bsu_-	104427	104174	-	0.269841	0.551515	35.3333	FALSE	-1.82391
104427_104657_Bsu_+	104427	104657	+	0.0322581	0	30	FALSE	-0.690056
104436_104786_Bsu_+	104436	104786	+	0.0909091	0.0900115	30.6667	FALSE	-1.82391
1044386_1044718_Bsu_+	1044386	1044718	+	0.169231	0.375976	37.3333	FALSE	-1.82391
1044392_1044082_Bsu_-	1044392	1044082	-	0.0545455	0.0357143	45.3333	FALSE	-0.139542
1044500_1044718_Bsu_+	1044500	1044718	+	0.15942	0.26557	34.6667	FALSE	-0.70285
1044551_1044908_Bsu_+	1044551	1044908	+	0.164179	0.209762	32.6667	FALSE	-1.82391
1044561_1044713_Bsu_+	1044561	1044713	+	0.0666667	0.0526316	31.3333	FALSE	-0.697097
1044628_1044871_Bsu_+	1044628	1044871	+	-0.0606061	0	32.6667	FALSE	-1.82391
1044640_1044833_Bsu_+	1044640	1044833	+	-0.116883	0	32	FALSE	-1.82391
1044644_1044844_Bsu_+	1044644	1044844	+	-0.0958904	0	32.6667	FALSE	-1.82391
1044682_1044355_Bsu_-	1044682	1044355	-	-0.0144928	0	22.6667	FALSE	-1.82391
1044719_1044454_Bsu_-	1044719	1044454	-	0	0	21.3333	FALSE	-1.82391
1044730_1044966_Bsu_+	1044730	1044966	+	0.428571	0.285226	31.3333	FALSE	-0.443999
1044766_1045014_Bsu_+	1044766	1045014	+	0.428571	0.623626	31.3333	FALSE	-1.82391
1044862_1045064_Bsu_+	1044862	1045064	+	0.0769231	0.0769231	33.3333	FALSE	-0.867988
1044883_1044499_Bsu_-	1044883	1044499	-	0.184211	0.382241	26.6667	FALSE	-1.82391
1044904_1044710_Bsu_-	1044904	1044710	-	0.130435	0	28	FALSE	-1.82391
1044969_1044715_Bsu_-	1044969	1044715	-	0.117647	0.0909091	32	FALSE	-1.82391
1044987_1044640_Bsu_-	1044987	1044640	-	0.184211	0.138889	34.6667	FALSE	-1.82391
1045005_1044613_Bsu_-	1045005	1044613	-	0.184211	0.322344	36	FALSE	-1.82391
1045022_1044669_Bsu_-	1045022	1044669	-	0.166667	0.234818	36.6667	FALSE	-1.82391
1045129_1044806_Bsu_-	1045129	1044806	-	0.381818	0.554902	36.6667	FALSE	-1.82391
1045139_1044863_Bsu_-	1045139	1044863	-	0.381818	0.722474	36.6667	FALSE	-1.82391
1045146_1044851_Bsu_-	1045146	1044851	-	0.381818	0.718739	36.6667	FALSE	-1.82391
1045160_1045379_Bsu_+	1045160	1045379	+	-0.353846	0	24.6667	FALSE	-1.82391
1045199_1045451_Bsu_+	1045199	1045451	+	-0.242424	0	34.6667	FALSE	-1.82391
1045207_1045536_Bsu_+	1045207	1045536	+	-0.147059	0	35.3333	FALSE	-1.82391
1045208_1045499_Bsu_+	1045208	1045499	+	-0.164179	0	35.3333	FALSE	-1.82391
104529_104179_Bsu_-	104529	104179	-	0.269841	0.76164	35.3333	FALSE	-0.0266554
1045306_1045569_Bsu_+	1045306	1045569	+	-0.147059	0	35.3333	FALSE	-1.82391
104533_104876_Bsu_+	104533	104876	+	0.0909091	0.0918561	30.6667	FALSE	-1.82391
1045431_1045803_Bsu_+	1045431	1045803	+	-0.0909091	0	36.6667	FALSE	-1.82391
1045454_1045209_Bsu_-	1045454	1045209	-	0.515152	0.625192	33.3333	TRUE	1.03954
1045459_1045242_Bsu_-	1045459	1045242	-	0.419355	0.622632	30	TRUE	0.200588
1045466_1045772_Bsu_+	1045466	1045772	+	-0.0909091	0	36.6667	FALSE	-1.82391
1045468_1045717_Bsu_+	1045468	1045717	+	-0.142857	0	36.6667	FALSE	-1.82391
1045527_1045772_Bsu_+	1045527	1045772	+	-0.0909091	0	30.6667	FALSE	-1.82391
1045607_1045921_Bsu_+	1045607	1045921	+	-0.0149254	0	36	FALSE	-1.82391
1045617_1045307_Bsu_-	1045617	1045307	-	0.323944	0.881258	25.3333	TRUE	0.486968
1045707_1045938_Bsu_+	1045707	1045938	+	-0.0447761	0	36	FALSE	-1.82391
1045724_1045539_Bsu_-	1045724	1045539	-	0.228571	0.130435	28.6667	FALSE	-1.82391
1045732_1045434_Bsu_-	1045732	1045434	-	0.323944	0.595116	28.6667	FALSE	-0.321105
104578_104835_Bsu_+	104578	104835	+	0.0909091	0.0153846	30.6667	FALSE	-1.82391
1045799_1045518_Bsu_-	1045799	1045518	-	0.235294	0.549423	28.6667	FALSE	-0.576232
1045820_1045625_Bsu_-	1045820	1045625	-	0.233333	0.101449	28	FALSE	-1.82391
1045827_1046110_Bsu_+	1045827	1046110	+	-0.151515	0	31.3333	FALSE	-1.82391
1045846_1046056_Bsu_+	1045846	1046056	+	-0.210526	0	30.6667	FALSE	-1.82391
1045856_1045555_Bsu_-	1045856	1045555	-	0.233333	0.634026	28.6667	FALSE	-1.82391
1045856_1045561_Bsu_-	1045856	1045561	-	0.233333	0.450927	28.6667	FALSE	-1.82391
1045860_1045493_Bsu_-	1045860	1045493	-	0.235294	0.815146	28.6667	FALSE	-1.82391
1045893_1045555_Bsu_-	1045893	1045555	-	0.233333	0.496275	28.6667	FALSE	-0.482253
1045905_1046247_Bsu_+	1045905	1046247	+	-0.138889	0	33.3333	FALSE	-0.971327
1045917_1046154_Bsu_+	1045917	1046154	+	-0.147059	0	32.6667	FALSE	-1.82391
1045927_1045603_Bsu_-	1045927	1045603	-	0.233333	0.402531	28	FALSE	-0.184064
1046030_1045795_Bsu_-	1046030	1045795	-	0.277778	0.503517	28	FALSE	-1.82391
1046032_1046245_Bsu_+	1046032	1046245	+	-0.138889	0	33.3333	FALSE	-1.82391
104603_104414_Bsu_-	104603	104414	-	0.134328	0	31.3333	FALSE	-1.82391
1046069_1045847_Bsu_-	1046069	1045847	-	0.304348	0.457436	28	FALSE	-1.82391
1046109_1046406_Bsu_+	1046109	1046406	+	0.0847458	0	32	FALSE	-1.82391
1046158_1045849_Bsu_-	1046158	1045849	-	0.304348	0.858429	28	FALSE	-1.82391
1046165_1045884_Bsu_-	1046165	1045884	-	0.304348	0.601459	27.3333	FALSE	-1.82391
1046195_1045918_Bsu_-	1046195	1045918	-	0.246377	0.543932	27.3333	FALSE	-1.82391
1046215_1046546_Bsu_+	1046215	1046546	+	0.0847458	0.015873	29.3333	FALSE	-1.82391
1046238_1046577_Bsu_+	1046238	1046577	+	0.0847458	0.0508475	29.3333	FALSE	-1.82391
1046248_1045930_Bsu_-	1046248	1045930	-	0.246377	0.703745	27.3333	FALSE	-1.82391
1046286_1046000_Bsu_-	1046286	1046000	-	0.246377	0.579393	25.3333	FALSE	-1.82391
1046287_1046582_Bsu_+	1046287	1046582	+	0	0	26.6667	FALSE	-1.82391
1046297_1045910_Bsu_-	1046297	1045910	-	0.272727	0.846064	27.3333	FALSE	-1.82391
1046297_1046504_Bsu_+	1046297	1046504	+	-0.0149254	0	26.6667	FALSE	-1.82391
104632_104814_Bsu_+	104632	104814	+	0.0704225	0	30.6667	FALSE	-1.82391
1046352_1046702_Bsu_+	1046352	1046702	+	0.0434783	0.0285714	31.3333	FALSE	-1.82391
1046357_1046041_Bsu_-	1046357	1046041	-	0.230769	0.49749	30	FALSE	-0.712444
1046386_1046047_Bsu_-	1046386	1046047	-	0.230769	0.492219	32	FALSE	-1.82391
1046386_1046156_Bsu_-	1046386	1046156	-	0.151515	0.0909091	32	FALSE	-1.82391
104640_104293_Bsu_-	104640	104293	-	0.205479	0.294083	32.6667	FALSE	-1.82391
1046411_1046091_Bsu_-	1046411	1046091	-	0.230769	0.316189	32	FALSE	-0.752739
1046416_1046211_Bsu_-	1046416	1046211	-	0.03125	0.015873	32	FALSE	-1.82391
1046465_1046691_Bsu_+	1046465	1046691	+	0.0149254	0	31.3333	FALSE	-1.82391
1046509_1046792_Bsu_+	1046509	1046792	+	0	0	27.3333	FALSE	-1.82391
104651_104437_Bsu_-	104651	104437	-	0.147541	0.09375	32	FALSE	-1.82391
1046570_1046202_Bsu_-	1046570	1046202	-	0.205882	0.342066	32.6667	FALSE	-1.82391
1046585_1046288_Bsu_-	1046585	1046288	-	0.205882	0.154613	32.6667	FALSE	-0.612074
104658_104308_Bsu_-	104658	104308	-	0.194444	0.347854	32.6667	FALSE	-1.82391
1046596_1046838_Bsu_+	1046596	1046838	+	-0.102564	0	24	FALSE	-1.82391
1046606_1046329_Bsu_-	1046606	1046329	-	0.205882	0.226006	32	FALSE	-0.66039
1046606_1046353_Bsu_-	1046606	1046353	-	0.205882	0.226006	32	FALSE	-0.396262
1046620_1046828_Bsu_+	1046620	1046828	+	-0.105263	0	24	FALSE	-1.82391
1046635_1046943_Bsu_+	1046635	1046943	+	0.0625	0	24	FALSE	-1.82391
1046648_1046288_Bsu_-	1046648	1046288	-	0.205882	0.33461	32.6667	FALSE	-1.82391
1046704_1046316_Bsu_-	1046704	1046316	-	0.205882	0.322819	33.3333	FALSE	-1.82391
1046704_1046902_Bsu_+	1046704	1046902	+	0	0	22.6667	FALSE	-1.82391
1046706_1046377_Bsu_-	1046706	1046377	-	0.188406	0.174282	33.3333	FALSE	-1.82391
1046708_1046918_Bsu_+	1046708	1046918	+	0.0625	0	23.3333	FALSE	-1.82391
1046717_1047020_Bsu_+	1046717	1047020	+	0.0625	0.0598214	24.6667	FALSE	-1.82391
1046722_1047020_Bsu_+	1046722	1047020	+	0.0625	0.030303	24.6667	FALSE	-1.82391
1046733_1047010_Bsu_+	1046733	1047010	+	0.0625	0.030303	24.6667	FALSE	-1.82391
1046783_1046621_Bsu_-	1046783	1046621	-	0.189189	0.135135	33.3333	FALSE	-1.82391
1046815_1046498_Bsu_-	1046815	1046498	-	0.205882	0.410361	34.6667	FALSE	-1.82391
1046829_1047105_Bsu_+	1046829	1047105	+	-0.0136986	0	22.6667	FALSE	-1.82391
1046856_1046628_Bsu_-	1046856	1046628	-	0.184211	0.313217	31.3333	FALSE	-1.82391
1046874_1046561_Bsu_-	1046874	1046561	-	0.205882	0.52905	34.6667	FALSE	-1.82391
1046887_1047168_Bsu_+	1046887	1047168	+	-0.1	0	23.3333	FALSE	-1.82391
1046907_1046704_Bsu_-	1046907	1046704	-	0.178082	0.178082	37.3333	FALSE	-0.823523
1046943_1047156_Bsu_+	1046943	1047156	+	-0.188406	0	23.3333	FALSE	-1.82391
1046944_1046695_Bsu_-	1046944	1046695	-	0.184211	0.190402	37.3333	FALSE	-1.82391
1046944_1046705_Bsu_-	1046944	1046705	-	0.178082	0.0588235	37.3333	FALSE	-1.82391
1047013_1047269_Bsu_+	1047013	1047269	+	0.0153846	0	28	FALSE	-0.859721
1047016_1046667_Bsu_-	1047016	1046667	-	0.184211	0.40788	37.3333	FALSE	-1.82391
1047023_1046739_Bsu_-	1047023	1046739	-	0.128205	0.118687	37.3333	FALSE	-1.82391
1047031_1047277_Bsu_+	1047031	1047277	+	0.0153846	0.0153846	28	FALSE	-1.82391
1047086_1047403_Bsu_+	1047086	1047403	+	0	0	28	FALSE	-1.82391
1047104_1046898_Bsu_-	1047104	1046898	-	0.358974	0.429644	32.6667	FALSE	-0.394381
104710_104993_Bsu_+	104710	104993	+	-0.0833333	0	25.3333	FALSE	-1.82391
1047124_1047443_Bsu_+	1047124	1047443	+	-0.0149254	0	28	FALSE	-1.82391
1047214_1047007_Bsu_-	1047214	1047007	-	0.211268	0.224747	31.3333	FALSE	-1.82391
1047232_1047527_Bsu_+	1047232	1047527	+	-0.108108	0	28	FALSE	-1.82391
1047286_1047555_Bsu_+	1047286	1047555	+	-0.108108	0	24.6667	FALSE	-0.968932
1047295_1047097_Bsu_-	1047295	1047097	-	0.117647	0.117647	32.6667	FALSE	-0.762702
1047300_1047594_Bsu_+	1047300	1047594	+	-0.108108	0	30	FALSE	-1.82391
1047322_1047589_Bsu_+	1047322	1047589	+	-0.108108	0	29.3333	FALSE	-1.82391
1047393_1047599_Bsu_+	1047393	1047599	+	-0.114286	0	30.6667	FALSE	-1.82391
1047394_1047170_Bsu_-	1047394	1047170	-	0.242424	0.301722	37.3333	FALSE	-0.773472
104739_104418_Bsu_-	104739	104418	-	0.147541	0.143881	32	FALSE	-1.82391
1047437_1047680_Bsu_+	1047437	1047680	+	-0.0882353	0	32	FALSE	-1.82391
1047448_1047752_Bsu_+	1047448	1047752	+	0	0	32	FALSE	-1.82391
1047528_1047286_Bsu_-	1047528	1047286	-	0.25	0.394298	31.3333	FALSE	-0.841806
104752_104418_Bsu_-	104752	104418	-	0.147541	0.0793651	32	FALSE	-1.82391
1047535_1047198_Bsu_-	1047535	1047198	-	0.25	0.806896	34.6667	FALSE	-0.666232
1047580_1047930_Bsu_+	1047580	1047930	+	-0.03125	0	38.6667	FALSE	-1.82391
1047582_1047933_Bsu_+	1047582	1047933	+	-0.03125	0	38.6667	FALSE	-1.82391
1047585_1047267_Bsu_-	1047585	1047267	-	0.25	0.772287	31.3333	FALSE	-1.82391
1047706_1047965_Bsu_+	1047706	1047965	+	-0.0461538	0	38.6667	FALSE	-1.82391
1047706_1048089_Bsu_+	1047706	1048089	+	0.115385	0.120429	38.6667	FALSE	-1.82391
1047716_1047443_Bsu_-	1047716	1047443	-	0.235294	0.32232	28.6667	FALSE	-1.82391
1047722_1047449_Bsu_-	1047722	1047449	-	0.235294	0.311548	30	FALSE	-1.82391
1047724_1047965_Bsu_+	1047724	1047965	+	-0.0461538	0	38.6667	FALSE	-1.82391
1047734_1047518_Bsu_-	1047734	1047518	-	0.134328	0.185738	30	FALSE	-1.82391
1047745_1047449_Bsu_-	1047745	1047449	-	0.235294	0.379814	30	FALSE	-0.233217
1047749_1047519_Bsu_-	1047749	1047519	-	0.147059	0.146225	30	FALSE	-1.82391
1047786_1047581_Bsu_-	1047786	1047581	-	0.147059	0.173611	29.3333	FALSE	-1.82391
1047794_1047519_Bsu_-	1047794	1047519	-	0.147059	0.271112	30	FALSE	-0.582004
1047816_1048089_Bsu_+	1047816	1048089	+	0.115385	0.0508475	28.6667	FALSE	-0.799594
1047848_1047519_Bsu_-	1047848	1047519	-	0.269841	0.44803	30	FALSE	-1.82391
1047863_1047519_Bsu_-	1047863	1047519	-	0.269841	0.405927	30	FALSE	-1.82391
1047867_1047615_Bsu_-	1047867	1047615	-	0.269841	0.496212	28.6667	FALSE	-1.82391
1047872_1048079_Bsu_+	1047872	1048079	+	0.115385	0.0540906	28	FALSE	-1.82391
1047882_1047615_Bsu_-	1047882	1047615	-	0.269841	0.440184	28.6667	FALSE	-1.82391
1047923_1048185_Bsu_+	1047923	1048185	+	0.148148	0.110517	35.3333	FALSE	-1.82391
1047934_1047591_Bsu_-	1047934	1047591	-	0.269841	0.597756	29.3333	FALSE	-1.82391
1047956_1048272_Bsu_+	1047956	1048272	+	0.148148	0.111111	36.6667	FALSE	-1.82391
1047961_1047581_Bsu_-	1047961	1047581	-	0.269841	0.662438	30	FALSE	-1.82391
1047966_1047752_Bsu_-	1047966	1047752	-	0.1875	0.200577	30.6667	FALSE	-1.82391
1047973_1048262_Bsu_+	1047973	1048262	+	0.127273	0.0909091	36.6667	FALSE	-1.82391
1048029_1047752_Bsu_-	1048029	1047752	-	0.1875	0.137606	40.6667	FALSE	-1.82391
1048058_1047873_Bsu_-	1048058	1047873	-	0.0181818	0	41.3333	FALSE	-0.820056
1048081_1047920_Bsu_-	1048081	1047920	-	0	0	40.6667	FALSE	-1.82391
104808_104478_Bsu_-	104808	104478	-	0.147541	0	32	FALSE	-1.82391
1048090_1047806_Bsu_-	1048090	1047806	-	0.111111	0	41.3333	FALSE	-1.82391
1048090_1048312_Bsu_+	1048090	1048312	+	-0.105263	0	34.6667	FALSE	-1.82391
1048090_1048426_Bsu_+	1048090	1048426	+	-0.105263	0	34.6667	FALSE	-1.82391
1048100_1047775_Bsu_-	1048100	1047775	-	0.121212	0.0793651	41.3333	FALSE	-1.82391
1048100_1047932_Bsu_-	1048100	1047932	-	-0.0196078	0	38.6667	FALSE	-0.734538
1048117_1047873_Bsu_-	1048117	1047873	-	0.04	0.0196078	41.3333	FALSE	-0.841806
1048117_1048426_Bsu_+	1048117	1048426	+	-0.130435	0	32.6667	FALSE	-1.82391
1048153_1047905_Bsu_-	1048153	1047905	-	0.0526316	0.0333333	41.3333	FALSE	-1.82391
104815_104501_Bsu_-	104815	104501	-	0.111111	0	31.3333	FALSE	-1.82391
104815_104647_Bsu_-	104815	104647	-	0	0	28	FALSE	-1.82391
1048169_1047886_Bsu_-	1048169	1047886	-	0.0606061	0.03125	41.3333	FALSE	-1.82391
1048181_1048020_Bsu_-	1048181	1048020	-	0.03125	0.0294118	24.6667	FALSE	-1.82391
1048186_1047881_Bsu_-	1048186	1047881	-	0.0724638	0.0724638	41.3333	FALSE	-1.82391
1048217_1048426_Bsu_+	1048217	1048426	+	-0.219512	0	25.3333	FALSE	-1.82391
1048222_1048020_Bsu_-	1048222	1048020	-	0.138889	0.170139	24.6667	FALSE	-1.82391
104824_104496_Bsu_-	104824	104496	-	0.147541	0.0434963	32	FALSE	-1.82391
1048254_1048589_Bsu_+	1048254	1048589	+	-0.0322581	0	32	FALSE	-1.82391
1048281_1048123_Bsu_-	1048281	1048123	-	0.2	0.164557	18	FALSE	-1.82391
1048314_1048569_Bsu_+	1048314	1048569	+	-0.047619	0	32	FALSE	-1.82391
1048357_1048061_Bsu_-	1048357	1048061	-	0.210526	0.502117	26	FALSE	-0.404319
1048394_1048569_Bsu_+	1048394	1048569	+	-0.047619	0	30.6667	FALSE	-1.82391
1048413_1048086_Bsu_-	1048413	1048086	-	0.4	0.951937	26	TRUE	0.850069
1048414_1048081_Bsu_-	1048414	1048081	-	0.4	0.91178	26	TRUE	0.83162
1048427_1048170_Bsu_-	1048427	1048170	-	0.4	0.843635	26.6667	FALSE	-0.116653
1048457_1048647_Bsu_+	1048457	1048647	+	-0.0333333	0	32.6667	FALSE	-0.82035
1048477_1048103_Bsu_-	1048477	1048103	-	0.4	1.23325	31.3333	TRUE	0.616567
1048503_1048185_Bsu_-	1048503	1048185	-	0.4	1.06109	31.3333	TRUE	0.225396
1048531_1048239_Bsu_-	1048531	1048239	-	0.4	0.720352	31.3333	FALSE	-0.0894836
1048533_1048265_Bsu_-	1048533	1048265	-	0.39726	0.735065	31.3333	FALSE	-0.400833
104853_105226_Bsu_+	104853	105226	+	0.0724638	0.0294118	28.6667	FALSE	-1.82391
1048583_1048867_Bsu_+	1048583	1048867	+	-0.0571429	0	29.3333	FALSE	-0.474064
1048590_1048782_Bsu_+	1048590	1048782	+	-0.0571429	0	24	FALSE	-1.82391
1048591_1048307_Bsu_-	1048591	1048307	-	0.307692	0.446135	33.3333	FALSE	-0.39965
1048592_1048298_Bsu_-	1048592	1048298	-	0.361111	0.448413	33.3333	FALSE	-0.179266
1048595_1048271_Bsu_-	1048595	1048271	-	0.39726	0.804761	33.3333	TRUE	0.586537
1048648_1048310_Bsu_-	1048648	1048310	-	0.282051	0.514688	33.3333	TRUE	0.39176
1048722_1048404_Bsu_-	1048722	1048404	-	0.147059	0.432043	38	FALSE	-0.544938
1048742_1048524_Bsu_-	1048742	1048524	-	0.15942	0.182163	38	FALSE	-1.82391
1048778_1049071_Bsu_+	1048778	1049071	+	0.04	0	26.6667	FALSE	-1.82391
1048783_1048395_Bsu_-	1048783	1048395	-	0.176471	0.572369	38	TRUE	0.279372
1048783_1048452_Bsu_-	1048783	1048452	-	0.176471	0.509869	38	TRUE	0.807193
1048868_1048567_Bsu_-	1048868	1048567	-	0.194444	0.525313	34.6667	FALSE	-1.82391
1048868_1048633_Bsu_-	1048868	1048633	-	0.194444	0.265649	34	FALSE	-1.82391
1048870_1049078_Bsu_+	1048870	1049078	+	-0.0461538	0	24.6667	FALSE	-1.82391
1048878_1048623_Bsu_-	1048878	1048623	-	0.194444	0.387464	34.6667	FALSE	-0.233623
1048979_1048702_Bsu_-	1048979	1048702	-	0.178082	0.244018	28.6667	FALSE	-1.82391
1048_673_Bsu_-	1048	673	-	0.030303	0	32.6667	FALSE	-1.82391
1049023_1048869_Bsu_-	1049023	1048869	-	0.0958904	0.0958904	30.6667	FALSE	-0.839872
1049055_1048846_Bsu_-	1049055	1048846	-	0.142857	0.121324	34	FALSE	-0.69092
1049084_1048859_Bsu_-	1049084	1048859	-	0.213115	0.252381	36.6667	FALSE	-0.405913
1049089_1048894_Bsu_-	1049089	1048894	-	0.220339	0.220339	36.6667	FALSE	-1.82391
1049130_1049372_Bsu_+	1049130	1049372	+	0.2	0.131579	30	FALSE	-1.82391
1049209_1049418_Bsu_+	1049209	1049418	+	0	0	36	FALSE	-1.82391
1049211_1049554_Bsu_+	1049211	1049554	+	0.0422535	0	38.6667	FALSE	-1.82391
1049250_1049518_Bsu_+	1049250	1049518	+	0.0422535	0.0277778	38.6667	FALSE	-1.82391
1049278_1049624_Bsu_+	1049278	1049624	+	0.130435	0.0140845	38.6667	FALSE	-1.82391
1049304_1049665_Bsu_+	1049304	1049665	+	0.147059	0.166658	38	FALSE	-1.82391
1049353_1049641_Bsu_+	1049353	1049641	+	0.147059	0.107449	34.6667	FALSE	-1.82391
1049363_1049600_Bsu_+	1049363	1049600	+	0.117647	0	33.3333	FALSE	-1.82391
1049512_1049831_Bsu_+	1049512	1049831	+	0.114754	0.189451	34	FALSE	-1.82391
1049606_1049322_Bsu_-	1049606	1049322	-	0.0704225	0.0136986	25.3333	FALSE	-0.8711
1049625_1049297_Bsu_-	1049625	1049297	-	0.107692	0.0422535	25.3333	FALSE	-1.82391
1049687_1050023_Bsu_+	1049687	1050023	+	0.16129	0.197598	28.6667	FALSE	-1.82391
1049732_1049464_Bsu_-	1049732	1049464	-	0.0746269	0.0746269	26.6667	FALSE	-1.82391
1049739_1050018_Bsu_+	1049739	1050018	+	0.16129	0.153439	26.6667	FALSE	-1.82391
1049753_1049963_Bsu_+	1049753	1049963	+	0.16129	0.203917	26.6667	FALSE	-1.82391
1049812_1049511_Bsu_-	1049812	1049511	-	0.0967742	0.030303	30.6667	FALSE	-1.82391
1049877_1049621_Bsu_-	1049877	1049621	-	0.0625	0	35.3333	FALSE	-1.82391
1049879_1050122_Bsu_+	1049879	1050122	+	0.0606061	0.0606061	28.6667	FALSE	-1.82391
1049917_1049545_Bsu_-	1049917	1049545	-	0.0967742	0.0793651	39.3333	FALSE	-1.82391
104994_104715_Bsu_-	104994	104715	-	0.323944	0.67706	36.6667	FALSE	-1.82391
1049969_1049657_Bsu_-	1049969	1049657	-	0.015873	0	39.3333	FALSE	-1.82391
1049991_1049740_Bsu_-	1049991	1049740	-	0.0491803	0.0491803	39.3333	FALSE	-1.82391
104999_104742_Bsu_-	104999	104742	-	0.323944	0.713166	36.6667	FALSE	-0.0242843
1050007_1050228_Bsu_+	1050007	1050228	+	0.0434783	0.0434783	30.6667	FALSE	-1.82391
1050007_1050243_Bsu_+	1050007	1050243	+	0.0434783	0.0434783	30.6667	FALSE	-1.82391
1050030_1050356_Bsu_+	1050030	1050356	+	0.0422535	0.0294118	36	FALSE	-0.601408
1050049_1050405_Bsu_+	1050049	1050405	+	0	0	36.6667	FALSE	-1.82391
1050110_1050412_Bsu_+	1050110	1050412	+	0	0	36.6667	FALSE	-1.82391
1050134_1050480_Bsu_+	1050134	1050480	+	0	0	36.6667	FALSE	-1.82391
105015_104686_Bsu_-	105015	104686	-	0.323944	0.821964	36.6667	TRUE	0.41171
1050180_1050490_Bsu_+	1050180	1050490	+	0	0	36.6667	FALSE	-1.82391
1050209_1050537_Bsu_+	1050209	1050537	+	0	0	36.6667	FALSE	-1.82391
1050224_1050574_Bsu_+	1050224	1050574	+	0.0461538	0.0434783	34	FALSE	-1.82391
1050234_1050477_Bsu_+	1050234	1050477	+	0	0	33.3333	FALSE	-1.82391
105024_105254_Bsu_+	105024	105254	+	0.0724638	0	25.3333	FALSE	-1.82391
1050261_1050444_Bsu_+	1050261	1050444	+	-0.0144928	0	29.3333	FALSE	-1.82391
1050275_1050480_Bsu_+	1050275	1050480	+	-0.0144928	0	30	FALSE	-1.82391
1050298_1050008_Bsu_-	1050298	1050008	-	0.233333	0.294272	27.3333	FALSE	-1.82391
1050322_1050673_Bsu_+	1050322	1050673	+	0.225806	0.285075	32	FALSE	-1.82391
1050337_1050010_Bsu_-	1050337	1050010	-	0.233333	0.280567	27.3333	FALSE	-1.82391
105034_104665_Bsu_-	105034	104665	-	0.323944	0.963069	36.6667	TRUE	0.309349
1050360_1050708_Bsu_+	1050360	1050708	+	0.225806	0.232652	33.3333	FALSE	-1.82391
1050432_1050225_Bsu_-	1050432	1050225	-	0.126761	0.0443371	27.3333	FALSE	-1.82391
1050439_1050104_Bsu_-	1050439	1050104	-	0.233333	0.336811	27.3333	FALSE	-1.82391
1050544_1050816_Bsu_+	1050544	1050816	+	0.111111	0.159806	34.6667	FALSE	-1.82391
1050575_1050780_Bsu_+	1050575	1050780	+	0.0714286	0.0560054	34.6667	FALSE	-1.82391
1050624_1050844_Bsu_+	1050624	1050844	+	0.0909091	0.0175439	32.6667	FALSE	-1.82391
1050627_1050818_Bsu_+	1050627	1050818	+	0.0909091	0.0357143	32.6667	FALSE	-1.82391
1050655_1050984_Bsu_+	1050655	1050984	+	0.0714286	0.0175439	32	FALSE	-1.82391
1050689_1050430_Bsu_-	1050689	1050430	-	-0.0149254	0	30.6667	FALSE	-1.82391
1050732_1050544_Bsu_-	1050732	1050544	-	-0.0357143	0	32	FALSE	-1.82391
1050732_1051036_Bsu_+	1050732	1051036	+	0.225806	0.174603	30.6667	FALSE	-1.82391
1050732_1051052_Bsu_+	1050732	1051052	+	0.225806	0.174603	30.6667	FALSE	-1.82391
1050742_1050524_Bsu_-	1050742	1050524	-	-0.0344828	0	32	FALSE	-0.891363
1050777_1051113_Bsu_+	1050777	1051113	+	0.292308	0.421706	30.6667	FALSE	-1.82391
1050781_1050560_Bsu_-	1050781	1050560	-	0.0181818	0	32.6667	FALSE	-1.82391
105081_105300_Bsu_+	105081	105300	+	0.0294118	0.0281914	26.6667	FALSE	-1.82391
1050827_1050469_Bsu_-	1050827	1050469	-	0.0909091	0.0175439	34.6667	FALSE	-1.82391
1050832_1050574_Bsu_-	1050832	1050574	-	0.0909091	0.0169492	34.6667	FALSE	-1.82391
1050896_1051200_Bsu_+	1050896	1051200	+	0.292308	0.577241	33.3333	FALSE	-1.82391
1050965_1051236_Bsu_+	1050965	1051236	+	0.223881	0.247619	40	FALSE	-0.439736
1050985_1050733_Bsu_-	1050985	1050733	-	0.137931	0.151067	35.3333	FALSE	-0.319999
1051047_1050761_Bsu_-	1051047	1050761	-	0.137931	0.121212	35.3333	FALSE	-1.82391
1051057_1050809_Bsu_-	1051057	1050809	-	0.0625	0	34.6667	FALSE	-1.82391
105109_105416_Bsu_+	105109	105416	+	0.0819672	0	30.6667	FALSE	-1.82391
1051105_1051351_Bsu_+	1051105	1051351	+	-0.03125	0	39.3333	FALSE	-1.82391
105117_105367_Bsu_+	105117	105367	+	0.0819672	0.0491803	30.6667	FALSE	-1.82391
1051192_1051415_Bsu_+	1051192	1051415	+	-0.169231	0	34	FALSE	-0.820078
1051197_1050961_Bsu_-	1051197	1050961	-	0.0447761	0.0144928	28.6667	FALSE	-1.82391
105119_105347_Bsu_+	105119	105347	+	0.0819672	0.0819672	30.6667	FALSE	-0.741401
1051227_1051529_Bsu_+	1051227	1051529	+	0.0789474	0.0526316	34.6667	FALSE	-1.82391
1051264_1051095_Bsu_-	1051264	1051095	-	0.0625	0.0625	20	FALSE	-1.82391
1051281_1050961_Bsu_-	1051281	1050961	-	0.111111	0.107276	28.6667	FALSE	-1.82391
1051296_1051523_Bsu_+	1051296	1051523	+	0.0649351	0	34.6667	FALSE	-1.82391
105129_104913_Bsu_-	105129	104913	-	0.257143	0.328139	35.3333	FALSE	-1.82391
1051304_1051624_Bsu_+	1051304	1051624	+	0.0789474	0.0144928	34.6667	FALSE	-1.82391
1051342_1051113_Bsu_-	1051342	1051113	-	0.206349	0.314754	23.3333	FALSE	-1.82391
1051379_1051154_Bsu_-	1051379	1051154	-	0.34375	0.435165	29.3333	FALSE	-1.82391
1051414_1051649_Bsu_+	1051414	1051649	+	0.047619	0	34	FALSE	-1.82391
1051421_1051133_Bsu_-	1051421	1051133	-	0.34375	0.679002	29.3333	FALSE	-0.90827
1051462_1051674_Bsu_+	1051462	1051674	+	0.047619	0.0163934	36	FALSE	-1.82391
1051493_1051827_Bsu_+	1051493	1051827	+	0.135135	0.0492072	38.6667	FALSE	-0.392814
1051531_1051897_Bsu_+	1051531	1051897	+	0.135135	0.233358	38.6667	FALSE	-1.82391
1051568_1051760_Bsu_+	1051568	1051760	+	0.0491803	0	36.6667	FALSE	-1.82391
1051568_1051842_Bsu_+	1051568	1051842	+	0.135135	0.135135	36.6667	FALSE	-1.82391
1051578_1051389_Bsu_-	1051578	1051389	-	0.0555556	0.0540541	22.6667	FALSE	-1.82391
1051586_1051272_Bsu_-	1051586	1051272	-	0.261538	0.313652	25.3333	FALSE	-1.82391
1051600_1051909_Bsu_+	1051600	1051909	+	0.135135	0.169424	35.3333	FALSE	-1.82391
1051614_1051897_Bsu_+	1051614	1051897	+	0.135135	0.141492	35.3333	FALSE	-1.82391
1051619_1051945_Bsu_+	1051619	1051945	+	0.135135	0.203878	35.3333	FALSE	-1.82391
1051694_1051503_Bsu_-	1051694	1051503	-	0.152542	0.0545455	28	FALSE	-1.82391
1051744_1051443_Bsu_-	1051744	1051443	-	0.152542	0.0545455	29.3333	FALSE	-1.82391
1051754_1051511_Bsu_-	1051754	1051511	-	0.152542	0.0529101	29.3333	FALSE	-1.82391
1051843_1051569_Bsu_-	1051843	1051569	-	0.0877193	0	29.3333	FALSE	-1.82391
1051926_1052243_Bsu_+	1051926	1052243	+	0.0136986	0	28.6667	FALSE	-1.82391
1051936_1051641_Bsu_-	1051936	1051641	-	0.0810811	0.0937275	32.6667	FALSE	-1.82391
1051955_1052240_Bsu_+	1051955	1052240	+	0.0136986	0	28.6667	FALSE	-1.82391
1052047_1051864_Bsu_-	1052047	1051864	-	0.0985915	0.0555556	32	FALSE	-1.82391
1052077_1052409_Bsu_+	1052077	1052409	+	0.117647	0.0571429	32.6667	FALSE	-1.82391
1052110_1052298_Bsu_+	1052110	1052298	+	-0.0704225	0	30.6667	FALSE	-1.82391
1052110_1052347_Bsu_+	1052110	1052347	+	-0.0149254	0	32.6667	FALSE	-0.856047
1052129_1051927_Bsu_-	1052129	1051927	-	0.131579	0.124049	29.3333	FALSE	-0.846338
1052131_1051864_Bsu_-	1052131	1051864	-	0.131579	0.181192	32	FALSE	-1.82391
1052169_1051937_Bsu_-	1052169	1051937	-	0.131579	0.161096	29.3333	FALSE	-1.82391
1052208_1052611_Bsu_+	1052208	1052611	+	0.264706	0.756414	34.6667	FALSE	-1.82391
1052220_1052477_Bsu_+	1052220	1052477	+	0.220339	0.282286	28.6667	FALSE	-0.78961
1052221_1052433_Bsu_+	1052221	1052433	+	0.16129	0.141414	28.6667	FALSE	-1.82391
1052234_1052548_Bsu_+	1052234	1052548	+	0.220339	0.421437	29.3333	FALSE	-1.82391
105227_104958_Bsu_-	105227	104958	-	0.0857143	0.0857143	33.3333	FALSE	-1.82391
105232_104902_Bsu_-	105232	104902	-	0.257143	0.257143	35.3333	FALSE	-1.82391
1052340_1052625_Bsu_+	1052340	1052625	+	0.264706	0.429952	34.6667	FALSE	-1.82391
1052343_1052105_Bsu_-	1052343	1052105	-	0.176471	0.157265	26	FALSE	-1.82391
1052373_1052061_Bsu_-	1052373	1052061	-	0.19403	0.317262	28	FALSE	-1.82391
1052381_1052720_Bsu_+	1052381	1052720	+	0.264706	0.61645	38.6667	FALSE	-0.55693
1052396_1052134_Bsu_-	1052396	1052134	-	0.176471	0.172914	28.6667	FALSE	-1.82391
1052400_1052652_Bsu_+	1052400	1052652	+	0.264706	0.491915	35.3333	FALSE	-0.459709
1052463_1052111_Bsu_-	1052463	1052111	-	0.176471	0.336317	34.6667	FALSE	-1.82391
1052495_1052234_Bsu_-	1052495	1052234	-	-0.0294118	0	34.6667	FALSE	-1.82391
1052511_1052811_Bsu_+	1052511	1052811	+	0.152542	0.11227	40.6667	TRUE	0.198764
1052527_1052235_Bsu_-	1052527	1052235	-	-0.0294118	0	34.6667	FALSE	-1.82391
1052528_1052305_Bsu_-	1052528	1052305	-	-0.0606061	0	34.6667	FALSE	-1.82391
1052554_1052824_Bsu_+	1052554	1052824	+	0.0746269	0.0447761	40.6667	FALSE	-1.82391
1052556_1052221_Bsu_-	1052556	1052221	-	-0.0144928	0	34.6667	FALSE	-1.82391
1052564_1052235_Bsu_-	1052564	1052235	-	-0.0294118	0	34.6667	FALSE	-1.82391
1052569_1052227_Bsu_-	1052569	1052227	-	-0.0294118	0	34.6667	FALSE	-1.82391
1052592_1052865_Bsu_+	1052592	1052865	+	0.0746269	0.0322581	40.6667	FALSE	-1.82391
1052594_1052864_Bsu_+	1052594	1052864	+	0.0746269	0.0625	40.6667	FALSE	-1.82391
1052602_1052784_Bsu_+	1052602	1052784	+	0	0	40.6667	FALSE	-1.82391
1052604_1052396_Bsu_-	1052604	1052396	-	-0.117647	0	26	FALSE	-1.82391
1052610_1052377_Bsu_-	1052610	1052377	-	-0.0606061	0	30	FALSE	-1.82391
1052637_1052424_Bsu_-	1052637	1052424	-	-0.138462	0	25.3333	FALSE	-1.82391
105266_105584_Bsu_+	105266	105584	+	0.134328	0.0294118	29.3333	FALSE	-1.82391
1052751_1052547_Bsu_-	1052751	1052547	-	0.259259	0.249637	30	FALSE	-0.81236
1052775_1053020_Bsu_+	1052775	1053020	+	-0.0434783	0	33.3333	FALSE	-1.82391
[truncated: 144,712 more rows]
