# Supplementary material for: Purine bias in bacterial genes is driven by runaway transcription
Source: Nat Microbiol. 2026 Jun 15;11(7):2065–75. doi: 10.1038/s41564-026-02389-1 (PMC13323073; doi:10.1038/s41564-026-02389-1)
Supplement: Supplementary file 17 — Statistical source data. [file 41564_2026_2389_MOESM17_ESM.xlsx]

## Sheet: Sheet1
fragment_id	fragment_start	fragment_end	fragment_strand	excessC	max%T	log10_enrichment_-BCM	Rho_target_score
1677229_1676989_Bsu_-	1677229	1676989	-	0.347168	28.6667	-0.257289	-0.128203
534433_534191_Bsu_-	534433	534191	-	0.50463	36.6667	0.448542	0.26458
202907_203144_Bsu_+	202907	203144	+	0.432112	29.3333	-0.749941	-0.402356
3964270_3964667_Bsu_+	3964270	3964667	+	0.790634	32	0.28901	0.175803
2904015_2904205_Bsu_+	2904015	2904205	+	0.236364	39.3333	0.269357	0.164866
3805960_3806252_Bsu_+	3805960	3806252	+	1.23306	35.3333	1.06993	0.610373
3788858_3789053_Bsu_+	3788858	3789053	+	0.193548	34.6667	-0.699911	-0.374515
812279_812643_Bsu_+	812279	812643	+	0	27.3333	-0.113806	-0.0483573
2298979_2299230_Bsu_+	2298979	2299230	+	0.302426	34	-0.402936	-0.209254
2467254_2466879_Bsu_-	2467254	2466879	-	0.40219	28	-0.746815	-0.400616
4112674_4113038_Bsu_+	4112674	4113038	+	1.2704	28.6667	0.97059	0.555091
3067806_3068089_Bsu_+	3067806	3068089	+	0.600249	34	0.164072	0.106277
3433626_3433891_Bsu_+	3433626	3433891	+	0.226069	27.3333	-0.868813	-0.468506
4193873_4194087_Bsu_+	4193873	4194087	+	0.140791	22	-0.683176	-0.365203
1163258_1162945_Bsu_-	1163258	1162945	-	0.518452	38.6667	0.685203	0.396277
3496173_3496460_Bsu_+	3496173	3496460	+	0.718571	33.3333	0.185151	0.118007
1834452_1834158_Bsu_-	1834452	1834158	-	0.816007	40.6667	0.124993	0.0845304
660780_660408_Bsu_-	660780	660408	-	0.905337	43.3333	0.591203	0.343968
3786069_3786383_Bsu_+	3786069	3786383	+	0.587366	46	0.268401	0.164334
1696088_1695715_Bsu_-	1696088	1695715	-	1.224	37.3333	0.190143	0.120785
2440978_2440796_Bsu_-	2440978	2440796	-	0	24	-0.705349	-0.377542
1880734_1880447_Bsu_-	1880734	1880447	-	0.409746	43.3333	0.624653	0.362582
2001478_2001751_Bsu_+	2001478	2001751	+	0.122201	28.6667	-0.74019	-0.39693
2355956_2356183_Bsu_+	2355956	2356183	+	0.114286	38.6667	-0.666597	-0.355976
415546_415228_Bsu_-	415546	415228	-	0.76101	32	1.14092	0.649875
2063646_2063919_Bsu_+	2063646	2063919	+	1.22759	34.6667	1.07531	0.613368
3684610_3684414_Bsu_-	3684610	3684414	-	0	38	-0.68945	-0.368694
65909_65513_Bsu_-	65909	65513	-	0.624124	34	0.24274	0.150054
2446403_2446691_Bsu_+	2446403	2446691	+	0.269424	32	-0.779766	-0.418953
4204664_4204935_Bsu_+	4204664	4204935	+	0.930555	30	0.364116	0.217598
3949361_3949568_Bsu_+	3949361	3949568	+	0	26	-0.81236	-0.437091
1309900_1309638_Bsu_-	1309900	1309638	-	0.500934	36	0.678067	0.392307
379624_379276_Bsu_-	379624	379276	-	0.874217	27.3333	1.13708	0.647739
1471627_1471246_Bsu_-	1471627	1471246	-	0.548301	42	0.0254709	0.0291478
3163825_3164128_Bsu_+	3163825	3164128	+	1.17191	30.6667	1.19864	0.681995
213089_213341_Bsu_+	213089	213341	+	0	24	-0.791046	-0.42523
2567168_2567414_Bsu_+	2567168	2567414	+	0.381818	33.3333	0.983737	0.562407
90726_90322_Bsu_-	90726	90322	-	0.583675	46	-0.309957	-0.157512
2020752_2020447_Bsu_-	2020752	2020447	-	0.822501	42	-0.148798	-0.0678298
3821275_3821057_Bsu_-	3821275	3821057	-	0	28	-0.846338	-0.455999
3571832_3572189_Bsu_+	3571832	3572189	+	0.144916	33.3333	-0.554082	-0.293364
160840_160627_Bsu_-	160840	160627	-	0.152778	41.3333	-0.368558	-0.190123
3311313_3311621_Bsu_+	3311313	3311621	+	0.602368	34	-0.111245	-0.0469324
1885974_1885607_Bsu_-	1885974	1885607	-	1.94395	47.3333	0.924862	0.529644
3697930_3698134_Bsu_+	3697930	3698134	+	0.087395	34.6667	-0.752075	-0.403543
1787874_1787548_Bsu_-	1787874	1787548	-	1.12835	36	0.957171	0.547623
270294_270492_Bsu_+	270294	270492	+	0	32	-0.900355	-0.486059
775037_774777_Bsu_-	775037	774777	-	0.682839	30.6667	0.245205	0.151426
3859370_3859682_Bsu_+	3859370	3859682	+	1.15937	40	0.594521	0.345815
583280_583638_Bsu_+	583280	583638	+	0.818142	40	0.911679	0.522308
1856641_1856318_Bsu_-	1856641	1856318	-	0.363828	30.6667	-0.72738	-0.389801
740573_740789_Bsu_+	740573	740789	+	0	32.6667	-0.738019	-0.395721
88639_88385_Bsu_-	88639	88385	-	0.867488	36.6667	-0.32309	-0.16482
1669545_1669227_Bsu_-	1669545	1669227	-	0.677593	41.3333	0.113574	0.0781758
3031144_3031392_Bsu_+	3031144	3031392	+	0.657387	38	0.0694089	0.0535985
3216376_3216682_Bsu_+	3216376	3216682	+	0.632258	31.3333	-0.189187	-0.0903059
2168969_2168714_Bsu_-	2168969	2168714	-	0	30	-0.680867	-0.363918
1173332_1173110_Bsu_-	1173332	1173110	-	0.517787	32.6667	0.75019	0.432442
2007801_2007484_Bsu_-	2007801	2007484	-	0.598895	38	0.73911	0.426276
1555163_1554880_Bsu_-	1555163	1554880	-	0.248289	34.6667	-0.762254	-0.409208
698725_698450_Bsu_-	698725	698450	-	0.474859	36.6667	-0.29084	-0.146874
3573874_3574238_Bsu_+	3573874	3574238	+	1.0168	37.3333	1.14392	0.651547
4085784_4085556_Bsu_-	4085784	4085556	-	0.178115	36.6667	-0.12604	-0.0551655
1772635_1772268_Bsu_-	1772635	1772268	-	0.540165	30	-0.500661	-0.263636
3379901_3379680_Bsu_-	3379901	3379680	-	0	28.6667	-0.786654	-0.422786
236894_236610_Bsu_-	236894	236610	-	0.659987	32	0.7736	0.445469
1292227_1292476_Bsu_+	1292227	1292476	+	0.235274	33.3333	-0.748986	-0.401825
4127493_4127717_Bsu_+	4127493	4127717	+	0.857143	46	0.226115	0.140803
4176858_4176602_Bsu_-	4176858	4176602	-	0.446403	38.6667	0.38531	0.229392
1861182_1861389_Bsu_+	1861182	1861389	+	0.264411	37.3333	0.375258	0.223798
106984_106628_Bsu_-	106984	106628	-	0.856801	31.3333	0.600192	0.34897
1770701_1770406_Bsu_-	1770701	1770406	-	0.310317	35.3333	-0.540853	-0.286002
1784883_1785190_Bsu_+	1784883	1785190	+	1.09332	37.3333	1.14809	0.653868
1932355_1932616_Bsu_+	1932355	1932616	+	0.727685	38.6667	-0.214365	-0.104317
2433921_2434149_Bsu_+	2433921	2434149	+	0.332341	23.3333	-0.781326	-0.419821
2599230_2598897_Bsu_-	2599230	2598897	-	0	26	-0.8711	-0.469779
1700468_1700054_Bsu_-	1700468	1700054	-	0.433383	39.3333	0.147873	0.0972625
1453697_1453985_Bsu_+	1453697	1453985	+	0	34.6667	-0.70455	-0.377097
3281129_3280855_Bsu_-	3281129	3280855	-	0	23.3333	-0.922411	-0.498333
145338_145033_Bsu_-	145338	145033	-	0.479838	29.3333	-0.412753	-0.214716
4127584_4127799_Bsu_+	4127584	4127799	+	1.09402	43.3333	0.748948	0.431751
56447_56181_Bsu_-	56447	56181	-	0.677871	35.3333	0.896185	0.513685
2302132_2302422_Bsu_+	2302132	2302422	+	0.901003	30	0.472457	0.277888
1066458_1066206_Bsu_-	1066458	1066206	-	0.784444	36.6667	0.111321	0.0769219
2506622_2506939_Bsu_+	2506622	2506939	+	0.482809	35.3333	0.120888	0.0822458
2037800_2037452_Bsu_-	2037800	2037452	-	0.0163934	38.6667	-0.437792	-0.22865
2097400_2097790_Bsu_+	2097400	2097790	+	0.766063	46.6667	0.187881	0.119526
218486_218248_Bsu_-	218486	218248	-	0.583946	34	0.649261	0.376276
3466576_3466808_Bsu_+	3466576	3466808	+	0.547502	33.3333	-0.389942	-0.202023
702671_702401_Bsu_-	702671	702401	-	0.989117	34.6667	0.594466	0.345784
209919_210185_Bsu_+	209919	210185	+	0	32.6667	-0.996039	-0.539305
1504978_1504772_Bsu_-	1504978	1504772	-	0	36.6667	-0.666055	-0.355675
1514298_1513980_Bsu_-	1514298	1513980	-	0.867399	34.6667	0.63447	0.368046
752833_752559_Bsu_-	752833	752559	-	0.839411	31.3333	0.221222	0.13808
135818_135425_Bsu_-	135818	135425	-	0.480769	37.3333	0.223327	0.139251
4130375_4130647_Bsu_+	4130375	4130647	+	0.157895	40	-0.724296	-0.388085
28457_28199_Bsu_-	28457	28199	-	0.872034	40	0.895001	0.513027
1308476_1308218_Bsu_-	1308476	1308218	-	0.576653	18	-0.563558	-0.298637
1602438_1602118_Bsu_-	1602438	1602118	-	0.921795	30.6667	-0.365674	-0.188518
809193_808960_Bsu_-	809193	808960	-	0.139241	31.3333	-0.755727	-0.405576
1863946_1863623_Bsu_-	1863946	1863623	-	0.479255	40	0.37927	0.226031
1309323_1309643_Bsu_+	1309323	1309643	+	0.0144928	30.6667	-0.683841	-0.365572
2144776_2145121_Bsu_+	2144776	2145121	+	1.13372	27.3333	1.22209	0.695049
3895670_3895998_Bsu_+	3895670	3895998	+	1.27735	39.3333	-0.244619	-0.121153
148918_148620_Bsu_-	148918	148620	-	0.286344	28.6667	-0.468396	-0.245681
120710_120467_Bsu_-	120710	120467	-	0.160256	44	-0.668988	-0.357307
2569644_2569815_Bsu_+	2569644	2569815	+	0.0491803	35.3333	-0.85698	-0.461921
3893153_3892926_Bsu_-	3893153	3892926	-	0	35.3333	-0.95804	-0.51816
2862523_2862884_Bsu_+	2862523	2862884	+	0.950549	38.6667	1.06902	0.609866
2166917_2167270_Bsu_+	2166917	2167270	+	2.16578	39.3333	1.0898	0.621432
1075251_1075590_Bsu_+	1075251	1075590	+	0.290503	37.3333	-0.153667	-0.0705396
3251854_3251639_Bsu_-	3251854	3251639	-	0.279035	25.3333	-0.655704	-0.349915
1197385_1197085_Bsu_-	1197385	1197085	-	0.734048	36	0.696062	0.402321
1290449_1290092_Bsu_-	1290449	1290092	-	1.16454	31.3333	1.0032	0.573237
4004112_4004397_Bsu_+	4004112	4004397	+	0.591308	34	0.64118	0.37178
1640221_1639949_Bsu_-	1640221	1639949	-	0.195961	28.6667	-0.546529	-0.28916
1470502_1470152_Bsu_-	1470502	1470152	-	0.817781	40.6667	0.675066	0.390637
2487886_2488160_Bsu_+	2487886	2488160	+	0.699381	30	-0.634061	-0.33787
2100143_2100379_Bsu_+	2100143	2100379	+	0.409675	49.3333	1.13659	0.647467
2968040_2968357_Bsu_+	2968040	2968357	+	0.916732	37.3333	1.12109	0.638839
4100841_4100511_Bsu_-	4100841	4100511	-	0.0169492	38	-0.59254	-0.314765
1106190_1105859_Bsu_-	1106190	1105859	-	0.77198	46	0.0565784	0.0464586
2718643_2718335_Bsu_-	2718643	2718335	-	0.746469	40	-0.191534	-0.0916117
743571_743309_Bsu_-	743571	743309	-	0.541244	33.3333	-0.395365	-0.20504
839285_839514_Bsu_+	839285	839514	+	0.326358	35.3333	0.201406	0.127052
1716008_1715826_Bsu_-	1716008	1715826	-	0.15625	27.3333	-0.851217	-0.458714
73516_73152_Bsu_-	73516	73152	-	0.881583	39.3333	1.03253	0.589561
3861032_3861361_Bsu_+	3861032	3861361	+	0.823492	34	0.935274	0.535438
2712283_2712480_Bsu_+	2712283	2712480	+	0.428571	33.3333	0.71332	0.411924
522373_522020_Bsu_-	522373	522020	-	1.26118	40	0.578727	0.337025
499669_499363_Bsu_-	499669	499363	-	0.692462	36	0.919861	0.526861
1472779_1472487_Bsu_-	1472779	1472487	-	0.162162	31.3333	-1.02268	-0.554128
1978211_1978478_Bsu_+	1978211	1978478	+	0.17988	32	-0.856196	-0.461485
850528_850293_Bsu_-	850528	850293	-	0.545121	34	-0.134644	-0.0599534
4095715_4096027_Bsu_+	4095715	4096027	+	0.445024	36.6667	-0.464471	-0.243497
108827_108526_Bsu_-	108827	108526	-	1.48745	34	1.00328	0.573282
422656_422332_Bsu_-	422656	422332	-	1.22907	32	1.00451	0.573968
305891_305627_Bsu_-	305891	305627	-	0.772438	38.6667	1.0718	0.611413
982732_982377_Bsu_-	982732	982377	-	1.1182	37.3333	1.08432	0.618378
778953_778745_Bsu_-	778953	778745	-	0.151316	28.6667	-0.680376	-0.363644
3854940_3855325_Bsu_+	3854940	3855325	+	0.375207	29.3333	0.337727	0.202913
1700793_1700527_Bsu_-	1700793	1700527	-	0.845351	34	0.233303	0.144803
1491878_1491507_Bsu_-	1491878	1491507	-	0	40	0.421095	0.249306
109344_109142_Bsu_-	109344	109142	-	0.637375	30	0.337892	0.203005
2173953_2174199_Bsu_+	2173953	2174199	+	0.787879	38.6667	1.05805	0.603763
2711896_2712245_Bsu_+	2711896	2712245	+	1.22821	38	0.999039	0.570922
3608349_3608656_Bsu_+	3608349	3608656	+	1.07709	34.6667	1.1512	0.655596
1312156_1311850_Bsu_-	1312156	1311850	-	1.02658	34	0.930389	0.53272
1382440_1382628_Bsu_+	1382440	1382628	+	0	28.6667	-0.867849	-0.46797
3898737_3898941_Bsu_+	3898737	3898941	+	0.503966	34.6667	-0.605234	-0.321829
2845131_2844911_Bsu_-	2845131	2844911	-	0.251579	25.3333	-0.881441	-0.475533
3082246_3082557_Bsu_+	3082246	3082557	+	1.05887	28	1.03819	0.592708
3581576_3581349_Bsu_-	3581576	3581349	-	0	32	-1.00884	-0.546429
2748558_2748862_Bsu_+	2748558	2748862	+	0.815872	36	1.07057	0.61073
4082358_4081992_Bsu_-	4082358	4081992	-	0.0810811	26.6667	-0.0728439	-0.0255628
2708123_2708464_Bsu_+	2708123	2708464	+	0.263991	34.6667	0.208493	0.130997
2948992_2949260_Bsu_+	2948992	2949260	+	0.139369	32	-0.442994	-0.231545
3183366_3183661_Bsu_+	3183366	3183661	+	0.68787	35.3333	0.0857668	0.0627014
1520886_1520461_Bsu_-	1520886	1520461	-	1.00247	37.3333	1.05191	0.600343
1910956_1910632_Bsu_-	1910956	1910632	-	0.568548	36	0.463482	0.272893
267014_266703_Bsu_-	267014	266703	-	0.898168	32.6667	0.493343	0.289511
1274074_1273754_Bsu_-	1274074	1273754	-	0.827943	29.3333	0.0411388	0.0378667
922931_922661_Bsu_-	922931	922661	-	0.111111	30	-0.602468	-0.32029
2591274_2591538_Bsu_+	2591274	2591538	+	0.49023	30.6667	-0.0154087	0.00639893
1883329_1883062_Bsu_-	1883329	1883062	-	1.34576	42.6667	1.08957	0.6213
1585551_1585198_Bsu_-	1585551	1585198	-	0.894203	31.3333	0.00514354	0.0178359
3057908_3058239_Bsu_+	3057908	3058239	+	1.05734	37.3333	1.1206	0.638571
3370022_3370261_Bsu_+	3370022	3370261	+	0.845799	32	0.787541	0.453227
3398413_3398648_Bsu_+	3398413	3398648	+	0.709231	41.3333	0.777717	0.44776
1102251_1101936_Bsu_-	1102251	1101936	-	0.807031	34	0.722347	0.416948
2463597_2463856_Bsu_+	2463597	2463856	+	0.474492	36.6667	-0.0156908	0.00624194
2487427_2487765_Bsu_+	2487427	2487765	+	0.434615	30	-0.33481	-0.171343
2636578_2636388_Bsu_-	2636578	2636388	-	0	30.6667	-0.805424	-0.433231
3935452_3935215_Bsu_-	3935452	3935215	-	0.0383333	23.3333	-0.868207	-0.468169
4207488_4207307_Bsu_-	4207488	4207307	-	0.272727	40.6667	-0.578277	-0.306828
2740642_2740285_Bsu_-	2740642	2740285	-	0.695369	34.6667	0.224592	0.139955
3482210_3482414_Bsu_+	3482210	3482414	+	0	35.3333	-0.883564	-0.476715
3159625_3159903_Bsu_+	3159625	3159903	+	0.607493	38.6667	-0.445712	-0.233058
2825882_2826245_Bsu_+	2825882	2826245	+	0.642584	35.3333	0.100989	0.0711725
1025892_1026138_Bsu_+	1025892	1026138	+	0	43.3333	0.141284	0.0935959
3199055_3199321_Bsu_+	3199055	3199321	+	0.846324	40	0.900315	0.515984
338314_337988_Bsu_-	338314	337988	-	0.944541	35.3333	1.13254	0.645212
8801_8598_Bsu_-	8801	8598	-	0.209559	34.6667	-0.719873	-0.385624
891747_892004_Bsu_+	891747	892004	+	0.0175439	35.3333	-0.746563	-0.400476
2189177_2189438_Bsu_+	2189177	2189438	+	1.09477	37.3333	0.466753	0.274714
1665632_1665381_Bsu_-	1665632	1665381	-	0.636622	33.3333	0.186281	0.118636
1434713_1435106_Bsu_+	1434713	1435106	+	0.866153	33.3333	0.0363964	0.0352276
2686681_2686913_Bsu_+	2686681	2686913	+	0.657746	38.6667	0.0554448	0.0458277
2755348_2755608_Bsu_+	2755348	2755608	+	0.942743	45.3333	0.873936	0.501305
4081494_4081750_Bsu_+	4081494	4081750	+	0.288065	30.6667	-0.865948	-0.466912
36685_36291_Bsu_-	36685	36291	-	1.30656	40	0.978664	0.559584
3829001_3829300_Bsu_+	3829001	3829300	+	0.228395	25.3333	-0.671353	-0.358623
1598309_1597941_Bsu_-	1598309	1597941	-	1.02736	38.6667	0.376447	0.22446
2974653_2974953_Bsu_+	2974653	2974953	+	0.801304	32.6667	0.526442	0.30793
3144595_3144914_Bsu_+	3144595	3144914	+	0.592434	33.3333	-0.436898	-0.228153
3341865_3342079_Bsu_+	3341865	3342079	+	0.345732	31.3333	-0.475275	-0.249509
2508202_2507923_Bsu_-	2508202	2507923	-	0	29.3333	-0.71545	-0.383162
301164_300818_Bsu_-	301164	300818	-	0.757577	34.6667	0.969523	0.554497
1826693_1826381_Bsu_-	1826693	1826381	-	0.376076	28.6667	-0.678498	-0.362599
4118742_4118405_Bsu_-	4118742	4118405	-	0	39.3333	-0.245499	-0.121642
1544650_1544371_Bsu_-	1544650	1544371	-	0.67265	37.3333	0.717994	0.414525
4011818_4011571_Bsu_-	4011818	4011571	-	0.643921	34	0.628996	0.364999
2023351_2023662_Bsu_+	2023351	2023662	+	0	36	-0.469627	-0.246366
3868581_3868877_Bsu_+	3868581	3868877	+	0.573581	30.6667	0.0201131	0.0261662
1395060_1395281_Bsu_+	1395060	1395281	+	0	20.6667	-0.975274	-0.52775
219440_219775_Bsu_+	219440	219775	+	0	33.3333	-0.675351	-0.360848
4163335_4163657_Bsu_+	4163335	4163657	+	0.72211	45.3333	0.449588	0.265162
3150036_3150363_Bsu_+	3150036	3150363	+	0.826101	27.3333	0.981923	0.561397
3815628_3815838_Bsu_+	3815628	3815838	+	0.144589	34.6667	-0.721869	-0.386734
4127681_4128008_Bsu_+	4127681	4128008	+	0.41635	33.3333	0.575496	0.335227
2368870_2369101_Bsu_+	2368870	2369101	+	0.27889	32	-0.754532	-0.404911
464843_464560_Bsu_-	464843	464560	-	0.142545	36.6667	0.881558	0.505546
2198616_2198929_Bsu_+	2198616	2198929	+	0.292763	47.3333	-0.680063	-0.36347
674520_674320_Bsu_-	674520	674320	-	0.438884	35.3333	-0.575984	-0.305552
3828818_3829157_Bsu_+	3828818	3829157	+	0.502934	32	-0.554082	-0.293364
2710429_2710683_Bsu_+	2710429	2710683	+	0.808755	32.6667	-0.0750845	-0.0268096
266537_266230_Bsu_-	266537	266230	-	1.06809	33.3333	-0.228228	-0.112032
3978763_3979111_Bsu_+	3978763	3979111	+	0.562166	29.3333	-0.169975	-0.0796149
2489497_2489822_Bsu_+	2489497	2489822	+	0.477975	34.6667	-0.0409628	-0.00782151
3958891_3959201_Bsu_+	3958891	3959201	+	0.119629	36.6667	-0.535008	-0.282749
1463761_1463411_Bsu_-	1463761	1463411	-	0.626471	33.3333	0.750552	0.432643
1916571_1916361_Bsu_-	1916571	1916361	-	0.137255	40.6667	-0.916753	-0.495184
850128_849927_Bsu_-	850128	849927	-	0.0169492	33.3333	-0.719537	-0.385437
3804897_3805193_Bsu_+	3804897	3805193	+	0.037037	39.3333	-0.804807	-0.432888
65317_65693_Bsu_+	65317	65693	+	0	35.3333	-0.836038	-0.450267
3992643_3992423_Bsu_-	3992643	3992423	-	0	34	-0.831351	-0.447659
3647500_3647188_Bsu_-	3647500	3647188	-	1.24307	44.6667	0.818594	0.470508
2190327_2190582_Bsu_+	2190327	2190582	+	0.828365	32.6667	0.0677223	0.05266
3012057_3011797_Bsu_-	3012057	3011797	-	0	26.6667	-0.839639	-0.452271
2990900_2991176_Bsu_+	2990900	2991176	+	0.754237	41.3333	-0.400371	-0.207826
3856942_3857237_Bsu_+	3856942	3857237	+	0.419119	32	-0.381964	-0.197583
1554141_1553827_Bsu_-	1554141	1553827	-	1.05489	42.6667	0.977586	0.558984
2960295_2960589_Bsu_+	2960295	2960589	+	0.075487	38	-0.909469	-0.491131
1219476_1219819_Bsu_+	1219476	1219819	+	0	41.3333	-0.240817	-0.119037
2966041_2966372_Bsu_+	2966041	2966372	+	0.243313	36	-0.294444	-0.14888
134356_134101_Bsu_-	134356	134101	-	0.572881	38	-0.585174	-0.310666
605023_605407_Bsu_+	605023	605407	+	0.840448	35.3333	0.767798	0.442241
1861182_1861421_Bsu_+	1861182	1861421	+	0.264411	37.3333	0.354178	0.212068
2729043_2729399_Bsu_+	2729043	2729399	+	1.39432	29.3333	0.713792	0.412187
2016690_2017015_Bsu_+	2016690	2017015	+	0.690553	39.3333	-0.30721	-0.155983
973561_973182_Bsu_-	973561	973182	-	1.03975	34	0.454812	0.268069
3541425_3541135_Bsu_-	3541425	3541135	-	0.378168	40	-0.351457	-0.180606
681862_681545_Bsu_-	681862	681545	-	0.44339	30	-1.02716	-0.556625
2097268_2097512_Bsu_+	2097268	2097512	+	0.389189	36	-0.738606	-0.396048
1631208_1630958_Bsu_-	1631208	1630958	-	0.538028	29.3333	-0.695804	-0.37223
1288703_1288419_Bsu_-	1288703	1288419	-	0.737572	38.6667	0.333069	0.200321
4056800_4057133_Bsu_+	4056800	4057133	+	0.606901	27.3333	0.907945	0.52023
2266403_2266663_Bsu_+	2266403	2266663	+	0.901626	42	-0.65562	-0.349868
2567495_2567833_Bsu_+	2567495	2567833	+	0.62108	32.6667	0.222928	0.139029
2687379_2687610_Bsu_+	2687379	2687610	+	0.135632	36	-0.457538	-0.239639
2683952_2684158_Bsu_+	2683952	2684158	+	0.231183	35.3333	-0.372598	-0.192371
198805_199004_Bsu_+	198805	199004	+	0	25.3333	-0.761581	-0.408834
4146090_4145822_Bsu_-	4146090	4145822	-	0.294737	39.3333	-0.372739	-0.192449
1562068_1561903_Bsu_-	1562068	1561903	-	0.0632911	18.6667	-0.483501	-0.254086
2786348_2786590_Bsu_+	2786348	2786590	+	0.265907	33.3333	-0.533541	-0.281933
56453_56181_Bsu_-	56453	56181	-	0.791306	35.3333	0.884476	0.50717
264916_265221_Bsu_+	264916	265221	+	0	37.3333	-0.575271	-0.305155
2591950_2592212_Bsu_+	2591950	2592212	+	0.389431	40.6667	-0.219511	-0.10718
1070438_1070789_Bsu_+	1070438	1070789	+	0.541631	46	0.461478	0.271779
1047295_1047097_Bsu_-	1047295	1047097	-	0.117647	32.6667	-0.762702	-0.409457
461304_460987_Bsu_-	461304	460987	-	0.281696	30.6667	0.064165	0.0506804
2035690_2035453_Bsu_-	2035690	2035453	-	0.0175439	40.6667	-0.951186	-0.514345
3572672_3572991_Bsu_+	3572672	3572991	+	1.14305	35.3333	0.750529	0.43263
2283023_2282749_Bsu_-	2283023	2282749	-	0	36.6667	-0.878333	-0.473804
4201993_4202211_Bsu_+	4201993	4202211	+	0.495753	32	-0.396538	-0.205693
4141479_4141277_Bsu_-	4141479	4141277	-	0.452798	34.6667	-0.247589	-0.122805
2918213_2918549_Bsu_+	2918213	2918549	+	0.350968	41.3333	0.25437	0.156526
528735_528425_Bsu_-	528735	528425	-	0.318541	43.3333	0.0526904	0.0442949
1074031_1074412_Bsu_+	1074031	1074412	+	0.49371	44	-0.19506	-0.0935739
2194541_2194896_Bsu_+	2194541	2194896	+	2.15404	44	1.10248	0.628486
2686606_2686973_Bsu_+	2686606	2686973	+	1.17398	39.3333	1.06569	0.608013
2237697_2237404_Bsu_-	2237697	2237404	-	0.790475	46	1.03764	0.592402
719614_719305_Bsu_-	719614	719305	-	0.619115	31.3333	-0.0719971	-0.0250915
2963367_2963679_Bsu_+	2963367	2963679	+	0.962698	34.6667	0.556439	0.324623
376180_375890_Bsu_-	376180	375890	-	1.24088	39.3333	0.939566	0.537827
2937364_2937563_Bsu_+	2937364	2937563	+	0.0434783	18	-0.805434	-0.433237
4064901_4065255_Bsu_+	4064901	4065255	+	0.995392	44.6667	0.0702547	0.0540692
2175375_2175725_Bsu_+	2175375	2175725	+	0.97437	49.3333	0.928643	0.531748
1694144_1693850_Bsu_-	1694144	1693850	-	0.77328	42.6667	1.0016	0.57235
1366788_1366382_Bsu_-	1366788	1366382	-	1.32876	29.3333	0.340322	0.204357
4022012_4022373_Bsu_+	4022012	4022373	+	1.04834	45.3333	0.519336	0.303976
1765674_1765345_Bsu_-	1765674	1765345	-	0.649312	40	0.641264	0.371827
3659051_3659252_Bsu_+	3659051	3659252	+	0.120434	40.6667	-0.332233	-0.169908
2975044_2975304_Bsu_+	2975044	2975304	+	0.980842	35.3333	0.555361	0.324023
2603204_2603033_Bsu_-	2603204	2603033	-	0.0434783	36	-0.724569	-0.388237
2795121_2795429_Bsu_+	2795121	2795429	+	0.47065	34.6667	-0.448448	-0.23458
2859235_2859470_Bsu_+	2859235	2859470	+	0.652174	33.3333	0.960204	0.549311
1403609_1403262_Bsu_-	1403609	1403262	-	0.239155	39.3333	0.444276	0.262206
717313_717641_Bsu_+	717313	717641	+	0.269914	36	-0.293346	-0.148269
4203191_4203496_Bsu_+	4203191	4203496	+	1.33026	37.3333	1.07835	0.615056
2144816_2145105_Bsu_+	2144816	2145105	+	0.878472	27.3333	0.185654	0.118287
4134001_4134276_Bsu_+	4134001	4134276	+	1.33125	39.3333	0.997141	0.569866
3049889_3050139_Bsu_+	3049889	3050139	+	0.189224	30.6667	-0.639996	-0.341174
177382_177624_Bsu_+	177382	177624	+	0	37.3333	-0.825596	-0.444457
2564984_2565239_Bsu_+	2564984	2565239	+	0.413503	27.3333	-0.524893	-0.277121
2822537_2822769_Bsu_+	2822537	2822769	+	0	35.3333	-0.8424	-0.453808
1406843_1407149_Bsu_+	1406843	1407149	+	0.86845	44	0.753727	0.43441
1692663_1692358_Bsu_-	1692663	1692358	-	1.35058	41.3333	0.711062	0.410667
2007200_2007470_Bsu_+	2007200	2007470	+	0.499107	35.3333	0.654646	0.379273
3075529_3075310_Bsu_-	3075529	3075310	-	0.521677	36	-0.28639	-0.144398
1580991_1581343_Bsu_+	1580991	1581343	+	0	24.6667	-0.784531	-0.421605
2710671_2710927_Bsu_+	2710671	2710927	+	0.542318	37.3333	-0.735705	-0.394434
2402434_2402689_Bsu_+	2402434	2402689	+	0.303299	27.3333	-0.242056	-0.119727
1481703_1481411_Bsu_-	1481703	1481411	-	0.630631	40	-0.204747	-0.0989647
2773874_2773540_Bsu_-	2773874	2773540	-	0	47.3333	-0.470256	-0.246716
3772309_3772567_Bsu_+	3772309	3772567	+	0.402527	38	-0.50539	-0.266267
3159915_3160246_Bsu_+	3159915	3160246	+	0.531934	34	-0.579427	-0.307468
3550329_3550663_Bsu_+	3550329	3550663	+	0.894942	36	-0.325439	-0.166128
3981823_3981577_Bsu_-	3981823	3981577	-	0	32.6667	-0.820834	-0.441807
327010_326660_Bsu_-	327010	326660	-	1.35569	40.6667	1.21118	0.688976
3616877_3616485_Bsu_-	3616877	3616485	-	0.377778	39.3333	-0.638983	-0.34061
3158057_3157795_Bsu_-	3158057	3157795	-	0.0278261	34.6667	-0.787277	-0.423133
2876864_2877190_Bsu_+	2876864	2877190	+	0.62663	28	0.079236	0.0590671
2129473_2129827_Bsu_+	2129473	2129827	+	1.14204	35.3333	-0.475675	-0.249732
3612920_3613203_Bsu_+	3612920	3613203	+	0.670058	42	0.201312	0.127001
2178251_2178523_Bsu_+	2178251	2178523	+	0.883046	45.3333	0.444276	0.262206
2211185_2211515_Bsu_+	2211185	2211515	+	0.608733	43.3333	0.878781	0.504
530468_530760_Bsu_+	530468	530760	+	0.470588	42.6667	0.654194	0.379022
4060592_4060915_Bsu_+	4060592	4060915	+	0.379123	34	-0.0721616	-0.0251831
1344677_1344386_Bsu_-	1344677	1344386	-	0.238668	45.3333	0.655947	0.379997
642185_641822_Bsu_-	642185	641822	-	1.33135	33.3333	0.858314	0.492611
2073281_2073606_Bsu_+	2073281	2073606	+	0.986016	40.6667	0.845401	0.485425
2272968_2272726_Bsu_-	2272968	2272726	-	0	32.6667	-0.823575	-0.443332
3859210_3859595_Bsu_+	3859210	3859595	+	0.913297	40	0.706723	0.408253
2948186_2948483_Bsu_+	2948186	2948483	+	1.0034	35.3333	0.714795	0.412745
3852235_3852628_Bsu_+	3852235	3852628	+	0.993096	36.6667	0.96944	0.554451
3729258_3729539_Bsu_+	3729258	3729539	+	0.479323	41.3333	0.0685161	0.0531017
3846341_3846088_Bsu_-	3846341	3846088	-	0.391453	36	0.0211061	0.0267188
1743037_1742754_Bsu_-	1743037	1742754	-	0.505249	38.6667	-0.489141	-0.257225
3887145_3887420_Bsu_+	3887145	3887420	+	0.219523	28.6667	-0.836251	-0.450386
3159410_3159727_Bsu_+	3159410	3159727	+	0.405066	46	1.10309	0.628823
48378_48085_Bsu_-	48378	48085	-	0.746938	35.3333	0.113096	0.0779099
3127429_3127771_Bsu_+	3127429	3127771	+	0.357985	36	0.888372	0.509338
2599545_2599896_Bsu_+	2599545	2599896	+	1.25517	40.6667	1.015	0.579801
840989_840637_Bsu_-	840989	840637	-	0.898567	30.6667	-0.143353	-0.0647999
2837801_2838089_Bsu_+	2837801	2838089	+	0.860354	24	1.11374	0.634752
2121113_2120893_Bsu_-	2121113	2120893	-	0.092942	37.3333	-0.637203	-0.339619
1572663_1572301_Bsu_-	1572663	1572301	-	0.742429	33.3333	-0.577848	-0.306589
768283_768018_Bsu_-	768283	768018	-	0.714179	32	-0.245752	-0.121784
2173327_2173554_Bsu_+	2173327	2173554	+	0.653846	36	-0.241771	-0.119568
717580_717914_Bsu_+	717580	717914	+	0.774435	32	-0.154603	-0.0710601
3544235_3543940_Bsu_-	3544235	3543940	-	0	33.3333	-0.869249	-0.468749
3279354_3279033_Bsu_-	3279354	3279033	-	0	34.6667	-0.711205	-0.3808
1419242_1419091_Bsu_-	1419242	1419091	-	0.333333	33.3333	-0.63273	-0.33713
1852830_1852557_Bsu_-	1852830	1852557	-	0.642868	37.3333	-0.646476	-0.344779
2974549_2974902_Bsu_+	2974549	2974902	+	1.0357	32	0.417124	0.247096
1650658_1650374_Bsu_-	1650658	1650374	-	0.957991	34	0.223027	0.139084
841963_841655_Bsu_-	841963	841655	-	0.874447	36	0.984623	0.5629
35550_35268_Bsu_-	35550	35268	-	0.19927	40	0.559862	0.326527
618556_618295_Bsu_-	618556	618295	-	0.619599	30.6667	0.547246	0.319507
3625314_3625642_Bsu_+	3625314	3625642	+	0.87249	39.3333	0.659328	0.381879
3368690_3368950_Bsu_+	3368690	3368950	+	0.823175	41.3333	1.04832	0.598347
310219_310487_Bsu_+	310219	310487	+	0.21875	34.6667	-0.639139	-0.340697
1696271_1695907_Bsu_-	1696271	1695907	-	0.908296	33.3333	1.00562	0.574584
3792568_3792936_Bsu_+	3792568	3792936	+	0.802814	25.3333	-0.423539	-0.220719
374187_374528_Bsu_+	374187	374528	+	0.752175	42	-0.182471	-0.0865683
1647115_1646796_Bsu_-	1647115	1646796	-	0.968614	34	0.417395	0.247247
3296992_3297342_Bsu_+	3296992	3297342	+	1.14068	34.6667	0.96072	0.549598
3915574_3915862_Bsu_+	3915574	3915862	+	0.072908	28	-0.867011	-0.467503
3715495_3715740_Bsu_+	3715495	3715740	+	0.287719	40.6667	-0.566992	-0.300548
928387_928107_Bsu_-	928387	928107	-	0	30.6667	-0.838128	-0.45143
653912_653655_Bsu_-	653912	653655	-	0.568024	39.3333	0.0372544	0.0357051
1537183_1536955_Bsu_-	1537183	1536955	-	0.732943	42	1.07705	0.614334
765383_765168_Bsu_-	765383	765168	-	0.339241	25.3333	0.188157	0.11968
3228307_3227960_Bsu_-	3228307	3227960	-	0.775561	34.6667	-0.267775	-0.134039
1797869_1797643_Bsu_-	1797869	1797643	-	0.371673	36.6667	0.00222078	0.0162094
4187114_4186793_Bsu_-	4187114	4186793	-	1.0843	47.3333	0.967322	0.553272
2526862_2527086_Bsu_+	2526862	2527086	+	0.828662	45.3333	0.437372	0.258364
4046412_4046693_Bsu_+	4046412	4046693	+	0.025641	27.3333	-0.827083	-0.445284
461886_461497_Bsu_-	461886	461497	-	0.928266	42	0.970984	0.55531
1565404_1565657_Bsu_+	1565404	1565657	+	0.539981	29.3333	0.204384	0.12871
281753_282115_Bsu_+	281753	282115	+	1.39237	30	0.805791	0.463383
524868_524645_Bsu_-	524868	524645	-	0.381512	34	0.756646	0.436034
2796581_2796774_Bsu_+	2796581	2796774	+	0.164179	34	-0.687805	-0.367778
1819739_1820122_Bsu_+	1819739	1820122	+	0.486224	30.6667	-0.467075	-0.244946
1695998_1695788_Bsu_-	1695998	1695788	-	0.56767	37.3333	-0.751892	-0.403442
1838643_1838273_Bsu_-	1838643	1838273	-	0.979141	36.6667	1.07857	0.615178
2143604_2143825_Bsu_+	2143604	2143825	+	0.943038	30	0.465514	0.274024
3204376_3204795_Bsu_+	3204376	3204795	+	1.03392	37.3333	0.324185	0.195377
1930229_1929888_Bsu_-	1930229	1929888	-	0.930272	42.6667	1.05605	0.602646
1788916_1789137_Bsu_+	1788916	1789137	+	0	32.6667	-0.821051	-0.441928
2559881_2559630_Bsu_-	2559881	2559630	-	0.15347	30	-0.899868	-0.485788
3437985_3438195_Bsu_+	3437985	3438195	+	0.510292	48	-0.844544	-0.455001
2697974_2698176_Bsu_+	2697974	2698176	+	0.157895	32	-0.694387	-0.371441
2733816_2734071_Bsu_+	2733816	2734071	+	0.463481	29.3333	-0.808198	-0.434775
3591211_3590831_Bsu_-	3591211	3590831	-	0.746008	38	0.966499	0.552814
982639_982387_Bsu_-	982639	982387	-	0.643765	33.3333	-0.359252	-0.184944
4133670_4133874_Bsu_+	4133670	4133874	+	0.627387	38.6667	0.0458853	0.040508
1210756_1210494_Bsu_-	1210756	1210494	-	0.574177	40.6667	0.922046	0.528077
63725_63361_Bsu_-	63725	63361	-	1.0599	38.6667	0.938659	0.537322
3214135_3214421_Bsu_+	3214135	3214421	+	0.613299	48.6667	1.00165	0.572377
3616481_3616094_Bsu_-	3616481	3616094	-	0.730123	36.6667	-0.255406	-0.127155
4011770_4011400_Bsu_-	4011770	4011400	-	0.740735	30	0.973018	0.556442
832096_831715_Bsu_-	832096	831715	-	1.21917	36	0.634406	0.36801
1469870_1470173_Bsu_+	1469870	1470173	+	0.111111	30	-0.770657	-0.413884
49132_48812_Bsu_-	49132	48812	-	0.521622	42.6667	0.892462	0.511614
2400488_2400721_Bsu_+	2400488	2400721	+	0.293269	25.3333	-0.733901	-0.39343
584026_583624_Bsu_-	584026	583624	-	0.888481	37.3333	1.06551	0.607915
4103461_4103224_Bsu_-	4103461	4103224	-	0	21.3333	-0.709165	-0.379665
2057334_2057631_Bsu_+	2057334	2057631	+	0	30.6667	-0.569322	-0.301844
1807135_1806852_Bsu_-	1807135	1806852	-	0.206081	30.6667	-0.232202	-0.114243
1913861_1913480_Bsu_-	1913861	1913480	-	0.281985	25.3333	-0.248961	-0.123569
1811971_1811720_Bsu_-	1811971	1811720	-	0.758523	30	0.0186381	0.0253454
499667_499353_Bsu_-	499667	499353	-	0.726402	36	0.94201	0.539186
1189549_1189167_Bsu_-	1189549	1189167	-	0.595907	40	0.758132	0.436862
2821904_2822097_Bsu_+	2821904	2822097	+	0.122807	37.3333	0.710736	0.410486
1955201_1955039_Bsu_-	1955201	1955039	-	0	18.6667	-0.799149	-0.42974
3655607_3656026_Bsu_+	3655607	3656026	+	0.603522	34.6667	-0.863781	-0.465706
2530099_2530498_Bsu_+	2530099	2530498	+	1.44897	38	1.07523	0.613322
2722890_2723191_Bsu_+	2722890	2723191	+	0.589108	46.6667	0.190535	0.121003
2932126_2931776_Bsu_-	2932126	2931776	-	0.775416	38	0.5251	0.307183
2880410_2880688_Bsu_+	2880410	2880688	+	0.723862	36.6667	0.19154	0.121563
2031402_2031667_Bsu_+	2031402	2031667	+	0	28.6667	-0.665632	-0.35544
1544647_1544266_Bsu_-	1544647	1544266	-	0.651688	38.6667	0.171176	0.11023
187798_188112_Bsu_+	187798	188112	+	0.362653	38	-0.49609	-0.261092
2188227_2188465_Bsu_+	2188227	2188465	+	0.265252	36	-0.828047	-0.445821
2899858_2900117_Bsu_+	2899858	2900117	+	0.037037	44.6667	-0.296351	-0.149941
2196883_2197133_Bsu_+	2196883	2197133	+	0.912183	45.3333	0.910121	0.52144
902622_902346_Bsu_-	902622	902346	-	0.565355	34.6667	1.21358	0.690313
2701718_2701511_Bsu_-	2701718	2701511	-	0.655143	35.3333	0.270898	0.165724
3502500_3502892_Bsu_+	3502500	3502892	+	0.618682	36	0.502679	0.294706
2958576_2958266_Bsu_-	2958576	2958266	-	0.642599	38	0.816839	0.469531
2492432_2492750_Bsu_+	2492432	2492750	+	0.751444	38	1.15665	0.65863
473671_473425_Bsu_-	473671	473425	-	0.541945	31.3333	-0.180501	-0.0854722
2824469_2824766_Bsu_+	2824469	2824766	+	0.488713	28	-0.679563	-0.363192
1317171_1317454_Bsu_+	1317171	1317454	+	0.627128	35.3333	0.778907	0.448423
885776_885449_Bsu_-	885776	885449	-	0.366291	40	-0.726539	-0.389333
3756204_3756560_Bsu_+	3756204	3756560	+	1.21967	27.3333	0.284891	0.173511
4013099_4012921_Bsu_-	4013099	4012921	-	0.0625	26.6667	-0.420369	-0.218955
3317317_3317062_Bsu_-	3317317	3317062	-	0.338095	32.6667	-0.349962	-0.179774
3877803_3878061_Bsu_+	3877803	3878061	+	0.458395	42.6667	0.507546	0.297414
2687642_2687994_Bsu_+	2687642	2687994	+	0.852553	40.6667	-0.600539	-0.319216
1095901_1096081_Bsu_+	1095901	1096081	+	0.0571429	28	-0.739456	-0.396521
575857_576182_Bsu_+	575857	576182	+	0.633972	38	0.169712	0.109415
4187810_4188024_Bsu_+	4187810	4188024	+	0.576037	29.3333	-0.326254	-0.166582
2256213_2255967_Bsu_-	2256213	2255967	-	0.262041	38.6667	0.52338	0.306226
2052050_2052382_Bsu_+	2052050	2052382	+	0.397404	38.6667	-0.274241	-0.137637
3943785_3943542_Bsu_-	3943785	3943542	-	0.583333	44	-0.429143	-0.223837
2427046_2426824_Bsu_-	2427046	2426824	-	0.487571	38.6667	0.229252	0.142548
3340946_3340767_Bsu_-	3340946	3340767	-	0	24	-0.566992	-0.300548
2826445_2826790_Bsu_+	2826445	2826790	+	0.675269	35.3333	0.752516	0.433736
2281892_2281583_Bsu_-	2281892	2281583	-	0.908085	46	0.468746	0.275823
4146586_4146353_Bsu_-	4146586	4146353	-	0	29.3333	-0.741338	-0.397569
1639223_1638910_Bsu_-	1639223	1638910	-	0.568901	40	-0.0111432	0.00877262
1745085_1744732_Bsu_-	1745085	1744732	-	0.50529	34.6667	-0.645852	-0.344432
1845621_1845229_Bsu_-	1845621	1845229	-	0.98244	48.6667	0.593423	0.345204
2662144_2661722_Bsu_-	2662144	2661722	-	1.32566	43.3333	1.0257	0.58576
130292_129941_Bsu_-	130292	129941	-	0.377362	41.3333	-0.3152	-0.16043
1306588_1306214_Bsu_-	1306588	1306214	-	0.833585	34.6667	-0.197123	-0.094722
4134001_4134243_Bsu_+	4134001	4134243	+	0.844075	37.3333	1.03049	0.588424
3039763_3039987_Bsu_+	3039763	3039987	+	0.42516	37.3333	1.04526	0.596641
2981632_2981898_Bsu_+	2981632	2981898	+	0.20202	31.3333	-0.369732	-0.190776
585058_584738_Bsu_-	585058	584738	-	0.455007	36	0.294488	0.178851
249674_249359_Bsu_-	249674	249359	-	0.473301	38.6667	0.908316	0.520436
3791549_3791755_Bsu_+	3791549	3791755	+	0.423377	33.3333	-0.397603	-0.206286
3975054_3975375_Bsu_+	3975054	3975375	+	0.593187	34	-0.0489317	-0.0122561
2705045_2705368_Bsu_+	2705045	2705368	+	0.743459	39.3333	0.914375	0.523808
2616448_2616782_Bsu_+	2616448	2616782	+	1.29834	33.3333	0.983737	0.562407
2180085_2180362_Bsu_+	2180085	2180362	+	0.733406	45.3333	0.884588	0.507232
1796609_1796398_Bsu_-	1796609	1796398	-	0.368284	26.6667	-0.809578	-0.435543
1836306_1836144_Bsu_-	1836306	1836144	-	0.134328	34.6667	-0.503472	-0.2652
385448_385121_Bsu_-	385448	385121	-	0.0697674	30	-0.842458	-0.45384
3664139_3663953_Bsu_-	3664139	3663953	-	0.0714286	40	-0.694533	-0.371522
3809063_3809314_Bsu_+	3809063	3809314	+	0.364835	32	-0.189014	-0.0902094
2837896_2838134_Bsu_+	2837896	2838134	+	0.518114	27.3333	0.730243	0.421341
1784899_1785199_Bsu_+	1784899	1785199	+	0.983156	37.3333	0.596317	0.346814
3465855_3465595_Bsu_-	3465855	3465595	-	0.915201	45.3333	0.839291	0.482025
2275783_2276131_Bsu_+	2275783	2276131	+	0.665108	45.3333	0.752992	0.434001
2639031_2638713_Bsu_-	2639031	2638713	-	1.05708	42.6667	0.669343	0.387452
749903_749615_Bsu_-	749903	749615	-	0.889716	30	0.117869	0.080566
120803_120454_Bsu_-	120803	120454	-	0.475701	44	-0.0929486	-0.0367507
499501_499245_Bsu_-	499501	499245	-	0.804152	32.6667	0.394236	0.234359
2517647_2517914_Bsu_+	2517647	2517914	+	0.338983	40	-0.13069	-0.0577534
539320_539071_Bsu_-	539320	539071	-	0.16046	36.6667	-0.240463	-0.11884
314099_313809_Bsu_-	314099	313809	-	0.732499	30	0.081402	0.0602725
1236998_1236703_Bsu_-	1236998	1236703	-	0.849324	42.6667	0.952816	0.5452
1354324_1354093_Bsu_-	1354324	1354093	-	0.456471	37.3333	-0.585681	-0.310948
64076_63867_Bsu_-	64076	63867	-	0.225217	33.3333	-0.911063	-0.492018
2515118_2515504_Bsu_+	2515118	2515504	+	0.624189	30.6667	0.317751	0.191796
2153574_2153832_Bsu_+	2153574	2153832	+	1.01371	42	1.0392	0.593273
109780_109452_Bsu_-	109780	109452	-	1.22222	32.6667	1.07164	0.611325
301504_301148_Bsu_-	301504	301148	-	0.776805	26	0.0132162	0.0223282
3629618_3629965_Bsu_+	3629618	3629965	+	0.424581	37.3333	-0.293096	-0.14813
2136050_2136427_Bsu_+	2136050	2136427	+	0.891954	35.3333	0.150962	0.0989817
727171_727374_Bsu_+	727171	727374	+	0.0447761	26.6667	-0.783251	-0.420893
2287899_2287578_Bsu_-	2287899	2287578	-	0.0746269	30.6667	-0.923269	-0.49881
4210034_4210339_Bsu_+	4210034	4210339	+	0.433341	31.3333	-0.710429	-0.380368
1873767_1874004_Bsu_+	1873767	1874004	+	0.0384615	31.3333	-1.01016	-0.547164
568216_568497_Bsu_+	568216	568497	+	0	28	-0.794527	-0.427167
1637384_1637110_Bsu_-	1637384	1637110	-	0.112676	27.3333	-0.771566	-0.41439
1084167_1083928_Bsu_-	1084167	1083928	-	0.355556	34	-0.608794	-0.32381
3261686_3261497_Bsu_-	3261686	3261497	-	0	34	-0.134022	-0.0596073
718660_718452_Bsu_-	718660	718452	-	0.21185	34	-0.115614	-0.0493639
2188007_2188285_Bsu_+	2188007	2188285	+	0.933635	39.3333	0.965475	0.552245
2833060_2833401_Bsu_+	2833060	2833401	+	0.849164	30.6667	0.130165	0.0874083
2292122_2292418_Bsu_+	2292122	2292418	+	1.06203	29.3333	0.95189	0.544684
2901662_2901947_Bsu_+	2901662	2901947	+	0.316973	36.6667	0.739384	0.426429
4150853_4151132_Bsu_+	4150853	4151132	+	0.129032	38	-0.861493	-0.464433
2581678_2581908_Bsu_+	2581678	2581908	+	0.125	49.3333	-0.192327	-0.0920534
3551945_3552279_Bsu_+	3551945	3552279	+	1.13951	38	1.0164	0.580584
288979_289187_Bsu_+	288979	289187	+	0.0724638	22	-0.944109	-0.510407
503068_502848_Bsu_-	503068	502848	-	0.259269	33.3333	-0.49609	-0.261092
1147712_1147437_Bsu_-	1147712	1147437	-	0.428035	35.3333	0.161577	0.104889
1787637_1787244_Bsu_-	1787637	1787244	-	0.874337	38	0.0216493	0.0270211
3585397_3585770_Bsu_+	3585397	3585770	+	1.17947	30	0.623916	0.362172
2363785_2364144_Bsu_+	2363785	2364144	+	0.664245	34	0.227139	0.141373
3934948_3934729_Bsu_-	3934948	3934729	-	0	24	-0.731034	-0.391834
2138407_2138757_Bsu_+	2138407	2138757	+	0.928796	39.3333	1.03155	0.589016
2400540_2400780_Bsu_+	2400540	2400780	+	0.341557	25.3333	0.604281	0.351246
4201701_4202012_Bsu_+	4201701	4202012	+	0.670771	30.6667	-0.69607	-0.372378
1274614_1274322_Bsu_-	1274614	1274322	-	0.72284	34.6667	-0.59254	-0.314765
1635288_1635003_Bsu_-	1635288	1635003	-	0.404204	34.6667	-0.612458	-0.325849
2840313_2840080_Bsu_-	2840313	2840080	-	0.320199	42	-0.48801	-0.256596
1048100_1047932_Bsu_-	1048100	1047932	-	0	38.6667	-0.734538	-0.393784
1839356_1839145_Bsu_-	1839356	1839145	-	0.529959	34.6667	-0.622028	-0.331175
542497_542171_Bsu_-	542497	542171	-	1.32857	48.6667	0.997812	0.570239
1045454_1045209_Bsu_-	1045454	1045209	-	0.625192	33.3333	1.03954	0.593461
3023649_3023864_Bsu_+	3023649	3023864	+	0.296774	43.3333	0.0898502	0.0649738
1105621_1105877_Bsu_+	1105621	1105877	+	0	38.6667	-0.811423	-0.43657
533414_533726_Bsu_+	533414	533726	+	0	44.6667	-0.257479	-0.128309
1860634_1860857_Bsu_+	1860634	1860857	+	0.461538	30	0.0693413	0.0535609
3890724_3890984_Bsu_+	3890724	3890984	+	0.656091	39.3333	-0.466759	-0.24477
103933_103625_Bsu_-	103933	103625	-	0.947461	38	0.847528	0.486609
2764158_2764505_Bsu_+	2764158	2764505	+	1.00437	38.6667	0.294043	0.178604
2439704_2439915_Bsu_+	2439704	2439915	+	0.472481	34.6667	0.780018	0.449041
2852025_2852184_Bsu_+	2852025	2852184	+	0.0909091	29.3333	-0.318648	-0.162348
4204725_4204885_Bsu_+	4204725	4204885	+	0.518519	30	-0.0702121	-0.0240983
2704227_2704486_Bsu_+	2704227	2704486	+	0.7214	35.3333	0.0941593	0.0673717
1099543_1099260_Bsu_-	1099543	1099260	-	0.439097	34	0.402254	0.238821
1011518_1011280_Bsu_-	1011518	1011280	-	0.265806	36	-0.47018	-0.246674
3248522_3248203_Bsu_-	3248522	3248203	-	0.418474	33.3333	-0.455472	-0.238489
528160_527780_Bsu_-	528160	527780	-	0.363995	31.3333	-0.110996	-0.0467936
1700793_1700512_Bsu_-	1700793	1700512	-	0.845351	34	0.602692	0.350362
3544485_3544713_Bsu_+	3544485	3544713	+	0	30	-0.933727	-0.50463
1365038_1364656_Bsu_-	1365038	1364656	-	1.17535	36.6667	0.0018968	0.0160292
1789562_1789153_Bsu_-	1789562	1789153	-	1.14718	32	1.09193	0.622613
2907844_2908216_Bsu_+	2907844	2908216	+	0.886667	28.6667	0.921398	0.527716
4121569_4121266_Bsu_-	4121569	4121266	-	0	28.6667	-0.880418	-0.474964
492716_493111_Bsu_+	492716	493111	+	1.56067	38	1.17992	0.671578
2846703_2847101_Bsu_+	2846703	2847101	+	0.252535	38	0.423391	0.250583
3664309_3664582_Bsu_+	3664309	3664582	+	0.61813	32.6667	-0.576132	-0.305634
17812_18135_Bsu_+	17812	18135	+	0.0357143	29.3333	-0.818003	-0.440232
1292732_1292457_Bsu_-	1292732	1292457	-	0.420735	35.3333	0.0565784	0.0464586
1741518_1741773_Bsu_+	1741518	1741773	+	0	41.3333	-0.552382	-0.292418
2228325_2228609_Bsu_+	2228325	2228609	+	0.238358	29.3333	0.0733828	0.0558099
918100_917802_Bsu_-	918100	917802	-	0.0149254	23.3333	-0.786031	-0.422439
734044_734359_Bsu_+	734044	734359	+	0.319209	41.3333	-0.599839	-0.318827
3390321_3390666_Bsu_+	3390321	3390666	+	0.686986	42.6667	0.986709	0.56406
1939164_1938905_Bsu_-	1939164	1938905	-	0.545333	31.3333	-0.110528	-0.0465333
3979452_3979742_Bsu_+	3979452	3979742	+	0.539265	37.3333	0.900827	0.516269
2256053_2255689_Bsu_-	2256053	2255689	-	0.413105	41.3333	0.0407997	0.037678
1553836_1554128_Bsu_+	1553836	1554128	+	0	34	-0.442844	-0.231462
956547_956792_Bsu_+	956547	956792	+	0	28.6667	-0.887241	-0.478761
2282075_2281801_Bsu_-	2282075	2281801	-	0.283843	35.3333	-0.633089	-0.33733
1594869_1594523_Bsu_-	1594869	1594523	-	1.39649	51.3333	1.18308	0.67334
2494806_2495193_Bsu_+	2494806	2495193	+	0.0704225	35.3333	-0.188811	-0.0900965
2621550_2621921_Bsu_+	2621550	2621921	+	0.969265	40.6667	0.502719	0.294728
1042329_1041999_Bsu_-	1042329	1041999	-	0.864586	32	-0.151062	-0.06909
1242540_1242228_Bsu_-	1242540	1242228	-	0.88728	28.6667	0.227512	0.14158
2803586_2803272_Bsu_-	2803586	2803272	-	0.332885	41.3333	1.07054	0.610714
3607661_3608017_Bsu_+	3607661	3608017	+	0.762625	36.6667	0.828164	0.475833
457978_457654_Bsu_-	457978	457654	-	0.489337	42.6667	0.409706	0.242968
2844974_2844721_Bsu_-	2844974	2844721	-	0.194235	24.6667	-0.590696	-0.313739
2573824_2574014_Bsu_+	2573824	2574014	+	0.285714	30	-0.593496	-0.315297
2264056_2264425_Bsu_+	2264056	2264425	+	0.734967	30	1.06808	0.609344
2910822_2911060_Bsu_+	2910822	2911060	+	0.302198	34	-0.420439	-0.218994
1432413_1432720_Bsu_+	1432413	1432720	+	0.0196078	40.6667	-0.670108	-0.35793
3402668_3402897_Bsu_+	3402668	3402897	+	0.603846	32	-0.516628	-0.272521
2443668_2443927_Bsu_+	2443668	2443927	+	0.605877	32	-0.480783	-0.252574
1598899_1598603_Bsu_-	1598899	1598603	-	0.330504	39.3333	-0.510813	-0.269285
2165302_2165606_Bsu_+	2165302	2165606	+	0.328744	42	-0.728965	-0.390683
2037589_2037916_Bsu_+	2037589	2037916	+	0.350498	36.6667	-0.768715	-0.412803
645731_645929_Bsu_+	645731	645929	+	0.03125	32	-0.400781	-0.208055
980436_980684_Bsu_+	980436	980684	+	0	47.3333	-0.851595	-0.458925
3442789_3442510_Bsu_-	3442789	3442510	-	0	28	-0.878483	-0.473887
1198007_1197653_Bsu_-	1198007	1197653	-	0.634459	32	0.626502	0.363611
2172851_2172599_Bsu_-	2172851	2172599	-	0	36	-0.800553	-0.430521
1829796_1829553_Bsu_-	1829796	1829553	-	0.221888	25.3333	-0.840804	-0.45292
3032536_3032180_Bsu_-	3032536	3032180	-	0.881929	31.3333	0.849102	0.487485
604472_604773_Bsu_+	604472	604773	+	0.0571429	34	-0.107526	-0.0448631
768908_768702_Bsu_-	768908	768702	-	0.530442	29.3333	0.457791	0.269727
2535752_2535957_Bsu_+	2535752	2535957	+	0.114754	29.3333	-0.602089	-0.320079
3961344_3961632_Bsu_+	3961344	3961632	+	0.243243	31.3333	-0.0189685	0.00441795
368362_368694_Bsu_+	368362	368694	+	0.852879	35.3333	0.771674	0.444398
4089632_4089992_Bsu_+	4089632	4089992	+	0.768953	42	0.951777	0.544622
60311_59966_Bsu_-	60311	59966	-	0.424397	36.6667	0.566276	0.330097
2217510_2217747_Bsu_+	2217510	2217747	+	0.480971	46	-0.0150735	0.00658548
252187_252463_Bsu_+	252187	252463	+	0	42	-0.90314	-0.487609
3911311_3911663_Bsu_+	3911311	3911663	+	0.792972	44	1.06025	0.604984
3346102_3346431_Bsu_+	3346102	3346431	+	0.551966	42	-0.14357	-0.0649207
522131_521769_Bsu_-	522131	521769	-	0.926622	36.6667	0.624103	0.362276
3757436_3757716_Bsu_+	3757436	3757716	+	0	29.3333	-0.692384	-0.370327
676439_676187_Bsu_-	676439	676187	-	0.881688	41.3333	1.06008	0.604888
1427723_1427418_Bsu_-	1427723	1427418	-	0.967181	37.3333	0.898459	0.514951
1413705_1413434_Bsu_-	1413705	1413434	-	0.265885	52	0.542701	0.316978
1611791_1611504_Bsu_-	1611791	1611504	-	0.550725	33.3333	-0.597828	-0.317708
2308925_2308674_Bsu_-	2308925	2308674	-	0.0793651	32	-0.572234	-0.303465
2715975_2716243_Bsu_+	2715975	2716243	+	1.30543	40.6667	0.990147	0.565974
1990464_1990271_Bsu_-	1990464	1990271	-	0	28.6667	-0.842289	-0.453746
505103_505314_Bsu_+	505103	505314	+	0	24	-1.20169	-0.653747
2760883_2761202_Bsu_+	2760883	2761202	+	1.02866	38.6667	1.05227	0.600546
3023901_3024136_Bsu_+	3023901	3024136	+	0.347899	37.3333	-0.344285	-0.176615
1273188_1272908_Bsu_-	1273188	1272908	-	0.203659	35.3333	0.398601	0.236789
2675005_2675303_Bsu_+	2675005	2675303	+	1.10909	30	0.965394	0.552199
3718393_3718604_Bsu_+	3718393	3718604	+	0	27.3333	-0.889604	-0.480076
914827_914502_Bsu_-	914827	914502	-	0.0285714	28	-0.90314	-0.487609
4164663_4164432_Bsu_-	4164663	4164432	-	0	26.6667	-0.625438	-0.333072
545971_545750_Bsu_-	545971	545750	-	0.829434	44	1.10597	0.630428
2954216_2953912_Bsu_-	2954216	2953912	-	1.13974	45.3333	1.00991	0.57697
3702523_3702244_Bsu_-	3702523	3702244	-	0.649195	39.3333	-0.424778	-0.221408
2377198_2376969_Bsu_-	2377198	2376969	-	0	28	-0.626723	-0.333787
4212601_4212827_Bsu_+	4212601	4212827	+	0.325	34	-0.878077	-0.473662
3293773_3294083_Bsu_+	3293773	3294083	+	0.97076	31.3333	0.00431377	0.0173742
2334647_2334978_Bsu_+	2334647	2334978	+	0.286964	31.3333	-0.675351	-0.360848
2120114_2119837_Bsu_-	2120114	2119837	-	0.381319	26.6667	-0.0736068	-0.0259874
943027_943352_Bsu_+	943027	943352	+	0.359834	32.6667	-0.865836	-0.466849
2259552_2259346_Bsu_-	2259552	2259346	-	0.278846	42.6667	-0.211659	-0.102811
3384514_3384885_Bsu_+	3384514	3384885	+	0.572892	32	0.19094	0.121229
1529471_1529141_Bsu_-	1529471	1529141	-	0.822237	47.3333	0.709855	0.409996
63664_63391_Bsu_-	63664	63391	-	0.516355	38.6667	0.374987	0.223648
3924665_3924841_Bsu_+	3924665	3924841	+	0	34.6667	-0.796149	-0.42807
2501827_2502107_Bsu_+	2501827	2502107	+	0.754858	33.3333	0.230144	0.143045
956860_956638_Bsu_-	956860	956638	-	0.562671	28	0.390204	0.232116
1566899_1566648_Bsu_-	1566899	1566648	-	0.362295	36.6667	0.690928	0.399463
362173_362366_Bsu_+	362173	362366	+	0.025	28	-0.615022	-0.327276
3260864_3261108_Bsu_+	3260864	3261108	+	0.26841	30	-0.157871	-0.0728789
3649577_3649875_Bsu_+	3649577	3649875	+	0.185185	32	0.475946	0.279829
1793648_1793284_Bsu_-	1793648	1793284	-	0.811091	30.6667	0.528616	0.30914
1426773_1426540_Bsu_-	1426773	1426540	-	0.434211	27.3333	-0.202661	-0.0978038
1151994_1151792_Bsu_-	1151994	1151792	-	0.027027	30	-0.77419	-0.41585
4124060_4123693_Bsu_-	4124060	4123693	-	0.680822	30	0.116694	0.0799119
3611576_3611786_Bsu_+	3611576	3611786	+	0.0922807	28.6667	-0.881441	-0.475533
2096115_2096309_Bsu_+	2096115	2096309	+	0.190476	36	-0.632165	-0.336816
260074_259709_Bsu_-	260074	259709	-	1.01995	31.3333	0.571998	0.333281
3805859_3806200_Bsu_+	3805859	3806200	+	1.70982	35.3333	1.17508	0.668888
2643814_2644082_Bsu_+	2643814	2644082	+	0.0645161	28.6667	-0.809354	-0.435418
2168923_2169270_Bsu_+	2168923	2169270	+	1.20121	44	0.872344	0.500418
3002043_3002366_Bsu_+	3002043	3002366	+	1.04208	31.3333	0.479018	0.281539
3768520_3768843_Bsu_+	3768520	3768843	+	0.573263	32	-0.502461	-0.264638
3585408_3585721_Bsu_+	3585408	3585721	+	1.02371	30	0.874312	0.501514
1787210_1786829_Bsu_-	1787210	1786829	-	0.756556	38	1.07714	0.614382
2155806_2156136_Bsu_+	2155806	2156136	+	1.18472	38.6667	1.01146	0.577832
3205963_3206239_Bsu_+	3205963	3206239	+	0.329849	32	0.950002	0.543634
1179878_1180221_Bsu_+	1179878	1180221	+	0.105628	28.6667	-0.511813	-0.269842
2334386_2334673_Bsu_+	2334386	2334673	+	0.71414	44	0.659977	0.38224
457114_456844_Bsu_-	457114	456844	-	0.686235	36	0.951068	0.544227
1429699_1429415_Bsu_-	1429699	1429415	-	0.856643	40	0.896955	0.514114
3674598_3674811_Bsu_+	3674598	3674811	+	0.227083	28	-0.208633	-0.101127
2808600_2808779_Bsu_+	2808600	2808779	+	0.0294118	33.3333	-0.881441	-0.475533
707588_707225_Bsu_-	707588	707225	-	1.03976	29.3333	0.443381	0.261708
363868_363584_Bsu_-	363868	363584	-	0.54115	18.6667	0.403567	0.239552
1468804_1468548_Bsu_-	1468804	1468548	-	1.01783	45.3333	0.440295	0.25999
1289720_1289534_Bsu_-	1289720	1289534	-	0.490196	43.3333	0.910951	0.521903
3277899_3277578_Bsu_-	3277899	3277578	-	0	36.6667	-0.802827	-0.431786
1436300_1436582_Bsu_+	1436300	1436582	+	0	41.3333	-0.388714	-0.201339
90399_90083_Bsu_-	90399	90083	-	0	36.6667	1.18882	0.67653
3177742_3178064_Bsu_+	3177742	3178064	+	1.22418	28.6667	0.665361	0.385236
231983_231756_Bsu_-	231983	231756	-	0.207561	27.3333	-0.842147	-0.453667
1265423_1265720_Bsu_+	1265423	1265720	+	0.118644	28	-0.766955	-0.411824
87309_86958_Bsu_-	87309	86958	-	0.645665	36	-0.305924	-0.155268
3324861_3325138_Bsu_+	3324861	3325138	+	0.536244	38	0.908393	0.520479
3598370_3598583_Bsu_+	3598370	3598583	+	0.38991	28	-0.681081	-0.364036
3176704_3177044_Bsu_+	3176704	3177044	+	0.677901	34.6667	0.569863	0.332093
1329757_1329486_Bsu_-	1329757	1329486	-	0.169014	36	-0.231183	-0.113676
1699741_1699514_Bsu_-	1699741	1699514	-	0.388889	37.3333	-0.863512	-0.465557
1515942_1516282_Bsu_+	1515942	1516282	+	0.715385	40.6667	0.702608	0.405963
938923_938592_Bsu_-	938923	938592	-	0.638918	40.6667	0.965381	0.552192
1600135_1599821_Bsu_-	1600135	1599821	-	0.743009	34.6667	-0.142937	-0.0645683
3167389_3167776_Bsu_+	3167389	3167776	+	1.26611	34	0.944052	0.540323
1730066_1730387_Bsu_+	1730066	1730387	+	0	29.3333	-0.882461	-0.476101
966023_965770_Bsu_-	966023	965770	-	0.767155	39.3333	1.0331	0.589875
3432338_3432557_Bsu_+	3432338	3432557	+	0.399473	34	-0.796257	-0.42813
3547910_3548197_Bsu_+	3547910	3548197	+	0.718382	39.3333	0.557317	0.325111
2166916_2167141_Bsu_+	2166916	2167141	+	0.898453	39.3333	0.651772	0.377674
214738_215027_Bsu_+	214738	215027	+	0	30	-0.77593	-0.416819
2638937_2638578_Bsu_-	2638937	2638578	-	0.862683	44	0.936761	0.536265
2137464_2137707_Bsu_+	2137464	2137707	+	0.508301	32	0.17535	0.112553
1585525_1585145_Bsu_-	1585525	1585145	-	1.0335	31.3333	0.845139	0.485279
3805954_3806307_Bsu_+	3805954	3806307	+	1.87473	35.3333	1.21931	0.693497
4029720_4029983_Bsu_+	4029720	4029983	+	0.298039	41.3333	-0.925919	-0.500285
4051684_4052077_Bsu_+	4051684	4052077	+	0.980442	35.3333	1.0183	0.58164
971927_972179_Bsu_+	971927	972179	+	0	22	-0.823854	-0.443487
3273599_3273871_Bsu_+	3273599	3273871	+	0.0591409	36	-0.940642	-0.508478
1167580_1167335_Bsu_-	1167580	1167335	-	0.20624	28.6667	-0.526929	-0.278254
2020837_2021178_Bsu_+	2020837	2021178	+	0	32	-0.805594	-0.433326
1529303_1529014_Bsu_-	1529303	1529014	-	0.245902	38	0.803749	0.462246
70815_71109_Bsu_+	70815	71109	+	0.108259	36.6667	-0.564806	-0.299331
1229121_1228806_Bsu_-	1229121	1228806	-	1.19996	37.3333	0.504209	0.295557
1889903_1889703_Bsu_-	1889903	1889703	-	0	36.6667	-0.793124	-0.426387
2765216_2764968_Bsu_-	2765216	2764968	-	0	32.6667	-0.65562	-0.349868
4112413_4112704_Bsu_+	4112413	4112704	+	0.384049	29.3333	-0.49147	-0.258521
1571129_1571490_Bsu_+	1571129	1571490	+	0	32	-0.913379	-0.493306
2481343_2481543_Bsu_+	2481343	2481543	+	0.299603	40	-0.625013	-0.332836
500365_500098_Bsu_-	500365	500098	-	0.557589	34	1.0611	0.605456
959073_958863_Bsu_-	959073	958863	-	0	23.3333	-0.730173	-0.391355
878141_877761_Bsu_-	878141	877761	-	0.388154	35.3333	0.288439	0.175485
2866422_2866772_Bsu_+	2866422	2866772	+	1.20022	36.6667	0.460767	0.271383
3752094_3752357_Bsu_+	3752094	3752357	+	0.447303	37.3333	-0.40996	-0.213162
1929485_1929807_Bsu_+	1929485	1929807	+	0	25.3333	-0.588201	-0.31235
651603_651281_Bsu_-	651603	651281	-	0.202176	32.6667	-0.752223	-0.403626
3181183_3181502_Bsu_+	3181183	3181502	+	0.35627	44	-0.652876	-0.348341
1305535_1305203_Bsu_-	1305535	1305203	-	0.395285	32.6667	-0.589722	-0.313197
2364207_2364378_Bsu_+	2364207	2364378	+	0.222222	26.6667	-0.619563	-0.329803
1699947_1699756_Bsu_-	1699947	1699756	-	0.0526316	40	-0.783617	-0.421096
1429669_1429349_Bsu_-	1429669	1429349	-	0.852174	40	0.647382	0.375231
522170_521920_Bsu_-	522170	521920	-	0.964218	40.6667	0.443232	0.261625
994881_994537_Bsu_-	994881	994537	-	0.372698	36.6667	0.319453	0.192744
2572535_2572949_Bsu_+	2572535	2572949	+	1.15206	32.6667	0.387017	0.230342
2741923_2741729_Bsu_-	2741923	2741729	-	0	28	-0.918163	-0.495969
1263556_1263321_Bsu_-	1263556	1263321	-	0.588172	30.6667	0.374314	0.223273
668695_668415_Bsu_-	668695	668415	-	0.850893	32.6667	0.72571	0.418819
295270_295541_Bsu_+	295270	295541	+	0.831567	21.3333	-0.295804	-0.149636
1058363_1058067_Bsu_-	1058363	1058067	-	0.118947	32	-0.131809	-0.058376
604335_604043_Bsu_-	604335	604043	-	0.742318	41.3333	0.753993	0.434558
153000_152745_Bsu_-	153000	152745	-	0.7622	31.3333	-0.0769605	-0.0278536
3655376_3655676_Bsu_+	3655376	3655676	+	0.751113	35.3333	0.17176	0.110555
912064_912297_Bsu_+	912064	912297	+	0.536887	30	-0.678552	-0.362629
2286804_2286596_Bsu_-	2286804	2286596	-	0.0333333	38	-0.830288	-0.447068
1748450_1748117_Bsu_-	1748450	1748117	-	0.700692	35.3333	0.189307	0.12032
226845_226584_Bsu_-	226845	226584	-	0.35723	24	-0.795047	-0.427457
1550200_1549865_Bsu_-	1550200	1549865	-	0.655554	34.6667	0.126341	0.0852802
1599690_1599478_Bsu_-	1599690	1599478	-	0.0640125	38	-0.85677	-0.461805
3482569_3482371_Bsu_-	3482569	3482371	-	0	27.3333	-0.791443	-0.425451
2203148_2203476_Bsu_+	2203148	2203476	+	0.951607	48.6667	1.04955	0.599033
3919444_3919711_Bsu_+	3919444	3919711	+	0	30	-0.802949	-0.431854
2080286_2080471_Bsu_+	2080286	2080471	+	0.114754	35.3333	-0.580411	-0.308015
265911_266170_Bsu_+	265911	266170	+	0	24	-0.759684	-0.407778
4135011_4135341_Bsu_+	4135011	4135341	+	0.544444	42	0.0643002	0.0507556
1882304_1882637_Bsu_+	1882304	1882637	+	0	29.3333	-0.77593	-0.416819
3419915_3420175_Bsu_+	3419915	3420175	+	0.130435	31.3333	-0.701339	-0.37531
1576787_1576453_Bsu_-	1576787	1576453	-	1.06135	41.3333	0.843679	0.484467
472271_471924_Bsu_-	472271	471924	-	0.194444	38.6667	-0.21829	-0.106501
1074419_1074654_Bsu_+	1074419	1074654	+	0.489437	32	-0.607086	-0.32286
310581_310220_Bsu_-	310581	310220	-	0.0144928	29.3333	-0.614189	-0.326812
1504861_1504559_Bsu_-	1504861	1504559	-	0.414087	52.6667	0.0479783	0.0416727
3903634_3903920_Bsu_+	3903634	3903920	+	0.247308	26.6667	0.854901	0.490712
598849_598500_Bsu_-	598849	598500	-	0.780267	42	-0.0291877	-0.00126884
1658130_1657905_Bsu_-	1658130	1657905	-	0.513433	33.3333	0.438231	0.258842
1509556_1509287_Bsu_-	1509556	1509287	-	0.0793651	40	-0.815124	-0.438629
546156_546463_Bsu_+	546156	546463	+	0.378174	49.3333	-0.458483	-0.240165
1550155_1550399_Bsu_+	1550155	1550399	+	0	24.6667	-0.800886	-0.430706
3385380_3385627_Bsu_+	3385380	3385627	+	0.276803	38	0.976642	0.558459
3755567_3755885_Bsu_+	3755567	3755885	+	0.671577	36	0.737414	0.425332
1221306_1221101_Bsu_-	1221306	1221101	-	0	34	-0.869715	-0.469009
440389_440660_Bsu_+	440389	440660	+	0	27.3333	-0.809139	-0.435299
550801_551204_Bsu_+	550801	551204	+	0.626804	36.6667	0.965309	0.552152
3582351_3582706_Bsu_+	3582351	3582706	+	1.08135	45.3333	0.813028	0.46741
2719209_2719462_Bsu_+	2719209	2719462	+	0.4	38	0.15231	0.0997315
2855200_2855503_Bsu_+	2855200	2855503	+	0.7888	28	0.320284	0.193206
4160593_4160401_Bsu_-	4160593	4160401	-	0	23.3333	-0.843473	-0.454405
3666143_3665800_Bsu_-	3666143	3665800	-	0.258562	40	-0.29813	-0.150931
222807_222547_Bsu_-	222807	222547	-	1.13177	36	1.03326	0.589963
2193166_2193478_Bsu_+	2193166	2193478	+	1.11193	38	0.776353	0.447001
2525590_2525880_Bsu_+	2525590	2525880	+	0.736037	35.3333	0.259144	0.159183
2916201_2916450_Bsu_+	2916201	2916450	+	0.907648	38	0.0192757	0.0257002
2127165_2126865_Bsu_-	2127165	2126865	-	0.114318	38	-0.328473	-0.167816
4112778_4113038_Bsu_+	4112778	4113038	+	0.70723	27.3333	0.53173	0.310873
610779_610500_Bsu_-	610779	610500	-	0.174107	38.6667	-0.944439	-0.510591
1774400_1774623_Bsu_+	1774400	1774623	+	0	24	-0.910391	-0.491644
973497_973139_Bsu_-	973497	973139	-	1.2495	37.3333	0.849611	0.487768
353698_353304_Bsu_-	353698	353304	-	1.55343	32.6667	1.03142	0.588941
3344391_3344147_Bsu_-	3344391	3344147	-	0	29.3333	-0.985445	-0.53341
150761_150358_Bsu_-	150761	150358	-	1.48192	33.3333	0.893076	0.511956
3829403_3829674_Bsu_+	3829403	3829674	+	0.404397	30.6667	-0.745091	-0.399657
4131655_4131361_Bsu_-	4131655	4131361	-	0	31.3333	-0.650187	-0.346844
1021971_1021638_Bsu_-	1021971	1021638	-	0.925812	42	0.711308	0.410805
227227_226896_Bsu_-	227227	226896	-	1.27475	22	1.17224	0.667304
248577_248238_Bsu_-	248577	248238	-	1.12404	34	0.98307	0.562036
3844491_3844902_Bsu_+	3844491	3844902	+	0.971115	36	0.304299	0.184311
1397400_1397667_Bsu_+	1397400	1397667	+	0.651329	41.3333	-0.304204	-0.154311
4121230_4120924_Bsu_-	4121230	4120924	-	0	30.6667	-0.33253	-0.170074
1629765_1629458_Bsu_-	1629765	1629458	-	0.713022	30.6667	-0.51493	-0.271576
2202704_2203025_Bsu_+	2202704	2203025	+	1.83764	44	1.10014	0.627181
1677260_1677536_Bsu_+	1677260	1677536	+	0	27.3333	-0.0277424	-0.000464592
2856490_2856703_Bsu_+	2856490	2856703	+	0.329231	23.3333	-0.793098	-0.426372
1904982_1905231_Bsu_+	1904982	1905231	+	0.849673	52	0.50588	0.296487
1259247_1258911_Bsu_-	1259247	1258911	-	0.509661	26.6667	0.00658558	0.0186384
624184_624413_Bsu_+	624184	624413	+	0	30.6667	-0.471895	-0.247628
1027372_1027633_Bsu_+	1027372	1027633	+	0.0663158	36	-0.479222	-0.251705
1604891_1604647_Bsu_-	1604891	1604647	-	0.364932	34	-0.550447	-0.291341
3180589_3180951_Bsu_+	3180589	3180951	+	0.893405	42.6667	1.06606	0.60822
1438285_1438003_Bsu_-	1438285	1438003	-	1.02394	30	1.08074	0.616386
423040_423248_Bsu_+	423040	423248	+	0	40.6667	-0.89403	-0.482539
3597647_3597270_Bsu_-	3597647	3597270	-	0.263298	35.3333	-0.778723	-0.418373
2173545_2173772_Bsu_+	2173545	2173772	+	0.754209	38.6667	1.07247	0.611783
994635_994248_Bsu_-	994635	994248	-	0.757006	36	0.879186	0.504226
2525463_2525683_Bsu_+	2525463	2525683	+	0.12	34.6667	-0.856754	-0.461795
1865026_1865296_Bsu_+	1865026	1865296	+	0.538771	28	-0.213064	-0.103593
1310475_1310173_Bsu_-	1310475	1310173	-	0.653391	34	0.560186	0.326708
2040414_2040646_Bsu_+	2040414	2040646	+	0.695652	42	-0.341313	-0.174961
1865041_1865345_Bsu_+	1865041	1865345	+	0.457778	26.6667	-0.493601	-0.259707
3747742_3747993_Bsu_+	3747742	3747993	+	0.428437	36	-0.625273	-0.33298
2400599_2400793_Bsu_+	2400599	2400793	+	0.272727	22.6667	0.446438	0.263409
1348262_1347974_Bsu_-	1348262	1347974	-	0.0810811	31.3333	-0.0117899	0.00841271
2502136_2502485_Bsu_+	2502136	2502485	+	0.460227	32	-0.50786	-0.267642
3897605_3897951_Bsu_+	3897605	3897951	+	0.697126	30	-0.0933509	-0.0369746
874372_874584_Bsu_+	874372	874584	+	0.0126582	15.3333	-0.991215	-0.536621
2238342_2238001_Bsu_-	2238342	2238001	-	0.844294	41.3333	-0.103289	-0.0425052
2654781_2654987_Bsu_+	2654781	2654987	+	0.530684	38.6667	-0.537048	-0.283885
233005_232647_Bsu_-	233005	232647	-	1.26206	36	0.278119	0.169742
1010513_1010233_Bsu_-	1010513	1010233	-	0.0634921	44	-0.472724	-0.248089
2514785_2515012_Bsu_+	2514785	2515012	+	0.464321	36	-0.0174147	0.00528263
3788893_3788646_Bsu_-	3788893	3788646	-	0	28	-0.498024	-0.262169
3807326_3807647_Bsu_+	3807326	3807647	+	0.224902	30	-0.567822	-0.30101
1886453_1886792_Bsu_+	1886453	1886792	+	0.542106	42	0.140732	0.0932888
1675119_1674799_Bsu_-	1675119	1674799	-	1.08784	42	0.92606	0.530311
1866970_1866721_Bsu_-	1866970	1866721	-	0.0673874	35.3333	-0.747902	-0.401221
1195726_1196015_Bsu_+	1195726	1196015	+	0	27.3333	-0.0166646	0.00570006
2204697_2204917_Bsu_+	2204697	2204917	+	0.666667	38.6667	0.534645	0.312495
3554446_3554808_Bsu_+	3554446	3554808	+	0.935174	49.3333	0.522094	0.30551
4010057_4010403_Bsu_+	4010057	4010403	+	0.912046	39.3333	0.933273	0.534325
3878360_3878658_Bsu_+	3878360	3878658	+	0.635576	28.6667	0.858582	0.49276
3378356_3378571_Bsu_+	3378356	3378571	+	0	26.6667	-0.90314	-0.487609
1634403_1634098_Bsu_-	1634403	1634098	-	0.804871	38	-0.21318	-0.103658
917134_916845_Bsu_-	917134	916845	-	0.345322	27.3333	-0.68991	-0.36895
573532_573327_Bsu_-	573532	573327	-	0.401694	37.3333	-0.142899	-0.0645472
3504942_3504659_Bsu_-	3504942	3504659	-	0.111111	26.6667	-0.735395	-0.394261
2623878_2624087_Bsu_+	2623878	2624087	+	0.174603	34.6667	0.313293	0.189316
1430916_1430657_Bsu_-	1430916	1430657	-	0.822406	39.3333	0.517072	0.302715
1712039_1711759_Bsu_-	1712039	1711759	-	0.639996	39.3333	1.09549	0.624596
3386689_3386464_Bsu_-	3386689	3386464	-	0.012987	29.3333	-0.791738	-0.425615
1554834_1554547_Bsu_-	1554834	1554547	-	0.684326	33.3333	-0.383385	-0.198374
1549996_1549729_Bsu_-	1549996	1549729	-	0.614785	34.6667	-0.730868	-0.391742
2676506_2676795_Bsu_+	2676506	2676795	+	0.45743	33.3333	-0.40628	-0.211114
3812039_3812369_Bsu_+	3812039	3812369	+	0.453949	35.3333	0.284283	0.173172
2428733_2428964_Bsu_+	2428733	2428964	+	0.476885	27.3333	-0.170517	-0.0799162
3716449_3716727_Bsu_+	3716449	3716727	+	0.919927	40.6667	0.455995	0.268727
1876058_1876294_Bsu_+	1876058	1876294	+	0	30.6667	-0.825596	-0.444457
421302_421003_Bsu_-	421302	421003	-	0.500995	23.3333	-0.52527	-0.27733
196241_195931_Bsu_-	196241	195931	-	0.745139	33.3333	0.64461	0.373688
2121623_2121948_Bsu_+	2121623	2121948	+	0.636662	42.6667	0.148722	0.097735
4063222_4063552_Bsu_+	4063222	4063552	+	0.666552	31.3333	-0.260137	-0.129788
2444127_2444435_Bsu_+	2444127	2444435	+	0.57182	39.3333	0.280202	0.170901
2196883_2197238_Bsu_+	2196883	2197238	+	1.74973	46.6667	1.10933	0.632295
4064965_4065271_Bsu_+	4064965	4065271	+	0.958999	44.6667	0.163659	0.106047
4023538_4023800_Bsu_+	4023538	4023800	+	0.802054	44.6667	0.726081	0.419025
108315_108066_Bsu_-	108315	108066	-	0.890963	42	0.381293	0.227157
787777_787454_Bsu_-	787777	787454	-	0.470577	40	0.657658	0.380949
2890192_2890462_Bsu_+	2890192	2890462	+	0.816463	36.6667	-0.0021006	0.0138047
2330305_2330605_Bsu_+	2330305	2330605	+	0.484594	38.6667	-0.500836	-0.263733
4132823_4133169_Bsu_+	4132823	4133169	+	1.46708	40.6667	0.532786	0.31146
2608868_2609108_Bsu_+	2608868	2609108	+	0.444444	42	-0.17387	-0.0817824
2286240_2285934_Bsu_-	2286240	2285934	-	0.473936	48	-0.118733	-0.0510991
3613357_3613701_Bsu_+	3613357	3613701	+	0.683351	36.6667	-0.242056	-0.119727
2186122_2186386_Bsu_+	2186122	2186386	+	0.778322	41.3333	0.564703	0.329221
1190443_1190161_Bsu_-	1190443	1190161	-	0.0144928	24.6667	-0.710339	-0.380318
2207621_2207917_Bsu_+	2207621	2207917	+	0.974758	44	0.910176	0.521471
1606261_1605974_Bsu_-	1606261	1605974	-	0.422453	31.3333	-0.6824	-0.364771
4150508_4150842_Bsu_+	4150508	4150842	+	0.384025	35.3333	0.569705	0.332005
446575_446352_Bsu_-	446575	446352	-	0	21.3333	-0.83468	-0.449512
274511_274177_Bsu_-	274511	274177	-	0.418302	32.6667	-0.35917	-0.184898
85687_85392_Bsu_-	85687	85392	-	0.21497	35.3333	-0.555166	-0.293967
687087_686787_Bsu_-	687087	686787	-	1.23409	31.3333	0.879141	0.504201
2669456_2669796_Bsu_+	2669456	2669796	+	0.810695	33.3333	0.527643	0.308598
578843_578548_Bsu_-	578843	578548	-	0.344872	34.6667	0.521611	0.305242
578865_578577_Bsu_-	578865	578577	-	0.51754	34.6667	1.02146	0.583397
2021975_2022166_Bsu_+	2021975	2022166	+	0	21.3333	-0.682994	-0.365101
4046454_4046101_Bsu_-	4046454	4046101	-	0.180682	32	-0.754795	-0.405057
155130_154905_Bsu_-	155130	154905	-	0.0731707	35.3333	-0.740801	-0.39727
3314008_3314364_Bsu_+	3314008	3314364	+	0.717577	36	-0.633586	-0.337606
3368744_3368958_Bsu_+	3368744	3368958	+	0.521739	35.3333	0.456984	0.269277
2898682_2898365_Bsu_-	2898682	2898365	-	0.465428	37.3333	-0.310677	-0.157913
1381425_1381018_Bsu_-	1381425	1381018	-	1.24437	36.6667	0.255959	0.15741
1658069_1657842_Bsu_-	1658069	1657842	-	0.570332	33.3333	-0.573635	-0.304245
3601026_3601199_Bsu_+	3601026	3601199	+	0.210526	34.6667	0.0621523	0.0495603
938860_938507_Bsu_-	938860	938507	-	0.867341	40.6667	0.930654	0.532867
4147962_4148263_Bsu_+	4147962	4148263	+	0.680973	30	-0.450493	-0.235718
583791_583530_Bsu_-	583791	583530	-	0.618889	41.3333	0.477492	0.28069
773781_774060_Bsu_+	773781	774060	+	0.319444	19.3333	-0.747302	-0.400888
3373099_3372876_Bsu_-	3373099	3372876	-	0.192751	26	-0.882898	-0.476344
740591_740269_Bsu_-	740591	740269	-	0.873007	40	0.78171	0.449982
3453950_3454306_Bsu_+	3453950	3454306	+	1.18655	36	0.763683	0.439951
2799439_2799714_Bsu_+	2799439	2799714	+	0.800047	35.3333	1.02039	0.582806
672464_672128_Bsu_-	672464	672128	-	0.371877	32.6667	-0.485217	-0.255041
292519_292227_Bsu_-	292519	292227	-	0.678287	32	0.531939	0.310989
419464_419768_Bsu_+	419464	419768	+	1.02987	30	-0.388714	-0.201339
631555_631323_Bsu_-	631555	631323	-	0.245088	28	-0.178053	-0.08411
390928_390681_Bsu_-	390928	390681	-	0.326923	36.6667	-0.778097	-0.418024
526490_526175_Bsu_-	526490	526175	-	0.606067	38.6667	-0.51008	-0.268877
17356_16987_Bsu_-	17356	16987	-	0.79923	40.6667	0.404526	0.240085
62418_62090_Bsu_-	62418	62090	-	0.591485	36.6667	-0.260392	-0.12993
2304303_2304645_Bsu_+	2304303	2304645	+	1.16518	38	0.997949	0.570316
3006677_3006987_Bsu_+	3006677	3006987	+	0.463275	39.3333	-0.296996	-0.1503
3065437_3065804_Bsu_+	3065437	3065804	+	0.684802	46.6667	1.14655	0.65301
1056664_1056508_Bsu_-	1056664	1056508	-	0.0526316	32.6667	-0.594126	-0.315648
552095_552410_Bsu_+	552095	552410	+	0.765585	30.6667	0.835781	0.480072
4158291_4158534_Bsu_+	4158291	4158534	+	0.294372	36	-0.63298	-0.337269
827680_827374_Bsu_-	827680	827374	-	0.937666	43.3333	1.07662	0.614097
738832_738507_Bsu_-	738832	738507	-	0.698105	36	0.0248545	0.0288047
3625260_3625564_Bsu_+	3625260	3625564	+	0.644549	40	-0.441447	-0.230684
3562861_3562557_Bsu_-	3562861	3562557	-	0.531192	36.6667	-0.0933509	-0.0369746
2598381_2598695_Bsu_+	2598381	2598695	+	0.381817	37.3333	0.283191	0.172565
212815_212479_Bsu_-	212815	212479	-	0.496788	23.3333	0.415955	0.246446
538262_537887_Bsu_-	538262	537887	-	1.09434	40	1.04291	0.595338
3795822_3795499_Bsu_-	3795822	3795499	-	0	26	-0.853298	-0.459873
2693221_2693538_Bsu_+	2693221	2693538	+	1.0757	37.3333	0.774228	0.445818
3764246_3764565_Bsu_+	3764246	3764565	+	0.794019	38.6667	0.875348	0.50209
3652920_3652740_Bsu_-	3652920	3652740	-	0	39.3333	-0.90819	-0.490419
395403_395190_Bsu_-	395403	395190	-	0.0886076	30.6667	-0.52382	-0.276524
1238637_1238340_Bsu_-	1238637	1238340	-	0.857865	34.6667	0.20883	0.131184
1324985_1324610_Bsu_-	1324985	1324610	-	0.931707	37.3333	0.947552	0.54227
800473_800142_Bsu_-	800473	800142	-	0.664872	34.6667	0.647209	0.375135
1442969_1442704_Bsu_-	1442969	1442704	-	0.898199	39.3333	0.716985	0.413964
102057_101808_Bsu_-	102057	101808	-	0.712067	40	-0.0416325	-0.00819418
2953580_2953845_Bsu_+	2953580	2953845	+	0.722497	24.6667	0.86891	0.498507
4155268_4155599_Bsu_+	4155268	4155599	+	0.134545	36.6667	0.448542	0.26458
3586159_3586514_Bsu_+	3586159	3586514	+	0.609762	40.6667	0.601296	0.349585
3727579_3727859_Bsu_+	3727579	3727859	+	0.698595	38	0.959341	0.548831
1910529_1910223_Bsu_-	1910529	1910223	-	1.1562	42.6667	1.04357	0.595702
179545_179250_Bsu_-	179545	179250	-	0.567391	30	-0.684976	-0.366204
3127804_3128088_Bsu_+	3127804	3128088	+	0.0666667	30.6667	-0.546529	-0.28916
2718960_2719228_Bsu_+	2718960	2719228	+	0.859259	38	0.140902	0.0933832
3040635_3040406_Bsu_-	3040635	3040406	-	0.723529	40	0.905881	0.519081
1939328_1939024_Bsu_-	1939328	1939024	-	0.89337	27.3333	0.92938	0.532158
3520172_3520543_Bsu_+	3520172	3520543	+	0.50345	28.6667	0.301085	0.182522
43078_42798_Bsu_-	43078	42798	-	0.635561	40	0.66042	0.382486
2809509_2809203_Bsu_-	2809509	2809203	-	0	26.6667	-0.45676	-0.239206
727783_728044_Bsu_+	727783	728044	+	0.0294118	26	-0.616778	-0.328253
301271_300936_Bsu_-	301271	300936	-	0.443214	29.3333	-0.458107	-0.239955
3176152_3176351_Bsu_+	3176152	3176351	+	0.414634	29.3333	-0.507935	-0.267684
690622_690271_Bsu_-	690622	690271	-	0.887882	24	-0.26904	-0.134743
3228955_3229137_Bsu_+	3228955	3229137	+	0	22.6667	-0.861102	-0.464215
1839814_1839520_Bsu_-	1839814	1839520	-	0.998485	31.3333	0.0192065	0.0256617
2675725_2676081_Bsu_+	2675725	2676081	+	1.3194	40	0.827113	0.475248
664699_664967_Bsu_+	664699	664967	+	0.930264	32.6667	0.917261	0.525414
2615120_2615472_Bsu_+	2615120	2615472	+	0.819177	38	0.587696	0.342017
2899162_2898771_Bsu_-	2899162	2898771	-	0.705588	40	0.499794	0.2931
913112_913349_Bsu_+	913112	913349	+	0	29.3333	-0.799594	-0.429987
407916_408190_Bsu_+	407916	408190	+	0.166627	34.6667	0.0301639	0.0317593
2737833_2737605_Bsu_-	2737833	2737605	-	0.170115	44.6667	0.329264	0.198204
3153127_3153444_Bsu_+	3153127	3153444	+	0.903273	28.6667	0.751556	0.433202
3634904_3635288_Bsu_+	3634904	3635288	+	0.0153846	34.6667	-0.209482	-0.1016
1000550_1000239_Bsu_-	1000550	1000239	-	1.20492	42	0.98583	0.563572
4026278_4026087_Bsu_-	4026278	4026087	-	0	22	-0.924193	-0.499324
142463_142248_Bsu_-	142463	142248	-	0.614104	31.3333	-0.519914	-0.27435
2648245_2648624_Bsu_+	2648245	2648624	+	0.72701	34.6667	0.532874	0.311509
2672583_2672956_Bsu_+	2672583	2672956	+	0.463368	35.3333	0.0888145	0.0643974
2885360_2885599_Bsu_+	2885360	2885599	+	0.326087	35.3333	-0.386945	-0.200355
3276582_3276822_Bsu_+	3276582	3276822	+	0.861111	36.6667	-0.0919008	-0.0361677
557965_557718_Bsu_-	557965	557718	-	1.06294	42	1.05814	0.603808
1580779_1580486_Bsu_-	1580779	1580486	-	0.0294118	39.3333	-0.304204	-0.154311
1716276_1715964_Bsu_-	1716276	1715964	-	0.444748	29.3333	-0.545809	-0.28876
3282889_3282653_Bsu_-	3282889	3282653	-	0.205882	27.3333	-0.732948	-0.3929
523835_524230_Bsu_+	523835	524230	+	0.463595	31.3333	-0.457172	-0.239435
1074321_1074632_Bsu_+	1074321	1074632	+	0.613546	39.3333	-0.401757	-0.208598
1483809_1483565_Bsu_-	1483809	1483565	-	0	36	-0.763302	-0.409791
4103753_4104039_Bsu_+	4103753	4104039	+	0.618272	17.3333	-0.600955	-0.319448
2993418_2993095_Bsu_-	2993418	2993095	-	0	20.6667	-0.696749	-0.372756
2706171_2705846_Bsu_-	2706171	2705846	-	0.159023	30	-0.789294	-0.424256
2457561_2457842_Bsu_+	2457561	2457842	+	0.766956	32	0.801037	0.460737
3226897_3226649_Bsu_-	3226897	3226649	-	0.0140845	29.3333	-0.890325	-0.480477
3014670_3014953_Bsu_+	3014670	3014953	+	0.605479	34	1.14129	0.650084
953211_952882_Bsu_-	953211	952882	-	0.0697674	34	0.0987318	0.0699162
2056699_2056972_Bsu_+	2056699	2056972	+	0.781468	40	-0.31375	-0.159623
679928_679599_Bsu_-	679928	679599	-	1.03975	40	0.951972	0.54473
2668019_2668265_Bsu_+	2668019	2668265	+	0.263317	42.6667	0.734469	0.423693
2770557_2770291_Bsu_-	2770557	2770291	-	0.238462	42.6667	-0.566958	-0.300529
877065_876739_Bsu_-	877065	876739	-	0.794504	34.6667	-0.0848713	-0.0322559
3529393_3529606_Bsu_+	3529393	3529606	+	0.376336	40.6667	-0.63244	-0.336968
4050587_4050872_Bsu_+	4050587	4050872	+	0.389267	28	-0.588322	-0.312417
3155715_3155386_Bsu_-	3155715	3155386	-	0.0819672	32	-0.934567	-0.505097
1514821_1514431_Bsu_-	1514821	1514431	-	0.433533	31.3333	0.342848	0.205763
3021027_3020809_Bsu_-	3021027	3020809	-	0	27.3333	-0.443383	-0.231762
3621209_3621547_Bsu_+	3621209	3621547	+	0.145455	33.3333	-0.835977	-0.450233
1006826_1006509_Bsu_-	1006826	1006509	-	0.335247	36	0.744648	0.429358
2586195_2586491_Bsu_+	2586195	2586491	+	0.496265	27.3333	0.116896	0.0800245
3464235_3464505_Bsu_+	3464235	3464505	+	0.85008	39.3333	0.940269	0.538218
1983069_1983443_Bsu_+	1983069	1983443	+	0.375	36.6667	-0.622268	-0.331308
156342_156656_Bsu_+	156342	156656	+	0	29.3333	-0.877493	-0.473336
612097_611852_Bsu_-	612097	611852	-	0.166795	28.6667	-0.775496	-0.416577
532032_531760_Bsu_-	532032	531760	-	1.0162	39.3333	0.0614012	0.0491424
3012930_3012668_Bsu_-	3012930	3012668	-	0	26.6667	-0.899782	-0.48574
3529285_3529606_Bsu_+	3529285	3529606	+	0.749338	40.6667	-0.236452	-0.116608
1160186_1159830_Bsu_-	1160186	1159830	-	0.408237	41.3333	0.861243	0.494241
1931367_1931061_Bsu_-	1931367	1931061	-	0.777538	38	0.832573	0.478287
643751_643422_Bsu_-	643751	643422	-	0.550757	28	0.144888	0.0956015
1427153_1426848_Bsu_-	1427153	1426848	-	0.807956	35.3333	0.4575	0.269565
671679_671337_Bsu_-	671679	671337	-	1.00444	40	0.834618	0.479424
1821904_1822088_Bsu_+	1821904	1822088	+	0	24.6667	-0.771313	-0.414249
3930378_3930769_Bsu_+	3930378	3930769	+	0.662065	33.3333	0.251053	0.15468
1590732_1590392_Bsu_-	1590732	1590392	-	0.7519	29.3333	-0.210727	-0.102293
3759249_3759071_Bsu_-	3759249	3759071	-	0	40	-0.249417	-0.123823
578663_578922_Bsu_+	578663	578922	+	0	33.3333	-0.917694	-0.495708
1791106_1790766_Bsu_-	1791106	1790766	-	0.593956	27.3333	1.09559	0.62465
1692101_1691736_Bsu_-	1692101	1691736	-	0.880704	34	0.252098	0.155262
353108_352756_Bsu_-	353108	352756	-	1.46578	35.3333	0.939568	0.537828
1871749_1871547_Bsu_-	1871749	1871547	-	0.0666667	32.6667	-0.820834	-0.441807
3647346_3647070_Bsu_-	3647346	3647070	-	0.71824	42.6667	0.0441853	0.039562
1899592_1899292_Bsu_-	1899592	1899292	-	1.07906	38.6667	0.703621	0.406527
3638638_3638911_Bsu_+	3638638	3638911	+	0.583459	32.6667	0.0934265	0.0669639
4163567_4163925_Bsu_+	4163567	4163925	+	1.36745	35.3333	0.978897	0.559714
753289_752920_Bsu_-	753289	752920	-	1.58791	34.6667	0.86829	0.498163
3477453_3477207_Bsu_-	3477453	3477207	-	0.0579832	25.3333	-0.77419	-0.41585
26086_25766_Bsu_-	26086	25766	-	1.30451	41.3333	1.0544	0.601729
338501_338176_Bsu_-	338501	338176	-	1.22769	40.6667	1.14179	0.65036
1818078_1817742_Bsu_-	1818078	1817742	-	0.636205	39.3333	0.661664	0.383179
1007329_1006956_Bsu_-	1007329	1006956	-	0.337137	31.3333	-0.218125	-0.106409
971790_971555_Bsu_-	971790	971555	-	0.456349	38	-0.511181	-0.26949
1450118_1449800_Bsu_-	1450118	1449800	-	0.530825	27.3333	-0.829412	-0.44658
2895734_2896024_Bsu_+	2895734	2896024	+	0.627527	44	0.154096	0.100726
1611182_1610856_Bsu_-	1611182	1610856	-	0.963972	44	0.958153	0.54817
3878430_3878628_Bsu_+	3878430	3878628	+	0.243243	26.6667	-0.5529	-0.292706
563859_564197_Bsu_+	563859	564197	+	0.410945	44	0.924845	0.529635
3805703_3806077_Bsu_+	3805703	3806077	+	1.31519	34.6667	0.922779	0.528484
4214892_4215260_Bsu_+	4214892	4215260	+	0.699622	36	-0.457674	-0.239714
2094833_2095194_Bsu_+	2094833	2095194	+	1.64845	44.6667	1.01007	0.577062
2055859_2055557_Bsu_-	2055859	2055557	-	0.984929	46	0.290457	0.176608
2021085_2020828_Bsu_-	2021085	2020828	-	0.279798	28.6667	-0.636673	-0.339324
249080_248785_Bsu_-	249080	248785	-	0.442508	27.3333	-0.781629	-0.41999
266173_265918_Bsu_-	266173	265918	-	0.563255	42.6667	-0.436567	-0.227969
601642_601351_Bsu_-	601642	601351	-	0.522217	40	0.787751	0.453344
4042976_4042702_Bsu_-	4042976	4042702	-	0.180324	31.3333	-0.0978514	-0.039479
2172925_2172582_Bsu_-	2172925	2172582	-	0	36	-0.806978	-0.434096
2523060_2522781_Bsu_-	2523060	2522781	-	0	25.3333	-0.0987576	-0.0399833
1658877_1658558_Bsu_-	1658877	1658558	-	0.637444	32	-0.260963	-0.130248
1186087_1185750_Bsu_-	1186087	1185750	-	0.935309	41.3333	-0.00495781	0.0122147
2045380_2045659_Bsu_+	2045380	2045659	+	0.184821	38.6667	0.845986	0.485751
2871823_2871608_Bsu_-	2871823	2871608	-	0	20.6667	-0.883352	-0.476597
461982_461785_Bsu_-	461982	461785	-	0.384615	32	0.468038	0.275429
3366795_3367162_Bsu_+	3366795	3367162	+	0.914482	38.6667	0.186812	0.118931
3696266_3696682_Bsu_+	3696266	3696682	+	0.214577	35.3333	-0.17564	-0.0827668
1633837_1633555_Bsu_-	1633837	1633555	-	0.413435	32.6667	-0.435674	-0.227472
3277509_3277253_Bsu_-	3277509	3277253	-	0.170419	43.3333	-0.819511	-0.441071
3878463_3878809_Bsu_+	3878463	3878809	+	0.478951	37.3333	0.386797	0.23022
3431649_3431855_Bsu_+	3431649	3431855	+	0.342857	32.6667	-0.845704	-0.455647
3613996_3614255_Bsu_+	3613996	3614255	+	0.64559	35.3333	0.0487985	0.0421291
3153283_3153599_Bsu_+	3153283	3153599	+	0.913445	36.6667	0.952735	0.545155
1550504_1550282_Bsu_-	1550504	1550282	-	0.494118	32	-0.349962	-0.179774
2180960_2181315_Bsu_+	2180960	2181315	+	0.934649	40	-0.396309	-0.205566
2290715_2290969_Bsu_+	2290715	2290969	+	0.617164	32.6667	-0.614475	-0.326971
1866386_1866154_Bsu_-	1866386	1866154	-	0.779487	36	0.482065	0.283235
544786_544567_Bsu_-	544786	544567	-	0.547876	32	-0.79712	-0.42861
3768918_3769225_Bsu_+	3768918	3769225	+	0.507133	32.6667	-0.40278	-0.209167
498708_498429_Bsu_-	498708	498429	-	0.713608	31.3333	1.00061	0.571796
2326190_2326419_Bsu_+	2326190	2326419	+	0.121111	24.6667	-0.848548	-0.457229
3899216_3898982_Bsu_-	3899216	3898982	-	0	33.3333	-0.810484	-0.436047
3464339_3464659_Bsu_+	3464339	3464659	+	0.361702	32	0.946054	0.541437
3717766_3718047_Bsu_+	3717766	3718047	+	0.171263	38.6667	-0.0725957	-0.0254247
4176912_4176550_Bsu_-	4176912	4176550	-	0.751536	44	0.74817	0.431318
661028_660727_Bsu_-	661028	660727	-	0.722127	38.6667	-0.095557	-0.0382022
2166845_2167234_Bsu_+	2166845	2167234	+	2.1584	41.3333	1.14063	0.649715
768221_767841_Bsu_-	768221	767841	-	0.725663	37.3333	0.0711181	0.0545496
1376193_1375823_Bsu_-	1376193	1375823	-	0.962808	33.3333	0.192067	0.121856
1749005_1748750_Bsu_-	1749005	1748750	-	0.285808	30	-0.55986	-0.296579
2128097_2128298_Bsu_+	2128097	2128298	+	0.123162	27.3333	-0.823355	-0.44321
582892_582513_Bsu_-	582892	582513	-	0.510057	38	-0.445187	-0.232766
925107_925371_Bsu_+	925107	925371	+	0.135925	33.3333	0.118559	0.0809499
972830_972549_Bsu_-	972830	972549	-	0.847428	38.6667	0.801687	0.461099
3195367_3195674_Bsu_+	3195367	3195674	+	0.893944	38	0.0152152	0.0234406
2587822_2588022_Bsu_+	2587822	2588022	+	0.311111	39.3333	-0.815501	-0.438839
1146546_1146134_Bsu_-	1146546	1146134	-	0.272063	37.3333	-0.229571	-0.112779
598905_598718_Bsu_-	598905	598718	-	0	34	-0.918163	-0.495969
3857784_3858155_Bsu_+	3857784	3858155	+	0.443135	18.6667	-0.79712	-0.42861
2801688_2801866_Bsu_+	2801688	2801866	+	0.0958904	26	-0.593652	-0.315384
1144567_1144283_Bsu_-	1144567	1144283	-	0.889629	31.3333	-0.136231	-0.0608366
747632_747932_Bsu_+	747632	747932	+	0.334396	38	-0.454449	-0.23792
644004_643685_Bsu_-	644004	643685	-	0.436897	33.3333	-0.715866	-0.383394
1383975_1384222_Bsu_+	1383975	1384222	+	0.012987	30.6667	-0.826009	-0.444687
570295_570062_Bsu_-	570295	570062	-	0.523597	34.6667	0.415955	0.246446
3252660_3252880_Bsu_+	3252660	3252880	+	0.742466	29.3333	0.416131	0.246543
2303553_2303894_Bsu_+	2303553	2303894	+	0.582622	41.3333	0.328945	0.198026
3336160_3336440_Bsu_+	3336160	3336440	+	0.683198	34.6667	0.678683	0.39265
3171087_3171391_Bsu_+	3171087	3171391	+	0.34021	40	-0.122039	-0.052939
3085824_3086138_Bsu_+	3085824	3086138	+	0.524075	40.6667	0.296156	0.179779
3509555_3509784_Bsu_+	3509555	3509784	+	0.275862	38.6667	-0.534338	-0.282376
2512141_2512474_Bsu_+	2512141	2512474	+	1.06486	30.6667	-0.310823	-0.157994
1937445_1937029_Bsu_-	1937445	1937029	-	0.336101	36.6667	-0.391354	-0.202809
1946989_1946631_Bsu_-	1946989	1946631	-	0.89123	39.3333	1.09057	0.621855
3766593_3766853_Bsu_+	3766593	3766853	+	0.202899	33.3333	-0.661429	-0.353101
4080776_4080553_Bsu_-	4080776	4080553	-	0	22	-0.804069	-0.432477
3238085_3237758_Bsu_-	3238085	3237758	-	0.133126	40	-0.626344	-0.333577
2194892_2195218_Bsu_+	2194892	2195218	+	1.35108	41.3333	0.0558036	0.0460274
1643390_1643213_Bsu_-	1643390	1643213	-	0.230769	31.3333	-0.888353	-0.47938
2686380_2686554_Bsu_+	2686380	2686554	+	0.16129	32.6667	-0.598026	-0.317818
3978740_3979144_Bsu_+	3978740	3979144	+	1.02128	29.3333	0.00177784	0.015963
1452716_1452351_Bsu_-	1452716	1452351	-	0.600758	33.3333	0.954929	0.546375
3632198_3632489_Bsu_+	3632198	3632489	+	0.540658	38.6667	-0.198493	-0.0954844
798773_798572_Bsu_-	798773	798572	-	0.365021	35.3333	0.861472	0.494369
3804416_3804077_Bsu_-	3804416	3804077	-	0	28.6667	-0.754368	-0.404819
2816196_2816506_Bsu_+	2816196	2816506	+	0.883916	36	0.669028	0.387277
2008579_2008867_Bsu_+	2008579	2008867	+	0.77484	34.6667	-0.0525062	-0.0142452
1802990_1802764_Bsu_-	1802990	1802764	-	0.286181	37.3333	-0.773586	-0.415514
3442524_3442289_Bsu_-	3442524	3442289	-	0	26.6667	-0.830476	-0.447172
489382_489762_Bsu_+	489382	489762	+	0.04	26	-0.845198	-0.455365
752583_752352_Bsu_-	752583	752352	-	0.644156	38	1.10623	0.630571
2041211_2041054_Bsu_-	2041211	2041054	-	0	32	-0.907828	-0.490218
2847281_2847661_Bsu_+	2847281	2847661	+	1.22052	34	0.700095	0.404565
3006450_3006763_Bsu_+	3006450	3006763	+	1.15241	39.3333	0.791193	0.455259
3087125_3087479_Bsu_+	3087125	3087479	+	1.3867	32.6667	1.00645	0.575047
62500_62702_Bsu_+	62500	62702	+	0	21.3333	-0.692384	-0.370327
365318_365665_Bsu_+	365318	365665	+	0	27.3333	-0.794816	-0.427328
3184855_3185210_Bsu_+	3184855	3185210	+	0.922253	40.6667	0.799172	0.459699
380289_380035_Bsu_-	380289	380035	-	0.147494	31.3333	-0.827083	-0.445284
3427313_3427654_Bsu_+	3427313	3427654	+	1.20213	38	0.598009	0.347756
1609168_1608911_Bsu_-	1609168	1608911	-	0.989655	36.6667	-0.0259478	0.000534077
4122916_4123284_Bsu_+	4122916	4123284	+	1.14263	38.6667	0.780984	0.449578
2668008_2668354_Bsu_+	2668008	2668354	+	0.774047	42.6667	1.05259	0.60072
481564_481312_Bsu_-	481564	481312	-	0.60081	37.3333	0.601131	0.349493
2686756_2686607_Bsu_-	2686756	2686607	-	0	26	-0.575271	-0.305155
1270931_1270599_Bsu_-	1270931	1270599	-	0.589673	39.3333	0.168779	0.108896
3505583_3505209_Bsu_-	3505583	3505209	-	0.148268	34.6667	-0.905817	-0.489099
2917135_2917428_Bsu_+	2917135	2917428	+	0.464962	36.6667	0.278808	0.170126
2840246_2840026_Bsu_-	2840246	2840026	-	0.192438	44	-0.509185	-0.268379
2361465_2361139_Bsu_-	2361465	2361139	-	0.750694	36.6667	0.0435691	0.0392191
977754_977416_Bsu_-	977754	977416	-	0.293651	40	0.666977	0.386135
2671154_2671387_Bsu_+	2671154	2671387	+	0.327986	36.6667	-0.718303	-0.38475
1703876_1703601_Bsu_-	1703876	1703601	-	0.753966	38	0.547326	0.319552
3133966_3134171_Bsu_+	3133966	3134171	+	0.212475	31.3333	-0.747206	-0.400834
2055781_2055577_Bsu_-	2055781	2055577	-	0.699187	46	0.61011	0.35449
906585_906300_Bsu_-	906585	906300	-	0.636686	34.6667	-0.599839	-0.318827
529903_530188_Bsu_+	529903	530188	+	0.224065	43.3333	-0.640738	-0.341586
461982_461604_Bsu_-	461982	461604	-	1.26229	32	1.29561	0.735962
3495883_3495540_Bsu_-	3495883	3495540	-	0.0714286	38.6667	-0.031203	-0.00239032
29899_29613_Bsu_-	29899	29613	-	0.763763	36	0.0359472	0.0349776
1819244_1818929_Bsu_-	1819244	1818929	-	0.425407	30	-0.84206	-0.453619
3503074_3503435_Bsu_+	3503074	3503435	+	0.646761	31.3333	0.954975	0.546401
1733505_1733211_Bsu_-	1733505	1733211	-	0.710577	38.6667	-0.412753	-0.214716
1810681_1810352_Bsu_-	1810681	1810352	-	0.193427	30	-0.739809	-0.396718
1401090_1401357_Bsu_+	1401090	1401357	+	0.581349	33.3333	-0.446093	-0.23327
493215_493526_Bsu_+	493215	493526	+	1.09282	37.3333	1.09003	0.621556
3816312_3816591_Bsu_+	3816312	3816591	+	0.338634	30	0.298255	0.180947
2291250_2291539_Bsu_+	2291250	2291539	+	0.927985	41.3333	-0.27022	-0.135399
4007723_4007481_Bsu_-	4007723	4007481	-	0	30	-0.767062	-0.411884
2656908_2657132_Bsu_+	2656908	2657132	+	0.893142	37.3333	-0.402814	-0.209186
532978_532723_Bsu_-	532978	532723	-	0.630664	45.3333	0.284521	0.173305
1446893_1446541_Bsu_-	1446893	1446541	-	0.224278	38.6667	0.0971963	0.0690617
2780079_2780350_Bsu_+	2780079	2780350	+	0.6451	34	0.22407	0.139665
1427687_1427368_Bsu_-	1427687	1427368	-	1.10933	37.3333	0.1921	0.121874
4028030_4028382_Bsu_+	4028030	4028382	+	0.634608	40	-0.411231	-0.21387
1665664_1665313_Bsu_-	1665664	1665313	-	0.790441	33.3333	0.0261498	0.0295256
1888730_1888425_Bsu_-	1888730	1888425	-	0.590622	36.6667	-0.334898	-0.171392
40979_40641_Bsu_-	40979	40641	-	0.592511	37.3333	-0.0531482	-0.0146025
4079252_4078979_Bsu_-	4079252	4078979	-	0	18.6667	-0.822606	-0.442793
1321420_1321778_Bsu_+	1321420	1321778	+	0.709017	38	0.244273	0.150907
1118973_1118647_Bsu_-	1118973	1118647	-	0.757513	44.6667	0.942063	0.539216
3097681_3097469_Bsu_-	3097681	3097469	-	0.124394	28	-0.89465	-0.482884
1370291_1369907_Bsu_-	1370291	1369907	-	0	28	-0.459878	-0.240941
407497_407185_Bsu_-	407497	407185	-	0.141675	36.6667	-0.846891	-0.456307
3073143_3073523_Bsu_+	3073143	3073523	+	1.08375	32	0.860305	0.493719
1310263_1309909_Bsu_-	1310263	1309909	-	0.896235	40.6667	0.533484	0.311848
4193677_4193995_Bsu_+	4193677	4193995	+	0.266069	28.6667	-0.724343	-0.388111
1167462_1167699_Bsu_+	1167462	1167699	+	0	24	-0.724617	-0.388264
2145472_2145726_Bsu_+	2145472	2145726	+	0.642727	28	0.21096	0.13237
2642880_2643244_Bsu_+	2642880	2643244	+	1.18421	34.6667	0.95053	0.543928
1519224_1519500_Bsu_+	1519224	1519500	+	0	24.6667	-0.878695	-0.474005
1062968_1062778_Bsu_-	1062968	1062778	-	0.314286	33.3333	-0.719396	-0.385358
2643708_2643982_Bsu_+	2643708	2643982	+	0.406349	36.6667	-0.432688	-0.22581
3855652_3855943_Bsu_+	3855652	3855943	+	0.775151	42	0.5251	0.307183
1443765_1443946_Bsu_+	1443765	1443946	+	0.0222222	34	-0.90058	-0.486184
2150325_2150633_Bsu_+	2150325	2150633	+	0.885229	37.3333	0.195642	0.123845
761600_761239_Bsu_-	761600	761239	-	1.14878	35.3333	0.907603	0.520039
4018399_4018697_Bsu_+	4018399	4018697	+	1.27623	24	1.14865	0.654177
9770_9503_Bsu_-	9770	9503	-	0.0232558	43.3333	-0.0981498	-0.0396451
4213532_4213817_Bsu_+	4213532	4213817	+	0.760211	36	0.91149	0.522202
2156467_2156763_Bsu_+	2156467	2156763	+	1.05741	42.6667	1.16612	0.663899
1937424_1937050_Bsu_-	1937424	1937050	-	0.27416	36.6667	-0.488815	-0.257044
3437272_3437506_Bsu_+	3437272	3437506	+	0.867849	30.6667	0.893941	0.512437
3345254_3345504_Bsu_+	3345254	3345504	+	0.248934	32	-0.638757	-0.340484
707122_706844_Bsu_-	707122	706844	-	0.643433	36	-0.157003	-0.0723957
2506721_2506987_Bsu_+	2506721	2506987	+	0.916142	37.3333	0.998521	0.570634
2493875_2493528_Bsu_-	2493875	2493528	-	0.486644	38	-0.611225	-0.325163
2704825_2705133_Bsu_+	2704825	2705133	+	0.60803	29.3333	-0.321847	-0.164129
2628444_2628700_Bsu_+	2628444	2628700	+	0.146299	40.6667	0.399989	0.237561
1988951_1989296_Bsu_+	1988951	1989296	+	0.4743	33.3333	0.262568	0.161089
3509326_3509671_Bsu_+	3509326	3509671	+	0.826644	41.3333	0.859218	0.493114
972346_972037_Bsu_-	972346	972037	-	1.01799	35.3333	0.750939	0.432858
2020747_2020452_Bsu_-	2020747	2020452	-	0.748534	42	0.187946	0.119562
1419592_1419255_Bsu_-	1419592	1419255	-	1.05615	38	0.868982	0.498548
3547910_3548208_Bsu_+	3547910	3548208	+	0.718382	39.3333	0.918675	0.526201
3272439_3272144_Bsu_-	3272439	3272144	-	0.188406	27.3333	-0.790058	-0.42468
711594_711315_Bsu_-	711594	711315	-	0.400876	35.3333	0.685291	0.396327
3997410_3997720_Bsu_+	3997410	3997720	+	0	32.6667	-0.833714	-0.448974
1649903_1649665_Bsu_-	1649903	1649665	-	0.137995	32.6667	-0.802624	-0.431673
3177900_3178065_Bsu_+	3177900	3178065	+	0.365854	27.3333	0.156318	0.101962
4177307_4177735_Bsu_+	4177307	4177735	+	0.653654	31.3333	0.397765	0.236323
1724536_1724271_Bsu_-	1724536	1724271	-	0.586689	38.6667	-0.204501	-0.098828
2157654_2157982_Bsu_+	2157654	2157982	+	1.0651	44	0.923794	0.52905
728017_728268_Bsu_+	728017	728268	+	0.482006	21.3333	-0.674758	-0.360518
770470_770241_Bsu_-	770470	770241	-	0.595009	22	1.04913	0.598795
2898902_2898565_Bsu_-	2898902	2898565	-	0.715148	32	-0.501025	-0.263838
3232134_3232329_Bsu_+	3232134	3232329	+	0	41.3333	-0.800211	-0.43033
1509805_1509412_Bsu_-	1509805	1509412	-	0.227393	37.3333	0.690251	0.399087
2210293_2210578_Bsu_+	2210293	2210578	+	0.624295	32	-0.880642	-0.475089
3434996_3435216_Bsu_+	3434996	3435216	+	0.405229	35.3333	-0.107263	-0.0447164
1237083_1236786_Bsu_-	1237083	1236786	-	1.40813	42.6667	0.988172	0.564875
305983_305667_Bsu_-	305983	305667	-	1.0188	36.6667	1.08687	0.619799
2995162_2994886_Bsu_-	2995162	2994886	-	0.276837	27.3333	-0.576358	-0.30576
2665349_2665618_Bsu_+	2665349	2665618	+	0.290909	42.6667	0.188386	0.119807
4202001_4202269_Bsu_+	4202001	4202269	+	0.8859	31.3333	0.0171643	0.0245253
3884145_3884425_Bsu_+	3884145	3884425	+	1.00048	32.6667	-0.275982	-0.138606
1630721_1630424_Bsu_-	1630721	1630424	-	0.366674	38.6667	-0.23993	-0.118543
247887_247498_Bsu_-	247887	247498	-	0.540258	34.6667	0.653197	0.378467
2194647_2194853_Bsu_+	2194647	2194853	+	0.878407	44	1.03675	0.591905
3632148_3632512_Bsu_+	3632148	3632512	+	0.72777	40.6667	0.85403	0.490227
3321677_3321415_Bsu_-	3321677	3321415	-	0.197362	33.3333	-0.71169	-0.38107
2513749_2514124_Bsu_+	2513749	2514124	+	1.31005	34.6667	0.813355	0.467592
1867932_1867609_Bsu_-	1867932	1867609	-	0.994028	34.6667	0.493842	0.289788
3938238_3938488_Bsu_+	3938238	3938488	+	0.789229	33.3333	0.833398	0.478746
344206_344425_Bsu_+	344206	344425	+	0	32	-0.20771	-0.100614
139537_139158_Bsu_-	139537	139158	-	0.545495	36.6667	0.666429	0.38583
895062_894662_Bsu_-	895062	894662	-	1.01928	30	0.033255	0.0334795
942187_942403_Bsu_+	942187	942403	+	0.0212766	37.3333	-0.515588	-0.271942
3177801_3178276_Bsu_+	3177801	3178276	+	1.74951	28.6667	0.896021	0.513594
1172799_1172510_Bsu_-	1172799	1172510	-	0.12987	26.6667	-0.771154	-0.414161
1099864_1100111_Bsu_+	1099864	1100111	+	0	28	-0.986041	-0.533742
3316844_3317232_Bsu_+	3316844	3317232	+	0.695957	33.3333	0.92363	0.528958
244748_244335_Bsu_-	244748	244335	-	1.38699	32.6667	0.666429	0.38583
53858_53540_Bsu_-	53858	53540	-	0.479387	32.6667	-0.482079	-0.253295
4194070_4194325_Bsu_+	4194070	4194325	+	0.448171	42.6667	0.307616	0.186157
4141432_4141110_Bsu_-	4141432	4141110	-	0.846985	36.6667	0.88808	0.509175
2680087_2680320_Bsu_+	2680087	2680320	+	0.481023	34	0.606573	0.352521
1151375_1151644_Bsu_+	1151375	1151644	+	0.03125	30	-0.109259	-0.0458273
1328601_1328302_Bsu_-	1328601	1328302	-	0.324255	32	-0.307248	-0.156005
311714_311925_Bsu_+	311714	311925	+	0.027027	31.3333	-0.864509	-0.466111
2898368_2898115_Bsu_-	2898368	2898115	-	0.421663	38	0.946892	0.541903
470801_470625_Bsu_-	470801	470625	-	0.0810811	28.6667	-0.8346	-0.449468
416422_416661_Bsu_+	416422	416661	+	0	25.3333	-0.906264	-0.489347
1097768_1097966_Bsu_+	1097768	1097966	+	0.347826	34.6667	-0.081461	-0.0303581
3820208_3820492_Bsu_+	3820208	3820492	+	0.355725	25.3333	-0.322378	-0.164424
2974938_2975252_Bsu_+	2974938	2975252	+	1.07961	35.3333	0.0216493	0.0270211
3567882_3568215_Bsu_+	3567882	3568215	+	0.853542	32.6667	0.544754	0.31812
879683_879470_Bsu_-	879683	879470	-	0.153846	26	-0.942942	-0.509758
3053461_3053733_Bsu_+	3053461	3053733	+	0.393376	28.6667	-0.535598	-0.283078
3809624_3809974_Bsu_+	3809624	3809974	+	0.652539	36	0.282061	0.171936
2030571_2030239_Bsu_-	2030571	2030239	-	0.135714	31.3333	-0.855112	-0.460882
1639473_1639225_Bsu_-	1639473	1639225	-	0.139423	34.6667	-0.866032	-0.466959
3262163_3262390_Bsu_+	3262163	3262390	+	0.420378	36.6667	-0.835408	-0.449917
689196_688914_Bsu_-	689196	688914	-	0.51584	29.3333	-0.835368	-0.449895
1236608_1236847_Bsu_+	1236608	1236847	+	0	32.6667	-0.867535	-0.467795
2063958_2064261_Bsu_+	2063958	2064261	+	1.28504	36.6667	1.05091	0.599789
3151016_3151240_Bsu_+	3151016	3151240	+	0.138144	28	-0.760303	-0.408122
2266400_2266668_Bsu_+	2266400	2266668	+	0.876902	42	-0.309057	-0.157011
2518619_2518863_Bsu_+	2518619	2518863	+	0.636089	35.3333	-0.551137	-0.291725
3345923_3346250_Bsu_+	3345923	3346250	+	0.7665	41.3333	1.01441	0.579475
2039547_2039838_Bsu_+	2039547	2039838	+	0.612094	37.3333	-0.621029	-0.330618
1006797_1006426_Bsu_-	1006797	1006426	-	0.382479	38	0.841004	0.482978
377894_377514_Bsu_-	377894	377514	-	0.907846	30	0.248727	0.153386
873442_873278_Bsu_-	873442	873278	-	0	40.6667	-0.483301	-0.253975
52295_52026_Bsu_-	52295	52026	-	0.173656	33.3333	-0.852935	-0.45967
626945_626613_Bsu_-	626945	626613	-	0.930027	38.6667	0.683771	0.395481
785172_784895_Bsu_-	785172	784895	-	0.511905	43.3333	0.971727	0.555723
3000586_3000884_Bsu_+	3000586	3000884	+	0.341472	37.3333	-0.536153	-0.283387
1488567_1488199_Bsu_-	1488567	1488199	-	1.30948	33.3333	0.97609	0.558151
1230991_1230689_Bsu_-	1230991	1230689	-	0.72799	34	0.00299305	0.0166392
604505_604120_Bsu_-	604505	604120	-	0.766277	41.3333	-0.406443	-0.211205
779272_778956_Bsu_-	779272	778956	-	0.472376	32	-0.607835	-0.323276
498146_497870_Bsu_-	498146	497870	-	0.494112	38	-0.0262396	0.00037174
1323853_1324126_Bsu_+	1323853	1324126	+	0	30.6667	-0.80328	-0.432038
2635146_2635443_Bsu_+	2635146	2635443	+	0.565728	32	0.644324	0.373529
2732951_2733149_Bsu_+	2732951	2733149	+	0	40.6667	-0.824272	-0.44372
35664_35293_Bsu_-	35664	35293	-	0.879487	40.6667	0.723099	0.417366
487198_487437_Bsu_+	487198	487437	+	0	31.3333	-0.760517	-0.408241
2575618_2575984_Bsu_+	2575618	2575984	+	0.604995	33.3333	-0.692384	-0.370327
609131_608816_Bsu_-	609131	608816	-	0.962745	40	0.969275	0.554359
2791711_2792019_Bsu_+	2791711	2792019	+	0.935185	45.3333	0.949492	0.54335
3528021_3528239_Bsu_+	3528021	3528239	+	0	28	-0.625964	-0.333365
2470034_2470464_Bsu_+	2470034	2470464	+	1.09344	32	0.205586	0.129379
2505163_2505513_Bsu_+	2505163	2505513	+	0.669506	34.6667	0.607286	0.352918
1005354_1005066_Bsu_-	1005354	1005066	-	0.715058	32	0.0988699	0.069993
2080897_2081065_Bsu_+	2080897	2081065	+	0.2	29.3333	-0.668251	-0.356897
353273_353073_Bsu_-	353273	353073	-	0.489996	26	-0.65975	-0.352166
2442179_2442564_Bsu_+	2442179	2442564	+	0.778987	38.6667	0.679565	0.39314
1522114_1521789_Bsu_-	1522114	1521789	-	0.576442	35.3333	0.023978	0.028317
2374884_2375172_Bsu_+	2374884	2375172	+	0.429657	30	0.433652	0.256294
3315811_3316162_Bsu_+	3315811	3316162	+	1.53061	37.3333	0.961498	0.550031
2142880_2143187_Bsu_+	2142880	2143187	+	0.950689	36.6667	0.472637	0.277988
2414666_2414978_Bsu_+	2414666	2414978	+	0.464026	37.3333	0.729722	0.421052
4190472_4190099_Bsu_-	4190472	4190099	-	0.574864	44.6667	0.899768	0.51568
1407017_1407207_Bsu_+	1407017	1407207	+	0.148148	42.6667	-0.533232	-0.281761
2462236_2462480_Bsu_+	2462236	2462480	+	0.147059	42	0.179077	0.114627
1568925_1568693_Bsu_-	1568925	1568693	-	0.517806	23.3333	0.310235	0.187614
107000_106674_Bsu_-	107000	106674	-	0.637769	31.3333	0.0805343	0.0597896
1813413_1813201_Bsu_-	1813413	1813201	-	0.527451	42	0.01882	0.0254467
1938927_1938623_Bsu_-	1938927	1938623	-	0.993265	40.6667	0.961899	0.550254
820233_820464_Bsu_+	820233	820464	+	0	34	-0.653877	-0.348898
3175598_3175844_Bsu_+	3175598	3175844	+	0.483025	28	-0.468826	-0.24592
3767362_3767614_Bsu_+	3767362	3767614	+	0.0704225	27.3333	-0.719708	-0.385532
3070302_3070513_Bsu_+	3070302	3070513	+	0.121212	26.6667	-0.850639	-0.458393
1252275_1251985_Bsu_-	1252275	1251985	-	0.700674	37.3333	0.389125	0.231515
1352352_1352711_Bsu_+	1352352	1352711	+	0.821525	26	0.17622	0.113037
4021993_4022340_Bsu_+	4021993	4022340	+	0.761745	45.3333	0.780967	0.449569
972785_972493_Bsu_-	972785	972493	-	0.960485	34	1.21233	0.689616
2844051_2844375_Bsu_+	2844051	2844375	+	0.105834	45.3333	-0.505022	-0.266062
1687654_1687315_Bsu_-	1687654	1687315	-	0.729585	40	0.800659	0.460527
2056239_2056482_Bsu_+	2056239	2056482	+	0	29.3333	-0.969751	-0.524676
2151925_2152125_Bsu_+	2151925	2152125	+	0.154762	29.3333	-0.0611662	-0.0190644
3955852_3955629_Bsu_-	3955852	3955629	-	0.228695	34	-0.398654	-0.20687
2334831_2335145_Bsu_+	2334831	2335145	+	0.21978	38	-0.190904	-0.0912612
2527095_2527307_Bsu_+	2527095	2527307	+	0.030303	42	-0.758463	-0.407098
2271877_2271657_Bsu_-	2271877	2271657	-	0.106383	30.6667	-0.810215	-0.435898
2984234_2984049_Bsu_-	2984234	2984049	-	0	24.6667	-0.827083	-0.445284
2073640_2073924_Bsu_+	2073640	2073924	+	0.507695	39.3333	0.0844951	0.0619937
1558373_1558142_Bsu_-	1558373	1558142	-	0.0588235	40.6667	-0.845469	-0.455516
2794980_2795238_Bsu_+	2794980	2795238	+	0.643512	36.6667	-0.464681	-0.243614
2246081_2246400_Bsu_+	2246081	2246400	+	1.95527	34.6667	1.01931	0.582204
1290488_1290137_Bsu_-	1290488	1290137	-	0.974035	29.3333	0.567503	0.33078
1451516_1451272_Bsu_-	1451516	1451272	-	0.263971	38.6667	-0.104113	-0.0429634
621921_621554_Bsu_-	621921	621554	-	1.41748	38	1.22075	0.694299
3582551_3582278_Bsu_-	3582551	3582278	-	0	30.6667	-1.05653	-0.572967
626860_626647_Bsu_-	626860	626647	-	0.516469	36.6667	-0.0943896	-0.0375526
125677_125316_Bsu_-	125677	125316	-	1.09806	42	0.641743	0.372093
457218_456985_Bsu_-	457218	456985	-	0.346995	32	-0.0419011	-0.00834363
4032819_4032601_Bsu_-	4032819	4032601	-	0.065641	21.3333	-0.673769	-0.359968
3311006_3311351_Bsu_+	3311006	3311351	+	0.543957	28	0.688572	0.398153
2055242_2055495_Bsu_+	2055242	2055495	+	0.855689	36.6667	0.202181	0.127484
1461077_1460866_Bsu_-	1461077	1460866	-	0.239119	31.3333	-0.761465	-0.408769
3227074_3227383_Bsu_+	3227074	3227383	+	1.00687	36	1.03005	0.588177
2439771_2440101_Bsu_+	2439771	2440101	+	0.818687	38	0.0629554	0.0500073
3853672_3853924_Bsu_+	3853672	3853924	+	0.506501	32.6667	-0.0592317	-0.0179878
548630_548375_Bsu_-	548630	548375	-	1.03851	40	0.938956	0.537487
3203576_3203354_Bsu_-	3203576	3203354	-	0.0447761	30	-0.830687	-0.44729
2334971_2334670_Bsu_-	2334971	2334670	-	0	36.6667	-0.829969	-0.44689
676466_676251_Bsu_-	676466	676251	-	0.504237	38.6667	0.8742	0.501451
86284_85991_Bsu_-	86284	85991	-	0.14795	32	-0.751544	-0.403248
2711439_2711652_Bsu_+	2711439	2711652	+	0.0508475	32	-0.771566	-0.41439
2375518_2375834_Bsu_+	2375518	2375834	+	0.609191	24.6667	0.782411	0.450372
3250982_3251259_Bsu_+	3250982	3251259	+	0.075623	32.6667	-0.824664	-0.443938
567333_566992_Bsu_-	567333	566992	-	0.661239	24	-0.629301	-0.335222
3091635_3091409_Bsu_-	3091635	3091409	-	0	26.6667	-1.0021	-0.542679
1479259_1478966_Bsu_-	1479259	1478966	-	1.0971	45.3333	0.89521	0.513143
3582873_3583163_Bsu_+	3582873	3583163	+	0.327406	31.3333	-0.565363	-0.299641
3376927_3377287_Bsu_+	3376927	3377287	+	0.903149	35.3333	0.54715	0.319453
2491830_2492186_Bsu_+	2491830	2492186	+	0.932726	43.3333	0.967949	0.553621
1468791_1468553_Bsu_-	1468791	1468553	-	0.609977	45.3333	0.112919	0.0778112
2462394_2462753_Bsu_+	2462394	2462753	+	0.465648	38	-0.72103	-0.386267
668675_668419_Bsu_-	668675	668419	-	0.751546	32.6667	0.259608	0.159441
109344_109056_Bsu_-	109344	109056	-	0.93562	40	0.884835	0.50737
1695419_1695117_Bsu_-	1695419	1695117	-	0.666644	39.3333	0.0844951	0.0619937
3881597_3881943_Bsu_+	3881597	3881943	+	0.774324	30.6667	0.368703	0.22015
3785357_3785640_Bsu_+	3785357	3785640	+	0.650229	36.6667	-0.337106	-0.17262
2724556_2724883_Bsu_+	2724556	2724883	+	0.747862	38.6667	0.340145	0.204259
792954_792625_Bsu_-	792954	792625	-	0.358828	33.3333	-0.41648	-0.216791
3848566_3848791_Bsu_+	3848566	3848791	+	0.319783	28.6667	0.292892	0.177963
462577_462894_Bsu_+	462577	462894	+	0.205882	28.6667	-0.381964	-0.197583
3604504_3604844_Bsu_+	3604504	3604844	+	1.11123	40	0.902518	0.51721
3393517_3393327_Bsu_-	3393517	3393327	-	0.030303	34.6667	-0.864545	-0.466131
2838135_2837921_Bsu_-	2838135	2837921	-	0	38	-0.802949	-0.431854
1284335_1284056_Bsu_-	1284335	1284056	-	0.407145	26	0.0903026	0.0652255
2697129_2697432_Bsu_+	2697129	2697432	+	1.19655	39.3333	0.906331	0.519332
3285344_3285625_Bsu_+	3285344	3285625	+	0.391172	30	0.603116	0.350598
3266047_3266247_Bsu_+	3266047	3266247	+	0.366667	33.3333	-0.276901	-0.139117
551195_551515_Bsu_+	551195	551515	+	0.849312	38	0.363949	0.217505
1344651_1344346_Bsu_-	1344651	1344346	-	0.646108	45.3333	0.984994	0.563107
572784_572505_Bsu_-	572784	572505	-	0.188608	36.6667	-0.330218	-0.168787
2525756_2526001_Bsu_+	2525756	2526001	+	0.145981	34	-0.575271	-0.305155
1659164_1658927_Bsu_-	1659164	1658927	-	0.517391	42	0.67395	0.390016
2949638_2949393_Bsu_-	2949638	2949393	-	0	26	-0.713036	-0.381819
2365535_2365270_Bsu_-	2365535	2365270	-	0	30	-0.762651	-0.409429
145918_145561_Bsu_-	145918	145561	-	0.624355	36.6667	-0.655974	-0.350065
1268428_1268147_Bsu_-	1268428	1268147	-	0.714723	46.6667	1.09739	0.625652
1833612_1833409_Bsu_-	1833612	1833409	-	0.162162	27.3333	-0.773689	-0.415572
3709130_3709464_Bsu_+	3709130	3709464	+	0.0936937	39.3333	-0.190904	-0.0912612
879037_878674_Bsu_-	879037	878674	-	0.539983	39.3333	0.730975	0.421749
2478409_2478707_Bsu_+	2478409	2478707	+	0.44359	31.3333	-0.41066	-0.213552
3921778_3922093_Bsu_+	3921778	3922093	+	0.711651	42	0.980071	0.560367
862196_861984_Bsu_-	862196	861984	-	0.440952	29.3333	0.175316	0.112534
3581218_3581520_Bsu_+	3581218	3581520	+	1.08913	47.3333	0.235449	0.145997
4042098_4041779_Bsu_-	4042098	4041779	-	0.718763	34.6667	-0.0236636	0.00180519
2041098_2041456_Bsu_+	2041098	2041456	+	1.40409	38.6667	0.998321	0.570522
3571419_3571683_Bsu_+	3571419	3571683	+	0.183768	34.6667	-0.728965	-0.390683
3763452_3763105_Bsu_-	3763452	3763105	-	0.688724	34	-0.338223	-0.173242
1046907_1046704_Bsu_-	1046907	1046704	-	0.178082	37.3333	-0.823523	-0.443303
3770746_3771089_Bsu_+	3770746	3771089	+	1.19175	37.3333	0.881605	0.505572
3137055_3137406_Bsu_+	3137055	3137406	+	1.6609	40	1.11588	0.635941
1059621_1059867_Bsu_+	1059621	1059867	+	0.0149254	24.6667	-0.864067	-0.465865
3009588_3009318_Bsu_-	3009588	3009318	-	0.03125	31.3333	-0.913575	-0.493415
4019764_4020033_Bsu_+	4019764	4020033	+	0.927083	36.6667	0.705442	0.40754
2863107_2862827_Bsu_-	2863107	2862827	-	0.138462	25.3333	-0.854313	-0.460437
1667446_1667109_Bsu_-	1667446	1667109	-	1.00794	39.3333	0.999266	0.571048
1526611_1526918_Bsu_+	1526611	1526918	+	0.0333333	32	-0.00274701	0.013445
3097572_3097886_Bsu_+	3097572	3097886	+	0.0712191	27.3333	-0.670175	-0.357968
449433_449760_Bsu_+	449433	449760	+	0	35.3333	0.788079	0.453527
2601416_2601753_Bsu_+	2601416	2601753	+	0.889323	44	-0.754111	-0.404677
1459859_1459529_Bsu_-	1459859	1459529	-	0.781645	38.6667	-0.436092	-0.227704
1425214_1425421_Bsu_+	1425214	1425421	+	0.247406	34	-0.725478	-0.388743
2686462_2686756_Bsu_+	2686462	2686756	+	0.471276	36	0.831093	0.477463
28609_28404_Bsu_-	28609	28404	-	0.773399	45.3333	0.381677	0.227371
3909251_3909017_Bsu_-	3909251	3909017	-	0.139687	34	-0.598664	-0.318173
3415109_3415431_Bsu_+	3415109	3415431	+	1.16104	38	0.629575	0.365322
347958_347663_Bsu_-	347958	347663	-	0.605221	24.6667	-0.733901	-0.39343
2810049_2809720_Bsu_-	2810049	2809720	-	0.027027	20.6667	-0.807339	-0.434297
2815191_2815510_Bsu_+	2815191	2815510	+	0.828592	29.3333	-0.601645	-0.319832
2865093_2864729_Bsu_-	2865093	2864729	-	0.279901	43.3333	0.871465	0.499929
829610_829282_Bsu_-	829610	829282	-	0.340648	38.6667	0.644709	0.373744
758108_757900_Bsu_-	758108	757900	-	0.193695	34	-0.0561103	-0.0162508
353841_353543_Bsu_-	353841	353543	-	0.846236	32.6667	0.685072	0.396205
3551815_3552124_Bsu_+	3551815	3552124	+	0.895236	38	1.17402	0.668298
1442045_1441707_Bsu_-	1442045	1441707	-	0.66617	36	0.323201	0.19483
1625446_1625176_Bsu_-	1625446	1625176	-	0.666541	37.3333	0.279626	0.170581
280296_280622_Bsu_+	280296	280622	+	0.168354	27.3333	-0.851217	-0.458714
2398862_2399188_Bsu_+	2398862	2399188	+	0.362542	38.6667	0.098671	0.0698824
3232393_3232620_Bsu_+	3232393	3232620	+	0.689519	42.6667	1.34487	0.763371
1724000_1723749_Bsu_-	1724000	1723749	-	0.261745	34	-0.643166	-0.342938
536210_535882_Bsu_-	536210	535882	-	0.976751	34	-0.376755	-0.194684
3834411_3834080_Bsu_-	3834411	3834080	-	0.025	23.3333	-0.831998	-0.44802
1085059_1084755_Bsu_-	1085059	1084755	-	0.405324	32.6667	-0.485966	-0.255458
1567377_1566980_Bsu_-	1567377	1566980	-	1.06674	37.3333	0.478226	0.281098
2022461_2022797_Bsu_+	2022461	2022797	+	0.921319	38	0.925089	0.52977
1822237_1822000_Bsu_-	1822237	1822000	-	0.114286	26.6667	-0.447341	-0.233964
3898261_3898568_Bsu_+	3898261	3898568	+	0.96104	32	1.0404	0.593937
1208124_1207918_Bsu_-	1208124	1207918	-	0	25.3333	-0.687975	-0.367873
149125_148795_Bsu_-	149125	148795	-	0.521764	35.3333	-0.366587	-0.189026
325798_326070_Bsu_+	325798	326070	+	0.45058	38	-0.221794	-0.108451
4131280_4131613_Bsu_+	4131280	4131613	+	1.65525	57.3333	1.07314	0.612158
3806165_3806539_Bsu_+	3806165	3806539	+	0.636832	32.6667	-0.467126	-0.244974
979723_980062_Bsu_+	979723	980062	+	0	28	-0.437337	-0.228397
579062_578834_Bsu_-	579062	578834	-	0.542373	33.3333	0.026789	0.0298812
539125_538738_Bsu_-	539125	538738	-	1.30431	42.6667	1.10853	0.631851
1238680_1238420_Bsu_-	1238680	1238420	-	0.909515	34	0.861243	0.494241
3279838_3280057_Bsu_+	3279838	3280057	+	0	28.6667	-0.679563	-0.363192
3725048_3725339_Bsu_+	3725048	3725339	+	0.772436	43.3333	0.462952	0.272598
1822232_1822430_Bsu_+	1822232	1822430	+	0.0333333	26.6667	-0.826117	-0.444747
721717_721380_Bsu_-	721717	721380	-	0.601801	38.6667	0.0708411	0.0543955
3340549_3340183_Bsu_-	3340549	3340183	-	0.294303	33.3333	0.236858	0.146781
3178814_3179088_Bsu_+	3178814	3179088	+	0.273636	43.3333	0.255104	0.156935
2863361_2863641_Bsu_+	2863361	2863641	+	0.768041	42.6667	1.02774	0.586893
2348799_2348960_Bsu_+	2348799	2348960	+	0.0689655	38.6667	-0.691316	-0.369732
661332_661007_Bsu_-	661332	661007	-	0.995654	37.3333	1.01455	0.579556
2136121_2136427_Bsu_+	2136121	2136427	+	0.506639	32.6667	0.228025	0.141866
2154297_2154666_Bsu_+	2154297	2154666	+	0.814926	39.3333	1.02989	0.58809
3850713_3850385_Bsu_-	3850713	3850385	-	0.471703	38.6667	0.132299	0.0885959
2966667_2966926_Bsu_+	2966667	2966926	+	0.614707	28.6667	-0.160298	-0.0742294
250998_250701_Bsu_-	250998	250701	-	0.275254	38	0.983554	0.562305
871275_871503_Bsu_+	871275	871503	+	0.472149	24.6667	-0.849508	-0.457763
2257663_2257907_Bsu_+	2257663	2257907	+	0.283313	25.3333	-0.869352	-0.468806
2707436_2707636_Bsu_+	2707436	2707636	+	0.0333333	30.6667	-0.276353	-0.138812
1003829_1003534_Bsu_-	1003829	1003534	-	0.701441	37.3333	0.273757	0.167315
2653861_2654155_Bsu_+	2653861	2654155	+	0.373466	41.3333	0.294488	0.178851
2494499_2494173_Bsu_-	2494499	2494173	-	0.13768	33.3333	-0.441042	-0.230459
1268931_1268622_Bsu_-	1268931	1268622	-	0.827098	36.6667	1.04078	0.59415
44781_44503_Bsu_-	44781	44503	-	0.856479	40	0.259397	0.159324
1897105_1896921_Bsu_-	1897105	1896921	-	0.0746269	31.3333	-0.830288	-0.447068
1146313_1146035_Bsu_-	1146313	1146035	-	0.478094	47.3333	0.0333542	0.0335347
1061848_1061638_Bsu_-	1061848	1061638	-	0.345261	30	-0.610767	-0.324908
2189214_2189465_Bsu_+	2189214	2189465	+	1.04536	37.3333	0.569889	0.332107
696399_696051_Bsu_-	696399	696051	-	0.963047	47.3333	0.978664	0.559584
4039445_4039794_Bsu_+	4039445	4039794	+	0.564688	47.3333	0.906486	0.519418
3314208_3314419_Bsu_+	3314208	3314419	+	0.153846	30	-0.822718	-0.442855
2128754_2129027_Bsu_+	2128754	2129027	+	0.899593	30	-0.00142659	0.0141797
1061124_1061396_Bsu_+	1061124	1061396	+	0.402723	34.6667	0.0479783	0.0416727
2413271_2413566_Bsu_+	2413271	2413566	+	0.841788	40.6667	0.928792	0.531831
3268581_3268786_Bsu_+	3268581	3268786	+	0.62963	46.6667	0.654619	0.379258
1107259_1106990_Bsu_-	1107259	1106990	-	0.780519	30	0.448836	0.264744
3513324_3513640_Bsu_+	3513324	3513640	+	0.462262	44	0.485036	0.284888
3790911_3791196_Bsu_+	3790911	3791196	+	0.269239	28.6667	-0.655687	-0.349905
2799200_2799572_Bsu_+	2799200	2799572	+	0.385724	36	0.893076	0.511956
2964547_2964910_Bsu_+	2964547	2964910	+	0.981638	34.6667	0.452305	0.266674
3709434_3709750_Bsu_+	3709434	3709750	+	0.275615	40.6667	-0.400853	-0.208095
3770768_3771084_Bsu_+	3770768	3771084	+	1.2769	36.6667	0.805182	0.463044
3533295_3533612_Bsu_+	3533295	3533612	+	0.115385	31.3333	-0.349962	-0.179774
193091_193287_Bsu_+	193091	193287	+	0.0555556	29.3333	-0.726133	-0.389107
1622820_1622560_Bsu_-	1622820	1622560	-	0.880517	34	0.969954	0.554737
2742289_2742660_Bsu_+	2742289	2742660	+	0.594208	40	0.617102	0.358381
882680_882364_Bsu_-	882680	882364	-	0.374351	40	0.68075	0.393799
156512_156221_Bsu_-	156512	156221	-	0.730847	34.6667	0.234289	0.145351
2037022_2037325_Bsu_+	2037022	2037325	+	0.925919	40.6667	0.556379	0.324589
998686_998289_Bsu_-	998686	998289	-	0.955724	38	0.642485	0.372506
3886355_3886782_Bsu_+	3886355	3886782	+	0.437523	39.3333	0.176847	0.113386
2701666_2701436_Bsu_-	2701666	2701436	-	0.680921	38.6667	0.421249	0.249392
2198515_2198190_Bsu_-	2198515	2198190	-	0	31.3333	-0.809938	-0.435743
1289581_1289257_Bsu_-	1289581	1289257	-	1.28035	51.3333	1.20729	0.686808
2848939_2849272_Bsu_+	2848939	2849272	+	0.519481	35.3333	0.394766	0.234654
2871110_2870896_Bsu_-	2871110	2870896	-	0	30	-0.983756	-0.53247
480973_480669_Bsu_-	480973	480669	-	0.0689655	36.6667	-0.401757	-0.208598
3339358_3339087_Bsu_-	3339358	3339087	-	0	24.6667	-0.713783	-0.382234
1687695_1687451_Bsu_-	1687695	1687451	-	0.434454	33.3333	-0.604084	-0.321189
2284332_2284703_Bsu_+	2284332	2284703	+	1.44081	42.6667	1.13157	0.644673
2179490_2179774_Bsu_+	2179490	2179774	+	0.637889	44	0.680773	0.393812
2127132_2127375_Bsu_+	2127132	2127375	+	0.351852	35.3333	-0.381111	-0.197108
2908676_2908981_Bsu_+	2908676	2908981	+	1.0136	42	1.00278	0.573005
2488052_2488376_Bsu_+	2488052	2488376	+	0.618607	36.6667	0.635582	0.368665
4197464_4197138_Bsu_-	4197464	4197138	-	0.193548	31.3333	0.869908	0.499063
321055_320862_Bsu_-	321055	320862	-	0.652174	42.6667	0.998943	0.570869
3459671_3459937_Bsu_+	3459671	3459937	+	0.293461	32.6667	-0.0411415	-0.00792094
754577_754274_Bsu_-	754577	754274	-	1.57679	36	0.662926	0.383881
2305458_2305177_Bsu_-	2305458	2305177	-	0.413829	39.3333	0.990639	0.566248
3150145_3150518_Bsu_+	3150145	3150518	+	0.592973	32	-0.415528	-0.216261
2998826_2999183_Bsu_+	2998826	2999183	+	0.765348	32.6667	-0.422709	-0.220257
3806497_3806856_Bsu_+	3806497	3806856	+	0.449197	32	-0.672181	-0.359084
257421_257662_Bsu_+	257421	257662	+	0.0919118	35.3333	-0.27869	-0.140113
3800829_3801147_Bsu_+	3800829	3801147	+	0.317222	36	-0.168492	-0.0787895
1919222_1918968_Bsu_-	1919222	1918968	-	0.769123	41.3333	0.549411	0.320712
456761_456376_Bsu_-	456761	456376	-	0.595111	38.6667	0.00184655	0.0160012
250962_250670_Bsu_-	250962	250670	-	0.569825	39.3333	0.868296	0.498166
935865_935603_Bsu_-	935865	935603	-	0.675214	39.3333	1.02242	0.583936
2061499_2061726_Bsu_+	2061499	2061726	+	1.2664	40.6667	1.03982	0.593617
3814110_3814323_Bsu_+	3814110	3814323	+	0.281542	27.3333	-0.742829	-0.398398
3997966_3997674_Bsu_-	3997966	3997674	-	0.261937	38.6667	1.06452	0.60736
3675455_3675698_Bsu_+	3675455	3675698	+	0.258824	25.3333	-0.76374	-0.410035
999621_999398_Bsu_-	999621	999398	-	0.19371	31.3333	-0.635197	-0.338503
221369_221105_Bsu_-	221369	221105	-	1.05013	36.6667	1.02662	0.586268
1827295_1827028_Bsu_-	1827295	1827028	-	0.940765	36	0.239203	0.148086
3886870_3887263_Bsu_+	3886870	3887263	+	0.520553	30.6667	-0.445956	-0.233194
3409323_3409559_Bsu_+	3409323	3409559	+	0.422384	44	-0.347983	-0.178673
1100875_1100564_Bsu_-	1100875	1100564	-	0.677342	31.3333	0.0890695	0.0645393
3879012_3879222_Bsu_+	3879012	3879222	+	0.201441	29.3333	-0.456417	-0.239015
2567405_2567684_Bsu_+	2567405	2567684	+	0.971538	31.3333	0.520735	0.304754
2078157_2078396_Bsu_+	2078157	2078396	+	0	34	-0.754692	-0.405
634560_634924_Bsu_+	634560	634924	+	0.403311	38.6667	0.31357	0.18947
1810281_1809926_Bsu_-	1810281	1809926	-	0.722003	30	-0.135666	-0.0605223
3530825_3530514_Bsu_-	3530825	3530514	-	0.410294	43.3333	0.686816	0.397175
3751939_3752289_Bsu_+	3751939	3752289	+	1.20626	35.3333	0.993939	0.568084
2186647_2186977_Bsu_+	2186647	2186977	+	1.12299	54.6667	1.0697	0.610242
2773946_2774188_Bsu_+	2773946	2774188	+	0.409955	35.3333	-0.285504	-0.143904
1742816_1742628_Bsu_-	1742816	1742628	-	0.0555556	30.6667	-0.658374	-0.3514
2370440_2370653_Bsu_+	2370440	2370653	+	0.0640125	32	-0.835277	-0.449844
1560457_1560137_Bsu_-	1560457	1560137	-	0.602564	36.6667	0.824086	0.473564
1611089_1610803_Bsu_-	1611089	1610803	-	0.853175	44	0.98992	0.565848
3421092_3421456_Bsu_+	3421092	3421456	+	0.862043	29.3333	-0.228228	-0.112032
4108096_4108339_Bsu_+	4108096	4108339	+	0	18	-0.855112	-0.460882
569776_569491_Bsu_-	569776	569491	-	0	28	-0.803651	-0.432245
2682949_2683213_Bsu_+	2682949	2683213	+	0.121767	43.3333	-0.943084	-0.509837
3658059_3658349_Bsu_+	3658059	3658349	+	0.344156	40.6667	-0.647026	-0.345085
549573_549361_Bsu_-	549573	549361	-	0.179842	48	0.0286731	0.0309297
933358_933012_Bsu_-	933358	933012	-	0.28822	34.6667	0.22407	0.139665
1197375_1197090_Bsu_-	1197375	1197090	-	0.648889	36	0.532048	0.31105
2188838_2189156_Bsu_+	2188838	2189156	+	1.19752	41.3333	1.04727	0.597759
2400576_2400851_Bsu_+	2400576	2400851	+	0.702242	26.6667	0.148783	0.0977691
335867_335645_Bsu_-	335867	335645	-	0.312824	29.3333	0.390685	0.232383
2127026_2126698_Bsu_-	2127026	2126698	-	0.35846	39.3333	0.936954	0.536373
1392833_1393076_Bsu_+	1392833	1393076	+	0	26.6667	-0.81236	-0.437091
3835240_3835554_Bsu_+	3835240	3835554	+	0.575651	38.6667	0.0621523	0.0495603
536830_536542_Bsu_-	536830	536542	-	1.17966	37.3333	0.101007	0.0711822
2211689_2212072_Bsu_+	2211689	2212072	+	1.91422	34	0.968549	0.553955
1735164_1734865_Bsu_-	1735164	1734865	-	0.333549	36	-0.0576276	-0.0170952
629207_628939_Bsu_-	629207	628939	-	0.421216	30.6667	-0.596253	-0.316831
1939380_1938984_Bsu_-	1939380	1938984	-	1.06633	27.3333	1.05902	0.604299
971369_971055_Bsu_-	971369	971055	-	0.906566	32	0.635616	0.368683
4051805_4052096_Bsu_+	4051805	4052096	+	0.671492	35.3333	0.598591	0.34808
560194_559955_Bsu_-	560194	559955	-	0.448505	42.6667	0.854008	0.490215
691713_691332_Bsu_-	691713	691332	-	0.481772	40	1.08248	0.617355
3104364_3104651_Bsu_+	3104364	3104651	+	0.449016	30.6667	-0.776305	-0.417027
1685913_1685590_Bsu_-	1685913	1685590	-	0.956193	40.6667	1.01995	0.582558
3096304_3096616_Bsu_+	3096304	3096616	+	0.935292	36.6667	0.9263	0.530444
2534244_2533986_Bsu_-	2534244	2533986	-	0.494306	26	0.183049	0.116838
821450_821112_Bsu_-	821450	821112	-	0.821708	41.3333	-0.513198	-0.270612
3647396_3647137_Bsu_-	3647396	3647137	-	0.741809	43.3333	-0.632386	-0.336939
257538_257222_Bsu_-	257538	257222	-	0.254402	36.6667	-0.785191	-0.421972
866036_865708_Bsu_-	866036	865708	-	0.902624	27.3333	-0.0559179	-0.0161437
941073_940723_Bsu_-	941073	940723	-	0.304774	34	-0.756502	-0.406007
1150861_1151082_Bsu_+	1150861	1151082	+	0.20915	46	-0.0991493	-0.0402013
4125131_4125417_Bsu_+	4125131	4125417	+	0.948718	44.6667	0.149005	0.0978923
3769593_3769214_Bsu_-	3769593	3769214	-	0	33.3333	-0.416606	-0.216861
2618986_2619267_Bsu_+	2618986	2619267	+	0.37089	32	-0.132613	-0.0588236
2015104_2014782_Bsu_-	2015104	2014782	-	0.42088	40	-0.603567	-0.320901
3511754_3512033_Bsu_+	3511754	3512033	+	0	32.6667	-0.745221	-0.399729
3632143_3632449_Bsu_+	3632143	3632449	+	0.658576	40.6667	0.37738	0.22498
4201848_4202277_Bsu_+	4201848	4202277	+	1.2733	32	0.0962829	0.0685535
871158_871501_Bsu_+	871158	871501	+	0.968	30.6667	0.10597	0.0739443
3232441_3232711_Bsu_+	3232441	3232711	+	0.413605	41.3333	0.990501	0.566171
910152_909885_Bsu_-	910152	909885	-	0.756115	40	0.911197	0.522039
2284078_2284369_Bsu_+	2284078	2284369	+	0.635126	44.6667	-0.385901	-0.199774
922876_922608_Bsu_-	922876	922608	-	0.0987013	35.3333	-0.373346	-0.192787
879093_878805_Bsu_-	879093	878805	-	0.492476	39.3333	0.461864	0.271993
4022034_4022227_Bsu_+	4022034	4022227	+	0.25	45.3333	-0.56913	-0.301738
751820_751520_Bsu_-	751820	751520	-	0.568944	36	-0.532986	-0.281624
1640890_1641117_Bsu_+	1640890	1641117	+	0	30.6667	-0.817126	-0.439743
2598470_2598712_Bsu_+	2598470	2598712	+	0.268203	37.3333	0.355082	0.212571
3423092_3423409_Bsu_+	3423092	3423409	+	0.893104	30	-0.728805	-0.390594
215108_214709_Bsu_-	215108	214709	-	1.56362	41.3333	0.82515	0.474156
671937_671595_Bsu_-	671937	671595	-	0.639243	38	-0.599839	-0.318827
1451412_1451106_Bsu_-	1451412	1451106	-	0.956328	45.3333	0.810102	0.465782
620635_620932_Bsu_+	620635	620932	+	0.14207	40.6667	0.507725	0.297514
576638_576952_Bsu_+	576638	576952	+	0	34.6667	-0.224455	-0.109932
2086939_2087163_Bsu_+	2086939	2087163	+	0.455087	36	0.562407	0.327944
4081840_4082001_Bsu_+	4081840	4082001	+	0.108108	29.3333	-0.861845	-0.464629
2154751_2155011_Bsu_+	2154751	2155011	+	0.970048	42	0.301584	0.1828
3697771_3698053_Bsu_+	3697771	3698053	+	0.196565	44	-0.49147	-0.258521
2642890_2643221_Bsu_+	2642890	2643221	+	0.819464	34.6667	-0.548796	-0.290422
3274333_3274135_Bsu_-	3274333	3274135	-	0	29.3333	-0.824959	-0.444102
210680_210482_Bsu_-	210680	210482	-	0.333333	39.3333	0.872648	0.500588
2108298_2108672_Bsu_+	2108298	2108672	+	0.877007	42	0.768834	0.442817
1462866_1463219_Bsu_+	1462866	1463219	+	0.639632	34.6667	-0.216423	-0.105462
422632_422358_Bsu_-	422632	422358	-	0.76025	31.3333	-0.227086	-0.111396
2518790_2518957_Bsu_+	2518790	2518957	+	0.5	36.6667	0.00419934	0.0173105
2754357_2753987_Bsu_-	2754357	2753987	-	1.00435	40	1.01135	0.577773
3211059_3210777_Bsu_-	3211059	3210777	-	0	21.3333	-0.874508	-0.471675
2563595_2563853_Bsu_+	2563595	2563853	+	0.227299	42	-0.78783	-0.42344
2592193_2592533_Bsu_+	2592193	2592533	+	0.576139	26.6667	0.463431	0.272865
3927834_3928046_Bsu_+	3927834	3928046	+	0.411111	40.6667	0.670291	0.387979
3718952_3719208_Bsu_+	3718952	3719208	+	0.2	46.6667	-0.219795	-0.107339
3115052_3115354_Bsu_+	3115052	3115354	+	1.13091	32	0.797273	0.458643
246367_246019_Bsu_-	246367	246019	-	0.409692	35.3333	0.863201	0.49533
3622981_3623333_Bsu_+	3622981	3623333	+	0.824904	36.6667	-0.209967	-0.101869
2858807_2859136_Bsu_+	2858807	2859136	+	0.687159	38.6667	0.660762	0.382677
488608_488285_Bsu_-	488608	488285	-	1.19802	34	1.08571	0.619154
1916953_1916626_Bsu_-	1916953	1916626	-	0.537413	36	0.185038	0.117944
147562_147337_Bsu_-	147562	147337	-	0	38.6667	-0.884169	-0.477052
4011806_4011570_Bsu_-	4011806	4011570	-	0.61195	32.6667	0.847849	0.486787
1531500_1531748_Bsu_+	1531500	1531748	+	0.0410959	26.6667	-0.78233	-0.42038
2366986_2367282_Bsu_+	2366986	2367282	+	0.689199	32	-0.451534	-0.236298
3057794_3058133_Bsu_+	3057794	3058133	+	0.778794	28	1.01363	0.579044
118736_118997_Bsu_+	118736	118997	+	0	31.3333	-0.943248	-0.509928
1220149_1220422_Bsu_+	1220149	1220422	+	0	27.3333	-0.942334	-0.50942
338117_337860_Bsu_-	338117	337860	-	0.576869	28.6667	-0.803717	-0.432281
3997659_3997383_Bsu_-	3997659	3997383	-	0.976657	34	0.996391	0.569449
2339261_2339575_Bsu_+	2339261	2339575	+	0.927083	36	0.114925	0.0789275
1197719_1197437_Bsu_-	1197719	1197437	-	0.703058	32	1.0553	0.60223
694421_694055_Bsu_-	694421	694055	-	0.746838	33.3333	-0.815557	-0.43887
2162384_2162669_Bsu_+	2162384	2162669	+	0.313094	40	0.157123	0.10241
3901713_3901388_Bsu_-	3901713	3901388	-	0.203132	36	-0.477992	-0.251021
1136541_1136188_Bsu_-	1136541	1136188	-	1.17263	35.3333	0.902808	0.517371
3910367_3910727_Bsu_+	3910367	3910727	+	1.65036	34	1.0701	0.610465
3242964_3243153_Bsu_+	3242964	3243153	+	0	30.6667	-0.407805	-0.211963
1276004_1275677_Bsu_-	1276004	1275677	-	0.863991	34	0.39236	0.233315
2513809_2514050_Bsu_+	2513809	2514050	+	0.608427	29.3333	0.158677	0.103274
3044950_3045167_Bsu_+	3044950	3045167	+	0.155983	34.6667	-0.803959	-0.432416
1876603_1876260_Bsu_-	1876603	1876260	-	0.54723	41.3333	0.691019	0.399514
284252_283964_Bsu_-	284252	283964	-	0.386609	35.3333	0.839537	0.482162
2818805_2818396_Bsu_-	2818805	2818396	-	0.704338	38.6667	-0.00317426	0.0132072
2532249_2532446_Bsu_+	2532249	2532446	+	0.0508475	38	-0.0245724	0.00129949
3964285_3964641_Bsu_+	3964285	3964641	+	0.85105	32	0.143566	0.0948658
1998209_1998399_Bsu_+	1998209	1998399	+	0.12	37.3333	-0.105505	-0.0437383
2634813_2635154_Bsu_+	2634813	2635154	+	0.802353	31.3333	0.123699	0.08381
895629_895281_Bsu_-	895629	895281	-	0.211268	34.6667	-0.532684	-0.281456
1263442_1263665_Bsu_+	1263442	1263665	+	0	29.3333	-0.836088	-0.450296
3199067_3199342_Bsu_+	3199067	3199342	+	0.800098	40	0.885475	0.507726
3771876_3772234_Bsu_+	3771876	3772234	+	0.759491	42	0.135128	0.0901703
1581510_1581176_Bsu_-	1581510	1581176	-	0.337662	33.3333	-0.346956	-0.178102
2216706_2216486_Bsu_-	2216706	2216486	-	0	34.6667	-0.860083	-0.463648
2445071_2445414_Bsu_+	2445071	2445414	+	0.830918	50	1.10605	0.630474
2709438_2709619_Bsu_+	2709438	2709619	+	0	36	-0.835683	-0.45007
3486788_3486590_Bsu_-	3486788	3486590	-	0.0153846	38.6667	-0.657885	-0.351129
3968864_3969042_Bsu_+	3968864	3969042	+	0.238095	34.6667	-0.117833	-0.0505987
2657348_2657673_Bsu_+	2657348	2657673	+	1.04146	44.6667	1.07048	0.610678
2462006_2462329_Bsu_+	2462006	2462329	+	0.479682	40.6667	1.02039	0.582806
3430073_3430363_Bsu_+	3430073	3430363	+	0.0153846	22.6667	-0.301785	-0.152965
2593460_2593786_Bsu_+	2593460	2593786	+	0.655002	37.3333	0.125306	0.0847041
1070440_1070702_Bsu_+	1070440	1070702	+	0.360823	46	-0.744603	-0.399385
447196_446896_Bsu_-	447196	446896	-	0.560619	20.6667	-0.697988	-0.373445
4032203_4032454_Bsu_+	4032203	4032454	+	0.14713	40.6667	-0.434283	-0.226697
2248292_2248092_Bsu_-	2248292	2248092	-	0.447826	40	0.495565	0.290748
2305703_2305367_Bsu_-	2305703	2305367	-	0.0714286	40.6667	-0.596371	-0.316897
3349051_3348745_Bsu_-	3349051	3348745	-	0	29.3333	-0.856154	-0.461462
1933998_1933731_Bsu_-	1933998	1933731	-	0.518219	32.6667	-0.39918	-0.207163
539055_538761_Bsu_-	539055	538761	-	0.896526	42.6667	0.841483	0.483245
2874112_2874354_Bsu_+	2874112	2874354	+	0.546958	34.6667	0.509357	0.298422
701869_702203_Bsu_+	701869	702203	+	0	29.3333	-0.87139	-0.469941
2157793_2158068_Bsu_+	2157793	2158068	+	1.15883	44	1.21806	0.692804
2202872_2202642_Bsu_-	2202872	2202642	-	0	36	-0.509185	-0.268379
1280647_1280490_Bsu_-	1280647	1280490	-	0	31.3333	-0.136307	-0.0608792
2697543_2697794_Bsu_+	2697543	2697794	+	0.624405	37.3333	0.243638	0.150554
3763313_3763590_Bsu_+	3763313	3763590	+	0.212987	25.3333	-0.811843	-0.436803
256924_256753_Bsu_-	256924	256753	-	0.222222	26.6667	-0.564464	-0.299141
3128052_3128370_Bsu_+	3128052	3128370	+	0.47621	30.6667	-0.833371	-0.448783
3572757_3572995_Bsu_+	3572757	3572995	+	0.581162	35.3333	0.529827	0.309814
448475_448755_Bsu_+	448475	448755	+	0	28.6667	-0.60684	-0.322723
3107030_3106865_Bsu_-	3107030	3106865	-	0.0169492	34	-0.636556	-0.339259
281598_281922_Bsu_+	281598	281922	+	0.273395	30.6667	-0.0954439	-0.0381393
3712102_3711793_Bsu_-	3712102	3711793	-	0	34.6667	-1.02331	-0.554479
3412570_3412304_Bsu_-	3412570	3412304	-	0	30.6667	-0.827083	-0.445284
2041_1748_Bsu_-	2041	1748	-	0	38.6667	-0.468652	-0.245823
4034086_4034391_Bsu_+	4034086	4034391	+	0.939801	32	0.449553	0.265142
81608_81405_Bsu_-	81608	81405	-	0.172619	42	-0.498779	-0.262589
956576_956279_Bsu_-	956576	956279	-	0.453169	33.3333	-0.515712	-0.272012
2041211_2041582_Bsu_+	2041211	2041582	+	1.15791	38.6667	0.0602127	0.048481
1775506_1775192_Bsu_-	1775506	1775192	-	0.812617	42.6667	0.647366	0.375222
103777_103394_Bsu_-	103777	103394	-	1.27538	38	0.820684	0.47167
3316893_3317185_Bsu_+	3316893	3317185	+	0.497748	30.6667	0.753961	0.43454
1872478_1872122_Bsu_-	1872478	1872122	-	0.958637	34.6667	0.363732	0.217384
3311238_3311440_Bsu_+	3311238	3311440	+	0.661538	28	1.03329	0.589983
3656088_3656321_Bsu_+	3656088	3656321	+	0.181818	31.3333	-0.507226	-0.267289
3096005_3096342_Bsu_+	3096005	3096342	+	1.29074	30.6667	1.24999	0.710574
2124021_2124263_Bsu_+	2124021	2124263	+	0.0746269	30.6667	-0.518263	-0.273431
535106_534757_Bsu_-	535106	534757	-	0.77309	36	-0.641232	-0.341861
3438051_3438385_Bsu_+	3438051	3438385	+	0.285829	48	-0.623332	-0.3319
373709_373462_Bsu_-	373709	373462	-	0.15493	20.6667	-0.472481	-0.247954
2929193_2929491_Bsu_+	2929193	2929491	+	0.926883	34.6667	0.834187	0.479185
1703261_1702965_Bsu_-	1703261	1702965	-	0.415216	33.3333	-0.386263	-0.199975
1602144_1601848_Bsu_-	1602144	1601848	-	0.66944	42	0.930537	0.532802
505396_505073_Bsu_-	505396	505073	-	0.78397	37.3333	0.911676	0.522306
3877093_3877356_Bsu_+	3877093	3877356	+	0.295775	37.3333	-0.610875	-0.324968
4018349_4018600_Bsu_+	4018349	4018600	+	1.04974	26	0.443845	0.261966
2523533_2523701_Bsu_+	2523533	2523701	+	0.146667	35.3333	-0.313348	-0.159399
2617766_2618111_Bsu_+	2617766	2618111	+	0.908628	34	0.122612	0.0832051
305102_304748_Bsu_-	305102	304748	-	0.357015	37.3333	-0.425626	-0.22188
1916786_1916552_Bsu_-	1916786	1916552	-	0.586061	32	0.695428	0.401967
3809668_3809967_Bsu_+	3809668	3809967	+	0.542598	35.3333	0.411156	0.243775
1775265_1775070_Bsu_-	1775265	1775070	-	0.0689655	39.3333	-0.746217	-0.400284
871211_871489_Bsu_+	871211	871489	+	0.77727	30.6667	-0.356015	-0.183143
225909_225541_Bsu_-	225909	225541	-	0.732183	38.6667	0.16653	0.107645
4209443_4209800_Bsu_+	4209443	4209800	+	0.647946	33.3333	-0.0511532	-0.0134923
2214688_2215000_Bsu_+	2214688	2215000	+	1.24157	48	1.04207	0.594868
3858366_3858603_Bsu_+	3858366	3858603	+	0.672994	39.3333	0.297421	0.180484
2166917_2167221_Bsu_+	2166917	2167221	+	1.72316	39.3333	1.05042	0.599514
412074_411751_Bsu_-	412074	411751	-	0	30	-0.8312	-0.447575
4062164_4062322_Bsu_+	4062164	4062322	+	0	35.3333	-0.668308	-0.356929
3012260_3012620_Bsu_+	3012260	3012620	+	0.24757	32	-0.308569	-0.15674
3253155_3252891_Bsu_-	3253155	3252891	-	0.56788	26	-0.726539	-0.389333
608945_609303_Bsu_+	608945	609303	+	0.0588235	25.3333	-0.748922	-0.401789
2043989_2043738_Bsu_-	2043989	2043738	-	0.712963	43.3333	-0.0897348	-0.0349623
2402448_2402758_Bsu_+	2402448	2402758	+	0.744971	31.3333	0.435835	0.257508
1917840_1918130_Bsu_+	1917840	1918130	+	0.228355	38	-0.845043	-0.455279
4052114_4051798_Bsu_-	4052114	4051798	-	0	24.6667	-0.815802	-0.439007
314100_313777_Bsu_-	314100	313777	-	0.898539	30.6667	0.975892	0.558041
2466382_2466718_Bsu_+	2466382	2466718	+	1.30106	33.3333	0.93728	0.536554
2262683_2262956_Bsu_+	2262683	2262956	+	0	33.3333	-0.791976	-0.425748
4147962_4148285_Bsu_+	4147962	4148285	+	0.680973	30	-0.242056	-0.119727
657479_657194_Bsu_-	657479	657194	-	1.24599	36	0.553128	0.32278
1800881_1800671_Bsu_-	1800881	1800671	-	0.470257	35.3333	0.6472	0.375129
1895617_1895881_Bsu_+	1895617	1895881	+	0.330532	41.3333	-0.467601	-0.245239
42594_42275_Bsu_-	42594	42275	-	0.938752	39.3333	1.10988	0.632603
2234482_2234126_Bsu_-	2234482	2234126	-	0.103886	46	-0.764139	-0.410257
2388930_2389302_Bsu_+	2388930	2389302	+	0.601781	40.6667	-0.521897	-0.275453
3253746_3254028_Bsu_+	3253746	3254028	+	0.553947	23.3333	-0.461405	-0.24179
469508_469219_Bsu_-	469508	469219	-	1.11987	42.6667	0.945605	0.541187
4208866_4209231_Bsu_+	4208866	4209231	+	0.828768	42.6667	-0.0189685	0.00441795
1284418_1283991_Bsu_-	1284418	1283991	-	0.982743	30	0.974052	0.557017
3840878_3841169_Bsu_+	3840878	3841169	+	0	26.6667	-0.813147	-0.437529
1985301_1985693_Bsu_+	1985301	1985693	+	0.302905	35.3333	-0.867512	-0.467782
2196245_2196624_Bsu_+	2196245	2196624	+	0.473469	45.3333	0.993209	0.567678
1203422_1203099_Bsu_-	1203422	1203099	-	0.408444	39.3333	0.328487	0.197771
2666837_2667076_Bsu_+	2666837	2667076	+	0.23526	36.6667	0.387098	0.230387
3260232_3259984_Bsu_-	3260232	3259984	-	0	26	-0.69645	-0.372589
2492449_2492795_Bsu_+	2492449	2492795	+	0.935475	38	0.650038	0.376709
2134473_2134161_Bsu_-	2134473	2134161	-	1.16044	37.3333	0.8171	0.469676
2190218_2190540_Bsu_+	2190218	2190540	+	0.655454	38.6667	-0.51198	-0.269935
1787169_1786827_Bsu_-	1787169	1786827	-	0.50559	38	0.94076	0.538491
1695126_1694872_Bsu_-	1695126	1694872	-	0.88988	38	0.371817	0.221883
2199486_2199700_Bsu_+	2199486	2199700	+	0.654545	41.3333	1.01364	0.579048
2704879_2705201_Bsu_+	2704879	2705201	+	0.981456	35.3333	1.14489	0.652085
4023401_4023739_Bsu_+	4023401	4023739	+	0.949354	44.6667	1.01802	0.581482
734419_734160_Bsu_-	734419	734160	-	0.0782726	28.6667	-0.858638	-0.462844
2943273_2943609_Bsu_+	2943273	2943609	+	0.513929	28	0.955034	0.546434
4128079_4128296_Bsu_+	4128079	4128296	+	0	24.6667	-0.801529	-0.431064
650772_651087_Bsu_+	650772	651087	+	0.293573	28.6667	0.46983	0.276426
3950960_3951299_Bsu_+	3950960	3951299	+	0.449343	32	-0.208936	-0.101296
4165573_4165942_Bsu_+	4165573	4165942	+	0.672863	28	0.183775	0.117241
2531641_2531907_Bsu_+	2531641	2531907	+	0.5957	39.3333	-0.0829508	-0.0311871
1931264_1930906_Bsu_-	1931264	1930906	-	0.30721	35.3333	-0.0916837	-0.0360468
4172409_4172604_Bsu_+	4172409	4172604	+	0	44	-0.79712	-0.42861
109708_109364_Bsu_-	109708	109364	-	1.12773	32.6667	0.884643	0.507263
2847683_2847977_Bsu_+	2847683	2847977	+	1.13175	38.6667	1.02311	0.58432
2403158_2403398_Bsu_+	2403158	2403398	+	0.230303	42	-0.300744	-0.152385
3238506_3238197_Bsu_-	3238506	3238197	-	0.255495	38	-0.752538	-0.403801
4184147_4183796_Bsu_-	4184147	4183796	-	0.405732	44	0.854901	0.490712
369977_369786_Bsu_-	369977	369786	-	0.0447761	38	-0.80328	-0.432038
2054154_2053967_Bsu_-	2054154	2053967	-	0.0196078	34	-1.02355	-0.554613
3904779_3905101_Bsu_+	3904779	3905101	+	0.862584	40	0.387098	0.230387
4135435_4135183_Bsu_-	4135435	4135183	-	0.743367	24	-0.572353	-0.303531
1499946_1499595_Bsu_-	1499946	1499595	-	0.811479	41.3333	0.859954	0.493524
1787231_1786847_Bsu_-	1787231	1786847	-	0.79717	38	0.983448	0.562246
3261299_3261553_Bsu_+	3261299	3261553	+	0.744689	32.6667	0.776156	0.446891
2217076_2217390_Bsu_+	2217076	2217390	+	1.51747	40.6667	1.02528	0.585522
2822671_2822293_Bsu_-	2822671	2822293	-	0.0144928	27.3333	-0.738446	-0.395959
3394456_3394136_Bsu_-	3394456	3394136	-	0.828166	43.3333	0.992147	0.567087
307784_307463_Bsu_-	307784	307463	-	0.369498	37.3333	-0.376903	-0.194767
565608_565389_Bsu_-	565608	565389	-	0.137255	33.3333	-0.971731	-0.525779
4038740_4038990_Bsu_+	4038740	4038990	+	0.664782	46	1.14396	0.651568
3588444_3588702_Bsu_+	3588444	3588702	+	0.673334	28	0.137864	0.0916929
26060_25788_Bsu_-	26060	25788	-	1.01207	41.3333	0.794835	0.457286
2417444_2417710_Bsu_+	2417444	2417710	+	0.317732	33.3333	-0.531805	-0.280967
4041951_4041676_Bsu_-	4041951	4041676	-	0.934177	28.6667	0.693971	0.401157
524731_524499_Bsu_-	524731	524499	-	0.408398	37.3333	0.562888	0.328211
281905_282163_Bsu_+	281905	282163	+	1.03293	20	0.990239	0.566025
3877800_3878064_Bsu_+	3877800	3878064	+	0.479003	42.6667	0.900549	0.516114
2747358_2747105_Bsu_-	2747358	2747105	-	0.605427	32.6667	-0.49609	-0.261092
2820121_2820411_Bsu_+	2820121	2820411	+	0.507104	34.6667	-0.565117	-0.299505
4028003_4027773_Bsu_-	4028003	4027773	-	0	26.6667	-0.968948	-0.52423
2252224_2252375_Bsu_+	2252224	2252375	+	0	26	-0.625964	-0.333365
4026107_4026470_Bsu_+	4026107	4026470	+	0.635341	44	-0.222017	-0.108575
671799_671544_Bsu_-	671799	671544	-	0.578452	40	-0.750729	-0.402794
2198430_2198601_Bsu_+	2198430	2198601	+	0.09375	26.6667	-0.834973	-0.449675
2962642_2962344_Bsu_-	2962642	2962344	-	0.262093	38	-0.818731	-0.440636
2619977_2620336_Bsu_+	2619977	2620336	+	0.540772	37.3333	-0.222899	-0.109066
935028_935344_Bsu_+	935028	935344	+	0.0277778	24.6667	-0.725478	-0.388743
2627759_2627994_Bsu_+	2627759	2627994	+	0.191957	35.3333	-0.680614	-0.363777
3159308_3159574_Bsu_+	3159308	3159574	+	0.468271	44	0.861343	0.494297
537624_537385_Bsu_-	537624	537385	-	0.705937	53.3333	0.97365	0.556793
3822061_3822303_Bsu_+	3822061	3822303	+	0.316591	30.6667	-0.369557	-0.190679
2880867_2881096_Bsu_+	2880867	2881096	+	0.463646	32	0.576862	0.335988
2127153_2127402_Bsu_+	2127153	2127402	+	0.461818	35.3333	-0.819217	-0.440907
49313_48976_Bsu_-	49313	48976	-	0.600346	42.6667	0.7874	0.453149
2056522_2056858_Bsu_+	2056522	2056858	+	0.424058	40.6667	-0.867462	-0.467755
3177799_3178074_Bsu_+	3177799	3178074	+	1.09033	28.6667	1.00047	0.57172
2615456_2615786_Bsu_+	2615456	2615786	+	1.33723	45.3333	0.985613	0.563451
2062195_2061998_Bsu_-	2062195	2061998	-	0.191489	34	0.571066	0.332762
4001209_4001594_Bsu_+	4001209	4001594	+	0.975817	32	0.0109947	0.021092
1499216_1498882_Bsu_-	1499216	1498882	-	0.963022	40	0.798627	0.459396
2293991_2294251_Bsu_+	2293991	2294251	+	0.638584	40	-0.725093	-0.388529
2237587_2237347_Bsu_-	2237587	2237347	-	0.640755	39.3333	1.03022	0.588276
3055006_3054692_Bsu_-	3055006	3054692	-	0.335762	37.3333	0.291865	0.177392
1001284_1000941_Bsu_-	1001284	1000941	-	0.895647	31.3333	0.10376	0.0727144
1144837_1144600_Bsu_-	1144837	1144600	-	0.582674	32	0.156211	0.101903
3177925_3178224_Bsu_+	3177925	3178224	+	0.829976	27.3333	0.916937	0.525234
2207436_2207768_Bsu_+	2207436	2207768	+	1.33643	42.6667	0.807497	0.464332
1273260_1273028_Bsu_-	1273260	1273028	-	0.352542	31.3333	-0.131982	-0.0584722
260790_261143_Bsu_+	260790	261143	+	0.117254	28	-0.91275	-0.492957
4194125_4194344_Bsu_+	4194125	4194344	+	0	42.6667	-0.793343	-0.426509
105446_105707_Bsu_+	105446	105707	+	0.047619	27.3333	-0.515058	-0.271647
1726981_1727219_Bsu_+	1726981	1727219	+	0	32	-0.220867	-0.107935
4075672_4076008_Bsu_+	4075672	4076008	+	0.606267	43.3333	0.829156	0.476385
4036539_4036827_Bsu_+	4036539	4036827	+	1.18805	48.6667	0.236304	0.146473
2271140_2271409_Bsu_+	2271140	2271409	+	0.67401	37.3333	0.370459	0.221128
2824428_2824676_Bsu_+	2824428	2824676	+	0.266714	28	-0.856958	-0.461909
3089719_3090079_Bsu_+	3089719	3090079	+	1.05572	38	0.893687	0.512296
2635336_2635580_Bsu_+	2635336	2635580	+	0.481701	38.6667	0.879692	0.504508
3604019_3604315_Bsu_+	3604019	3604315	+	0.573027	35.3333	0.903376	0.517687
1876233_1875966_Bsu_-	1876233	1875966	-	0.222917	31.3333	0.220417	0.137632
4178991_4179300_Bsu_+	4178991	4179300	+	0.921859	30.6667	0.778603	0.448253
3439119_3439432_Bsu_+	3439119	3439432	+	0.952916	32	0.330437	0.198856
337635_337918_Bsu_+	337635	337918	+	0.112698	26.6667	-0.906995	-0.489754
2173279_2173606_Bsu_+	2173279	2173606	+	1.09155	40	1.1042	0.629445
3756171_3756390_Bsu_+	3756171	3756390	+	0.4255	20.6667	-0.841323	-0.453209
2517622_2517798_Bsu_+	2517622	2517798	+	0.288136	34	-0.0863582	-0.0330833
2488220_2488454_Bsu_+	2488220	2488454	+	0.366234	36	0.30839	0.186588
1206461_1206147_Bsu_-	1206461	1206147	-	0.632306	42	0.997412	0.570017
3953341_3953046_Bsu_-	3953341	3953046	-	0.196624	31.3333	0.0622187	0.0495973
516279_516048_Bsu_-	516279	516048	-	0.20339	32.6667	-0.647951	-0.3456
410180_410483_Bsu_+	410180	410483	+	0	29.3333	-0.918896	-0.496377
1672391_1672128_Bsu_-	1672391	1672128	-	0.644734	34	-0.0689028	-0.0233697
1718877_1718632_Bsu_-	1718877	1718632	-	0.377273	42	0.0984693	0.0697701
2735229_2735023_Bsu_-	2735229	2735023	-	0.371554	30.6667	-0.855112	-0.460882
426761_426494_Bsu_-	426761	426494	-	1.06234	42	0.554655	0.32363
2084211_2084377_Bsu_+	2084211	2084377	+	0.25	36	-0.351846	-0.180823
2895749_2896029_Bsu_+	2895749	2896029	+	0.550712	44	0.847295	0.486479
1523436_1523731_Bsu_+	1523436	1523731	+	0.44326	34	-0.690122	-0.369068
81559_81216_Bsu_-	81559	81216	-	0.325991	40.6667	0.163094	0.105733
700252_699919_Bsu_-	700252	699919	-	1.01099	45.3333	0.944779	0.540727
2007170_2007410_Bsu_+	2007170	2007410	+	0.368734	34	-0.1965	-0.0943755
4028839_4029100_Bsu_+	4028839	4029100	+	0.523245	39.3333	-0.898815	-0.485202
513782_514047_Bsu_+	513782	514047	+	0.162698	40.6667	-0.566432	-0.300236
2353998_2354316_Bsu_+	2353998	2354316	+	0.821568	39.3333	-0.151594	-0.069386
3411875_3412115_Bsu_+	3411875	3412115	+	0.198135	32	-0.593953	-0.315551
152770_152506_Bsu_-	152770	152506	-	0.434399	30.6667	-0.441944	-0.230961
1499772_1499972_Bsu_+	1499772	1499972	+	0	33.3333	-0.200061	-0.0963572
833424_833058_Bsu_-	833424	833058	-	0.990589	33.3333	0.349008	0.209191
283000_282804_Bsu_-	283000	282804	-	0.220339	38	-0.71206	-0.381276
644565_644904_Bsu_+	644565	644904	+	0.283755	46	0.714681	0.412682
4085352_4085095_Bsu_-	4085352	4085095	-	0	36.6667	-0.847742	-0.45678
2252493_2252163_Bsu_-	2252493	2252163	-	1.12073	40	0.468484	0.275677
4053046_4053286_Bsu_+	4053046	4053286	+	0.139687	28	-0.849038	-0.457502
1769910_1769639_Bsu_-	1769910	1769639	-	0.698302	44	-0.177273	-0.0836758
1696516_1696224_Bsu_-	1696516	1696224	-	0.781955	30.6667	0.252098	0.155262
1449276_1449616_Bsu_+	1449276	1449616	+	0.335041	36	-0.454848	-0.238142
3975064_3974717_Bsu_-	3975064	3974717	-	0	40	-0.825968	-0.444664
965777_965395_Bsu_-	965777	965395	-	0.658458	38	1.06739	0.608959
2297893_2297640_Bsu_-	2297893	2297640	-	0	27.3333	-0.928983	-0.50199
3573376_3573749_Bsu_+	3573376	3573749	+	0.617964	39.3333	0.60677	0.352631
1468749_1468414_Bsu_-	1468749	1468414	-	0.8399	45.3333	1.21263	0.689784
103196_102827_Bsu_-	103196	102827	-	0.839253	36	0.281315	0.171521
3878779_3879113_Bsu_+	3878779	3879113	+	0.288026	35.3333	0.669006	0.387264
2577824_2578145_Bsu_+	2577824	2578145	+	1.02507	40	0.605942	0.35217
3089789_3090078_Bsu_+	3089789	3090078	+	0.565562	34.6667	0.899813	0.515705
940671_940311_Bsu_-	940671	940311	-	0.846266	38	0.817175	0.469718
3715147_3714828_Bsu_-	3715147	3714828	-	1.61646	32	0.979895	0.560269
752084_751775_Bsu_-	752084	751775	-	0.360296	34.6667	-0.523242	-0.276202
3335067_3335388_Bsu_+	3335067	3335388	+	1.06759	42.6667	0.190646	0.121065
768777_768529_Bsu_-	768777	768529	-	0.467556	29.3333	0.482849	0.283671
1118532_1118758_Bsu_+	1118532	1118758	+	0	36.6667	-0.78188	-0.420129
3652132_3651929_Bsu_-	3652132	3651929	-	0	23.3333	-0.949382	-0.513341
461989_461779_Bsu_-	461989	461779	-	0.753711	32	0.19971	0.126109
2760036_2760238_Bsu_+	2760036	2760238	+	0.412698	40	-0.532947	-0.281602
2371453_2371814_Bsu_+	2371453	2371814	+	1.14733	36	0.944994	0.540847
1696272_1695920_Bsu_-	1696272	1695920	-	0.919161	33.3333	0.87607	0.502492
3311661_3311354_Bsu_-	3311661	3311354	-	0	25.3333	-0.948127	-0.512643
3031233_3031464_Bsu_+	3031233	3031464	+	0.43023	34	0.639153	0.370652
3138646_3138972_Bsu_+	3138646	3138972	+	0.545575	48	-0.517525	-0.273021
3107480_3107719_Bsu_+	3107480	3107719	+	0.084127	24	-0.855807	-0.461269
2143604_2143943_Bsu_+	2143604	2143943	+	1.12253	30	1.02348	0.584525
1507134_1506766_Bsu_-	1507134	1506766	-	1.01757	36.6667	0.382009	0.227555
4011954_4012324_Bsu_+	4011954	4012324	+	0.406897	37.3333	-0.128113	-0.0563191
618794_619065_Bsu_+	618794	619065	+	0.0149254	27.3333	-0.824057	-0.4436
2244324_2244004_Bsu_-	2244324	2244004	-	0.792117	44.6667	0.331158	0.199258
1896773_1896446_Bsu_-	1896773	1896446	-	0.557249	28	-0.532813	-0.281528
2483806_2483586_Bsu_-	2483806	2483586	-	0	31.3333	-0.944439	-0.510591
1031824_1031558_Bsu_-	1031824	1031558	-	0.362368	36	-0.476568	-0.250228
2835777_2836000_Bsu_+	2835777	2836000	+	0.542528	28.6667	-0.653333	-0.348595
2170489_2170864_Bsu_+	2170489	2170864	+	1.3959	44.6667	1.12482	0.640916
1529547_1529204_Bsu_-	1529547	1529204	-	0.675178	47.3333	0.12205	0.0828925
3274752_3275011_Bsu_+	3274752	3275011	+	0.163636	38	-0.701576	-0.375442
3569107_3569288_Bsu_+	3569107	3569288	+	0	33.3333	-0.865428	-0.466623
2009128_2009458_Bsu_+	2009128	2009458	+	0.275446	38.6667	0.726969	0.41952
741588_741366_Bsu_-	741588	741366	-	0.181604	37.3333	-0.770044	-0.413543
1888607_1888295_Bsu_-	1888607	1888295	-	1.08107	27.3333	0.0479783	0.0416727
773054_772772_Bsu_-	773054	772772	-	0.669529	27.3333	-0.0879958	-0.0339946
964304_963974_Bsu_-	964304	963974	-	0.750342	36	0.53444	0.31238
2930072_2930344_Bsu_+	2930072	2930344	+	0.479327	35.3333	0.90297	0.517461
3474956_3475263_Bsu_+	3474956	3475263	+	0.56507	35.3333	-0.167137	-0.0780354
363912_363587_Bsu_-	363912	363587	-	0.64377	18.6667	0.989384	0.565549
150866_150472_Bsu_-	150866	150472	-	1.41696	32.6667	0.870412	0.499344
3925760_3926100_Bsu_+	3925760	3926100	+	0.193889	34.6667	-0.499523	-0.263003
3356275_3355915_Bsu_-	3356275	3355915	-	0.0461538	24	-0.695195	-0.371891
3818207_3818547_Bsu_+	3818207	3818547	+	0.189214	26.6667	-0.626168	-0.333478
17479_17089_Bsu_-	17479	17089	-	0.328205	37.3333	-0.353642	-0.181822
1343932_1343588_Bsu_-	1343932	1343588	-	0.493108	40	0.100685	0.0710029
2493789_2494132_Bsu_+	2493789	2494132	+	0.169884	26.6667	-0.768926	-0.412921
2529568_2529843_Bsu_+	2529568	2529843	+	0.861365	46.6667	0.880487	0.50495
341101_340904_Bsu_-	341101	340904	-	0.157895	28.6667	-0.439659	-0.229689
1704824_1704565_Bsu_-	1704824	1704565	-	0.572628	39.3333	-0.231272	-0.113725
3151147_3150877_Bsu_-	3151147	3150877	-	0	30	-0.789821	-0.424548
635096_634893_Bsu_-	635096	634893	-	0.375969	49.3333	0.21431	0.134233
573563_573259_Bsu_-	573563	573259	-	0.738773	38	0.51344	0.300694
1347806_1347512_Bsu_-	1347806	1347512	-	0.366693	34	-0.51932	-0.274019
1620704_1620399_Bsu_-	1620704	1620399	-	0.425496	43.3333	-0.222632	-0.108917
250665_250442_Bsu_-	250665	250442	-	0.119229	38.6667	-0.803045	-0.431907
1602903_1602584_Bsu_-	1602903	1602584	-	0.28637	38.6667	-0.133865	-0.0595202
1695578_1695194_Bsu_-	1695578	1695194	-	1.12407	40.6667	0.883316	0.506524
556612_556312_Bsu_-	556612	556312	-	0.957734	40.6667	0.231737	0.143931
696367_696125_Bsu_-	696367	696125	-	0.508441	47.3333	0.945435	0.541093
3191715_3192009_Bsu_+	3191715	3192009	+	0.0175439	44	-0.509055	-0.268307
3645069_3645338_Bsu_+	3645069	3645338	+	0.753441	32.6667	-0.333458	-0.17059
3668636_3668937_Bsu_+	3668636	3668937	+	1.06011	44	0.380042	0.226461
203813_203594_Bsu_-	203813	203594	-	0.782135	44	0.414356	0.245556
3809056_3809343_Bsu_+	3809056	3809343	+	0.296266	33.3333	-0.757651	-0.406647
872451_872784_Bsu_+	872451	872784	+	0	26	-0.737352	-0.39535
4129893_4129690_Bsu_-	4129893	4129690	-	0	36	-0.752018	-0.403512
698214_697932_Bsu_-	698214	697932	-	0.822805	42.6667	0.0111069	0.0211544
3415655_3415422_Bsu_-	3415655	3415422	-	0	29.3333	-0.785897	-0.422365
807852_808006_Bsu_+	807852	808006	+	0	29.3333	-0.524893	-0.277121
346313_346047_Bsu_-	346313	346047	-	0.52209	29.3333	-0.38137	-0.197253
3253340_3253504_Bsu_+	3253340	3253504	+	0.275862	35.3333	-0.440138	-0.229956
1376675_1376309_Bsu_-	1376675	1376309	-	1.16077	36	0.986873	0.564152
4031_4318_Bsu_+	4031	4318	+	0.0144928	30	-0.859807	-0.463495
1289766_1289566_Bsu_-	1289766	1289566	-	0.938182	41.3333	0.352903	0.211358
2456520_2456900_Bsu_+	2456520	2456900	+	0.951493	38	0.473947	0.278717
3603581_3603909_Bsu_+	3603581	3603909	+	0.321429	33.3333	-0.405913	-0.21091
837667_837971_Bsu_+	837667	837971	+	0.409858	28.6667	-0.415779	-0.2164
461992_461775_Bsu_-	461992	461775	-	0.797334	32	0.36217	0.216515
3607688_3608015_Bsu_+	3607688	3608015	+	0.643539	36.6667	0.413949	0.245329
1988125_1987882_Bsu_-	1988125	1987882	-	0	29.3333	-0.863781	-0.465706
4171343_4171640_Bsu_+	4171343	4171640	+	0.925214	38	1.15132	0.655665
3530146_3530433_Bsu_+	3530146	3530433	+	0	28.6667	-0.0288618	-0.00108747
3709283_3709594_Bsu_+	3709283	3709594	+	0.545645	38.6667	0.261269	0.160366
2549346_2549694_Bsu_+	2549346	2549694	+	0.43362	36	0.083499	0.0614394
1244312_1244072_Bsu_-	1244312	1244072	-	0.408627	28	-0.558926	-0.29606
355700_356015_Bsu_+	355700	356015	+	0.15777	42.6667	-0.41442	-0.215644
4191105_4190819_Bsu_-	4191105	4190819	-	0.557143	28	0.369906	0.22082
282815_282453_Bsu_-	282815	282453	-	0.86251	25.3333	0.304338	0.184333
4164506_4164280_Bsu_-	4164506	4164280	-	0	26.6667	-0.769682	-0.413341
2849698_2849973_Bsu_+	2849698	2849973	+	0.139904	29.3333	-0.864343	-0.466019
4131886_4132125_Bsu_+	4131886	4132125	+	0.822222	40	1.01505	0.579832
563513_563284_Bsu_-	563513	563284	-	0.645714	34.6667	-0.123704	-0.0538655
1147634_1147326_Bsu_-	1147634	1147326	-	0.516888	40.6667	0.933009	0.534178
2956247_2956499_Bsu_+	2956247	2956499	+	0.590148	37.3333	-0.450715	-0.235842
3832934_3833129_Bsu_+	3832934	3833129	+	0.0985915	24	-0.866181	-0.467042
1522146_1521775_Bsu_-	1522146	1521775	-	0.677597	35.3333	0.256254	0.157575
1670490_1670257_Bsu_-	1670490	1670257	-	0.420011	40.6667	-0.194209	-0.0931005
52606_52281_Bsu_-	52606	52281	-	0.865678	33.3333	0.725393	0.418643
1077311_1077051_Bsu_-	1077311	1077051	-	0	35.3333	-0.716025	-0.383483
2826147_2826374_Bsu_+	2826147	2826374	+	0.460697	38.6667	0.194911	0.123438
578503_578236_Bsu_-	578503	578236	-	0.750186	31.3333	1.11742	0.636801
2374836_2375106_Bsu_+	2374836	2375106	+	0.57964	40.6667	0.286014	0.174136
783447_783108_Bsu_-	783447	783108	-	0.810631	28.6667	0.624703	0.362611
2815214_2815001_Bsu_-	2815214	2815001	-	0.0263158	25.3333	-0.94141	-0.508905
538272_537833_Bsu_-	538272	537833	-	1.41506	40	1.06648	0.608451
2252306_2252641_Bsu_+	2252306	2252641	+	0	31.3333	-0.805894	-0.433493
925878_925495_Bsu_-	925878	925495	-	0.585353	40	0.121501	0.0825868
2116629_2116854_Bsu_+	2116629	2116854	+	0.652608	39.3333	0.235861	0.146226
2520683_2520987_Bsu_+	2520683	2520987	+	0.407438	30	-0.752739	-0.403913
4031288_4031516_Bsu_+	4031288	4031516	+	0.291978	26	-0.92176	-0.49797
1652836_1652568_Bsu_-	1652836	1652568	-	0.400333	40.6667	-0.613396	-0.326371
1898738_1898517_Bsu_-	1898738	1898517	-	0.0344828	26.6667	-0.68945	-0.368694
2722486_2722845_Bsu_+	2722486	2722845	+	0.966496	38.6667	1.19411	0.679474
376332_375940_Bsu_-	376332	375940	-	1.27544	38.6667	1.0469	0.597555
148930_148671_Bsu_-	148930	148671	-	0.365348	30	0.0737218	0.0559986
3523151_3523496_Bsu_+	3523151	3523496	+	0.426471	33.3333	-0.837383	-0.451016
457034_456827_Bsu_-	457034	456827	-	0.32	34.6667	0.032184	0.0328835
3346032_3346243_Bsu_+	3346032	3346243	+	0.236111	41.3333	0.722843	0.417224
1237343_1236989_Bsu_-	1237343	1236989	-	0.604571	34.6667	-0.0565607	-0.0165015
1724840_1724488_Bsu_-	1724840	1724488	-	1.00265	40	0.313776	0.189585
3215737_3216046_Bsu_+	3215737	3216046	+	0.733819	32.6667	-0.636867	-0.339432
3063700_3064045_Bsu_+	3063700	3064045	+	0.0144928	35.3333	0.32718	0.197044
3234548_3234372_Bsu_-	3234548	3234372	-	0	34.6667	-0.879471	-0.474437
2686793_2687116_Bsu_+	2686793	2687116	+	0.445795	33.3333	-0.71545	-0.383162
3409837_3410126_Bsu_+	3409837	3410126	+	0.179904	39.3333	0.110425	0.076423
3454741_3454973_Bsu_+	3454741	3454973	+	0.304211	31.3333	-0.60837	-0.323574
2111910_2112191_Bsu_+	2111910	2112191	+	0.634543	40	0.839654	0.482227
3849211_3849421_Bsu_+	3849211	3849421	+	0.0684932	30	-0.677933	-0.362285
109904_109502_Bsu_-	109904	109502	-	2.09513	33.3333	1.10613	0.630516
603407_603047_Bsu_-	603407	603047	-	0.490456	34.6667	0.541944	0.316556
2452137_2451916_Bsu_-	2452137	2451916	-	0	22.6667	-0.904191	-0.488194
1584393_1584137_Bsu_-	1584393	1584137	-	0.734517	28	0.536681	0.313628
2155014_2155314_Bsu_+	2155014	2155314	+	1.41748	40	0.914439	0.523844
3934057_3934247_Bsu_+	3934057	3934247	+	0	26.6667	-0.916354	-0.494962
1566553_1566265_Bsu_-	1566553	1566265	-	0.671189	35.3333	-0.535598	-0.283078
1063074_1062729_Bsu_-	1063074	1062729	-	0.982412	36	0.556574	0.324698
1625466_1625168_Bsu_-	1625466	1625168	-	0.672202	37.3333	-0.32964	-0.168466
3177609_3178010_Bsu_+	3177609	3178010	+	1.21684	29.3333	0.828618	0.476086
3972916_3973295_Bsu_+	3972916	3973295	+	0.700168	26.6667	-0.142353	-0.0642437
3633545_3633765_Bsu_+	3633545	3633765	+	0	37.3333	-0.688696	-0.368274
4202177_4202384_Bsu_+	4202177	4202384	+	0.778401	26.6667	1.26406	0.718402
2206867_2207160_Bsu_+	2206867	2207160	+	0.485568	40	0.194745	0.123346
84447_84077_Bsu_-	84447	84077	-	1.22963	40.6667	0.0950598	0.0678728
2469390_2469718_Bsu_+	2469390	2469718	+	0.873518	42.6667	0.965058	0.552013
2549148_2549422_Bsu_+	2549148	2549422	+	0.888871	33.3333	0.559289	0.326208
2569620_2569859_Bsu_+	2569620	2569859	+	0.0461538	36.6667	-0.63231	-0.336896
1941502_1941134_Bsu_-	1941502	1941134	-	0.389558	34.6667	0.21431	0.134233
1419322_1419110_Bsu_-	1419322	1419110	-	0.574315	36.6667	0.609094	0.353924
1596798_1596437_Bsu_-	1596798	1596437	-	1.11728	37.3333	0.545303	0.318426
3812486_3812847_Bsu_+	3812486	3812847	+	1.71745	40	0.815664	0.468877
3895981_3896196_Bsu_+	3895981	3896196	+	0.615546	37.3333	0.305974	0.185243
1639992_1639683_Bsu_-	1639992	1639683	-	0.534935	32.6667	-0.0526919	-0.0143485
794798_794410_Bsu_-	794798	794410	-	0.870845	29.3333	-0.146211	-0.0663905
1029420_1029734_Bsu_+	1029420	1029734	+	1.29364	40.6667	0.976105	0.55816
2619977_2620185_Bsu_+	2619977	2620185	+	0.352548	36.6667	-0.406636	-0.211312
1404942_1405102_Bsu_+	1404942	1405102	+	0	22	-0.614416	-0.326939
222445_222221_Bsu_-	222445	222221	-	0.289179	36	0.704437	0.406981
1844967_1844699_Bsu_-	1844967	1844699	-	0.775889	33.3333	-0.509799	-0.268721
[truncated: 1,959 more rows]
