# Supplementary material for: Purine bias in bacterial genes is driven by runaway transcription
Source: Nat Microbiol. 2026 Jun 15;11(7):2065–75. doi: 10.1038/s41564-026-02389-1 (PMC13323073; doi:10.1038/s41564-026-02389-1)
Supplement: Supplementary file 18 — Statistical source data. [file 41564_2026_2389_MOESM18_ESM.xlsx]

## Sheet: Sheet1
Nadiras_SeqID	sequence	max%T	excessC	Rho_target_score
2	AGAGTTAGTCAGTATCTTCCTCTTTTTCAACAGCATGCATAACTGCATGTTCCTCAAAGAATTAATCAACTTTTGTTGCTGACCTTCAAAAATTACCCTGCCGTTTATTTGCACAATTCTACTTTTGCGTGATCTGTCGCCCAAATACTAAACAAAACTGCCAATACCCCTACATTTAACGCTTATGCCACATATTATTAACATCCTACAAGGAGAACAAAAGCATGAGCCAAATTCACAAACACACCATTCCTGCCAACATCGCAGACCGTTGCCTGATAAACCCTCAGCAGTACGAGGCGATGTATCAACAATCTATTAACGTACCTGATACCTTCTGGGGCGAACAGGGAAAAATTCTTGACTGGATCAAACCTTACCAGAAGGTGAAAAACACCT…	36	2.00828	1.71879
6	GCCGGTCCTGTGAGTTAATAGGGAATCCAGTGCGAATCTGGAGCTGACGCGCAGCGGTAAGGAAAGGTGCGATGATTGCGTTATGCGGACACTGCCATTCGGTGGGAAGTCATCATCTCTTAGTATCTTAGATACCCCTCCAAGCCCGAAGACCTGCCGGCCAACGTCGCATCTGGTTCTCATCATCGCGTAATATTGATGAAACCTGCGGCATCCTTCTTCTATTGTGGATGCTTTACAATGATTAAAAAAGCTTCGCTGCTGACGGCGTGTTCCGTCACGGCATTTTCCGCTTGGGCACAGGATACCAGCCCGGATACTCTCGTCGTTACTGCTAACCGTTTTGAACAGCCGCGCAGCACTGTGCTTGCACCAACCACCGTTGTGACCCGTCAGGAT…	31.3333	0.543812	-0.0376065
9	CACGATCACTCTAAGAGGACATTCGCCTTGGACACACCCAGTAGATACTGGCTCACTATCCTGTCATCCAGGATCAACTCCTAAGGCTATCCCTTTTTGCTGATAGCCTTAGCGGTTGTCAGCGACCTCAATTTTTCCCGTCGCGCTGAGTCAGGCTGTTTAATGGTCTGAAACCCAATTTGTTTCTGTGTGCCCACCGAACTGTCCGATATTTTAAGCATTGGGAGTCCCGGTCATGCTGAGCGCATTTCAACTGGAAAATAACCGACTGACCCGGCTGGAAGTCGAAGAGTCACAACCCCTTGTAAATGCAGTATGGATTGATCTTGTCGAACCGGACGACGACGAGCGACTGCGCGTACAATCTGAACTTGGCCAGAGCCTGGCAACCCGCCCGGA…	34	0.410777	-0.12714
13	AAGATCCGGAAAAATCGCTGCCGCGCGCGATTAACTCAATACCGATCCGTATCATCATGTTCTACGTCTTTGCGCTGATTGTCATTATGTCGGTGACGCCGTGGAGTTCCGTGGTGCCGGATAAGAGCCCGTTTGTTGAGCTGTTTGTACTGGTGGGTCTGCCTGCCGCTGCGAGCGTGATCAACTTTGTCGTGCTGACCTCGGCGGCGTCTTCCGCCAACAGCGGCGTCTTCTCGACCAGCCGTATGCTGTTTGGCCTGGCGCAAGAAGGCGTGGCGCCAAAAGCGTTCGCTAAGCTATCGAAACGCGCGGTACCGGCGAAAGGCCTGACCTTCTCCTGTATCTGCCTGCTGGGCGGCGTGGTTATGCTGATGGTCAACCCGAGCGTGATTGGCGCAT…	33.3333	0.166123	-0.418004
15	TGGCGTGACAATGATCACATAAGTCACATGCTGTTCGATTTATCTCGTGATTTACCTGATGGCGAGACACAAAAATCAAATAATAAACGCCTGTTTTTAAAACAGACAAATCATAATTTACTGCTCTCGCTGACTCCACCTGCCCATCGCCAGAGGGTACTCCCCTCTGAACATCACCATCGCAAGAAAATAATTACTTAAAGCAACTCTGTAAAAAGCTTAATCGTTAATCGTCGCCACTGGCGCATTGAATATTCGCCATTTCCTGATGCTCATTCACAAAAATCAGAAGATGGCTGTGATCCATTTATCAAAATTGACTGGGTTTATCGCGAGGATAAATAAAAATGTTATTTAGTATACAGCTTCTCATAATATTAATATGTCTGTTTTATGGTG…	37.3333	1.0819	0.704835
18	ACGTATACATCGTAAGGAGTATTTTGGTGGTAAATTTTGATTTATTTCACAAAGCGTTAGATGGTTTTTAAGTGTTTTATGGTTTTAAGTTTTTTAATTAATTTAATCGCCATTCCGGCGGTGGGTTTTAGTTGTTTAATTGATTTAATGTGGGGAATCTGTAACGATTGGTTTTTATATGCTTCAAGATGCTCAAAACATTTTTATTACATTTGCGATAAATCTGAAGAGAAATGCCCATAAGGAACCTTAATGTCCTGTCAGAAAAATAAAAAGCTGTTTCCTTTTTTTCGGCAACTCGCGTTTCCGTTACGTATTTTTCTGCTCATTCTGGTGGTTTCTGTTTTCATCGTGGCAGCGTTAGCACAATATTTGTCTGCCAGTTTCGAAGATTATCTG…	48.6667	0.0566038	-0.194055
27	GTTCAGACGTTATTCTTATTTCAGATCATCGTCAGAATTGACTCCACGATCACATTTCGGACCGGCAGAAAGGAATTATTCTGCAAACAGTAATTATGGTGTTTTGATTTATCTTGCACCTCTCCACTTCTGGATATAAGGATATTAGGTATGGCAACCGCTGGAATGCTTCTCAAACTCAACTCTCAAATGAACCGCGAGTTTTACGCATCCAATCTCTACCTTCACCTGAGTAACTGGTGTTCTGAACAGAGTCTGAACGGCACCGCCACTTTCCTTCGCGCCCAGGCACAGAGTAATGTGACCCAAATGATGCGCATGTTTAACTTTATGAAGAGTGTCGGCGCTACCCCCATCGTTAAAGCCATTGATGTTCCCGGTGAAAAACTGAACTCTCTG…	34.6667	0.683282	0.195117
29	AGCCGGAATCATACTTGGTTTGGGAATGAAACAGCGGGGCATCGCAGATCAAACAGTGATATACGCCGTCACGCTTGTTATGCAGTAAACGACCCGTAAATGGCGGCTCTGTCCCATGATTCTGCGTCACGTAAAACTGCATCTCGGACAAATTTTTTTTCAGTTCTTCTGCCGAAGGTTTATTAGCCATTTGCTCACATCTCACTTTAATCGTGCTCACATTACGTGACTGATTCTAACAAAACATTAACACCAACTGGCAAAATTTTGTCCTAAACTTGATCTCGACGAAATGGCTGCACCTAAATCGTGATGAAAATCACATTTTTATCGTAATTGCCCTTTAAAATTCGGGGCGCCGACCCCATGTGGTCTCAAGCCCAAAGGAAGAGTGAGGCG…	35.3333	0.926169	0.48399
30	AAAAAGCAAGGTCAGATAATGCCTGGCGAGCGGCTCTTATAGTGAGACAGATCACAGGCTTTCTGCCGCTCCGTATTAGCAGCCCTTCTATAAAAAACCTTTTAATTTCAAAAGATTCAAAAAGTTATCTGTGCTACAGCACACTTTTGCATAAATCAGTTTGCCATTTGACCTGGGTGTGGATTCCCGATAAGTTGGGGATCCGCTGGAAGCTTTCTGGATGAGCCGTCTGCTCATCATATTTATGCAGTAATTGAGATTCCCTCTTAACCGTATTTACCAATGCGCAAAGGACACAAAGAGGGCGAATGCGAGGTAAGCGTATGATGCGCCAGCCCCGTCGCCATGCTCTTGCTGTGCCCGCGCGCCGTCGGTTGGGAGAGCGTCCCGTAGAGCCTG…	34	0.246318	-0.312509
31	ACAGCGCACCAAATCCCCGGCTACGCCCGAAGCCGGGCAGGTCAACAAGGTGCAGCGTAAAATGCGAGCTAAGTTCCTCGTCAATGCAACGCCACACTTCGGCATTCAGTCCCCATCCGTGCAGCAGCACAAGATGAACATTCCCCTGACCTTTGGTCTGCCACCAGATGTTATTCATCCGCTATTGTTCTCTTTTGACTTACAAGGATGAACATATGCTAACAGTACCGGGATTATGCTGGCTATGCCGAATGCCACTGGCGTTAGGTCATTGGGGGATTTGTTCGGTCTGTTCACGCG	34	0.591434	0.0764869
32	CTGACTCCTTCATACTGAAAGTGAACTGACAGCCAAATGGAGGAGTCACGTGAAGCTATACATTTACGATCACTGCCCTTACTGCCTCAAAGCCCGCATGATTTTCGGCCTGAAAAATATCCCCGTCGAATTACATGTTCTGCTCAACGACGACGCAGAAACACCCACCCGGATGGTCGGTCAAAAACAGGTTCCCATTCTGCAAAAAGATGACAGCCGCTATATGCCAGAAAGCATGGACATCGTTCACTATGTCGATAAACTCGACGGCAAACCGTTACTGACCGGCAAACGTTCCCCTGCCATTGAAGAGTGGCTGCGCAAGGTCAATGGCTACGCCAACAAACTGCTGTTGCCGCGTTTTGCCAAATCGGCATTTGATGAGTTTTCTACTCCCGC…	27.3333	0.965689	0.347285
33	AAATAAATTTTGCTTGATTCATGCAAGCGGCATTAATACTATTTATACTAACGTCAATATACAACCCACCCAATCTATTTTATTAGAACATACATCGTGCCCACACTACGTTTCCCCTTCCATCTGGCGAATCATAATAAAGATGCTGCCATCAATATATTGATTATATTTATAAGCATAGGGTCGATTATTTTTAATGTGAATTATTTCCATACAACTATAGTTAAAAATGGACAGATCATTAATCAACCAACAAACGCATTTCAGTCTGATTTCAGCCTTGCCGCTTTATGGCGTAACGAAAATCATGCTGGGGTAAAAGATGCAAATCCCGTGGCAGTTAATCAGGAAACACCTAAGCTCTCTATAGCGCTTAATGGCATTGTACTCACATCGAAT…	37.3333	1.0943	0.718804
34	GATTCGCCGCAGCCGCTCTACTGCACTGGGCTTATGCGGTGCCACATCAATGGATTTCACCCTGCCCGTTCTTCAACGTACTGGCGGGCTGGATATGGTCCCGGCGGCAATTGTTCACGGTTTTATTCTTAGCCTGTTAGTGCCGATCCTCATCGCCTTTTTCTCTGCGTAATACCTCTCTGGCGGTAGATCCCTGCCGCCAAAATTGCGCTAAATCAATCTCCCTTAAAGTTGCATGAAAAATCCCTTTTATCCCCGCGTTAAGCGTCTTAACCTTAAACATGTATATTAAATATAACTTTAAAAGGTGTGATCATGTTTTGTGTGCAATGTGAACAAACTATCCGTACTCCGGCAGGAAACGGCTGCTCATACGCGCAGGGGATGTGTGGTAAAACG…	34	0.920656	0.447568
36	GAGATACATCAATTAAGATGCAAAAAAAGGAAGACCATATGCTTGACGCTCAAACCATCGCTACAGTAAAAGCCACCATCCCTTTACTGGTGGAAACGGGGCCAAAGTTAACCGCCCATTTCTACGACCGTATGTTTACTCATAACCCAGAACTCAAAGAAATTTTTAACATGAGTAACCAGCGTAATGGCGATCAACGTGAAGCCCTGTTTAACGCTATTGCCGCCTACGCCAGTAATATTGAAAACCTGCCTGCGCTGCTGCCAGCGGTAGAAAAAATCGCGCAGAAGCACACCAGCTTCCAGATCAAACCGGAACAGTACAACATCGTCGGTGAACACCTGTTGGCAACGCTGGACGAAATGTTCAGCCCGGGGCAGGAAGTGCTGGACGCGTGGG…	26	0.839486	0.174828
39	GTCATTATCCCTACACAACACAATTGGCAGTGCCACTTTTACACAACGTGTGACAAGGAGATGAGCAACAGACTCATTACACGATGTGCGTGGACTCCAGGAGACCTGCAATGAATCTCTGGCAACAAAACTACGATCCCGCCGGGAATATCTGGCTTTCCAGTCTGATAGCATCGCTTCCCATCCTGTTTTTCTTCTTTGCGCTGATTAAGCTCAAACTGAAAGGATACGTCGCCGCCTCGTGGACGGTGGCAATCGCCCTTGCCGTGGCTTTGCTGTTCTATAAAATGCCGGTCGCTAACGCGCTGGCCTCGGTGGTTTATGGTTTCTTCTACGGGTTGTGGCCCATCGCGTGGATCATTATTGCAGCGGTGTTCGTCTATAAGATCTCGGTGAAAA…	33.3333	0.433131	-0.117048
40	GTAACGCTAGCATTAAGGGTTATAACTGCAACGTATCTCAAGGACTTGTCATCACTATGCCCCTGCCCGATTTTCGTCTTATCCGCCTGCTACCGCTGGCTGCTCTTGTGCTCACTGCCTGTTCCGTTACCACGCCCAAAGGTCCTGGCAAAAGCCCGGATTCGCCACAATGGCGTCAGCATCAGCAAGACGTGCGCAATCTTAATCAGTATCAGACTCGCGGCGCGTTCGCTTATATTTCTGACCAACAAAAAGTGTACGCCCGCTTTTTCTGGCAGCAAACCGGCCAGGATCGCTACCGTCTGCTGCTCACTAACCCATTGGGCAGCACGGAACTGGAGCTGAATGCTCAACCGGGTAACGTGCAGTTAGTCGACAATAAAGGTCAGCGTTATACCG…	28.6667	0.91295	0.318048
42	TAAATAGCACGATCATATCGCTATGTATATGTTTATATAGCGAAAGCGTGATGGCGAAATTGTCATTTACACGCTAGTATCGGCGTAACCACAGTAAACACTCTAGCCTCTGCACCTGGGTCATTTTTGATACGGTGCTTTGGCCGTGACAACGTTTAACGTTTGCCACCAGGGCGCAGGAAGAAATGACTCCGCCTCCCGTATTTGGAAAGGTGTACATGGCTTCACAACTTACCGATGCTTTCGCGCGTAAGTTTTACTACTTGCGTTTGTCGATTACCGATGTGTGTAACTTTCGTTGCACCTACTGTCTGCCGGATGGCTACAAACCTGGCGGCGTCACTAACAACGGTTTCCTTACCGTCGATGAAATTCGTCGCGTTACGCGCGCTTTTGCCA…	33.3333	0.185061	-0.396659
46	ATCACTCCTCGCTGTCAGTCAGCCATTGTCAGCTTGAAAATTTAAGCCTTGCGATCTGCACCCCTACTCCCTTTACGCTCACCGCCGACAGTGTGCAATGGATCGATTCAGTTAACTGATCCGCCCACCCGACTGCCCATCTATTGATCCAGAACAGGTAATCAGTATGACGAATACTTAAAATCGTCATACTTATTTCCGCCATCTATTTTAATCCATTGGGGTTACCATGCTCTCCACACTCCGCCGCACTCTATTTGCGCTGCTGGCTTGTGCGTCTTTTATCGTCCATGCCGCTGCACCAGATGAAATCACCACCGCCTGGCCGGTGAATGTCGGGCCACTAAACCCGCACCTTTACACGCCTAACCAGATGTTCGCCCAGAGCATGGTTTATGA…	34.6667	1.63453	1.26731
54	GCATTTGCATTATTAACCAGAGGCTTTACATCGTTTATGTCCGGCTGGCCACGAATTTACTACAAATTACTGAATTTACCATTAAGCATCCTGGTAAAAAGCAAGTCTATTCCGGCAGATCCTGCCCCGGAACTGGGGCTGGATACCTCTCGTCCAATTATGTACGTTTTACCGTACAACTCGAAAGCAGATTTGCTGACGTTGCGCGCCCAGTGTCTGGCACATGACTTGCCTGACCCGTTAGAGCCGCTGGAAATCGACGGCACGCTACTGCCGCGCTATGTGTTCATTCACGGCGGGCCGCGTGTGTTCACCTATTACACGCCGAAAGAAGAGTCTATTAAGCTGTTCCACGACTATCTCGATTTGCACCGTAGCAACCCAAATCTGGATGTGCAG…	30	0.426468	-0.200079
55	ACTAAACGCTCGCCTTAATTACCTATAGCATTAAGGAAGATCACATGCCGCAACAAAATTATCTGGATGAACTCACTCCGGCTTTTACGTCTTTACTGGCGATTAAAGAAGCCTCTCGCTGTTTATTATGTCACGACGCTCCCTGTAGTCAGGCTTGCCCGGCACAGACCGATCCGGGGAAATTTATTCGCTCAATCTACTTTCGTAATTTTAAAGGCGCTGCCGAGACAATTCGCGAAAATAATGCCCTCGGTGCCGTTTGTGCCAGAGTGTGCCCGACGGAGAAATTATGCCAAAGCGGTTGTACCCGTGCCGGTGTTGATGCTCCCATTGATATCGGCCGCTTACAGCGTTTTGTTACTGATTTTGAACAACAAACCGGAATGGAAATTTATCAGC…	32	0.453521	-0.124274
56	GCCTGAAACCACAATATTCAGGCGTTTTTTCGCTATCTTTGACAAAAAATATCAACTTTCTCGATTTGCTCTCAGCCCTTATATCACGGGAAATTCCGGCGATTTGCTCGCATCAATATTCATGCCACATTTGCCATCAGGGGTTGCCTCAGATTCTCAGTATGTTAGGGTAGAAAAAAGTGACTATTTCCATTGGGTAATATATCGACATAGACAAATAAAGGAATCTTTCTATTGCATGGCAATTAAATTAGAAATTAAAAATCTTTATAAAATATTTGGCGAGCATCCACAGCGAGCGTTC	35.3333	0.293269	-0.22938
58	GCCAATTGACTCTTGAATGGTTTCAGCACTTTGGACTGTAGAACTCAACGACTCAAAAACAGGCACTCACGTTGGGCTGAGACACAAGCACACATTCCTCTGCACGCTTTTTCGATGTCACCTATCCTTAGAGCGAGGCACCACCACTTTCGTAATACCGGATTCGCTTTCCGGCAGTGCGCCCAGAAAGCAAGTTTCTCCCATCCTTCTCAACTTAAAGACTAAGACTGTCATGAAAAAGACCAAAATTGTTTGCACCATCGGACCGAA	27.3333	0.6616	0.00453335
63	CTTCGGGTGAACAGAGTGCTAACAAAATGTTGCCGAACAACAAGCCAACTGCGACCACGGTCACAGCGCCTGTAACGGTACCAACAGCAAGCACAACCGAGCCGACTGTCAGCAGTACATCAACCAGTACGCCTATCTCCACCTGGCGCTGGCCGACTGAGGGCAAAGTGATCGAAACCTTTGGCGCTTCTGAGGGGGGCAACAAGGGGATTGATATCGCAGGCAGCAAAGGACAGGCAATTATCGCGACCGCAGATGGCCGCGTTGTTTATGCTGGTAACGCGCTGCGCGGCTACGGTAATCTGATTATCATCAAACATAATGATGATTACCTGAGTGCCTACGCCCATAACGACACAATGCTGGTCCGGGAACAACAAGAAGTTAAGGCGGGGCAAA…	26	0.276281	-0.459985
64	TCCCGTCGGGCGGCATTGCCGCCCGATGCTTTAGCGACGTTTATCAATTCAACGCACACTCCATTTTGATTCGCCCGTCTGTTCCCCGCCGCATCTCATTTCTGTCGCAAATCCGTTACAGTTTTTAAACTATTGAGACGAATCTGATCGACGCAAAAAGTGCTCATGCCTACTATTAGCACACGGTTATAAATCAACACATTGATTTATAAGCATGGAAATCCCCTGAGTGAAACAACGAATTGCTGTGTGTAGTCTTTGCCCGTCTCCTACGATGGGCTTTTTTTTTAACTTTTTTCGCCGCATTGTTACATAAGCCAGCT	36	0.683408	0.225467
69	ACTGCTTACGCGGCATTAACAATCGGCCGCCCGACAATACTGGAGATGAATATGAGCTATACCCTGCCATCCCTGCCGTATGCTTACGATGCCCTGGAACCGCACTTCGATAAGCAGACCATGGAAATCCACCACACCAAACACCATCAGACCTACGTAAACAACGCCAACGCGGCGCTGGAAAGCCTGCCAGAATTTGCCAACCTGCCGGTTGAAGAGCTGATCACCAAACTGGACCAGCTGCCAGCAGACAAGAAAACCGTACTGCGCAACAACGCTGGCGGTCACGCTAACCACAGCCTGTTCTGGAAAGGTCTGAAAAAAGGCACCACCCTGCAGGGTGACCTGAAAGCGGCTATCGAACGTGACTTCGGCTCCGTTGATAACTTCAAAGCAGAA…	25.3333	1.03948	0.385149
71	TCTGGTGCGCGCATGTCCCCCGCAATCTGCATCTCTGCTTTGCATACCTGCCGATGTTATACCCATCTCGGCGCTTCTCAGGATTCCAGAGCCGGCAATGGCGCTGAAGACTGAACAAGGGCGCTCTTGTTAACGCAAGAGTTTTCTCGTGGTTTCGCCGAACCGTTATCTGTGAGTTCGGTTACGTGTTTACAATGATATGAAAAAGAAACCGGTCGCGCAGGCGGAGCATCAGCGCTATCTGCTGGAAAATCCGCTTGTCTATGGGTTGTTATCGCGTCTTCGGATTGCGATAGTAGTCAACTGTTTTACACTTGCTAATAAAAATTGAGGTTCGCTATGTCTGACGACATGTCTATGGGTTCGCCTTCGTCAGCAGGCGAACAGGGTGTACTACGC…	33.3333	0.132044	-0.456417
83	GTTGGGATTAAACCAATATGCAGCGGGCCGGACATCGTCTCGCCTTGTTGGCTTGCCATCTCCTTGAGCACCTTGACCTCACGCAGTACGGTACGCGCCTGATCCACCAGCAGTAAGCCCGCCTGGGTAAACAGCACCTTACGGCTCGTACGCTCCAGCAGCATAACGCCCAGCTCATCTTCCAGCTTACGTATTTGCCCGCTAAGGGTTGGCTGGCTGACGTGACAGGAGTCCGCCGCTCGCCGGAAATGGCGATGTTCGGCTAACGCCACCAGATATTCAAGATCACGAATATTCATTATTCATCCTCCGTCGCCACGATAGTTCATGGCGATAGGTAGCATAGCAATGAACGATTATCCCTATCAACCTTTCTGATTAATAATACATCACAGAACG…	30	0.781042	0.199577
85	GCCTGGATGCAGCCGCAGGTGTGGGCTGCTGTATTTTTCCCTATACAAGTCGCTTAAGGCTTGCCAACGAACCATTGCCGCCATGAAGTTTATCATTAAATTGTTCCCGGAAATCACCATCAAAAGCCAATCTGTGCGCTTGCGCTTTATAAAAATCCTTACCGGGAACATTCGTAACGTTTTAAAGCACTATGATGAGACGCTCGCTGTCGTCCGCCACTGGGATAACATCGAAGTTCGCGCAAAAGATGAAAACCAGCGTCTGGCTATTCGCGACGCTCTGACCCGTATTCCGGGTATCCACCATATTCTCGAAGTCGAAGACGTGCCGTTTACCGACATGCACGATATTTTCGAGAAAGCGTTGGTTCAGTATCGCGATCAGCTGGAAGGCAAAAC…	30.6667	0.531766	-0.0662885
88	AACACGAGGCAAGCGAGAGAATACGCGGCTTGCACGCGAATTGGCGTTAAAGACGGCTCAAAGAAATATCTTTTATTTTTTAACTGGTTAGATAAATGCAATGGCAGTCACTGAACAGGCATCTCTTGCCATAAAACTGTCATCACTCATCTTGACAAATGTTAAAAAAGCCGTTGCTTTGGGGATAACCCGGTAAGGCCGGAGTTTTATCTCGCCACAGAGTAAATTTTGCTCATGATTGACAGCGGAGTTTACGCTGTATCAGAAATATTATGGTGATGAACTGTTTTTTTATCCAGTATAATTTGTTGGCATAATTAAGTACGACGAGTAAAATTACATACCTGCCCGCCCAACTCCTTCAGGTAGCGACTCATGAGTAAACCGTTCAAACTGAAT…	36	0.205823	-0.312841
89	TCGGGTAAGCCATTACGCTATCCGACACAGTGTTAAATCCTCGCTTTTTTCCTTCCCCGAACTGAAATAAATTAGCGACACAGCTTGTGGCTGGTTTATCATCAATATAAATGTATTTTTCCCGTTTTCCCTTTTCCTGAGGTTGATGTGCAGTTAACGAGTTTCACCGATTACGGCTTACGTGCGCTAATCTATATGGCGTCGTTACCAGATGGACGAATGACCAGCATTTCTGAGGTGACAGAAGTCTACGGCGTGTCCCGTAATCATATGGTCAAAATTATCAATCAGCTTAGCCGGGCGGGCTTTGTCACCGCCGTTCGGGGAAAAAATGGCGGTATCCGCCTGGGTAAACCGGCTAATACTATTTGTATTGGCGATGTGGTGCGTGAGCTGGAA…	38	0.289478	-0.173237
91	CAAGTTATCATAATCAAACAACTTCACTTGTCAGCGACACCGCTTCGTTTTTAACATCGCTTATGGAAAAAAATAGTCTGTTTAGTCAGCGCATCCGTTTGCGCCACCTTCATACATTCGTAGCTGTCGCACAACAAGGAACTTTGGGGCGCGCGGCTGAAACCCTTAATTTGAGTCAACCTGCGCTCTCTAAGACATTGAATGAACTGGAGCAGCTGACTGGCGCTCGCTTGTTTGAGCGTGGTCGTCAGGGGGCGCAACTTACCTTACCCGGCGAACAATTTTTAACGCATGCAGTCAGAGTTCTTGACGCCATCAACACTGCCGGACGGTCGCTTCATCGTAAAGAAGGTCTTAATAATGATGTCGTCAGGGTTGGTGCACTACCTACTGCGGCAC…	30	0.267932	-0.378771
96	TAGTATTTTGCGCCAAATTGCCATGCAACGGGCAATTTGACGGGCGTAAAAGTTTGAAGCAGTGGCAAGACCTGACACAGAGGATTCCGATTGATGTCGAATGCTTTGCGTAGCGACACTGATGCCACTACTATCGTTCCACTTTCCATGACAATAACGACAGCCTGATGCCAAAATTACGCCTGATCGGATTAACTTTACTCGCACTTAGCGCGACTGCCGTCTCACACGCTGAAGAAACGCGCTATGTTTCCGACGAACTGAATACCTGGGTCCGCAGCGGTCCGGGAGATCATTATC	27.3333	0.381186	-0.311534
98	TGGTGAAGTTTATAGTCAGTTTTTTTCGCCAGCGGTTAAAGAAATAGAATAGTCGTATAAAAAAGGGTGTTCTGGGGCGAGTAAAACAACATCTTCACCTTAATGGCGATACAGTTGGCTGAGAGTCAGCAGGGGGGCAAATCACCTGCAAATAAACACGGCGCATACTGGCGTGAATATCGCGGATGCGTTCGAGGACAGAAGAACCGACAGGCGGATTCTTCAGCCGCTCATCGTCCATCACAAAACCTTAGACCAGGTATTCCTGAAGCCGATTGAATATTGAGCAGTAGAAAATATCTGGATTGACAGTATTACAAGGGGTTGGAGAACGTCAGGAGAGGCATTTTGGCGGAAGATCACAGGAGTCGAACCTGCCCGGGACCGCTGGCGGCCCCA…	31.3333	0.756703	0.202352
104	CCATGACGCAAATGCGTTGCATAAATTTACCCACCAAAAGTGATGCAAATCACATAAATCACCCTTCATTCTGCAGGACTGCATAAAAGATGAGCCGATTCAGGCAATGTGATTTGTTGCATGCTGACTATAGTTAACATTGCGCAACATTTTTATAAGGGTACGGAGAATACCATGGCAACAACACAACAATCTGGATTTGCACCTGCTGCATCGCCTCTCGCTTCGACCATCGTTCAGACCCCGGACGACGCGATTGTGGCGGGCTTCACCTCTATCCCTTCACAAGGGGATAACATGCCTGCTTACCATGCCAGACCAAAGCAAAGCGATGGCCCACTGCCAGTGGTCATTGTAGTGCAGGAAATTTTTGGCGTGCATGAACATATCCGCGACATT…	29.3333	0.595663	-0.0244751
