# Supplementary material for: Purine bias in bacterial genes is driven by runaway transcription
Source: Nat Microbiol. 2026 Jun 15;11(7):2065–75. doi: 10.1038/s41564-026-02389-1 (PMC13323073; doi:10.1038/s41564-026-02389-1)
Supplement: Supplementary file 19 — Statistical source data. [file 41564_2026_2389_MOESM19_ESM.xlsx]

## Sheet: Sheet1
genomeID	Rho	E_D	E_Q	Y_F
GCF_001186155.3	functional	58.4476	48.3232	38.7219
GCF_000008445.1	functional	61.6582	57.1787	49.0222
GCF_000284515.1	functional	62.0762	50.1659	41.5797
GCF_000009045.1	functional	58.3353	65.4179	43.6738
GCF_000283615.1	functional	54.3538	53.6278	43.2401
GCF_000298875.1	none	47.889	43.7444	43.706
GCF_000011145.1	functional	58.838	59.0139	39.6733
GCF_000307165.1	functional	57.7056	43.5472	46.0347
GCF_000011245.1	functional	59.6421	51.4674	50.0831
GCF_000389675.2	none	49.7917	49.7951	45.4265
GCF_000468955.1	none	59.9966	51.0865	34.9207
GCF_000014425.1	none	52.214	48.297	42.6503
GCF_000014505.1	functional	46.7404	54.7015	45.4356
GCF_000021205.1	functional	61.9859	56.1115	48.1739
GCF_000026605.1	none	53.0339	47.4567	42.6387
GCF_000763515.1	functional	56.6273	56.6199	44.0954
GCF_000026725.1	none	54.0824	46.6784	42.1634
GCF_000785105.2	none	48.8582	43.9444	41.6292
GCF_000027145.1	functional	55.9866	60.4941	44.2421
GCF_000816085.1	functional	53.8872	54.728	46.5282
GCF_000092505.1	none	43.231	32.2765	47.3708
GCF_000829395.1	none	48.026	43.0468	43.2402
GCF_000157355.2	functional	49.9383	40.2073	35.811
GCF_000831645.3	none	46.7805	50.2739	45.9786
GCF_000177235.2	functional	62.1057	55.778	45.0125
GCF_000972685.1	functional	57.2005	49.8891	40.0219
GCF_000185885.1	functional	50.0869	54.3466	47.7899
GCF_000196035.1	functional	57.7515	68.2742	43.1956
GCF_000221985.1	none	54.0585	49.2817	43.6136
GCF_001050115.1	functional	61.128	61.6738	38.4349
GCF_000237995.1	functional	51.7921	46.1293	42.1536
GCF_000253395.1	none	52.3691	48.9253	42.8207
GCF_000724775.3	functional	58.3196	55.102	45.8661
GCF_001050475.1	none	49.6834	46.0778	42.8628
GCF_000725365.1	functional	57.6102	56.7107	44.9245
GCF_000005825.2	functional	56.3794	61.8134	47.7591
GCF_001187595.1	functional	52.5644	58.2546	43.0852
GCF_001267845.1	none	49.3233	49.5325	45.0035
GCF_001307805.1	functional	53.6629	52.4568	44.1386
GCF_001412635.1	none	54.7874	48.607	39.7252
GCF_001518795.1	functional	47.5579	53.4091	49.8262
GCF_001543105.1	functional	58.295	49.966	37.5989
GCF_001543175.1	functional	50.8516	56.0969	49.0532
GCF_001543245.1	none	48.1768	32.2755	43.0394
GCF_001545095.1	none	55.9211	35.0196	43.6321
GCF_001558215.1	none	52.8319	45.3878	39.2441
GCF_001590685.1	functional	55.468	53.7698	46.1822
GCF_001598035.1	none	49.013	46.7198	43.2642
GCF_001611155.1	functional	51.6567	40.3409	38.3512
GCF_001623565.1	none	53.2055	45.4271	42.2584
GCF_001629705.1	functional	57.4707	59.7243	43.3011
GCF_001634285.1	functional	55.9586	60.7791	42.7956
GCF_001642085.1	none	52.1448	49.5325	39.6886
GCF_001687565.2	functional	56.9132	58.5836	40.0876
GCF_001687585.2	functional	58.1435	56.9372	41.1872
GCF_001687665.2	functional	54.0011	60.4198	43.6311
GCF_001700985.1	functional	58.7609	57.9349	37.8281
GCF_001703555.1	functional	56.389	53.5859	41.601
GCF_001708305.1	none	54.6896	54.8145	43.3441
GCF_001753205.1	functional	59.6858	50.4167	42.0154
GCF_001761545.1	none	49.4116	56.0465	44.3404
GCF_001857925.1	functional	55.2343	54.9711	43.1822
GCF_001866075.4	functional	59.4452	57.7	43.7569
GCF_001878675.1	functional	62.3891	52.6862	44.8059
GCF_001889165.1	functional	62.3372	49.9386	44.1143
GCF_001891125.1	none	47.7091	44.679	46.5133
GCF_001922025.1	none	45.852	44.843	40.5821
GCF_001922405.1	functional	54.8208	60.4291	47.9649
GCF_001932615.1	none	46.5329	44.617	46.154
GCF_001936335.1	none	51.5318	44.5771	44.7734
GCF_001951175.1	none	50.1879	46.8818	43.1949
GCF_001971585.1	none	48.9725	44.8614	47.7991
GCF_002005405.1	functional	57.7328	55.9044	44.4583
GCF_002009235.1	functional	57.4983	56.3392	40.1847
GCF_002081995.1	functional	55.9731	57.6788	47.7904
GCF_002097535.1	functional	56.3203	58.6561	44.7053
GCF_002101335.1	functional	51.0136	51.6816	46.0387
GCF_002197645.1	functional	53.7845	58.4761	43.4063
GCF_002208805.2	functional	53.6961	49.4351	52.341
GCF_002216775.1	functional	55.7853	51.8595	45.8875
GCF_002224365.1	functional	55.7979	55.8895	48.5088
GCF_002243625.1	functional	58.9337	52.5641	37.1588
GCF_002243645.1	functional	57.8955	56.2781	41.8229
GCF_002250055.1	functional	62.1298	58.1783	46.9157
GCF_002250945.2	functional	61.8568	51.4908	47.0336
GCF_002276165.1	functional	59.5827	56.5245	48.013
GCF_002278015.2	functional	59.3598	51.4153	41.9909
GCF_002290025.1	functional	56.3094	47.2213	38.6494
GCF_002310475.1	none	48.2848	52.5299	41.8376
GCF_002355215.1	none	53.0146	46.7467	39.2993
GCF_002442515.1	functional	55.4227	47.8528	45.4375
GCF_002688605.1	functional	62.271	49.3092	40.4274
GCF_002706425.1	functional	43.7038	38.3674	44.1518
GCF_002706745.1	none	45.8733	41.8083	43.5934
GCF_002706795.1	functional	56.9859	51.4375	47.9121
GCF_002813755.1	functional	53.8597	56.6964	43.3392
GCF_002849835.1	functional	59.1015	57.3936	46.4836
GCF_002849915.1	none	50.5745	44.7086	42.2183
GCF_002850055.1	functional	53.5432	41.5234	37.0331
GCF_002953735.1	none	49.8944	50.3185	44.4617
GCF_002966535.1	none	51.1459	47.0417	32.6163
GCF_002982115.1	functional	55.2028	57.3768	48.9174
GCF_002982135.1	functional	45.2587	47.5003	42.1017
GCF_003012915.1	functional	51.7837	42.6375	49.5644
GCF_003096215.1	functional	58.4955	55.8388	42.0369
GCF_003150935.1	none	49.7296	53.9116	43.6077
GCF_003151025.1	none	57.1838	34.1577	37.0031
GCF_003172975.1	none	49.5682	44.2904	40.6614
GCF_003173695.1	none	49.1939	49.1776	43.1182
GCF_003410415.1	functional	58.3616	53.5011	43.3073
GCF_003522965.1	none	49.1588	37.8738	42.8736
GCF_003534205.1	functional	54.2094	42.2006	41.0447
GCF_003546865.1	functional	55.1201	51.6641	49.6459
GCF_003584685.1	none	53.0779	48.0138	42
GCF_003595525.1	none	54.53	51.9019	42.9039
GCF_003606365.2	none	49.2709	42.8306	42.9764
GCF_003609975.1	none	53.9381	50.776	44.1413
GCF_003627135.1	none	53.2573	57.8243	46.0141
GCF_003627155.1	none	55.7355	50.8816	41.1666
GCF_003641145.1	functional	39.8748	43.141	47.728
GCF_003667885.1	functional	57.4614	52.845	38.6373
GCF_003795125.1	functional	60.1654	46.6048	40.8943
GCF_003925875.1	none	58.9235	36.2489	41.2556
GCF_003931795.1	none	51.5587	53.3737	46.5796
GCF_003955755.1	functional	57.6576	62.9675	45.2035
GCF_003999355.1	none	48.1727	43.1616	39.4376
GCF_004006435.1	functional	56.8267	50.936	38.8167
GCF_004101845.1	none	46.1213	44.7402	43.2111
GCF_004102045.2	none	46.9835	41.7183	34.6725
GCF_004358325.1	none	47.2217	55.5207	45.5305
GCF_004359375.1	none	41.3274	45.322	47.8811
GCF_004367585.1	functional	57.1436	56.4938	44.7967
GCF_004379295.1	functional	60.9064	56.5007	41.7132
GCF_005577315.1	functional	63.5956	49.0641	41.8507
GCF_006007945.1	none	47.6503	49.3365	44.2233
GCF_006704205.1	functional	61.4918	51.4281	41.8941
GCF_007301515.1	functional	58.5765	59.4189	46.3204
GCF_007954525.1	none	42.5676	51.7099	48.4529
GCF_007954785.1	none	45.4325	48.6939	45.8022
GCF_007995155.1	functional	61.2907	54.9031	42.0005
GCF_008033155.1	none	51.8971	42.7431	38.0751
GCF_008244765.1	functional	55.5722	46.8658	40.0621
GCF_008369725.1	functional	55.5426	51.0511	51.424
GCF_008803015.1	none	46.8528	40.6194	42.6744
GCF_008807735.1	functional	61.3823	57.7316	49.0885
GCF_008831385.1	none	47.8084	38.4503	42.4342
GCF_008831485.1	none	48.9597	46.8571	42.8981
GCF_008876665.1	none	44.8464	47.2849	46.6918
GCF_008973485.1	functional	60.4745	58.6065	44.1073
GCF_009025875.1	none	41.5195	41.3292	43.6706
GCF_009362935.1	none	49.0319	48.1272	44.8749
GCF_009496955.1	none	49.2204	49.6329	38.61
GCF_009496975.1	none	51.0236	51.6178	39.9556
GCF_009676365.1	none	46.6627	39.744	43.6423
GCF_009728935.1	functional	55.5791	52.0432	44.3055
GCF_009739535.1	none	44.5178	46.9021	44.3243
GCF_009739945.1	functional	61.2447	55.8488	49.2915
GCF_009758075.1	none	54.6717	51.62	37.22
GCF_009913915.1	none	47.9953	45.874	45.8863
GCF_009933595.1	functional	43.0672	51.1063	43.9981
GCF_010120755.1	functional	51.5022	54.7905	43.1541
GCF_011064785.1	functional	50.7725	52.4618	56.84
GCF_011100465.1	functional	49.756	57.7815	50.0888
GCF_011299095.1	functional	55.4351	54.9017	46.0194
GCF_011397115.1	functional	56.5955	44.5702	40.399
GCF_011466855.1	functional	52.6498	48.1863	48.7796
GCF_011765585.1	none	46.7025	41.2812	39.79
GCF_012225885.1	functional	57.4206	53.3679	38.6769
GCF_012648005.1	functional	56.6237	58.5231	42.2979
GCF_013127755.1	functional	50.4869	45.4496	37.6975
GCF_013267435.1	functional	62.1255	54.6605	44.7651
GCF_013267695.1	none	53.446	44.2088	36.8381
GCF_013394005.1	none	39.5336	44.3943	43.9219
GCF_014396165.1	none	55.6787	46.9435	50.9299
GCF_014397255.1	none	44.1765	37.5101	43.2325
GCF_014656585.1	none	48.6756	48.0354	44.3101
GCF_014789145.1	none	48.0403	54.6049	45.1907
GCF_015326725.1	functional	59.4633	58.0026	41.3322
GCF_015377805.1	none	47.6279	47.2035	46.6305
GCF_015582655.1	functional	61.3466	57.4827	41.9276
GCF_015767715.1	functional	52.7949	53.0269	42.5394
GCF_016028295.1	functional	49.631	46.7274	52.8392
GCF_900015005.1	none	50.211	49.5638	43.5185
GCF_900186985.1	functional	55.7141	52.8195	47.1768
GCF_900187005.1	functional	53.601	48.0966	48.6425
GCF_900187085.1	none	48.879	49.2625	43.5641
GCF_900187315.1	functional	59.3259	46.8833	41.7697
GCF_900474605.1	functional	54.1382	52.2253	45.3609
GCF_900475025.1	none	47.0817	49.3308	45.0889
GCF_900475445.1	none	54.6058	46.8087	38.6167
GCF_900475675.1	none	49.4036	38.1562	39.1784
GCF_900475975.1	none	55.9179	52.4973	41.983
GCF_900478165.1	functional	58.207	63.6684	46.3085
GCF_900636445.1	none	51.3045	45.7903	43.0065
GCF_900636505.1	none	57.5165	46.4327	37.1662
GCF_900636575.1	none	53.6563	45.6994	38.9993
GCF_900637025.1	none	49.6658	52.1966	48.5191
GCF_900637075.1	none	55.6227	51.8354	42.4622
GCF_900637845.1	none	53.8325	41.8454	43.0304
GCF_900638015.1	functional	51.2362	45.759	42.9501
GCF_900638415.1	none	49.7582	43.252	47.156
GCF_901543725.1	none	48.2166	48.0521	44.9591
GCF_901544385.1	none	51.6428	52.42	44.3708
GCF_901553735.1	none	52.1791	47.7643	43.588
